# Supplementary material for: Pentaploidization Enriches the Genetic Diversity of Wheat by Enhancing the Recombination of AB Genomes
Source: Front Plant Sci. 2022 Jun 29;13:883868. doi: 10.3389/fpls.2022.883868 (PMC9281561; doi:10.3389/fpls.2022.883868)
Supplement: Supplementary file 1 [file Table_6.XLSX]

## Sheet: SNP distribution
Table S1 Distribution of SNPs in AB genomes according to genotyping results.
Chromosome	Detected SNPs	SPW1+SHW1		SPW2+SHW2
		Polymorphic SNPs	Polymorphic ratio/%	Polymorphic SNPs	Polymorphic ratio/%
1A	607	110	18.12	72	11.86
2A	907	89	9.81	64	7.06
3A	594	143	24.07	38	6.4
4A	766	106	13.84	47	6.14
5A	690	92	13.33	80	11.59
6A	463	27	5.83	65	14.04
7A	735	229	31.16	67	9.12
Subtotal	4762	796	16.72	433	9.09
1B	670	91	13.58	78	11.64
2B	736	183	24.86	61	8.29
3B	997	143	14.34	107	10.73
4B	589	76	12.9	28	4.75
5B	763	122	15.99	85	11.14
6B	768	57	7.42	39	5.08
7B	640	182	28.44	73	11.41
Subtotal	5163	854	16.54	471	9.12
Total	9925	1650	16.62	904	9.11
