# Supplementary material for: Pentaploidization Enriches the Genetic Diversity of Wheat by Enhancing the Recombination of AB Genomes
Source: Front Plant Sci. 2022 Jun 29;13:883868. doi: 10.3389/fpls.2022.883868 (PMC9281561; doi:10.3389/fpls.2022.883868)
Supplement: Supplementary file 2 [file Table_7.XLSX]

## Sheet: Differences on construction
Table S2 Differences in the genetic maps constructed using the ‘By Input’ and nnTwoOpt functions.
Chromosome	SNPs	By Input		By nnTwoOpt		Chromosome	SNPs	By Input		By nnTwoOpt
		SPW1	SHW1	SPW1	SHW1			SPW2	SHW2	SPW2	SHW2
1A	110	1232.68 (1a)	136.77	428.29	122.66	1A	72	734.26	144.24	262.05	134.16
2A	89	1052.73 (3)	130.79	413.27	115.49	2A	64	492.93	124.93	264.43	109.24
3A	143	1394.57 (1)	229.88	708.27	209.92	3A	38	642.65	281.23	316.14	220.63
4A	106	1244.04 (4)	221.17	565.69	185.34	4A	47	621.05	115.35	233.39	109.72
5A	92	1312.69	216.98	570.07	209.27	5A	80	723.65	121.72	336.94	119.77
6A	27	439.62 (3)	134.51 (1)	216.29	124.15	6A	65	412.1	123.85	215.42	118.4
7A	229	1982.74 (2)	324.97	834.32	278.81	7A	67	671.83	163.89	315.29	154.99
Subtotal	796	8659.07	1395.07	3736.2	1245.64	Subtotal	433	4298.47	1075.21	1943.66	966.91
1B	91	693.96 (3)	190.34 (1)	315.5	156.31	1B	78	853.23 (2)	109.48	328.8	104.04
2B	183	1325.59 (3)	217.15	627.69	150.15	2B	61	718.95	280.30 (3)	273.87	196.25
3B	143	1351.93 (3)	231.21	649.16	198.99	3B	107	911.12 (1)	181.11	349.86	152.74
4B	76	772.71 (4)	177.2	403.91	149.45	4B	28	616.79 (4)	394.49 (3)	319.22	244.56
5B	122	1395.46 (7)	232.97	626.76	200.27	5B	85	936.33	127.14	327.72	120.71
6B	57	837.81 (1)	120.95	425.68	112.67	6B	39	413.48	74.54	197.31	65.36
7B	182	1610.56 (2)	247.07	603.95	183.43	7B	73	728.12 (1)	84.42	264.92	81.33
Subtotal	854	7988.02	1416.89	3652.65	1151.27	Subtotal	471	5178.02	1251.48	2061.7	964.99
Total	1650	16647.1	2811.96	7388.85	2396.91	Total	904	9476.49	2326.69	4005.36	1931.9
aNumber of gaps (genetic interval > 50 cM) in the genetic map.
