# Supplementary material for: Pentaploidization Enriches the Genetic Diversity of Wheat by Enhancing the Recombination of AB Genomes
Source: Front Plant Sci. 2022 Jun 29;13:883868. doi: 10.3389/fpls.2022.883868 (PMC9281561; doi:10.3389/fpls.2022.883868)
Supplement: Supplementary file 3 [file Table_8.XLSX]

## Sheet: Differences in GI and RF
Table S3 Differences in the genetic interval and RF of the AB genomes.
Chromosome	markers	Genetic Length/cM		Average Interval/cM				Average RF/%				Chromosome	markers	Genetic Length/cM		Average Interval/cM				Average RF/%
		SPW1	SHW1	SPW1	SHW1	bΔISPW1-SHW1	cP value	SPW1	SHW1	dΔRFSPW1-SHW1	eP value			SPW2	SHW2	SPW2	SHW2	bΔISPW2-SHW2	cP value	SPW2	SHW2	dΔRFSPW2-SHW2	eP value
1A	110	1232.68 (1a)	136.77	11.21	1.24	9.96	***	10.59	1.69	8.9	***	1A	72	734.26 (1a)	144.24	10.2	2	8.19	***	9.83	2.67	7.16	***
2A	89	1052.73 (3)	130.79	11.83	1.47	10.36	***	10.66	2.03	8.63	***	2A	64	492.93 (1)	124.93	7.7	1.95	5.75	***	7.71	2.69	5.02	***
3A	143	1394.57 (1)	229.88	9.75	1.61	8.14	***	9.06	1.94	7.12	***	3A	38	642.65 (1)	281.23 (2)	16.91	7.4	9.51	***	16.33	6.55	9.78	***
4A	106	1244.04 (4)	221.17	11.74	2.09	9.65	***	10.52	2.53	8	***	4A	47	621.05	115.35	13.21	2.45	10.76	***	12.75	3.48	9.27	***
5A	92	1312.69	216.98	14.27	2.36	11.91	***	13.34	2.88	10.47	***	5A	80	723.65 (2)	121.72	9.05	1.52	7.52	***	8.41	2.11	6.29	***
6A	27	439.62 (3)	134.51 (1)	16.28	4.98	11.3	**	14.47	6.08	8.39	***	6A	65	412.1	123.85 (1)	6.34	1.91	4.43	***	6.64	2.46	4.19	***
7A	229	1982.74 (2)	324.97	8.66	1.42	7.24	***	8.09	1.63	6.46	***	7A	67	671.83 (2)	163.89	10.03	2.45	7.58	***	9.38	3.07	6.31	***
Average	114	1237.01	199.3	11.96	2.17	9.79		10.96	2.68	8.28		Average	62	614.07	134.03	10.49	2.81	7.68		10.15	3.29	6.86
1B	91	693.96 (3)	190.34 (1)	7.63	2.09	5.53	***	7.01	2.46	4.55	***	1B	78	853.23 (2)	109.48	10.94	1.4	9.54	***	9.95	2.02	7.93	***
2B	183	1325.59 (3)	217.15	7.24	1.19	6.06	***	6.64	1.45	5.19	***	2B	61	718.95	280.30 (3)	11.79	4.6	7.19	***	11.69	4.19	7.5	***
3B	143	1351.93 (3)	231.21	9.45	1.62	7.84	***	8.54	1.92	6.63	***	3B	107	911.12 (1)	181.11	8.52	1.69	6.82	***	8.14	2.1	6.04	***
4B	76	772.71 (4)	177.2	10.17	2.33	7.84	***	9.32	2.97	6.35	**	4B	28	616.79 (4)	394.49 (3)	22.03	14.09	7.94	**	16.59	10.85	5.74	**
5B	122	1395.46 (7)	232.97	11.44	1.91	9.53	***	10.07	2.31	7.76	***	5B	85	936.33	127.14	11.02	1.5	9.52	***	10.72	2.07	8.65	***
6B	57	837.81 (1)	120.95	14.7	2.12	12.58	***	13.65	2.98	10.67	***	6B	39	413.48	74.54	10.6	1.91	8.69	***	10.68	3.15	7.53	***
7B	182	1610.56 (2)	247.07	8.85	1.36	7.49	***	8.15	1.63	6.52	***	7B	73	728.12 (1)	84.42	9.97	1.16	8.82	***	9.86	1.83	8.03	***
Average	122	1141.15	202.41	9.93	1.8	8.12		9.05	2.25	6.81		Average	67	689.59	115.34	12.12	3.76	8.36		11.09	3.74	7.35
aNumber of gaps in the genetic map; b,dAverage difference in the average interval or RF on each chromosome between pentaploid and hexaploid populations in each set; c,eP value calculated using the two-tailed paired-sample t-test for the genetic interval or RF between adjacent and linked loci in each chromosome, **significant difference (0.001 < P < 0.01), ***extremely significant difference (P < …
