# Supplementary material for: Pentaploidization Enriches the Genetic Diversity of Wheat by Enhancing the Recombination of AB Genomes
Source: Front Plant Sci. 2022 Jun 29;13:883868. doi: 10.3389/fpls.2022.883868 (PMC9281561; doi:10.3389/fpls.2022.883868)
Supplement: Supplementary file 4 [file Table_9.XLSX]

## Sheet: SDL
Table S4 Statistical of segregated distortion SNP markers.
Chromosome	No. of polymorphic SNPs	SPW1							Chromosome	No. of polymorphic SNPs	SHW1							Chromosome	No. of polymorphic SNPs	SPW2							Chromosome	No. of polymorphic SNPs	SHW2
		No. of distorted SNPs	Ratio	A-CM42	Ratio	B-LDN	Ratio	Skewed in favor of genotypes			No. of distorted SNPs	Ratio	A-LDN/SQ665	Ratio	B-CM42	Ratio	Skewed in favor of genotypes			No. of distorted SNPs	Ratio	A-LDN/SQ783	Ratio	B-YW	Ratio	Skewed in favor of genotypes			No. of distorted SNPs	Ratio	A-LDN/SQ783	Ratio	B-YW/SQ783	Ratio	Skewed in favor of genotypes
1A	110	66	0.6	59	0.536364	7	0.0636364	AA	1A	110	5	0.0454545	5	0.0454545	0	0	AA	1A	72	43	0.597222	42	0.583333	1	0.0138889	AA	1A	72	0	0	0	0	0	0	-
2A	89	77	0.865169	56	0.629213	21	0.235955	AA	2A	89	2	0.0224719	0	0	2	0.0224719	BB	2A	64	43	0.671875	43	0.671875	0	0	AA	2A	64	0	0	0	0	0	0	-
3A	143	126	0.881119	109	0.762238	16	0.111888	AA	3A	143	0	0	0	0	0	0	-	3A	38	18	0.473684	15	0.394737	3	0.0789474	AA	3A	38	0	0	0	0	0	0	-
4A	106	83	0.783019	74	0.698113	9	0.0849057	AA	4A	106	2	0.0188679	2	0.0188679	0	0	AA	4A	47	30	0.638298	29	0.617021	1	0.0212766	AA	4A	47	0	0	0	0	0	0	-
5A	92	74	0.804348	59	0.641304	14	0.152174	AA	5A	92	27	0.293478	0	0	27	0.293478	BB	5A	80	65	0.8125	57	0.7125	8	0.1	AA	5A	80	0	0	0	0	0	0	-
6A	27	21	0.777778	17	0.62963	4	0.148148	AA	6A	27	2	0.0740741	0	0	2	0.0740741	BB	6A	65	46	0.707692	46	0.707692	0	0	AA	6A	65	0	0	0	0	0	0	-
7A	229	174	0.759825	152	0.663755	22	0.0960699	AA	7A	229	2	0.00873362	2	0.00873362	0	0	AA	7A	67	23	0.343284	22	0.328358	1	0.0149254	AA	7A	67	1	0.0149254	1	0.0149254	0	0	AA
Subtotal	796	621	0.780151	526	0.660804	93	0.116834	AA	Subtotal	796	40	0.0502513	9	0.0113065	31	0.0389447	BB	Subtotal	433	268	0.618938	254	0.586605	14	0.0323326	AA	Subtotal	433	1	0.00230947	1	0.00230947	0	0	AA
1B	91	72	0.791209	67	0.736264	5	0.0549451	AA	1B	91	1	0.010989	0	0	1	0.010989	BB	1B	78	63	0.807692	61	0.782051	2	0.025641	AA	1B	78	0	0	0	0	0	0	-
2B	183	159	0.868852	156	0.852459	3	0.0163934	AA	2B	183	1	0.00546448	1	0.00546448	0	0	AA	2B	61	39	0.639344	39	0.639344	0	0	AA	2B	61	0	0	0	0	0	0	-
3B	143	118	0.825175	100	0.699301	18	0.125874	AA	3B	143	31	0.216783	3	0.020979	28	0.195804	BB	3B	107	54	0.504673	51	0.476636	3	0.0280374	AA	3B	107	0	0	0	0	0	0	-
4B	76	68	0.894737	59	0.776316	9	0.118421	AA	4B	76	1	0.0131579	0	0	1	0.0131579	BB	4B	28	23	0.821429	15	0.535714	8	0.285714	AA	4B	28	17	0.607143	17	0.607143	0	0	AA
5B	122	83	0.680328	76	0.622951	7	0.057377	AA	5B	122	1	0.00819672	0	0	1	0.00819672	BB	5B	85	47	0.552941	46	0.541176	1	0.0117647	AA	5B	85	0	0	0	0	0	0	-
6B	57	43	0.754386	34	0.596491	9	0.157895	AA	6B	57	2	0.0350877	2	0.0350877	0	0	AA	6B	39	30	0.769231	30	0.769231	0	0	AA	6B	39	39	1	39	1	0	0	AA
7B	182	165	0.906593	153	0.840659	12	0.0659341	AA	7B	182	2	0.010989	0	0	2	0.010989	BB	7B	73	53	0.726027	52	0.712329	1	0.0136986	AA	7B	73	1	0.0136986	0	0	1	0.0136986	BB
Subtotal	854	708	0.82904	645	0.755269	63	0.0737705	AA	Subtotal	854	39	0.0456674	6	0.00702576	33	0.0386417	BB	Subtotal	471	309	0.656051	294	0.624204	15	0.0318471	AA	Subtotal	471	57	0.121019	56	0.118896	1	0.00212314	AA
Total	1650	1329	0.805455	1171	0.709697	156	0.0945455	AA	Total	1650	79	0.0478788	15	0.00909091	64	0.0387879	BB	Total	904	577	0.638274	548	0.606195	29	0.0320796	AA	Total	904	58	0.0641593	57	0.0630531	1	0.00110619	AA
