# Supplementary material for: Pentaploidization Enriches the Genetic Diversity of Wheat by Enhancing the Recombination of AB Genomes
Source: Front Plant Sci. 2022 Jun 29;13:883868. doi: 10.3389/fpls.2022.883868 (PMC9281561; doi:10.3389/fpls.2022.883868)
Supplement: Supplementary Data 1 — Genotyping data of SPW1 population. [file Table_1.XLS]

## Sheet: Chi-square
SNP	Chromosome	Position	Position-Mb	(AA+AB+BB) Total	AA-Chuanmai42	AB	BB-Langdon	AA	AB	BB	P value of chi-test with AA:AB:BB=1:2:1	log0.05P-1	AA/BB Ratio	A-Chuanmai42	B-Langdon	A	B	P value of chi-test with A:B=1:1	p(A)/p(B)	p(A)/p(B)-1	A/B Ratio	SPW1-1	SPW1-2	SPW1-3	SPW1-4	SPW1-5	SPW1-6	SPW1-7	SPW1-8	SPW1-9	SPW1-10	SPW1-11	SPW1-12	SPW1-13	SPW1-14	SPW1-15	SPW1-16	SPW1-17	SPW1-18	SPW1-19	SPW1-20	SPW1-21	SPW1-22	SPW1-23	SPW1-24	SPW1-25	SPW1-26	SPW1-27	SPW1-28
AX-95658304	1A	8296948	8.29695	151	77	38	36	37.75	75.5	37.75	1.19164e-13	8.93356	2.13889	96	55	75.5	75.5	0.000848305	1.74545	0.745455	1.74545	0	0	0	1	1	1	2	0	0	0	1	1	1	2	0	0	0	0	2	1	2	2	2	1	-1	1	2	0
AX-111262089	1A	8727315	8.72732	151	79	35	37	37.75	75.5	37.75	3.10028e-15	10.1516	2.13514	96.5	54.5	75.5	75.5	0.000631036	1.77064	0.770642	1.77064	0	0	0	1	1	2	2	0	0	0	0	1	1	2	0	0	0	0	2	1	2	2	2	1	0	1	2	0
AX-109969719	1A	9572902	9.5729	151	73	37	41	37.75	75.5	37.75	3.37743e-12	7.81718	1.78049	91.5	59.5	75.5	75.5	0.00921097	1.53782	0.537815	1.53782	0	0	0	1	1	2	2	0	0	0	1	1	1	2	0	0	0	0	2	1	2	2	1	1	0	1	2	0
AX-110523831	1A	15187341	15.1873	134	34	51	49	33.5	67	33.5	0.00408677	0.835945	0.693878	59.5	74.5	67	67	0.195043	0.798658	-0.201342	0.798658	-1	1	1	-1	1	2	2	1	1	0	-1	1	0	-1	2	2	0	-1	2	1	2	2	1	1	0	0	2	1
AX-111017764	1A	18048549	18.0485	152	80	38	34	38	76	38	5.0416e-15	9.98932	2.35294	99	53	76	76	0.000190651	1.86792	0.867925	1.86792	0	0	0	1	1	2	2	0	0	0	1	1	1	0	0	2	0	0	2	1	2	2	1	1	0	1	0	0
AX-111125144	1A	18487694	18.4877	152	32	72	48	38	76	38	0.150358	-0.367521	0.666667	68	84	76	76	0.194366	0.809524	-0.190476	0.809524	1	1	1	1	1	2	2	1	1	0	1	1	1	0	2	2	0	1	2	1	2	2	1	1	0	1	2	1
AX-109428041	1A	22483490	22.4835	152	80	39	33	38	76	38	7.33549e-15	9.86414	2.42424	99.5	52.5	76	76	0.000137733	1.89524	0.895238	1.89524	0	0	0	1	1	2	0	0	0	0	1	1	1	2	0	2	0	0	2	1	2	2	1	1	0	1	0	0
AX-108975304	1A	23447371	23.4474	148	78	33	37	37	74	37	1.59114e-15	10.3743	2.10811	94.5	53.5	74	74	0.000751193	1.76636	0.766355	1.76636	0	0	0	1	1	2	2	0	0	0	1	1	-1	0	0	2	0	0	2	1	2	2	1	1	0	1	2	0
AX-110181408	1A	24331546	24.3315	151	73	36	42	37.75	75.5	37.75	1.82434e-12	8.02277	1.7381	91	60	75.5	75.5	0.0116443	1.51667	0.516667	1.51667	0	0	0	1	1	2	2	0	0	0	1	1	1	2	0	2	0	0	2	1	2	2	1	1	0	1	2	0
AX-111476220	1A	27131951	27.132	149	78	39	32	37.25	74.5	37.25	3.061e-14	9.38726	2.4375	97.5	51.5	74.5	74.5	0.000164253	1.8932	0.893204	1.8932	0	0	0	1	1	2	2	0	0	0	1	1	2	0	0	2	0	0	2	1	2	2	1	1	0	1	0	0
AX-111015470	1A	29787383	29.7874	151	48	70	33	37.75	75.5	37.75	0.150962	-0.368859	1.45455	83	68	75.5	75.5	0.222206	1.22059	0.220588	1.22059	1	1	1	1	1	2	0	1	1	0	1	1	1	0	2	2	0	1	2	1	2	0	1	1	0	1	0	1
AX-109864205	1A	30276357	30.2764	151	47	72	32	37.75	75.5	37.75	0.191605	-0.448443	1.46875	83	68	75.5	75.5	0.222206	1.22059	0.220588	1.22059	1	1	1	1	1	2	0	1	1	0	1	1	1	0	2	2	0	1	2	1	2	0	1	1	0	1	0	1
AX-108821529	1A	31182614	31.1826	152	79	38	35	38	76	38	1.64765e-14	9.59402	2.25714	98	54	76	76	0.000358523	1.81481	0.814815	1.81481	0	0	0	1	1	2	2	0	0	0	1	1	1	2	0	2	0	0	2	0	2	2	1	1	0	1	0	0
AX-108733288	1A	31891661	31.8917	150	76	35	39	37.5	75	37.5	5.90731e-14	9.1678	1.94872	93.5	56.5	75	75	0.0025191	1.65487	0.654867	1.65487	0	0	0	1	1	2	2	0	0	0	1	1	-1	2	0	2	0	0	2	0	2	2	1	1	0	1	2	0
AX-109311143	1A	32744633	32.7446	151	32	73	46	37.75	75.5	37.75	0.251379	-0.539079	0.695652	68.5	82.5	75.5	75.5	0.254576	0.830303	-0.169697	0.830303	1	1	1	1	1	2	2	1	1	0	1	1	1	2	2	2	0	1	2	0	2	2	1	1	0	1	0	1
AX-110917923	1A	36388893	36.3889	152	76	34	42	38	76	38	4.13878e-14	9.28656	1.80952	93	59	76	76	0.00581982	1.57627	0.576271	1.57627	0	0	0	1	1	2	2	0	0	0	1	1	1	2	0	2	0	0	2	0	2	2	2	1	0	1	2	0
AX-109340279	1A	40280825	40.2808	152	78	34	40	38	76	38	6.22299e-15	9.91904	1.95	95	57	76	76	0.00205472	1.66667	0.666667	1.66667	0	0	0	1	1	2	2	0	0	0	1	1	1	2	0	2	0	0	2	0	2	2	2	1	0	1	2	0
AX-94526630	1A	42550087	42.5501	134	80	19	35	33.5	67	33.5	3.17997e-22	15.5235	2.28571	89.5	44.5	67	67	0.00010132	2.01124	1.01124	2.01124	0	0	0	1	-1	2	-1	0	0	0	2	1	2	2	0	2	0	0	2	0	2	2	2	1	-1	2	0	0
AX-111460918	1A	45856341	45.8563	143	66	38	39	35.75	71.5	35.75	9.31983e-10	5.94111	1.69231	85	58	71.5	71.5	0.0239548	1.46552	0.465517	1.46552	0	0	0	1	1	2	2	0	0	0	1	2	1	2	0	2	-1	-1	2	1	2	2	2	1	0	1	1	0
AX-111692232	1A	46967025	46.967	149	79	34	36	37.25	74.5	37.25	1.11919e-15	10.4917	2.19444	96	53	74.5	74.5	0.000427179	1.81132	0.811321	1.81132	0	0	0	1	1	2	2	0	0	0	1	2	1	2	0	2	0	0	2	1	2	2	2	1	0	1	0	0
AX-110945242	1A	53659451	53.6595	150	32	71	47	37.5	75	37.5	0.180264	-0.428075	0.680851	67.5	82.5	75	75	0.220671	0.818182	-0.181818	0.818182	1	1	1	1	1	2	2	1	0	0	1	1	1	2	2	2	0	1	2	1	2	2	2	1	0	1	2	1
AX-110670478	1A	92469528	92.4695	142	76	34	32	35.5	71	35.5	5.06971e-15	9.98746	2.375	93	49	71	71	0.000222149	1.89796	0.897959	1.89796	0	0	0	1	1	1	2	0	0	0	-1	1	1	-1	0	2	0	0	-1	1	2	2	2	1	0	2	2	0
AX-109635515	1A	296409028	296.409	153	77	38	38	38.25	76.5	38.25	1.85264e-13	8.78625	2.02632	96	57	76.5	76.5	0.00161622	1.68421	0.684211	1.68421	0	0	0	1	1	1	2	0	0	0	1	1	1	2	0	2	0	0	2	1	2	2	2	1	0	1	2	0
AX-109819145	1A	298067643	298.068	153	77	39	37	38.25	76.5	38.25	2.98541e-13	8.62698	2.08108	96.5	56.5	76.5	76.5	0.00122151	1.70796	0.707965	1.70796	0	0	0	1	1	1	2	0	0	0	1	1	1	2	0	2	0	0	2	1	2	2	1	1	0	1	2	0
AX-111283111	1A	310143397	310.143	153	82	37	34	38.25	76.5	38.25	4.00328e-16	10.8349	2.41176	100.5	52.5	76.5	76.5	0.000104212	1.91429	0.914286	1.91429	0	0	0	1	1	1	2	0	0	0	1	1	1	0	0	2	0	0	2	1	2	2	1	1	0	1	0	0
AX-111609101	1A	310539740	310.54	152	82	37	33	38	76	38	2.8071e-16	10.9534	2.48485	100.5	51.5	76	76	7.05495e-05	1.95146	0.951456	1.95146	0	0	0	1	1	1	2	0	0	0	1	1	1	0	0	2	0	0	2	1	2	2	1	1	0	1	0	0
AX-110931640	1A	311844480	311.844	153	82	38	33	38.25	76.5	38.25	5.88693e-16	10.7062	2.48485	101	52	76.5	76.5	7.45068e-05	1.94231	0.942308	1.94231	0	0	0	1	1	1	2	0	0	0	1	1	1	0	0	2	0	0	2	1	2	2	1	1	0	1	0	0
AX-110368348	1A	311846987	311.847	153	82	37	34	38.25	76.5	38.25	4.00328e-16	10.8349	2.41176	100.5	52.5	76.5	76.5	0.000104212	1.91429	0.914286	1.91429	0	0	0	1	1	1	2	0	0	0	1	1	1	0	0	2	0	0	2	1	2	2	1	1	0	1	0	0
AX-110434112	1A	313121935	313.122	153	82	37	34	38.25	76.5	38.25	4.00328e-16	10.8349	2.41176	100.5	52.5	76.5	76.5	0.000104212	1.91429	0.914286	1.91429	0	0	0	1	1	1	2	0	0	0	1	1	1	0	0	2	0	0	2	1	2	2	1	1	0	1	0	0
AX-111003139	1A	314438579	314.439	153	81	38	34	38.25	76.5	38.25	2.06484e-15	10.2873	2.38235	100	53	76.5	76.5	0.000144857	1.88679	0.886792	1.88679	0	0	0	1	1	1	2	0	0	0	1	1	1	0	0	2	0	0	2	1	2	2	1	1	0	1	0	0
AX-110547230	1A	355318778	355.319	139	37	66	36	34.75	69.5	34.75	0.832391	-0.938762	1.02778	70	69	69.5	69.5	0.932405	1.01449	0.0144928	1.01449	1	1	1	1	1	1	1	1	0	0	-1	1	1	-1	2	2	-1	1	-1	1	2	-1	1	1	0	1	-1	1
AX-109423270	1A	358154622	358.155	136	39	70	27	34	68	34	0.327048	-0.62692	1.44444	74	62	68	68	0.303484	1.19355	0.193548	1.19355	1	1	1	1	1	-1	1	1	0	0	1	1	1	1	2	2	0	1	-1	1	-1	0	1	1	0	1	-1	1
AX-109442898	1A	359028019	359.028	147	38	67	42	36.75	73.5	36.75	0.504759	-0.771784	0.904762	71.5	75.5	73.5	73.5	0.741465	0.94702	-0.0529801	0.94702	1	1	1	1	1	2	-1	1	0	0	1	1	1	2	2	2	0	1	2	1	2	0	1	1	0	1	2	1
AX-111138197	1A	359564585	359.565	151	39	66	46	37.75	75.5	37.75	0.218741	-0.492656	0.847826	72	79	75.5	75.5	0.568914	0.911392	-0.0886076	0.911392	1	1	1	1	1	-1	1	1	0	0	1	1	1	2	2	2	0	1	2	1	2	0	1	1	0	1	2	1
AX-109562522	1A	360009501	360.01	152	38	66	48	38	76	38	0.138944	-0.341168	0.791667	71	81	76	76	0.417304	0.876543	-0.123457	0.876543	1	1	1	1	1	2	1	1	0	0	1	1	1	2	2	2	0	1	2	1	2	0	1	1	0	1	2	1
AX-111217732	1A	360999748	361	149	39	67	43	37.25	74.5	37.25	0.422141	-0.712118	0.906977	72.5	76.5	74.5	74.5	0.743144	0.947712	-0.0522876	0.947712	1	1	1	1	1	2	1	1	0	0	1	1	1	1	2	2	0	1	2	1	2	0	1	1	0	1	2	1
AX-109488577	1A	361450560	361.451	141	28	65	48	35.25	70.5	35.25	0.0381604	0.0902034	0.583333	60.5	80.5	70.5	70.5	0.092123	0.751553	-0.248447	0.751553	1	1	1	1	1	2	1	1	0	0	1	1	1	2	2	2	0	1	2	1	2	0	-1	2	-1	1	2	1
AX-110489045	1A	365489201	365.489	148	39	64	45	37	74	37	0.202991	-0.467711	0.866667	71	77	74	74	0.621873	0.922078	-0.0779221	0.922078	1	1	1	1	1	2	1	1	0	0	1	1	1	2	2	2	0	1	2	1	2	0	1	1	0	1	2	1
AX-95235150	1A	366130370	366.13	153	39	66	48	38.25	76.5	38.25	0.139375	-0.342201	0.8125	72	81	76.5	76.5	0.466854	0.888889	-0.111111	0.888889	1	1	1	1	1	2	1	1	0	0	1	1	1	2	2	2	0	1	2	1	2	0	1	1	0	1	2	1
AX-108943724	1A	367051284	367.051	148	39	62	47	37	74	37	0.0927008	-0.206078	0.829787	70	78	74	74	0.510798	0.897436	-0.102564	0.897436	-1	1	1	1	1	2	1	1	0	0	1	1	1	-1	2	2	0	1	2	1	2	0	1	1	0	-1	-1	1
AX-110628967	1A	389803509	389.804	153	78	37	38	38.25	76.5	38.25	3.98784e-14	9.29896	2.05263	96.5	56.5	76.5	76.5	0.00122151	1.70796	0.707965	1.70796	0	0	0	1	1	1	2	0	0	0	1	1	1	2	0	2	0	0	2	1	2	2	1	1	0	1	2	0
AX-111585289	1A	399231378	399.231	151	77	34	40	37.75	75.5	37.75	1.43148e-14	9.64097	1.925	94	57	75.5	75.5	0.00260374	1.64912	0.649123	1.64912	0	0	0	1	1	2	2	0	0	0	1	1	1	2	0	2	0	0	2	1	2	2	1	1	0	-1	2	0
AX-111629871	1A	439929997	439.93	141	75	37	29	35.25	70.5	35.25	3.70862e-14	9.3232	2.58621	93.5	47.5	70.5	70.5	0.000107108	1.96842	0.968421	1.96842	0	0	0	1	1	-1	-1	0	0	0	1	1	1	-1	0	2	0	-1	2	1	2	2	1	1	0	-1	2	0
AX-111578749	1A	453766229	453.766	150	79	35	36	37.5	75	37.5	2.40795e-15	10.236	2.19444	96.5	53.5	75	75	0.000446533	1.80374	0.803738	1.80374	0	0	0	1	1	2	2	0	0	0	1	1	1	2	0	2	0	0	2	1	2	2	1	1	0	1	2	0
AX-109387872	1A	456284200	456.284	141	79	28	34	35.25	70.5	35.25	4.32435e-18	12.3464	2.32353	93	48	70.5	70.5	0.000150839	1.9375	0.9375	1.9375	0	0	0	1	-1	-1	2	0	0	0	1	1	1	2	0	2	0	0	2	1	2	2	-1	1	0	-1	2	0
AX-111222852	1A	472544847	472.545	153	42	68	43	38.25	76.5	38.25	0.386362	-0.682555	0.976744	76	77	76.5	76.5	0.935565	0.987013	-0.012987	0.987013	1	1	1	1	2	2	1	1	0	0	1	0	1	2	2	2	0	1	2	1	2	2	1	1	0	1	0	1
AX-109044183	1A	474300128	474.3	153	46	69	38	38.25	76.5	38.25	0.315501	-0.614921	1.21053	80.5	72.5	76.5	76.5	0.517786	1.11034	0.110345	1.11034	1	1	1	1	2	2	0	1	0	0	1	0	1	2	2	2	0	1	2	1	2	2	1	1	0	1	0	1
AX-110926621	1A	475204083	475.204	148	44	67	37	37	74	37	0.370374	-0.668447	1.18919	77.5	70.5	74	74	0.565023	1.09929	0.0992908	1.09929	1	1	1	1	1	2	0	1	0	0	1	0	-1	2	2	2	0	1	2	1	2	2	2	1	0	1	0	1
AX-109842766	1A	477737419	477.737	153	45	70	38	38.25	76.5	38.25	0.417885	-0.708736	1.18421	80	73	76.5	76.5	0.571451	1.09589	0.0958904	1.09589	1	1	1	1	1	2	0	1	0	0	1	0	1	2	2	2	0	1	2	1	2	2	2	1	0	1	0	1
AX-111158522	1A	477934572	477.935	153	45	70	38	38.25	76.5	38.25	0.417885	-0.708736	1.18421	80	73	76.5	76.5	0.571451	1.09589	0.0958904	1.09589	1	1	1	1	1	2	0	1	0	0	1	0	1	2	2	2	0	1	2	1	2	2	2	1	0	1	0	1
AX-111576317	1A	479030432	479.03	152	37	70	45	38	76	38	0.408715	-0.70133	0.822222	72	80	76	76	0.516412	0.9	-0.1	0.9	1	1	1	1	1	2	1	1	0	0	1	0	1	2	2	2	0	1	2	1	2	2	2	1	0	1	2	1
AX-111493911	1A	480567254	480.567	148	43	66	39	37	74	37	0.377958	-0.675214	1.10256	76	72	74	74	0.742308	1.05556	0.0555556	1.05556	1	-1	1	1	1	2	0	1	0	0	1	0	-1	2	2	2	0	1	2	1	2	2	2	1	0	1	0	1
AX-111563037	1A	481233771	481.234	151	79	39	33	37.75	75.5	37.75	1.78114e-14	9.56801	2.39394	98.5	52.5	75.5	75.5	0.000181527	1.87619	0.87619	1.87619	0	0	0	1	1	2	1	0	0	0	1	0	1	2	0	2	0	0	2	1	2	2	2	1	0	1	2	0
AX-109447158	1A	488648697	488.649	147	38	72	37	36.75	73.5	36.75	0.963276	-0.987511	1.02703	74	73	73.5	73.5	0.934266	1.0137	0.0136986	1.0137	1	1	1	1	1	2	1	0	0	0	1	0	1	2	2	2	0	1	2	1	2	2	2	1	0	1	0	1
AX-109910238	1A	489410181	489.41	153	37	66	50	38.25	76.5	38.25	0.0784141	-0.150207	0.74	70	83	76.5	76.5	0.293264	0.843373	-0.156627	0.843373	1	1	1	1	1	2	2	0	0	0	1	0	1	2	2	2	0	1	2	1	2	2	2	1	0	1	0	1
AX-94583334	1A	490414377	490.414	141	33	72	36	35.25	70.5	35.25	0.908696	-0.96804	0.916667	69	72	70.5	70.5	0.800542	0.958333	-0.0416667	0.958333	1	1	1	1	1	1	-1	0	0	0	1	0	1	2	2	2	0	1	2	1	2	2	2	1	0	1	0	1
AX-110991760	1A	491140000	491.14	151	36	66	49	37.75	75.5	37.75	0.0988087	-0.227378	0.734694	69	82	75.5	75.5	0.29009	0.841463	-0.158537	0.841463	1	1	1	1	1	2	2	0	0	0	1	0	1	2	2	2	0	1	2	1	2	2	2	1	0	1	0	1
AX-108765611	1A	491491093	491.491	153	36	67	50	38.25	76.5	38.25	0.085368	-0.17857	0.72	69.5	83.5	76.5	76.5	0.257705	0.832335	-0.167665	0.832335	1	1	1	1	1	2	2	0	0	0	1	0	1	2	2	2	0	1	2	1	2	2	2	1	0	1	0	1
AX-111803078	1A	492023119	492.023	152	35	69	48	38	76	38	0.172634	-0.41364	0.729167	69.5	82.5	76	76	0.291682	0.842424	-0.157576	0.842424	1	1	1	1	1	2	2	0	0	0	1	0	1	2	2	2	0	1	1	1	2	2	2	1	0	1	0	1
AX-108828312	1A	492611518	492.612	149	79	39	31	37.25	74.5	37.25	8.66751e-15	9.80844	2.54839	98.5	50.5	74.5	74.5	8.41323e-05	1.9505	0.950495	1.9505	0	0	0	1	1	2	2	0	0	0	1	0	1	2	0	2	0	0	2	1	2	2	2	1	0	1	0	0
AX-109867513	1A	493820290	493.82	152	85	36	31	38	76	38	3.35244e-18	12.4314	2.74194	103	49	76	76	1.18691e-05	2.10204	1.10204	2.10204	0	0	0	1	1	2	1	0	0	0	1	0	1	2	0	2	0	0	2	1	2	2	2	1	0	1	0	0
AX-110463408	1A	494722975	494.723	152	82	37	33	38	76	38	2.8071e-16	10.9534	2.48485	100.5	51.5	76	76	7.05495e-05	1.95146	0.951456	1.95146	0	0	0	1	1	-1	2	0	0	0	1	0	1	2	0	2	0	0	2	1	2	2	2	1	0	1	0	0
AX-109375456	1A	496145066	496.145	150	80	38	32	37.5	75	37.5	2.52299e-15	10.2204	2.5	99	51	75	75	8.88494e-05	1.94118	0.941176	1.94118	0	0	0	1	2	-1	2	0	0	0	1	0	1	2	0	2	0	0	1	1	2	2	2	1	0	1	0	0
AX-109882536	1A	497783899	497.784	153	83	38	32	38.25	76.5	38.25	1.59288e-16	11.1425	2.59375	102	51	76.5	76.5	3.73798e-05	2	1	2	0	0	0	1	2	2	2	0	0	0	1	0	1	2	0	2	0	0	1	1	2	0	2	1	0	1	0	0
AX-111700821	1A	498667313	498.667	151	38	69	44	37.75	75.5	37.75	0.450223	-0.733617	0.863636	72.5	78.5	75.5	75.5	0.625356	0.923567	-0.0764331	0.923567	1	1	0	1	2	2	2	0	0	0	1	0	1	2	2	2	1	1	1	1	2	0	2	1	0	1	0	1
AX-86167093	1A	498811359	498.811	147	29	72	46	36.75	73.5	36.75	0.135796	-0.333519	0.630435	65	82	73.5	73.5	0.160875	0.792683	-0.207317	0.792683	1	1	0	1	2	2	2	0	0	0	1	0	1	2	2	2	1	1	1	1	2	1	2	1	0	1	0	1
AX-111696669	1A	500871013	500.871	149	37	66	46	37.25	74.5	37.25	0.220155	-0.494807	0.804348	70	79	74.5	74.5	0.460935	0.886076	-0.113924	0.886076	1	1	0	1	2	2	2	0	0	0	1	0	1	2	2	2	1	1	1	1	2	0	2	1	0	1	-1	1
AX-111591884	1A	501343140	501.343	145	37	63	45	36.25	72.5	36.25	0.185221	-0.43713	0.822222	68.5	76.5	72.5	72.5	0.506457	0.895425	-0.104575	0.895425	1	1	0	1	2	2	-1	0	0	0	1	0	1	-1	2	2	1	1	1	1	2	0	2	1	0	1	0	1
AX-110483420	1A	501839485	501.839	150	38	66	46	37.5	75	37.5	0.221648	-0.497062	0.826087	71	79	75	75	0.513629	0.898734	-0.101266	0.898734	1	1	0	1	2	2	2	0	0	0	1	0	1	2	2	2	1	1	1	1	2	0	2	1	0	1	0	1
AX-108766125	1A	502860219	502.86	151	36	67	48	37.75	75.5	37.75	0.147992	-0.362227	0.75	69.5	81.5	75.5	75.5	0.328794	0.852761	-0.147239	0.852761	1	1	0	1	2	2	2	0	0	0	1	0	1	2	2	2	1	1	1	1	2	0	2	1	0	1	-1	1
AX-111558343	1A	506051026	506.051	150	78	38	34	37.5	75	37.5	2.93349e-14	9.40146	2.29412	97	53	75	75	0.000327414	1.83019	0.830189	1.83019	0	0	0	1	2	-1	2	0	0	0	1	0	1	2	0	2	0	0	1	1	2	0	2	1	0	1	0	0
AX-109916940	1A	506524807	506.525	152	31	67	54	38	76	38	0.010609	0.51751	0.574074	64.5	87.5	76	76	0.0621049	0.737143	-0.262857	0.737143	1	1	0	1	2	2	2	0	0	0	1	0	1	2	2	2	0	1	1	1	2	2	2	1	0	1	2	1
AX-111827505	1A	507223542	507.224	153	81	37	35	38.25	76.5	38.25	1.36791e-15	10.4247	2.31429	99.5	53.5	76.5	76.5	0.000200108	1.85981	0.859813	1.85981	0	0	0	1	2	2	2	0	0	0	1	0	1	2	0	2	0	0	1	1	2	0	2	1	0	1	0	0
AX-110531680	1A	508646837	508.647	153	32	70	51	38.25	76.5	38.25	0.0543797	-0.0280291	0.627451	67	86	76.5	76.5	0.124524	0.77907	-0.22093	0.77907	1	1	0	1	2	2	2	0	0	0	1	0	1	2	2	2	0	1	1	1	2	0	2	1	0	1	0	1
AX-111069267	1A	509030910	509.031	152	76	39	37	38	76	38	6.77927e-13	8.35322	2.05405	95.5	56.5	76	76	0.00155982	1.69027	0.690265	1.69027	0	0	0	1	1	2	2	0	0	0	1	0	1	2	0	2	0	0	1	1	2	0	2	1	0	1	0	0
AX-110062154	1A	509846859	509.847	148	34	63	51	37	74	37	0.0276581	0.19765	0.666667	65.5	82.5	74	74	0.162296	0.793939	-0.206061	0.793939	1	1	0	1	1	2	2	0	0	0	1	0	1	2	2	2	0	1	1	1	2	0	2	1	0	1	-1	1
AX-108881024	1A	510758911	510.759	149	32	69	48	37.25	74.5	37.25	0.119533	-0.290938	0.666667	66.5	82.5	74.5	74.5	0.189935	0.806061	-0.193939	0.806061	1	1	0	1	1	-1	2	0	0	0	1	0	1	2	2	2	0	1	1	1	2	0	2	1	0	1	0	1
AX-109321208	1A	511717112	511.717	147	27	70	50	36.75	73.5	36.75	0.0231605	0.25689	0.54	62	85	73.5	73.5	0.0578269	0.729412	-0.270588	0.729412	1	1	0	1	1	2	2	0	0	1	1	-1	1	2	2	2	0	1	1	1	2	-1	2	1	0	1	2	1
AX-109465131	1A	512367109	512.367	150	30	69	51	37.5	75	37.5	0.0327124	0.141624	0.588235	64.5	85.5	75	75	0.0864107	0.754386	-0.245614	0.754386	1	1	0	1	1	2	2	0	0	0	1	0	1	2	2	2	0	1	1	1	2	0	2	1	0	1	2	1
AX-109345385	1A	512870769	512.871	138	29	58	51	34.5	69	34.5	0.00519079	0.756121	0.568627	58	80	69	69	0.0611009	0.725	-0.275	0.725	1	1	0	1	-1	2	2	0	0	0	1	0	1	2	2	2	1	-1	1	1	2	0	2	1	0	1	0	-1
AX-109985412	1A	513362330	513.362	141	37	65	39	35.25	70.5	35.25	0.632897	-0.847301	0.948718	69.5	71.5	70.5	70.5	0.866245	0.972028	-0.027972	0.972028	-1	0	0	1	1	-1	2	0	0	0	1	0	1	2	1	2	0	1	1	1	2	0	2	1	0	1	0	-1
AX-109326813	1A	513859613	513.86	142	68	40	34	35.5	71	35.5	3.85663e-10	6.23565	2	88	54	71	71	0.00432791	1.62963	0.62963	1.62963	0	0	0	1	1	2	2	0	0	0	1	1	1	2	1	2	0	0	1	0	2	0	2	0	0	0	0	0
AX-109048694	1A	514336708	514.337	153	83	38	32	38.25	76.5	38.25	1.59288e-16	11.1425	2.59375	102	51	76.5	76.5	3.73798e-05	2	1	2	0	0	0	1	1	2	2	0	0	0	1	1	1	2	0	2	0	0	1	0	2	0	2	0	0	1	0	0
AX-95632782	1A	516373227	516.373	153	32	72	49	38.25	76.5	38.25	0.116066	-0.281112	0.653061	68	85	76.5	76.5	0.169327	0.8	-0.2	0.8	1	1	0	1	1	2	2	0	0	0	1	1	1	2	2	2	0	1	1	0	2	2	2	0	0	1	2	1
AX-109904229	1A	516450384	516.45	153	81	42	30	38.25	76.5	38.25	7.2424e-15	9.8684	2.7	102	51	76.5	76.5	3.73798e-05	2	1	2	0	0	0	1	1	2	2	0	0	0	1	1	1	2	0	2	0	0	1	0	2	0	2	0	0	1	0	0
AX-94426657	1A	521323272	521.323	153	46	73	34	38.25	76.5	38.25	0.332436	-0.632375	1.35294	82.5	70.5	76.5	76.5	0.331975	1.17021	0.170213	1.17021	1	1	0	1	1	2	0	0	0	0	2	0	1	0	2	2	0	1	1	0	2	0	2	0	0	1	0	1
AX-110673287	1A	533671394	533.671	152	43	66	43	38	76	38	0.268262	-0.560779	1	76	76	76	76	1	1	0	1	0	1	0	1	0	0	1	0	0	0	2	2	1	0	1	2	0	1	2	0	2	2	2	0	1	2	0	1
AX-109408584	1A	535291589	535.292	153	27	72	54	38.25	76.5	38.25	0.00654266	0.678859	0.5	63	90	76.5	76.5	0.029049	0.7	-0.3	0.7	1	1	0	1	0	0	2	0	0	1	0	2	1	2	1	2	0	1	2	0	2	2	2	0	1	2	2	1
AX-109849752	1A	535716169	535.716	151	78	44	29	37.75	75.5	37.75	2.43649e-13	8.69481	2.68966	100	51	75.5	75.5	6.67554e-05	1.96078	0.960784	1.96078	0	0	0	1	0	0	1	0	0	0	0	-1	1	2	0	2	0	0	2	0	2	0	2	0	1	2	2	0
AX-109903014	1A	536207822	536.208	153	75	42	36	38.25	76.5	38.25	8.42346e-12	7.51211	2.08333	96	57	76.5	76.5	0.00161622	1.68421	0.684211	1.68421	0	0	0	1	0	0	1	0	0	0	0	2	1	2	0	2	0	0	2	0	2	0	2	0	1	2	2	0
AX-111043857	1A	542429785	542.43	147	76	39	32	36.75	73.5	36.75	1.76767e-13	8.80193	2.375	95.5	51.5	73.5	73.5	0.000284456	1.85437	0.854369	1.85437	0	0	0	0	0	0	0	0	0	0	0	2	1	2	0	2	0	0	2	0	2	-1	2	0	1	2	2	0
AX-111688135	1A	543480297	543.48	153	79	40	34	38.25	76.5	38.25	4.88351e-14	9.23133	2.32353	99	54	76.5	76.5	0.000274727	1.83333	0.833333	1.83333	0	0	0	0	0	0	0	0	0	0	0	2	1	2	0	2	0	0	2	0	2	0	2	0	1	2	2	0
AX-95162673	1A	545528557	545.529	151	77	37	37	37.75	75.5	37.75	7.44628e-14	9.09051	2.08108	95.5	55.5	75.5	75.5	0.00113331	1.72072	0.720721	1.72072	0	0	0	1	0	0	0	0	0	0	1	2	1	2	0	2	0	0	2	0	2	0	2	0	1	2	2	0
AX-111450961	1A	546502829	546.503	153	72	38	43	38.25	76.5	38.25	1.57757e-11	7.30266	1.67442	91	62	76.5	76.5	0.019052	1.46774	0.467742	1.46774	0	0	0	1	0	0	2	0	0	0	1	2	1	2	0	2	0	0	2	0	2	1	2	1	1	2	2	0
AX-108730532	1A	547884554	547.885	153	29	64	60	38.25	76.5	38.25	0.000242738	1.77846	0.483333	61	92	76.5	76.5	0.0122036	0.663043	-0.336957	0.663043	1	1	0	1	0	0	2	0	0	1	1	2	1	2	1	2	1	1	2	0	2	2	2	1	1	2	2	1
AX-108935155	1A	549673052	549.673	153	73	37	43	38.25	76.5	38.25	3.86996e-12	7.77174	1.69767	91.5	61.5	76.5	76.5	0.0152934	1.4878	0.487805	1.4878	0	0	0	1	0	0	2	0	0	0	1	2	1	2	0	2	0	0	2	0	2	1	2	1	1	2	2	0
AX-108808989	1A	551165346	551.165	152	27	65	60	38	76	38	0.000157422	1.92302	0.45	59.5	92.5	76	76	0.00743615	0.643243	-0.356757	0.643243	1	1	0	1	0	0	2	0	0	1	1	2	1	2	1	2	1	1	2	0	2	2	2	1	1	2	2	1
AX-109968061	1A	555817271	555.817	152	73	35	44	38	76	38	9.7991e-13	8.23024	1.65909	90.5	61.5	76	76	0.0186622	1.47154	0.471545	1.47154	0	0	0	1	0	0	2	0	0	0	1	2	1	2	0	2	0	0	2	0	2	-1	2	1	1	2	2	0
AX-110471753	1A	555951314	555.951	143	63	37	43	35.75	71.5	35.75	3.5938e-09	5.49059	1.46512	81.5	61.5	71.5	71.5	0.0944289	1.3252	0.325203	1.3252	0	0	0	1	0	0	2	0	0	-1	1	2	1	2	0	2	0	0	2	0	2	-1	2	1	1	2	2	0
AX-109911670	1A	559055638	559.056	152	73	36	43	38	76	38	1.92965e-12	8.00404	1.69767	91	61	76	76	0.014961	1.4918	0.491803	1.4918	0	0	0	1	0	0	2	0	0	0	1	2	1	2	0	2	0	0	2	0	2	-1	2	1	1	2	2	0
AX-110390222	1A	560095842	560.096	152	72	37	43	38	76	38	8.04434e-12	7.52748	1.67442	90.5	61.5	76	76	0.0186622	1.47154	0.471545	1.47154	0	0	0	1	0	0	2	0	0	0	1	2	1	2	0	2	0	0	2	0	2	1	2	1	1	2	2	0
AX-110014905	1A	560578516	560.579	153	73	37	43	38.25	76.5	38.25	3.86996e-12	7.77174	1.69767	91.5	61.5	76.5	76.5	0.0152934	1.4878	0.487805	1.4878	0	0	0	1	0	0	2	0	0	0	1	2	1	2	0	2	0	0	2	0	2	1	2	1	1	2	2	0
AX-111517864	1A	562154455	562.154	153	73	37	43	38.25	76.5	38.25	3.86996e-12	7.77174	1.69767	91.5	61.5	76.5	76.5	0.0152934	1.4878	0.487805	1.4878	0	0	0	1	0	0	2	0	0	0	1	2	1	2	0	2	0	0	2	0	2	1	2	1	1	2	2	0
AX-109415183	1A	562322390	562.322	150	71	36	43	37.5	75	37.5	8.36749e-12	7.51433	1.65116	89	61	75	75	0.0222431	1.45902	0.459016	1.45902	0	0	0	1	0	-1	2	0	0	0	1	2	1	2	0	2	0	0	2	0	2	2	2	1	1	2	2	0
AX-109341225	1A	567371662	567.372	153	29	61	63	38.25	76.5	38.25	2.26335e-05	2.57044	0.460317	59.5	93.5	76.5	76.5	0.00598254	0.636364	-0.363636	0.636364	1	1	1	1	0	0	2	0	1	1	1	2	1	2	1	2	1	2	2	0	2	2	2	1	1	2	2	1
AX-109356080	1A	568417998	568.418	152	74	37	41	38	76	38	1.57364e-12	8.07212	1.80488	92.5	59.5	76	76	0.00743615	1.55462	0.554622	1.55462	0	0	0	1	0	0	2	0	0	0	1	2	1	2	0	2	0	0	2	0	2	0	2	1	1	2	1	0
AX-109509920	1A	569246272	569.246	147	31	54	62	36.75	73.5	36.75	8.20404e-06	2.90919	0.5	58	89	73.5	73.5	0.0105629	0.651685	-0.348315	0.651685	1	1	1	1	0	0	2	0	1	1	1	2	1	2	0	2	1	1	2	0	2	2	2	-1	1	-1	2	1
AX-111489802	1A	570580119	570.58	153	73	37	43	38.25	76.5	38.25	3.86996e-12	7.77174	1.69767	91.5	61.5	76.5	76.5	0.0152934	1.4878	0.487805	1.4878	0	0	0	1	0	0	2	0	0	0	1	2	1	2	0	2	0	0	2	0	2	1	2	1	1	2	2	0
AX-109299553	1A	571928598	571.929	152	73	36	43	38	76	38	1.92965e-12	8.00404	1.69767	91	61	76	76	0.014961	1.4918	0.491803	1.4918	0	0	0	1	0	0	2	0	0	0	1	2	1	2	0	2	0	0	2	0	2	-1	2	1	1	2	2	0
AX-95255804	1A	572350913	572.351	150	72	35	43	37.5	75	37.5	1.99575e-12	7.99279	1.67442	89.5	60.5	75	75	0.0178923	1.47934	0.479339	1.47934	0	0	0	1	0	0	2	0	0	0	1	2	1	2	0	2	0	0	2	0	2	1	2	1	1	2	2	0
AX-108798446	1B	42347523	615.348	140	75	33	32	35	70	35	5.89728e-15	9.93699	2.34375	91.5	48.5	70	70	0.000278884	1.8866	0.886598	1.8866	0	0	0	1	1	1	0	0	0	0	0	2	2	-1	0	2	0	0	0	0	2	2	1	1	0	2	0	0
AX-182074338	1B	42348472	615.348	140	75	32	33	35	70	35	3.70693e-15	10.092	2.27273	91	49	70	70	0.000385747	1.85714	0.857143	1.85714	0	0	0	1	1	1	0	0	0	0	0	2	2	-1	0	2	0	0	0	0	2	2	1	1	0	2	0	0
AX-94629266	1B	48347117	621.347	146	29	65	52	36.5	73	36.5	0.011109	0.502137	0.557692	61.5	84.5	73	73	0.0569762	0.727811	-0.272189	0.727811	2	0	1	1	1	1	2	0	1	1	0	2	2	-1	1	2	1	1	0	0	2	2	1	1	0	2	2	1
AX-109846519	1B	269315308	842.315	153	66	43	44	38.25	76.5	38.25	1.79921e-08	4.95291	1.5	87.5	65.5	76.5	76.5	0.0753063	1.33588	0.335878	1.33588	0	0	0	1	1	1	2	0	0	0	1	2	2	2	0	2	0	0	0	1	1	0	1	1	0	1	2	0
AX-111531877	1B	273050832	846.051	153	66	43	44	38.25	76.5	38.25	1.79921e-08	4.95291	1.5	87.5	65.5	76.5	76.5	0.0753063	1.33588	0.335878	1.33588	0	0	0	1	1	1	2	0	0	0	1	2	2	2	0	2	0	0	0	1	1	0	1	1	0	1	2	0
AX-110600824	1B	278927057	851.927	153	17	76	60	38.25	76.5	38.25	5.62531e-06	3.03515	0.283333	55	98	76.5	76.5	0.0005083	0.561224	-0.438776	0.561224	2	1	1	1	1	1	2	0	1	1	1	2	2	2	2	2	1	1	0	1	1	0	1	1	0	1	2	2
AX-110535000	1B	280184833	853.185	150	65	43	42	37.5	75	37.5	3.45797e-08	4.73482	1.54762	86.5	63.5	75	75	0.0603891	1.3622	0.362205	1.3622	0	0	0	1	1	1	2	0	0	0	1	2	2	2	0	2	0	0	0	1	1	0	1	1	0	1	2	0
AX-111613078	1B	281068855	854.069	153	66	43	44	38.25	76.5	38.25	1.79921e-08	4.95291	1.5	87.5	65.5	76.5	76.5	0.0753063	1.33588	0.335878	1.33588	0	0	0	1	1	1	2	0	0	0	1	2	2	2	0	2	0	0	0	1	1	0	1	1	0	1	2	0
AX-94910851	1B	285339010	858.339	142	55	43	44	35.5	71	35.5	6.82877e-06	2.97044	1.25	76.5	65.5	71	71	0.355955	1.16794	0.167939	1.16794	0	0	0	1	1	1	2	1	-1	0	1	2	2	2	0	2	0	0	0	1	1	0	1	1	0	1	2	0
AX-95194781	1B	286707988	859.708	132	51	31	50	33	66	33	8.62862e-09	5.19821	1.02	66.5	65.5	66	66	0.930641	1.01527	0.0152672	1.01527	1	0	-1	1	1	1	2	0	-1	0	2	2	2	2	0	2	0	0	-1	1	1	1	1	1	0	2	2	0
AX-110052300	1B	299266246	872.266	150	78	41	31	37.5	75	37.5	8.13513e-14	9.06098	2.51613	98.5	51.5	75	75	0.000124276	1.91262	0.912621	1.91262	0	0	0	1	1	1	2	0	0	0	1	2	2	0	0	2	0	0	0	1	1	0	1	1	-1	1	2	0
AX-109314529	1B	299457722	872.458	145	76	40	29	36.25	72.5	36.25	1.13901e-13	8.94864	2.62069	96	49	72.5	72.5	9.49537e-05	1.95918	0.959184	1.95918	0	0	0	1	1	1	2	0	0	0	1	2	2	0	0	2	0	0	-1	1	2	0	1	1	0	1	2	0
AX-108912443	1B	300602293	873.602	153	81	41	31	38.25	76.5	38.25	5.61281e-15	9.95349	2.6129	101.5	51.5	76.5	76.5	5.29384e-05	1.97087	0.970874	1.97087	0	0	0	1	1	1	2	0	0	0	1	2	2	0	0	2	0	0	0	1	1	0	1	1	0	1	2	0
AX-108884580	1B	301565568	874.566	150	79	39	32	37.5	75	37.5	1.258e-14	9.68409	2.46875	98.5	51.5	75	75	0.000124276	1.91262	0.912621	1.91262	0	0	0	1	1	1	2	0	0	0	1	2	2	0	0	2	0	0	0	1	1	0	1	1	0	1	2	0
AX-109273370	1B	303023060	876.023	139	66	41	32	34.75	69.5	34.75	2.05375e-09	5.67736	2.0625	86.5	52.5	69.5	69.5	0.00392855	1.64762	0.647619	1.64762	0	0	0	1	1	1	2	-1	0	0	1	2	2	0	0	2	0	-1	0	1	1	0	1	1	0	1	2	0
AX-109370500	1B	304379381	877.379	146	80	35	31	36.5	73	36.5	1.85027e-16	11.0925	2.58065	97.5	48.5	73	73	5.00767e-05	2.01031	1.01031	2.01031	0	0	0	1	1	-1	2	0	0	0	1	2	2	0	0	2	0	0	0	1	1	0	1	1	0	2	2	0
AX-108979502	1B	305170319	878.17	141	74	35	32	35.25	70.5	35.25	6.3577e-14	9.14327	2.3125	91.5	49.5	70.5	70.5	0.000404641	1.84848	0.848485	1.84848	0	0	0	1	1	1	2	0	0	0	1	2	2	-1	0	2	0	0	0	1	1	0	1	1	0	1	2	0
AX-111522827	1B	305525240	878.525	153	80	41	32	38.25	76.5	38.25	2.02084e-14	9.52587	2.5	100.5	52.5	76.5	76.5	0.000104212	1.91429	0.914286	1.91429	0	0	0	1	1	1	2	0	0	0	1	2	2	0	0	2	0	0	0	1	1	0	1	1	0	1	2	0
AX-110539535	1B	306229922	879.23	152	81	39	32	38	76	38	2.07418e-15	10.2858	2.53125	100.5	51.5	76	76	7.05495e-05	1.95146	0.951456	1.95146	0	0	0	1	1	1	2	0	0	0	1	2	2	0	0	2	0	0	0	1	1	0	1	1	0	1	2	0
AX-109946575	1B	307136332	880.136	143	81	32	30	35.75	71.5	35.75	4.20402e-18	12.3558	2.7	97	46	71.5	71.5	2.00051e-05	2.1087	1.1087	2.1087	0	0	0	1	1	1	2	0	0	0	1	2	2	0	0	2	0	0	0	1	-1	0	1	1	0	1	-1	0
AX-110439262	1B	308011295	881.011	153	81	40	32	38.25	76.5	38.25	4.1826e-15	10.0517	2.53125	101	52	76.5	76.5	7.45068e-05	1.94231	0.942308	1.94231	0	0	0	1	1	1	2	0	0	0	1	2	2	0	0	2	0	0	0	1	1	0	1	1	0	1	2	0
AX-109900946	1B	309706909	882.707	152	80	40	32	38	76	38	1.026e-14	9.75214	2.5	100	52	76	76	9.8884e-05	1.92308	0.923077	1.92308	0	0	0	1	1	1	2	0	0	0	1	2	2	0	0	2	0	0	0	1	1	0	1	1	0	1	2	0
AX-110552523	1B	311443328	884.443	147	79	39	29	36.75	73.5	36.75	3.81178e-15	10.0827	2.72414	98.5	48.5	73.5	73.5	3.72461e-05	2.03093	1.03093	2.03093	0	0	0	1	1	1	2	0	0	0	1	2	2	0	0	2	0	0	0	1	1	0	1	1	0	1	2	0
AX-110368320	1B	311736328	884.736	147	81	35	31	36.75	73.5	36.75	7.1741e-17	11.4088	2.6129	98.5	48.5	73.5	73.5	3.72461e-05	2.03093	1.03093	2.03093	0	0	0	-1	1	1	2	0	0	0	1	2	2	0	0	2	0	0	0	1	1	0	1	1	0	1	2	0
AX-110601772	1B	313527562	886.528	151	81	40	30	37.75	75.5	37.75	1.86183e-15	10.3218	2.7	101	50	75.5	75.5	3.32009e-05	2.02	1.02	2.02	0	0	0	1	1	1	2	0	0	0	1	2	2	0	0	2	0	0	0	1	1	0	1	1	0	1	2	0
AX-111625326	1B	314120195	887.12	151	32	70	49	37.75	75.5	37.75	0.0988087	-0.227378	0.653061	67	84	75.5	75.5	0.16653	0.797619	-0.202381	0.797619	2	1	1	1	1	1	2	0	1	1	1	2	2	0	2	2	-1	1	0	1	1	0	1	1	0	1	2	2
AX-94715187	1B	317013429	890.013	152	29	76	47	38	76	38	0.11865	-0.288461	0.617021	67	85	76	76	0.144292	0.788235	-0.211765	0.788235	2	1	1	1	1	1	2	0	1	1	1	2	2	1	2	2	1	1	0	1	1	0	1	1	0	1	2	2
AX-111011493	1B	328989594	901.99	151	31	73	47	37.75	75.5	37.75	0.168951	-0.40644	0.659574	67.5	83.5	75.5	75.5	0.192895	0.808383	-0.191617	0.808383	2	1	1	1	1	1	2	0	1	1	1	2	2	0	2	2	1	1	0	1	1	2	1	1	0	1	2	2
AX-94433968	1B	333323500	906.323	153	36	76	41	38.25	76.5	38.25	0.846482	-0.944365	0.878049	74	79	76.5	76.5	0.686047	0.936709	-0.0632911	0.936709	2	1	1	1	1	1	0	0	1	1	1	2	2	0	2	2	1	1	0	1	1	0	1	1	0	1	0	2
AX-109840997	1B	347558393	920.558	147	65	44	38	36.75	73.5	36.75	5.05997e-08	4.60775	1.71053	87	60	73.5	73.5	0.0259525	1.45	0.45	1.45	0	0	0	1	1	1	2	0	0	0	1	2	2	2	0	2	0	0	1	1	1	0	1	1	0	1	2	0
AX-108909153	1B	356984891	929.985	153	81	40	32	38.25	76.5	38.25	4.1826e-15	10.0517	2.53125	101	52	76.5	76.5	7.45068e-05	1.94231	0.942308	1.94231	0	0	0	1	1	1	2	0	0	0	1	2	2	0	0	2	0	0	0	1	1	0	1	1	0	1	2	0
AX-110517311	1B	361778280	934.778	151	81	37	33	37.75	75.5	37.75	7.03314e-16	10.6468	2.45455	99.5	51.5	75.5	75.5	9.37649e-05	1.93204	0.932039	1.93204	0	0	0	1	1	1	2	0	0	0	1	2	2	0	0	2	0	0	0	1	-1	0	1	1	0	1	2	0
AX-109338666	1B	363956736	936.957	153	82	38	33	38.25	76.5	38.25	5.88693e-16	10.7062	2.48485	101	52	76.5	76.5	7.45068e-05	1.94231	0.942308	1.94231	0	0	0	1	1	1	2	0	0	0	1	2	2	0	0	2	0	0	0	1	1	0	1	1	0	1	2	0
AX-111524617	1B	364328609	937.329	145	78	35	32	36.25	72.5	36.25	1.73173e-15	10.346	2.4375	95.5	49.5	72.5	72.5	0.000133402	1.92929	0.929293	1.92929	0	0	0	1	1	1	2	0	0	0	1	2	2	0	0	2	0	0	0	1	1	0	1	1	0	1	2	0
AX-110597141	1B	368675675	941.676	150	78	36	36	37.5	75	37.5	1.21676e-14	9.69521	2.16667	96	54	75	75	0.000605172	1.77778	0.777778	1.77778	0	0	0	2	1	1	2	0	0	0	1	2	2	2	0	2	0	0	0	1	1	0	1	1	0	1	2	0
AX-110623229	1B	369515449	942.515	153	79	41	33	38.25	76.5	38.25	6.90517e-14	9.1157	2.39394	99.5	53.5	76.5	76.5	0.000200108	1.85981	0.859813	1.85981	0	0	0	2	1	1	2	0	0	0	1	2	2	1	0	2	0	0	0	1	1	0	1	1	0	1	2	0
AX-108845851	1B	371140782	944.141	152	78	38	36	38	76	38	5.10861e-14	9.21629	2.16667	97	55	76	76	0.000657654	1.76364	0.763636	1.76364	0	0	0	2	1	1	2	0	0	0	1	2	2	2	0	2	0	0	0	1	1	0	1	1	0	1	2	0
AX-110689665	1B	372748785	945.749	148	77	38	33	37	74	37	5.16341e-14	9.21273	2.33333	96	52	74	74	0.000298293	1.84615	0.846154	1.84615	0	0	0	2	1	1	2	0	0	0	1	2	2	2	0	2	0	0	0	1	1	0	1	1	0	1	2	0
AX-110740030	1B	373856428	946.856	153	79	38	36	38.25	76.5	38.25	2.17148e-14	9.50187	2.19444	98	55	76.5	76.5	0.0005083	1.78182	0.781818	1.78182	0	0	0	2	1	1	2	0	0	0	1	2	2	2	0	2	0	0	0	1	1	0	1	1	0	1	2	0
AX-111707424	1B	374316467	947.316	152	78	38	36	38	76	38	5.10861e-14	9.21629	2.16667	97	55	76	76	0.000657654	1.76364	0.763636	1.76364	0	0	0	2	1	1	2	0	0	0	1	2	2	2	0	2	0	0	0	1	1	0	1	1	0	1	2	0
AX-109932384	1B	374913451	947.913	151	78	37	36	37.75	75.5	37.75	2.51336e-14	9.45306	2.16667	96.5	54.5	75.5	75.5	0.000631036	1.77064	0.770642	1.77064	0	0	0	2	1	1	2	0	0	0	1	2	2	2	0	2	0	0	0	1	1	0	1	1	0	1	2	0
AX-109580210	1B	375303546	948.304	152	78	38	36	38	76	38	5.10861e-14	9.21629	2.16667	97	55	76	76	0.000657654	1.76364	0.763636	1.76364	0	0	0	2	1	1	2	0	0	0	1	2	2	2	0	2	0	0	0	1	1	0	1	1	0	1	2	0
AX-111125943	1B	376367673	949.368	136	72	29	35	34	68	34	8.20672e-15	9.82668	2.05714	86.5	49.5	68	68	0.00151016	1.74747	0.747475	1.74747	0	0	0	2	1	1	2	0	0	0	1	2	2	2	0	2	0	0	0	1	1	0	1	1	0	1	2	-1
AX-111121879	1B	376791311	949.791	151	78	39	34	37.75	75.5	37.75	5.86677e-14	9.1701	2.29412	97.5	53.5	75.5	75.5	0.000342715	1.82243	0.82243	1.82243	0	0	0	2	1	1	2	0	0	0	1	2	2	2	0	2	0	0	0	1	1	0	1	1	0	1	2	0
AX-109544098	1B	377963460	950.963	151	78	37	36	37.75	75.5	37.75	2.51336e-14	9.45306	2.16667	96.5	54.5	75.5	75.5	0.000631036	1.77064	0.770642	1.77064	0	0	0	2	1	1	2	0	0	0	1	2	2	2	0	2	0	0	0	1	1	0	1	1	0	1	2	0
AX-111715015	1B	385300997	958.301	152	30	68	54	38	76	38	0.00973937	0.546059	0.555556	64	88	76	76	0.0515759	0.727273	-0.272727	0.727273	2	1	1	2	1	1	2	0	1	1	1	2	2	2	2	2	1	1	0	1	1	0	1	2	0	1	2	2
AX-111468437	1B	386240704	959.241	149	30	72	47	37.25	74.5	37.25	0.132193	-0.324542	0.638298	66	83	74.5	74.5	0.163712	0.795181	-0.204819	0.795181	2	1	1	2	1	1	2	0	1	1	1	2	-1	2	2	2	1	1	0	1	1	0	1	1	0	1	2	2
AX-109340517	1B	386689382	959.689	151	30	70	51	37.75	75.5	37.75	0.0361098	0.108641	0.588235	65	86	75.5	75.5	0.0874591	0.755814	-0.244186	0.755814	2	1	1	2	1	1	2	0	1	1	1	2	2	2	2	2	1	1	0	1	1	0	1	1	0	1	2	2
AX-109391593	1B	387288895	960.289	145	28	69	48	36.25	72.5	36.25	0.0535261	-0.0227477	0.583333	62.5	82.5	72.5	72.5	0.0967316	0.757576	-0.242424	0.757576	2	1	1	2	1	1	2	0	1	1	1	2	2	2	2	2	1	1	0	1	1	0	1	1	0	1	2	2
AX-111549107	1B	388341838	961.342	152	30	70	52	38	76	38	0.0257867	0.221035	0.576923	65	87	76	76	0.0743529	0.747126	-0.252874	0.747126	2	1	1	2	1	1	2	0	1	1	1	2	2	2	2	2	1	1	0	1	1	0	1	1	0	1	2	2
AX-110121329	1B	388895243	961.895	145	30	67	48	36.25	72.5	36.25	0.0705295	-0.114833	0.625	63.5	81.5	72.5	72.5	0.134962	0.779141	-0.220859	0.779141	2	1	1	2	1	1	2	0	1	1	1	2	2	1	2	2	1	1	0	1	1	0	1	1	0	1	-1	2
AX-111022842	1B	389321645	962.322	152	31	71	50	38	76	38	0.0669408	-0.0974002	0.62	66.5	85.5	76	76	0.123292	0.777778	-0.222222	0.777778	2	1	1	2	1	1	2	0	1	1	1	2	2	2	2	2	1	1	0	1	1	0	1	1	0	1	2	2
AX-109873586	1B	389879147	962.879	152	31	70	51	38	76	38	0.0448127	0.0365623	0.607843	66	86	76	76	0.104757	0.767442	-0.232558	0.767442	2	1	1	2	1	1	2	0	1	1	1	2	2	2	2	2	1	1	0	1	1	0	1	1	0	1	2	2
AX-111759816	1B	391416920	964.417	153	79	38	36	38.25	76.5	38.25	2.17148e-14	9.50187	2.19444	98	55	76.5	76.5	0.0005083	1.78182	0.781818	1.78182	0	0	0	2	1	1	2	0	0	0	1	2	2	2	0	2	0	0	0	1	1	0	1	1	0	1	2	0
AX-110002681	1B	391917068	964.917	152	78	38	36	38	76	38	5.10861e-14	9.21629	2.16667	97	55	76	76	0.000657654	1.76364	0.763636	1.76364	0	0	0	2	1	1	2	0	0	0	1	2	2	2	0	2	0	0	0	1	1	0	1	1	0	1	2	0
AX-111540229	1B	392457146	965.457	152	78	38	36	38	76	38	5.10861e-14	9.21629	2.16667	97	55	76	76	0.000657654	1.76364	0.763636	1.76364	0	0	0	2	1	1	2	0	0	0	1	2	2	2	0	2	0	0	0	1	1	0	1	1	0	1	2	0
AX-111717169	1B	393512736	966.513	152	81	37	34	38	76	38	9.9275e-16	10.5318	2.38235	99.5	52.5	76	76	0.000137733	1.89524	0.895238	1.89524	0	0	0	2	1	1	0	0	0	0	1	2	2	0	0	2	0	0	0	1	1	0	1	1	0	1	2	0
AX-111153034	1B	393998509	966.999	152	81	37	34	38	76	38	9.9275e-16	10.5318	2.38235	99.5	52.5	76	76	0.000137733	1.89524	0.895238	1.89524	0	0	0	2	1	1	0	0	0	0	1	2	2	0	0	2	0	0	0	1	1	0	1	1	0	1	2	0
AX-110449412	1B	395727013	968.727	150	77	38	35	37.5	75	37.5	9.23368e-14	9.0187	2.2	96	54	75	75	0.000605172	1.77778	0.777778	1.77778	0	0	0	2	1	1	2	0	0	0	1	2	2	2	0	2	0	0	0	1	1	0	1	1	0	1	2	0
AX-110190018	1B	399230670	972.231	141	72	39	30	35.25	70.5	35.25	2.846e-12	7.87433	2.4	91.5	49.5	70.5	70.5	0.000404641	1.84848	0.848485	1.84848	0	0	0	2	1	1	2	0	0	0	1	2	2	2	0	2	0	0	0	1	1	0	1	1	0	1	2	0
AX-110437942	1B	399329113	972.329	153	79	39	35	38.25	76.5	38.25	3.32093e-14	9.36005	2.25714	98.5	54.5	76.5	76.5	0.000374844	1.80734	0.807339	1.80734	0	0	0	2	1	1	2	0	0	0	1	2	2	2	0	2	0	0	0	1	1	0	1	1	0	1	2	0
AX-109971835	1B	401333244	974.333	152	78	39	35	38	76	38	7.83468e-14	9.07354	2.22857	97.5	54.5	76	76	0.000487084	1.78899	0.788991	1.78899	0	0	0	2	1	1	2	0	0	0	1	2	2	2	0	2	0	0	0	1	1	0	1	1	0	1	2	0
AX-109447941	1B	401821047	974.821	150	77	40	33	37.5	75	37.5	2.00092e-13	8.76055	2.33333	97	53	75	75	0.000327414	1.83019	0.830189	1.83019	0	0	0	2	1	1	-1	0	0	0	1	2	2	2	0	2	0	0	0	1	1	0	1	1	0	1	2	0
AX-108877371	1B	402337255	975.337	153	78	41	34	38.25	76.5	38.25	2.23928e-13	8.72298	2.29412	98.5	54.5	76.5	76.5	0.000374844	1.80734	0.807339	1.80734	0	0	0	2	1	1	2	0	0	0	1	2	2	2	0	2	0	0	0	1	1	0	1	1	0	1	2	0
AX-109523456	1B	403418894	976.419	150	77	39	34	37.5	75	37.5	1.38672e-13	8.88295	2.26471	96.5	53.5	75	75	0.000446533	1.80374	0.803738	1.80374	0	0	0	2	1	1	2	0	0	0	1	2	-1	2	0	2	0	0	0	1	1	0	1	1	1	1	2	0
AX-109862923	1B	403979802	976.98	153	66	39	48	38.25	76.5	38.25	1.25015e-09	5.84307	1.375	85.5	67.5	76.5	76.5	0.14561	1.26667	0.266667	1.26667	0	0	0	2	1	1	2	0	0	0	1	2	2	2	0	2	0	0	0	1	1	2	1	1	0	1	2	0
AX-109272373	1B	404523501	977.524	149	76	39	34	37.25	74.5	37.25	3.24973e-13	8.59867	2.23529	95.5	53.5	74.5	74.5	0.000580053	1.78505	0.785047	1.78505	0	0	0	2	1	1	2	0	0	0	1	2	2	2	0	2	0	0	-1	1	1	0	1	1	0	1	2	0
AX-111782039	1B	404883727	977.884	151	75	41	35	37.75	75.5	37.75	3.56119e-12	7.79949	2.14286	95.5	55.5	75.5	75.5	0.00113331	1.72072	0.720721	1.72072	0	0	0	2	1	1	2	0	0	0	1	2	2	2	0	2	1	0	-1	1	1	0	1	1	0	1	2	0
AX-111744000	1B	405524154	978.524	152	78	39	35	38	76	38	7.83468e-14	9.07354	2.22857	97.5	54.5	76	76	0.000487084	1.78899	0.788991	1.78899	0	0	0	2	1	1	2	0	0	0	1	2	2	2	0	2	0	0	0	1	1	0	1	1	0	1	2	0
AX-111506135	1B	520372454	1093.37	153	36	62	55	38.25	76.5	38.25	0.00604912	0.70504	0.654545	67	86	76.5	76.5	0.124524	0.77907	-0.22093	0.77907	1	0	2	0	0	1	0	0	0	1	1	2	2	0	2	2	1	1	0	1	2	2	1	2	0	2	0	2
AX-109903718	1B	564916918	1137.92	133	64	36	33	33.25	66.5	33.25	6.12002e-10	6.0815	1.93939	82	51	66.5	66.5	0.00718726	1.60784	0.607843	1.60784	0	0	-1	0	0	-1	0	0	0	0	1	1	2	2	-1	2	1	0	0	1	2	0	0	1	0	2	0	-1
AX-108846907	1B	566532044	1139.53	135	29	66	40	33.75	67.5	33.75	0.3947	-0.689682	0.725	62	73	67.5	67.5	0.343777	0.849315	-0.150685	0.849315	0	0	2	0	0	0	-1	0	0	0	1	1	2	1	2	2	-1	1	-1	1	1	0	0	1	1	2	-1	2
AX-110961208	1B	573261850	1146.26	153	43	68	42	38.25	76.5	38.25	0.386362	-0.682555	1.02381	77	76	76.5	76.5	0.935565	1.01316	0.0131579	1.01316	0	0	2	0	0	0	0	0	0	0	1	1	2	2	2	2	1	1	0	1	1	2	0	1	0	2	0	1
AX-109439401	1B	575503316	1148.5	144	43	70	31	36	72	36	0.347999	-0.647647	1.3871	78	66	72	72	0.317311	1.18182	0.181818	1.18182	0	0	2	0	0	0	0	0	0	0	1	1	2	-1	2	2	1	1	0	1	1	2	0	1	0	2	0	1
AX-109916275	1B	575828993	1148.83	145	43	68	34	36.25	72.5	36.25	0.432605	-0.720292	1.26471	77	68	72.5	72.5	0.454817	1.13235	0.132353	1.13235	0	0	2	0	0	0	0	0	0	0	1	1	2	2	2	2	1	1	0	1	1	2	0	1	0	2	0	1
AX-108826064	1B	582119865	1155.12	152	42	66	44	38	76	38	0.261295	-0.551994	0.954545	75	77	76	76	0.871131	0.974026	-0.025974	0.974026	0	0	2	0	0	0	0	0	0	0	2	1	2	2	2	2	1	1	0	1	1	2	0	-1	0	2	0	1
AX-109041231	1B	584761170	1157.76	153	42	69	42	38.25	76.5	38.25	0.479364	-0.754553	1	76.5	76.5	76.5	76.5	1	1	0	1	0	0	2	0	0	0	0	0	0	0	2	1	1	0	2	2	1	1	0	1	1	2	0	1	0	2	0	1
AX-108831740	1B	660015693	1233.02	142	29	61	52	35.5	71	35.5	0.0058941	0.713705	0.557692	59.5	82.5	71	71	0.0535923	0.721212	-0.278788	0.721212	2	0	1	1	2	1	-1	0	0	1	-1	1	2	-1	0	2	2	2	1	1	1	-1	2	1	0	2	2	1
AX-94506569	1B	662718373	1235.72	153	81	35	37	38.25	76.5	38.25	5.33717e-16	10.7389	2.18919	98.5	54.5	76.5	76.5	0.000374844	1.80734	0.807339	1.80734	0	0	0	1	2	1	2	0	0	0	1	1	2	2	0	2	0	0	2	1	1	0	2	1	0	2	0	0
AX-110489420	1B	663230030	1236.23	153	81	35	37	38.25	76.5	38.25	5.33717e-16	10.7389	2.18919	98.5	54.5	76.5	76.5	0.000374844	1.80734	0.807339	1.80734	0	0	0	1	2	1	2	0	0	0	1	1	2	2	0	2	0	0	2	1	1	0	2	1	0	2	0	0
AX-108747782	1B	664070972	1237.07	152	81	34	37	38	76	38	2.44487e-16	10.9995	2.18919	98	54	76	76	0.000358523	1.81481	0.814815	1.81481	0	0	0	1	2	1	2	0	0	0	1	1	2	2	0	2	0	0	2	1	1	0	2	1	0	2	0	0
AX-110407313	1B	664773810	1237.77	151	82	36	33	37.75	75.5	37.75	1.31671e-16	11.2061	2.48485	100	51	75.5	75.5	6.67554e-05	1.96078	0.960784	1.96078	0	0	0	1	2	1	2	0	0	0	1	1	2	-1	0	2	0	0	2	1	1	0	2	1	0	2	0	0
AX-111548801	1B	666062250	1239.06	153	81	34	38	38.25	76.5	38.25	3.14333e-16	10.9156	2.13158	98	55	76.5	76.5	0.0005083	1.78182	0.781818	1.78182	0	0	0	1	2	1	0	0	0	0	1	1	2	2	0	2	0	0	2	1	1	0	2	1	0	2	0	0
AX-109376365	1B	666807428	1239.81	153	81	38	34	38.25	76.5	38.25	2.06484e-15	10.2873	2.38235	100	53	76.5	76.5	0.000144857	1.88679	0.886792	1.88679	0	0	0	1	2	1	2	0	0	0	1	1	2	2	0	2	0	0	2	1	1	0	2	1	0	2	2	0
AX-110002545	1B	667499368	1240.5	153	72	38	43	38.25	76.5	38.25	1.57757e-11	7.30266	1.67442	91	62	76.5	76.5	0.019052	1.46774	0.467742	1.46774	0	0	0	1	2	1	2	0	0	0	1	1	2	2	0	2	0	0	2	1	1	2	2	1	0	2	2	0
AX-110403620	1B	667911274	1240.91	151	31	64	56	37.75	75.5	37.75	0.00276496	0.966373	0.553571	63	88	75.5	75.5	0.0419041	0.715909	-0.284091	0.715909	1	0	1	1	2	1	2	0	0	1	1	1	2	2	-1	2	2	1	2	1	1	2	2	1	0	2	2	1
AX-112289703	1B	673176421	1246.18	152	78	39	35	38	76	38	7.83468e-14	9.07354	2.22857	97.5	54.5	76	76	0.000487084	1.78899	0.788991	1.78899	0	0	0	1	2	1	2	0	0	0	1	1	2	2	0	2	1	0	2	1	1	2	2	1	0	2	2	0
AX-109840266	1B	674057303	1247.06	145	79	39	27	36.25	72.5	36.25	1.50861e-15	10.3921	2.92593	98.5	46.5	72.5	72.5	1.57189e-05	2.11828	1.11828	2.11828	0	0	0	1	2	1	-1	0	0	0	1	1	2	0	0	2	-1	0	2	1	1	2	1	1	0	2	0	0
AX-109373216	1B	674611578	1247.61	153	80	35	38	38.25	76.5	38.25	1.64262e-15	10.3637	2.10526	97.5	55.5	76.5	76.5	0.000685037	1.75676	0.756757	1.75676	0	0	0	1	2	1	0	0	0	0	1	1	2	2	0	2	0	0	2	1	1	2	1	1	0	2	2	0
AX-109409212	1B	680121566	1253.12	152	75	39	38	38	76	38	1.8428e-12	8.01941	1.97368	94.5	57.5	76	76	0.00269009	1.64348	0.643478	1.64348	0	0	0	1	2	1	2	0	0	0	1	1	2	2	0	2	0	0	2	1	1	2	1	1	0	1	2	0
AX-111127329	1B	687069734	1260.07	146	36	61	49	36.5	73	36.5	0.0437118	0.0448654	0.734694	66.5	79.5	73	73	0.281978	0.836478	-0.163522	0.836478	1	1	1	1	2	1	2	0	1	0	1	1	2	0	-1	2	2	1	2	1	1	2	1	2	0	1	2	2
AX-89606293	2A	37078970	1298.08	150	33	66	51	37.5	75	37.5	0.0391639	0.0815386	0.647059	66	84	75	75	0.141645	0.785714	-0.214286	0.785714	1	1	2	1	1	1	2	1	2	0	0	0	0	-1	2	2	1	1	2	2	0	2	2	2	1	2	-1	1
AX-108747282	2A	46071413	1307.07	146	77	27	42	36.5	73	36.5	5.85464e-17	11.4767	1.83333	90.5	55.5	73	73	0.00377206	1.63063	0.630631	1.63063	0	0	0	1	0	1	2	0	0	0	0	2	1	2	0	2	0	0	2	2	0	2	2	2	1	2	0	0
AX-109568335	2A	46346287	1307.35	153	74	32	47	38.25	76.5	38.25	4.88351e-14	9.23133	1.57447	90	63	76.5	76.5	0.029049	1.42857	0.428571	1.42857	0	0	0	1	0	1	2	0	0	0	0	2	0	2	0	2	0	0	2	2	0	2	2	2	1	2	2	0
AX-109031576	2A	47175271	1308.18	150	72	33	45	37.5	75	37.5	4.72849e-13	8.47348	1.6	88.5	61.5	75	75	0.0274863	1.43902	0.439024	1.43902	0	0	0	1	0	1	2	0	0	0	0	2	-1	2	0	2	0	0	2	2	0	2	2	2	1	2	2	0
AX-95630089	2A	47826702	1308.83	152	74	32	46	38	76	38	4.97593e-14	9.22507	1.6087	90	62	76	76	0.0231409	1.45161	0.451613	1.45161	0	0	0	1	0	1	2	0	0	0	0	2	0	2	0	2	0	0	2	2	0	2	2	2	1	2	2	0
AX-112288692	2A	49453128	1310.45	150	78	32	40	37.5	75	37.5	1.29534e-15	10.4429	1.95	94	56	75	75	0.00191772	1.67857	0.678571	1.67857	0	0	0	1	0	1	2	0	0	0	0	2	0	2	0	2	0	0	2	2	0	2	2	1	1	2	2	0
AX-111057189	2A	59163482	1320.16	148	80	37	31	37	74	37	8.31772e-16	10.5908	2.58065	98.5	49.5	74	74	5.63071e-05	1.9899	0.989899	1.9899	0	0	0	1	0	2	-1	0	0	0	1	2	0	0	0	2	0	0	2	2	1	2	2	1	0	2	0	0
AX-109079508	2A	62305002	1323.31	153	34	66	53	38.25	76.5	38.25	0.0223562	0.268689	0.641509	67	86	76.5	76.5	0.124524	0.77907	-0.22093	0.77907	1	1	1	1	0	2	0	0	2	0	1	2	0	2	1	2	1	1	2	2	1	0	2	1	0	2	0	1
AX-108741112	2A	63924247	1324.92	133	24	66	43	33.25	66.5	33.25	0.0660037	-0.0926943	0.55814	57	76	66.5	66.5	0.0994535	0.75	-0.25	0.75	1	1	2	1	0	2	1	0	2	0	1	2	0	-1	1	2	1	-1	2	2	1	2	2	1	1	2	0	1
AX-109414409	2A	76770764	1337.77	148	76	39	33	37	74	37	2.42616e-13	8.69623	2.30303	95.5	52.5	74	74	0.000408427	1.81905	0.819048	1.81905	0	0	0	1	0	2	0	0	0	0	1	2	0	-1	0	2	0	0	2	2	1	0	2	1	1	2	0	0
AX-94410389	2A	80871520	1341.87	153	73	35	45	38.25	76.5	38.25	9.93786e-13	8.22554	1.62222	90.5	62.5	76.5	76.5	0.0235947	1.448	0.448	1.448	0	0	0	1	0	2	2	0	0	0	0	2	0	2	0	2	0	0	2	2	1	2	2	1	1	2	2	0
AX-109867478	2A	81494051	1342.49	152	72	36	44	38	76	38	4.13917e-12	7.74929	1.63636	90	62	76	76	0.0231409	1.45161	0.451613	1.45161	0	0	0	1	0	2	2	0	0	0	0	2	0	2	0	2	0	0	2	2	1	2	2	1	1	2	2	0
AX-109520260	2A	86898517	1347.9	146	25	65	56	36.5	73	36.5	0.000576287	1.48984	0.446429	57.5	88.5	73	73	0.0103004	0.649718	-0.350282	0.649718	1	-1	2	1	0	2	2	0	-1	0	0	2	1	2	1	2	1	2	2	2	1	2	2	1	1	2	2	1
AX-109312754	2A	120395466	1381.4	152	29	68	55	38	76	38	0.00504441	0.76567	0.527273	63	89	76	76	0.0349551	0.707865	-0.292135	0.707865	1	1	2	2	0	2	2	0	1	0	0	2	0	2	1	2	1	2	2	2	1	2	1	1	1	1	2	1
AX-108873118	2A	121013178	1382.01	152	28	68	56	38	76	38	0.00247875	1.00285	0.5	62	90	76	76	0.0231409	0.688889	-0.311111	0.688889	1	1	2	2	0	2	2	0	1	0	0	2	0	2	1	2	1	2	2	2	1	2	1	1	1	1	2	1
AX-109325569	2A	121583709	1382.58	146	29	65	52	36.5	73	36.5	0.011109	0.502137	0.557692	61.5	84.5	73	73	0.0569762	0.727811	-0.272189	0.727811	1	1	2	2	0	2	2	0	1	0	0	2	0	2	1	2	1	2	1	2	1	2	1	1	2	1	2	1
AX-111635700	2A	122005612	1383.01	151	29	69	53	37.75	75.5	37.75	0.0125986	0.460135	0.54717	63.5	87.5	75.5	75.5	0.0508087	0.725714	-0.274286	0.725714	1	1	2	2	0	2	2	0	1	0	0	2	0	2	1	2	1	2	2	2	1	2	1	1	1	1	2	1
AX-110394261	2A	123173960	1384.17	153	30	67	56	38.25	76.5	38.25	0.00370512	0.868671	0.535714	63.5	89.5	76.5	76.5	0.0355554	0.709497	-0.290503	0.709497	1	1	2	2	0	2	2	0	1	0	0	2	0	2	1	2	1	2	2	2	1	2	1	1	1	1	2	1
AX-110717327	2A	123454504	1384.45	133	25	62	46	33.25	66.5	33.25	0.0267746	0.208486	0.543478	56	77	66.5	66.5	0.0686174	0.727273	-0.272727	0.727273	1	1	2	2	0	-1	2	-1	1	0	-1	2	-1	-1	1	2	1	2	2	2	-1	2	1	1	1	-1	-1	1
AX-111570872	2A	124363723	1385.36	153	29	68	56	38.25	76.5	38.25	0.00331549	0.905761	0.517857	63	90	76.5	76.5	0.029049	0.7	-0.3	0.7	1	1	2	2	0	2	2	0	1	0	0	2	0	2	1	2	1	2	2	2	1	2	1	1	1	1	2	1
AX-110921635	2A	125607419	1386.61	152	29	67	56	38	76	38	0.002846	0.956731	0.517857	62.5	89.5	76	76	0.028525	0.698324	-0.301676	0.698324	1	1	2	2	0	2	2	0	1	0	0	2	0	2	1	2	1	2	2	2	1	2	1	1	1	1	2	1
AX-111566257	2A	126864122	1387.86	153	30	67	56	38.25	76.5	38.25	0.00370512	0.868671	0.535714	63.5	89.5	76.5	76.5	0.0355554	0.709497	-0.290503	0.709497	1	1	2	2	0	2	2	0	1	0	0	2	0	2	1	2	1	2	2	2	1	2	1	1	1	1	2	1
AX-111523061	2A	128507219	1389.51	153	30	67	56	38.25	76.5	38.25	0.00370512	0.868671	0.535714	63.5	89.5	76.5	76.5	0.0355554	0.709497	-0.290503	0.709497	1	1	2	2	0	2	2	0	1	0	0	2	0	2	1	2	1	2	2	2	1	2	1	1	1	1	2	1
AX-111193925	2A	130716187	1391.72	143	28	62	53	35.75	71.5	35.75	0.0035783	0.880297	0.528302	59	84	71.5	71.5	0.0365635	0.702381	-0.297619	0.702381	1	1	2	-1	0	2	2	0	1	0	0	2	0	2	1	2	1	2	2	2	1	2	1	1	1	1	2	-1
AX-111722425	2A	131715390	1392.72	153	30	67	56	38.25	76.5	38.25	0.00370512	0.868671	0.535714	63.5	89.5	76.5	76.5	0.0355554	0.709497	-0.290503	0.709497	1	1	2	2	0	2	2	0	1	0	0	2	0	2	1	2	1	2	2	2	1	2	1	1	1	1	2	1
AX-109826841	2A	132867433	1393.87	152	28	66	58	38	76	38	0.000719581	1.41572	0.482759	61	91	76	76	0.014961	0.67033	-0.32967	0.67033	1	1	2	2	0	2	2	0	1	0	0	2	0	2	1	2	1	2	2	2	1	2	1	1	1	1	2	1
AX-108960874	2A	133333815	1394.33	151	28	68	55	37.75	75.5	37.75	0.00379964	0.860262	0.509091	62	89	75.5	75.5	0.0280041	0.696629	-0.303371	0.696629	1	1	2	2	0	2	2	0	1	0	0	2	-1	2	1	2	1	2	2	2	1	2	1	1	1	1	1	1
AX-110626001	2A	135199508	1396.2	152	29	67	56	38	76	38	0.002846	0.956731	0.517857	62.5	89.5	76	76	0.028525	0.698324	-0.301676	0.698324	1	1	2	2	0	2	2	0	1	0	0	2	0	2	1	2	1	2	2	2	1	2	1	1	1	1	2	1
AX-109834294	2A	135593270	1396.59	152	29	67	56	38	76	38	0.002846	0.956731	0.517857	62.5	89.5	76	76	0.028525	0.698324	-0.301676	0.698324	1	1	2	2	0	2	2	0	1	0	0	2	-1	2	1	2	1	2	2	2	1	2	1	1	1	1	2	1
AX-111074204	2A	136330264	1397.33	152	75	37	40	38	76	38	6.43169e-13	8.37079	1.875	93.5	58.5	76	76	0.00452729	1.59829	0.598291	1.59829	0	0	0	2	0	2	2	0	0	0	0	2	0	2	0	2	0	0	2	2	1	2	1	1	1	1	2	0
AX-108855326	2A	137719741	1398.72	153	76	37	40	38.25	76.5	38.25	2.90837e-13	8.63571	1.9	94.5	58.5	76.5	76.5	0.00360935	1.61538	0.615385	1.61538	0	0	0	2	0	2	2	0	0	0	0	2	0	2	0	2	0	0	2	2	1	2	1	1	1	1	2	0
AX-111066910	2A	141283511	1402.28	153	76	35	42	38.25	76.5	38.25	8.73697e-14	9.03715	1.80952	93.5	59.5	76.5	76.5	0.00598254	1.57143	0.571429	1.57143	0	0	0	2	0	2	2	0	0	0	0	2	0	2	0	2	0	0	2	2	1	2	1	1	1	1	2	0
AX-110471961	2A	143549655	1404.55	153	26	63	64	38.25	76.5	38.25	7.35403e-06	2.9457	0.40625	57.5	95.5	76.5	76.5	0.00212546	0.602094	-0.397906	0.602094	1	1	2	2	0	2	2	0	1	0	0	2	0	2	1	2	1	2	2	2	1	2	1	1	1	1	2	1
AX-109941791	2A	143832653	1404.83	153	30	64	59	38.25	76.5	38.25	0.000531815	1.51665	0.508475	62	91	76.5	76.5	0.019052	0.681319	-0.318681	0.681319	1	1	2	2	0	2	2	0	1	0	0	2	0	2	1	2	1	2	2	2	1	2	1	1	1	1	2	1
AX-111032286	2A	144429850	1405.43	153	30	64	59	38.25	76.5	38.25	0.000531815	1.51665	0.508475	62	91	76.5	76.5	0.019052	0.681319	-0.318681	0.681319	1	1	2	2	0	2	2	0	1	0	0	2	0	2	1	2	1	2	2	2	1	2	1	1	1	1	2	1
AX-111054566	2A	144652972	1405.65	153	30	64	59	38.25	76.5	38.25	0.000531815	1.51665	0.508475	62	91	76.5	76.5	0.019052	0.681319	-0.318681	0.681319	1	1	2	2	0	2	2	0	1	0	0	2	0	2	1	2	1	2	2	2	1	2	1	1	1	1	2	1
AX-94897794	2A	146962617	1407.96	148	76	32	40	37	74	37	6.98791e-15	9.88034	1.9	92	56	74	74	0.00308457	1.64286	0.642857	1.64286	0	0	0	2	0	2	2	0	0	0	0	2	0	2	0	2	0	0	2	2	1	2	1	1	-1	1	2	0
AX-109062065	2A	382173530	1643.17	153	33	67	53	38.25	76.5	38.25	0.0225028	0.266508	0.622642	66.5	86.5	76.5	76.5	0.105899	0.768786	-0.231214	0.768786	1	1	1	1	0	1	2	0	1	0	0	2	0	0	1	2	2	2	2	1	1	2	1	1	1	1	0	1
AX-110410792	2A	503441606	1764.44	152	79	37	36	38	76	38	1.06031e-14	9.74116	2.19444	97.5	54.5	76	76	0.000487084	1.78899	0.788991	1.78899	0	0	0	1	0	1	2	0	0	0	0	2	0	2	0	2	0	0	2	1	1	2	1	1	1	1	2	0
AX-111761576	2A	505416217	1766.42	144	78	36	30	36	72	36	1.71391e-15	10.3495	2.6	96	48	72	72	6.33425e-05	2	1	2	0	0	0	1	0	1	0	0	0	0	0	2	0	-1	0	2	-1	0	2	1	1	0	1	0	1	1	-1	0
AX-110094355	2A	532853140	1793.85	151	71	40	40	37.75	75.5	37.75	9.70018e-11	6.69638	1.775	91	60	75.5	75.5	0.0116443	1.51667	0.516667	1.51667	0	0	0	1	0	1	2	0	0	0	0	2	0	2	0	2	0	0	2	1	1	2	1	-1	1	1	2	0
AX-111587627	2A	551737758	1812.74	146	76	37	33	36.5	73	36.5	6.16189e-14	9.15371	2.30303	94.5	51.5	73	73	0.000372687	1.83495	0.834951	1.83495	0	0	0	1	0	1	2	0	0	0	0	2	0	-1	0	2	0	0	2	1	1	2	1	0	1	1	2	0
AX-109456438	2A	554582895	1815.58	152	78	36	38	38	76	38	1.92947e-14	9.54131	2.05263	96	56	76	76	0.00117687	1.71429	0.714286	1.71429	0	0	0	1	0	1	2	0	0	0	0	2	0	2	0	2	0	0	2	1	1	2	1	0	1	1	2	0
AX-108763047	2A	555479878	1816.48	152	77	37	38	38	76	38	9.17474e-14	9.02083	2.02632	95.5	56.5	76	76	0.00155982	1.69027	0.690265	1.69027	0	0	0	1	0	1	2	0	0	0	0	2	0	2	0	2	0	0	2	1	1	2	1	0	1	1	2	0
AX-109419208	2A	555886644	1816.89	142	68	39	35	35.5	71	35.5	2.54544e-10	6.37434	1.94286	87.5	54.5	71	71	0.00561771	1.6055	0.605505	1.6055	0	0	0	1	0	1	2	0	0	0	0	2	0	-1	0	2	0	-1	2	1	1	2	-1	0	1	1	2	0
AX-109927461	2A	556953839	1817.95	148	75	34	39	37	74	37	6.4097e-14	9.14055	1.92308	92	56	74	74	0.00308457	1.64286	0.642857	1.64286	0	0	0	1	0	1	2	0	0	0	0	2	-1	2	0	2	-1	0	2	1	1	2	1	0	1	1	2	0
AX-110370613	2A	558536561	1819.54	150	75	36	39	37.5	75	37.5	2.75552e-13	8.65373	1.92308	93	57	75	75	0.00328861	1.63158	0.631579	1.63158	0	0	0	1	0	1	2	0	0	0	0	2	-1	2	0	2	0	0	2	1	1	2	1	0	1	1	2	0
AX-111473626	2A	560214941	1821.21	153	78	36	39	38.25	76.5	38.25	2.34864e-14	9.47569	2	96	57	76.5	76.5	0.00161622	1.68421	0.684211	1.68421	0	0	0	1	0	1	2	0	0	0	0	2	0	2	0	2	0	0	2	1	1	2	1	0	1	1	2	0
AX-109376020	2A	560690433	1821.69	151	78	34	39	37.75	75.5	37.75	5.23136e-15	9.97698	2	95	56	75.5	75.5	0.0015047	1.69643	0.696429	1.69643	0	0	0	1	0	1	2	0	0	0	0	2	0	2	0	2	0	0	2	1	1	2	1	0	1	1	2	0
AX-111546236	2A	561592294	1822.59	152	78	35	39	38	76	38	1.11761e-14	9.72359	2	95.5	56.5	76	76	0.00155982	1.69027	0.690265	1.69027	0	0	0	1	0	1	2	0	0	0	0	2	0	2	0	2	0	0	2	1	1	2	1	0	1	1	2	0
AX-109286714	2A	562727585	1823.73	152	80	36	36	38	76	38	2.11552e-15	10.2792	2.22222	98	54	76	76	0.000358523	1.81481	0.814815	1.81481	0	0	0	1	0	1	2	0	0	0	0	2	0	2	0	2	0	0	2	1	1	2	1	0	1	1	2	0
AX-86184745	2A	564502809	1825.5	152	79	36	37	38	76	38	6.55929e-15	9.90147	2.13514	97	55	76	76	0.000657654	1.76364	0.763636	1.76364	0	0	0	1	0	1	2	0	0	0	0	2	0	2	0	2	0	0	2	1	1	2	1	0	1	1	2	0
AX-108829822	2A	578948247	1839.95	153	85	37	31	38.25	76.5	38.25	7.33226e-18	12.1702	2.74194	103.5	49.5	76.5	76.5	1.2675e-05	2.09091	1.09091	2.09091	0	0	0	1	0	1	2	0	0	0	0	2	0	2	0	2	0	0	2	1	1	0	1	0	1	1	2	0
AX-109913197	2A	585141659	1846.14	153	78	37	38	38.25	76.5	38.25	3.98784e-14	9.29896	2.05263	96.5	56.5	76.5	76.5	0.00122151	1.70796	0.707965	1.70796	0	0	0	1	0	1	2	0	0	0	0	2	0	2	0	2	0	0	2	1	1	2	1	0	1	1	2	0
AX-110168387	2A	604129562	1865.13	152	81	36	35	38	76	38	6.47324e-16	10.6745	2.31429	99	53	76	76	0.000190651	1.86792	0.867925	1.86792	0	0	0	1	0	1	2	0	0	0	0	2	-1	2	0	2	0	0	2	1	1	2	1	0	1	1	2	0
AX-109280291	2A	604861056	1865.86	153	83	34	36	38.25	76.5	38.25	2.98896e-17	11.7011	2.30556	100	53	76.5	76.5	0.000144857	1.88679	0.886792	1.88679	0	0	0	1	0	1	2	0	0	0	0	2	0	2	0	2	0	0	2	1	1	2	1	0	1	1	2	0
AX-109963316	2A	605379330	1866.38	146	80	31	35	36.5	73	36.5	3.03345e-17	11.6961	2.28571	95.5	50.5	73	73	0.000195915	1.89109	0.891089	1.89109	0	0	0	1	0	-1	2	0	0	0	0	2	0	-1	0	2	0	0	2	1	1	2	1	0	1	1	2	0
AX-109303155	2A	605534683	1866.53	152	84	33	35	38	76	38	3.74916e-18	12.3941	2.4	100.5	51.5	76	76	7.05495e-05	1.95146	0.951456	1.95146	0	0	0	1	0	1	2	0	0	0	0	2	0	0	0	2	0	0	2	1	1	2	1	0	1	1	2	0
AX-109290429	2A	608865127	1869.87	153	85	33	35	38.25	76.5	38.25	1.44972e-18	12.7112	2.42857	101.5	51.5	76.5	76.5	5.29384e-05	1.97087	0.970874	1.97087	0	0	0	1	0	1	2	0	0	0	0	1	0	0	0	2	0	0	2	1	1	2	1	0	1	1	2	0
AX-108945005	2A	619622294	1880.62	153	84	33	36	38.25	76.5	38.25	5.21956e-18	12.2836	2.33333	100.5	52.5	76.5	76.5	0.000104212	1.91429	0.914286	1.91429	0	0	0	1	0	1	0	0	0	0	0	2	0	2	0	2	0	0	2	1	1	0	1	0	1	1	2	0
AX-110538140	2A	622396527	1883.4	153	84	33	36	38.25	76.5	38.25	5.21956e-18	12.2836	2.33333	100.5	52.5	76.5	76.5	0.000104212	1.91429	0.914286	1.91429	0	0	0	1	0	1	0	0	0	0	0	2	0	2	0	2	0	0	2	1	1	0	1	0	1	1	2	0
AX-108903144	2A	624355649	1885.36	153	84	32	37	38.25	76.5	38.25	3.07407e-18	12.4603	2.27027	100	53	76.5	76.5	0.000144857	1.88679	0.886792	1.88679	0	0	0	1	0	1	0	0	0	0	0	2	0	2	0	2	0	0	2	1	1	0	1	0	1	1	2	0
AX-110494827	2A	697416051	1958.42	152	34	56	62	38	76	38	2.97985e-05	2.47863	0.548387	62	90	76	76	0.0231409	0.688889	-0.311111	0.688889	1	1	1	1	1	1	2	1	1	0	0	1	0	2	1	2	2	2	2	2	0	2	1	0	2	1	2	1
AX-110461158	2A	712182754	1973.18	151	87	31	33	37.75	75.5	37.75	1.66857e-20	14.2015	2.63636	102.5	48.5	75.5	75.5	1.1105e-05	2.1134	1.1134	2.1134	0	0	0	1	1	1	2	0	0	0	0	1	0	0	0	2	0	0	2	1	0	1	1	0	2	1	0	0
AX-108754042	2A	712195205	1973.2	153	86	33	34	38.25	76.5	38.25	3.82141e-19	13.1563	2.52941	102.5	50.5	76.5	76.5	2.62296e-05	2.0297	1.0297	2.0297	0	0	0	1	1	1	2	0	0	0	0	1	0	0	0	2	0	0	2	1	0	2	1	0	2	1	0	0
AX-110418781	2A	714728390	1975.73	152	81	34	37	38	76	38	2.44487e-16	10.9995	2.18919	98	54	76	76	0.000358523	1.81481	0.814815	1.81481	0	0	0	1	1	1	0	0	0	0	0	1	0	2	0	2	0	0	2	1	0	0	1	0	2	1	2	0
AX-110429464	2A	715290882	1976.29	151	83	31	37	37.75	75.5	37.75	3.33612e-18	12.433	2.24324	98.5	52.5	75.5	75.5	0.000181527	1.87619	0.87619	1.87619	0	0	0	1	1	1	0	0	0	0	0	1	0	2	0	2	0	0	2	1	0	0	1	0	2	1	2	0
AX-108888319	2A	719305063	1980.31	150	32	63	55	37.5	75	37.5	0.00431065	0.818142	0.581818	63.5	86.5	75	75	0.0603891	0.734104	-0.265896	0.734104	1	1	1	1	1	1	1	1	1	0	0	1	-1	0	1	2	2	2	2	1	1	2	1	0	2	1	2	0
AX-109422320	2A	719945932	1980.95	152	72	35	45	38	76	38	2.04735e-12	7.98427	1.6	89.5	62.5	76	76	0.028525	1.432	0.432	1.432	0	0	0	1	1	1	2	0	0	0	0	1	0	2	0	2	0	0	2	1	1	2	1	0	2	1	2	0
AX-110167860	2A	720800649	1981.8	153	69	34	50	38.25	76.5	38.25	5.26159e-12	7.6692	1.38	86	67	76.5	76.5	0.124524	1.28358	0.283582	1.28358	0	0	0	1	1	1	2	0	0	0	0	1	0	2	0	2	0	0	2	1	1	2	1	1	2	1	2	0
AX-109894450	2A	722527045	1983.53	146	65	37	44	36.5	73	36.5	9.50557e-10	5.93452	1.47727	83.5	62.5	73	73	0.0822157	1.336	0.336	1.336	0	0	0	1	1	1	2	0	0	0	0	1	1	2	0	2	-1	0	2	1	1	2	1	0	2	1	1	0
AX-108777020	2A	723145304	1984.15	153	34	62	57	38.25	76.5	38.25	0.00201753	1.07157	0.596491	65	88	76.5	76.5	0.0629648	0.738636	-0.261364	0.738636	1	1	1	1	1	1	0	1	1	0	0	1	0	2	1	2	2	2	2	1	1	2	1	0	2	1	2	1
AX-109905354	2A	745671770	2006.67	153	67	47	39	38.25	76.5	38.25	6.8256e-08	4.50784	1.71795	90.5	62.5	76.5	76.5	0.0235947	1.448	0.448	1.448	0	0	0	1	2	1	2	0	0	0	0	2	0	2	0	2	0	0	1	2	1	2	1	0	2	1	2	0
AX-94495090	2A	747147132	2008.15	153	70	42	41	38.25	76.5	38.25	7.17279e-10	6.02852	1.70732	91	62	76.5	76.5	0.019052	1.46774	0.467742	1.46774	0	0	0	1	2	1	0	0	0	0	0	2	0	2	0	2	0	0	1	2	1	2	1	0	2	1	2	0
AX-95659338	2A	747611742	2008.61	148	68	43	37	37	74	37	3.46785e-09	5.50249	1.83784	89.5	58.5	74	74	0.0108285	1.52991	0.529915	1.52991	0	0	0	1	2	1	2	0	0	0	0	2	0	2	0	2	0	0	1	2	1	2	1	0	2	1	2	0
AX-110034510	2A	748967211	2009.97	152	38	73	41	38	76	38	0.837251	-0.940705	0.926829	74.5	77.5	76	76	0.807748	0.96129	-0.0387097	0.96129	0	1	1	1	1	1	2	1	1	1	0	2	-1	0	1	2	2	2	1	2	1	0	1	0	2	1	2	2
AX-108841408	2A	749440997	2010.44	152	70	43	39	38	76	38	1.0746e-09	5.89358	1.79487	91.5	60.5	76	76	0.0119224	1.5124	0.512397	1.5124	0	0	0	1	1	1	2	0	0	0	0	2	0	2	0	2	0	0	1	2	1	2	1	0	2	1	2	0
AX-108772597	2A	750109188	2011.11	145	37	71	37	36.25	72.5	36.25	0.969442	-0.98964	1	72.5	72.5	72.5	72.5	1	1	0	1	0	1	1	1	1	1	2	1	1	1	0	2	0	0	1	2	2	2	1	2	1	0	1	0	2	1	-1	2
AX-110600847	2A	751003420	2012	137	43	57	37	34.25	68.5	34.25	0.111533	-0.267815	1.16216	71.5	65.5	68.5	68.5	0.608221	1.0916	0.0916031	1.0916	0	-1	-1	1	1	1	2	1	-1	1	0	2	0	0	-1	2	-1	2	1	2	1	0	1	0	2	1	2	2
AX-110624465	2A	751539653	2012.54	152	77	44	31	38	76	38	1.26653e-12	8.14459	2.48387	99	53	76	76	0.000190651	1.86792	0.867925	1.86792	0	0	0	1	1	1	2	0	0	0	0	2	0	0	0	2	0	0	1	2	1	2	1	0	2	1	2	0
AX-111027616	2A	753061455	2014.06	152	75	44	33	38	76	38	1.28337e-11	7.37156	2.27273	97	55	76	76	0.000657654	1.76364	0.763636	1.76364	0	0	0	1	1	1	2	0	0	0	0	2	0	2	0	2	0	0	1	1	1	0	1	0	2	1	0	0
AX-110366552	2A	753693013	2014.69	151	71	45	35	37.75	75.5	37.75	8.34679e-10	5.97792	2.02857	93.5	57.5	75.5	75.5	0.00339357	1.62609	0.626087	1.62609	0	0	0	1	1	1	2	0	0	0	0	2	0	2	0	2	0	0	1	1	1	0	1	0	2	1	0	0
AX-109330937	2A	755378747	2016.38	147	39	73	35	36.75	73.5	36.75	0.893825	-0.962532	1.11429	75.5	71.5	73.5	73.5	0.741465	1.05594	0.0559441	1.05594	0	1	1	1	1	1	0	1	1	1	0	2	1	1	1	2	2	2	1	1	1	-1	1	0	2	1	0	2
AX-110957267	2A	756276818	2017.28	139	69	35	35	34.75	69.5	34.75	8.92249e-12	7.4929	1.97143	86.5	52.5	69.5	69.5	0.00392855	1.64762	0.647619	1.64762	0	0	0	1	1	1	0	0	0	0	0	2	-1	0	0	2	-1	0	-1	1	-1	2	1	0	2	-1	2	0
AX-111654221	2A	757318954	2018.32	152	72	42	38	38	76	38	1.23375e-10	6.6161	1.89474	93	59	76	76	0.00581982	1.57627	0.576271	1.57627	0	0	0	1	1	1	0	0	0	0	0	2	0	2	0	2	0	0	1	1	1	2	1	0	2	1	2	0
AX-109067976	2A	758295272	2019.3	140	65	38	37	35	70	35	1.64e-09	5.75246	1.75676	84	56	70	70	0.0179605	1.5	0.5	1.5	-1	0	0	1	1	1	2	0	0	0	0	2	-1	2	0	2	0	0	1	-1	1	2	1	0	2	1	2	0
AX-109384630	2A	758939697	2019.94	153	43	69	41	38.25	76.5	38.25	0.466994	-0.745826	1.04878	77.5	75.5	76.5	76.5	0.87155	1.02649	0.0264901	1.02649	0	1	1	1	1	1	0	1	1	1	0	2	0	0	2	2	2	2	1	0	1	0	1	0	2	1	2	2
AX-111013754	2A	776038161	2037.04	153	79	39	35	38.25	76.5	38.25	3.32093e-14	9.36005	2.25714	98.5	54.5	76.5	76.5	0.000374844	1.80734	0.807339	1.80734	0	0	0	1	1	1	2	0	0	0	0	2	0	2	0	2	0	0	1	0	2	2	1	0	2	1	2	0
AX-109501778	2A	779821335	2040.82	146	74	41	31	36.5	73	36.5	2.55804e-12	7.90994	2.3871	94.5	51.5	73	73	0.000372687	1.83495	0.834951	1.83495	0	0	0	-1	1	1	2	0	0	0	0	2	0	-1	0	2	0	0	1	0	1	2	1	0	2	1	2	0
AX-111606522	2B	4582003	2045.58	152	78	37	37	38	76	38	3.20215e-14	9.37221	2.10811	96.5	55.5	76	76	0.000882477	1.73874	0.738739	1.73874	0	0	0	1	2	2	2	0	0	0	1	1	2	2	0	2	0	0	2	1	0	0	2	0	0	0	2	0
AX-111105226	2B	5074308	2046.07	150	34	70	46	37.5	75	37.5	0.274355	-0.568275	0.73913	69	81	75	75	0.327187	0.851852	-0.148148	0.851852	0	1	0	1	2	2	2	2	1	2	1	1	2	0	1	2	1	0	2	1	0	0	2	0	0	0	0	1
AX-111230062	2B	17141279	2058.14	151	25	65	61	37.75	75.5	37.75	4.34871e-05	2.35245	0.409836	57.5	93.5	75.5	75.5	0.00339357	0.614973	-0.385027	0.614973	0	1	0	1	2	2	2	2	1	2	1	1	2	2	1	2	2	0	2	2	0	-1	2	0	0	1	2	1
AX-109852366	2B	19135357	2060.14	152	75	33	44	38	76	38	4.87868e-14	9.23166	1.70455	91.5	60.5	76	76	0.0119224	1.5124	0.512397	1.5124	0	0	0	1	2	2	2	0	0	0	1	1	2	2	0	2	0	0	2	2	0	2	2	0	0	1	2	0
AX-111529691	2B	24133804	2065.13	146	34	67	45	36.5	73	36.5	0.266623	-0.558733	0.755556	67.5	78.5	73	73	0.362629	0.859873	-0.140127	0.859873	0	1	0	2	2	2	2	2	1	2	1	1	-1	0	1	2	2	0	2	2	0	2	2	0	0	1	0	2
AX-111710268	2B	24269887	2065.27	153	83	37	33	38.25	76.5	38.25	1.1119e-16	11.2625	2.51515	101.5	51.5	76.5	76.5	5.29384e-05	1.97087	0.970874	1.97087	0	0	0	2	2	2	2	0	0	0	1	1	2	0	0	2	0	0	2	2	0	2	2	0	0	1	0	0
AX-111466772	2B	24931789	2065.93	153	70	37	46	38.25	76.5	38.25	3.21654e-11	7.06485	1.52174	88.5	64.5	76.5	76.5	0.0523451	1.37209	0.372093	1.37209	0	0	0	2	2	2	2	0	0	0	1	1	2	2	0	2	0	0	2	2	0	2	2	0	0	1	2	0
AX-110384300	2B	26100288	2067.1	147	74	33	40	36.75	73.5	36.75	7.81402e-14	9.07442	1.85	90.5	56.5	73.5	73.5	0.00504302	1.60177	0.60177	1.60177	0	0	0	2	2	2	2	0	0	0	1	1	2	2	0	2	0	0	2	2	0	0	2	-1	0	1	2	0
AX-108782930	2B	31575527	2072.58	146	66	42	38	36.5	73	36.5	8.92645e-09	5.18688	1.73684	87	59	73	73	0.0204876	1.47458	0.474576	1.47458	0	0	0	2	2	1	2	0	0	0	1	1	2	2	0	2	0	0	2	1	0	2	2	-1	0	1	2	0
AX-89331684	2B	49491559	2090.49	149	78	40	31	37.25	74.5	37.25	4.19619e-14	9.28196	2.51613	98	51	74.5	74.5	0.00011793	1.92157	0.921569	1.92157	0	0	0	1	0	1	0	0	0	0	1	1	2	-1	0	2	0	0	1	2	1	2	0	0	2	1	2	0
AX-109989078	2B	55065222	2096.07	153	29	71	53	38.25	76.5	38.25	0.0156055	0.388686	0.54717	64.5	88.5	76.5	76.5	0.0523451	0.728814	-0.271186	0.728814	2	1	1	1	0	1	0	0	1	2	1	1	1	0	2	2	2	1	1	2	1	2	0	1	2	1	2	1
AX-110415170	2B	57683608	2098.68	133	34	64	35	33.25	66.5	33.25	0.903478	-0.966117	0.971429	66	67	66.5	66.5	0.930901	0.985075	-0.0149254	0.985075	2	1	1	-1	0	1	0	0	1	2	1	1	1	0	2	2	2	1	1	2	1	2	0	1	2	1	0	1
AX-95683850	2B	58978466	2099.98	148	24	77	47	37	74	37	0.024824	0.233737	0.510638	62.5	85.5	74	74	0.0586793	0.730994	-0.269006	0.730994	2	1	1	1	0	1	0	0	1	2	1	1	1	0	2	2	2	1	1	2	1	2	0	1	1	1	2	1
AX-95197196	2B	65100055	2106.1	146	80	39	27	36.5	73	36.5	5.84753e-16	10.7084	2.96296	99.5	46.5	73	73	1.15289e-05	2.13978	1.13978	2.13978	0	0	0	1	0	-1	2	0	0	0	1	1	1	-1	0	2	0	0	1	2	1	2	0	1	1	1	0	0
AX-109600191	2B	67554684	2108.55	153	81	45	27	38.25	76.5	38.25	1.22971e-14	9.69168	3	103.5	49.5	76.5	76.5	1.2675e-05	2.09091	1.09091	2.09091	0	0	0	1	0	1	2	0	0	0	1	1	1	2	0	2	0	0	1	2	1	2	0	1	1	1	0	0
AX-109932071	2B	67987589	2108.99	153	81	45	27	38.25	76.5	38.25	1.22971e-14	9.69168	3	103.5	49.5	76.5	76.5	1.2675e-05	2.09091	1.09091	2.09091	0	0	0	1	0	1	2	0	0	0	1	1	1	2	0	2	0	0	1	2	1	2	0	1	1	1	0	0
AX-111513823	2B	69017622	2110.02	150	80	39	31	37.5	75	37.5	3.49771e-15	10.1114	2.58065	99.5	50.5	75	75	6.31198e-05	1.9703	0.970297	1.9703	0	0	0	1	0	1	2	0	0	0	1	2	1	0	0	2	0	0	1	2	1	0	0	1	1	1	2	0
AX-111616168	2B	72590170	2113.59	153	85	37	31	38.25	76.5	38.25	7.33226e-18	12.1702	2.74194	103.5	49.5	76.5	76.5	1.2675e-05	2.09091	1.09091	2.09091	0	0	0	1	1	1	0	0	0	0	2	2	1	0	0	2	0	0	1	2	1	0	0	1	1	1	0	0
AX-110409902	2B	73796750	2114.8	153	75	40	38	38.25	76.5	38.25	3.55472e-12	7.8001	1.97368	95	58	76.5	76.5	0.00277817	1.63793	0.637931	1.63793	0	0	0	1	1	1	2	0	0	0	2	2	1	2	0	2	0	0	1	2	1	2	0	1	1	1	2	0
AX-110066797	2B	74400676	2115.4	153	77	37	39	38.25	76.5	38.25	1.10547e-13	8.95861	1.97436	95.5	57.5	76.5	76.5	0.00212546	1.66087	0.66087	1.66087	0	0	0	1	1	1	2	0	0	0	2	2	1	2	0	2	0	0	1	2	1	2	0	1	1	1	2	0
AX-109845400	2B	76023783	2117.02	146	76	41	29	36.5	73	36.5	2.17292e-13	8.73302	2.62069	96.5	49.5	73	73	0.000100349	1.94949	0.949495	1.94949	0	0	0	1	1	1	0	0	0	0	2	2	1	-1	0	2	0	0	1	2	1	2	0	1	1	1	-1	0
AX-111699215	2B	88932426	2129.93	149	36	66	47	37.25	74.5	37.25	0.168322	-0.405194	0.765957	69	80	74.5	74.5	0.367506	0.8625	-0.1375	0.8625	2	1	1	1	1	1	-1	0	1	2	2	2	1	2	2	2	1	1	1	2	1	0	0	1	1	1	0	0
AX-109361154	2B	90235514	2131.24	153	38	67	48	38.25	76.5	38.25	0.15988	-0.388018	0.791667	71.5	81.5	76.5	76.5	0.41883	0.877301	-0.122699	0.877301	2	1	1	1	1	1	2	0	1	2	2	2	1	0	2	2	1	1	1	2	1	0	0	1	1	1	2	0
AX-109317898	2B	91848480	2132.85	152	39	66	47	38	76	38	0.176076	-0.420228	0.829787	72	80	76	76	0.516412	0.9	-0.1	0.9	2	1	1	1	1	1	2	0	1	2	2	2	1	0	2	2	1	1	1	2	1	0	0	1	1	1	2	0
AX-110649607	2B	92508072	2133.51	153	39	67	47	38.25	76.5	38.25	0.202293	-0.466561	0.829787	72.5	80.5	76.5	76.5	0.517786	0.900621	-0.0993789	0.900621	2	1	1	1	1	1	2	0	1	2	2	2	1	0	2	2	1	1	1	2	1	0	0	1	1	1	2	0
AX-111154071	2B	93105895	2134.11	153	39	67	47	38.25	76.5	38.25	0.202293	-0.466561	0.829787	72.5	80.5	76.5	76.5	0.517786	0.900621	-0.0993789	0.900621	2	1	1	1	1	1	2	0	1	2	2	2	1	0	2	2	1	1	1	2	1	0	0	1	1	1	2	0
AX-111496247	2B	93932311	2134.93	147	73	39	35	36.75	73.5	36.75	5.02293e-12	7.68469	2.08571	92.5	54.5	73.5	73.5	0.00172331	1.69725	0.697248	1.69725	0	0	0	1	1	1	2	0	0	0	2	2	1	0	0	2	0	0	1	2	1	0	0	1	1	1	2	0
AX-108822057	2B	95013420	2136.01	150	77	42	31	37.5	75	37.5	3.69485e-13	8.55582	2.48387	98	52	75	75	0.000172731	1.88462	0.884615	1.88462	0	0	0	1	1	1	2	0	0	0	2	2	1	0	0	2	0	0	1	2	1	0	0	1	1	1	-1	0
AX-108784400	2B	95544433	2136.54	153	77	41	35	38.25	76.5	38.25	6.89184e-13	8.34772	2.2	97.5	55.5	76.5	76.5	0.000685037	1.75676	0.756757	1.75676	0	0	0	1	1	1	2	0	0	0	2	2	1	0	0	2	0	0	1	2	1	0	0	1	1	1	2	0
AX-111041588	2B	97431616	2138.43	153	78	41	34	38.25	76.5	38.25	2.23928e-13	8.72298	2.29412	98.5	54.5	76.5	76.5	0.000374844	1.80734	0.807339	1.80734	0	0	0	1	1	1	2	0	0	0	2	2	1	0	0	2	0	0	1	2	1	0	0	1	1	1	2	0
AX-109051357	2B	100258157	2141.26	143	77	39	27	35.75	71.5	35.75	9.81127e-15	9.76707	2.85185	96.5	46.5	71.5	71.5	2.89962e-05	2.07527	1.07527	2.07527	0	0	0	1	1	1	0	0	0	0	2	2	1	1	0	2	0	0	-1	2	1	0	0	1	1	1	2	0
AX-110998243	2B	103397808	2144.4	153	78	42	33	38.25	76.5	38.25	3.12517e-13	8.61171	2.36364	99	54	76.5	76.5	0.000274727	1.83333	0.833333	1.83333	0	0	0	1	1	1	2	0	0	0	2	2	1	0	0	2	0	0	1	2	1	0	0	1	1	1	2	0
AX-109958263	2B	105917391	2146.92	152	75	42	35	38	76	38	6.64709e-12	7.59117	2.14286	96	56	76	76	0.00117687	1.71429	0.714286	1.71429	0	0	0	1	1	1	2	0	0	0	2	2	1	2	0	2	0	0	1	2	1	2	0	1	1	1	2	0
AX-111580003	2B	106479620	2147.48	150	74	41	35	37.5	75	37.5	7.98598e-12	7.52991	2.11429	94.5	55.5	75	75	0.00145086	1.7027	0.702703	1.7027	0	0	0	1	1	1	2	0	0	0	2	2	1	2	0	2	0	0	1	2	1	2	0	1	1	2	2	0
AX-111026170	2B	107386493	2148.39	151	72	40	39	37.75	75.5	37.75	4.15562e-11	6.97934	1.84615	92	59	75.5	75.5	0.0072421	1.55932	0.559322	1.55932	0	0	0	1	1	1	2	0	0	0	2	2	1	2	0	2	0	0	1	2	1	2	0	1	1	2	2	0
AX-110409899	2B	110573187	2151.57	140	58	51	31	35	70	35	3.1539e-05	2.45968	1.87097	83.5	56.5	70	70	0.0224943	1.47788	0.477876	1.47788	-1	0	0	1	1	1	2	0	0	-1	2	2	1	2	1	2	1	0	1	2	1	2	0	2	1	2	0	0
AX-109371038	2B	111371100	2152.37	153	78	42	33	38.25	76.5	38.25	3.12517e-13	8.61171	2.36364	99	54	76.5	76.5	0.000274727	1.83333	0.833333	1.83333	0	0	0	1	1	1	2	0	0	0	2	2	1	2	0	2	0	0	1	2	1	2	0	2	1	2	2	0
AX-111608888	2B	113165090	2154.17	153	78	44	31	38.25	76.5	38.25	5.4114e-13	8.42845	2.51613	100	53	76.5	76.5	0.000144857	1.88679	0.886792	1.88679	0	0	0	1	1	1	2	0	0	0	1	2	1	2	0	2	0	0	1	2	1	2	0	1	1	2	2	0
AX-111654600	2B	115235546	2156.24	153	78	43	32	38.25	76.5	38.25	4.1938e-13	8.51353	2.4375	99.5	53.5	76.5	76.5	0.000200108	1.85981	0.859813	1.85981	0	0	0	1	1	1	2	0	0	0	1	2	1	2	0	2	0	0	1	2	1	2	0	2	1	2	2	0
AX-110913830	2B	115380003	2156.38	153	78	43	32	38.25	76.5	38.25	4.1938e-13	8.51353	2.4375	99.5	53.5	76.5	76.5	0.000200108	1.85981	0.859813	1.85981	0	0	0	1	1	1	2	0	0	0	1	2	1	2	0	2	0	0	1	2	1	2	0	2	1	2	2	0
AX-111458861	2B	116848708	2157.85	153	78	42	33	38.25	76.5	38.25	3.12517e-13	8.61171	2.36364	99	54	76.5	76.5	0.000274727	1.83333	0.833333	1.83333	0	0	0	1	1	1	2	0	0	0	1	2	1	2	0	2	0	0	1	2	1	2	0	2	1	2	2	0
AX-108799498	2B	117343285	2158.34	152	78	43	31	38	76	38	2.92053e-13	8.63432	2.51613	99.5	52.5	76	76	0.000137733	1.89524	0.895238	1.89524	0	0	0	1	1	1	2	0	0	0	1	2	1	-1	0	2	0	0	1	2	1	2	0	2	1	2	2	0
AX-111109669	2B	117990136	2158.99	153	78	42	33	38.25	76.5	38.25	3.12517e-13	8.61171	2.36364	99	54	76.5	76.5	0.000274727	1.83333	0.833333	1.83333	0	0	0	1	1	1	2	0	0	0	1	2	1	2	0	2	0	0	1	2	1	2	0	2	1	2	2	0
AX-109639586	2B	128657508	2169.66	152	80	42	30	38	76	38	1.783e-14	9.56766	2.66667	101	51	76	76	5.00196e-05	1.98039	0.980392	1.98039	0	0	0	1	1	1	0	0	0	0	1	2	1	2	0	2	0	0	1	2	1	2	0	2	1	2	2	0
AX-109933035	2B	130011251	2171.01	153	80	43	30	38.25	76.5	38.25	3.40889e-14	9.35133	2.66667	101.5	51.5	76.5	76.5	5.29384e-05	1.97087	0.970874	1.97087	0	0	0	1	1	1	0	0	0	0	1	2	1	2	0	2	0	0	1	2	1	2	0	2	1	2	2	0
AX-109426374	2B	130392915	2171.39	153	80	43	30	38.25	76.5	38.25	3.40889e-14	9.35133	2.66667	101.5	51.5	76.5	76.5	5.29384e-05	1.97087	0.970874	1.97087	0	0	0	1	1	1	0	0	0	0	1	2	1	2	0	2	0	0	1	2	1	2	0	2	1	2	2	0
AX-109302096	2B	154990723	2195.99	151	41	69	41	37.75	75.5	37.75	0.571436	-0.8132	1	75.5	75.5	75.5	75.5	1	1	0	1	2	1	1	1	1	1	2	1	1	2	2	2	1	0	2	2	1	1	2	2	1	2	1	2	1	2	0	0
AX-95099952	2B	157693798	2198.69	144	32	62	50	36	72	36	0.0262815	0.214691	0.64	63	81	72	72	0.133614	0.777778	-0.222222	0.777778	2	1	1	1	1	1	2	1	1	2	2	2	-1	2	2	2	1	1	2	2	1	2	1	2	1	2	2	0
AX-109837306	2B	177658640	2218.66	151	30	70	51	37.75	75.5	37.75	0.0361098	0.108641	0.588235	65	86	75.5	75.5	0.0874591	0.755814	-0.244186	0.755814	2	1	1	1	1	1	2	1	1	2	2	2	1	2	2	2	1	1	2	2	2	2	1	1	1	2	2	0
AX-111050385	2B	390805939	2431.81	153	73	41	39	38.25	76.5	38.25	3.66572e-11	7.02121	1.87179	93.5	59.5	76.5	76.5	0.00598254	1.57143	0.571429	1.57143	0	0	0	1	1	1	2	0	0	0	1	2	0	2	0	2	0	0	2	2	1	2	1	1	1	2	2	0
AX-110030593	2B	395912472	2436.91	153	74	41	38	38.25	76.5	38.25	1.46813e-11	7.32666	1.94737	94.5	58.5	76.5	76.5	0.00360935	1.61538	0.615385	1.61538	0	0	0	1	1	1	2	0	0	0	1	2	0	2	0	2	0	0	2	2	1	2	1	1	1	2	2	0
AX-95166376	2B	399353854	2440.35	153	75	40	38	38.25	76.5	38.25	3.55472e-12	7.8001	1.97368	95	58	76.5	76.5	0.00277817	1.63793	0.637931	1.63793	0	0	0	1	1	1	2	0	0	0	1	2	0	2	0	2	0	0	2	2	1	2	1	1	1	2	2	0
AX-110463107	2B	405656446	2446.66	153	76	39	38	38.25	76.5	38.25	8.27588e-13	8.28663	2	95.5	57.5	76.5	76.5	0.00212546	1.66087	0.66087	1.66087	0	0	0	0	1	1	2	0	0	0	1	2	0	2	0	2	0	0	2	2	1	2	1	1	1	2	2	0
AX-108884726	2B	406114925	2447.11	153	76	39	38	38.25	76.5	38.25	8.27588e-13	8.28663	2	95.5	57.5	76.5	76.5	0.00212546	1.66087	0.66087	1.66087	0	0	0	0	1	1	2	0	0	0	1	2	0	2	0	2	0	0	2	2	1	2	1	1	1	2	2	0
AX-110443918	2B	409883668	2450.88	153	83	39	31	38.25	76.5	38.25	2.19417e-16	11.0356	2.67742	102.5	50.5	76.5	76.5	2.62296e-05	2.0297	1.0297	2.0297	0	0	0	0	1	1	2	0	0	0	1	2	0	0	0	2	0	0	2	2	1	2	2	1	1	2	0	0
AX-111190808	2B	414071323	2455.07	153	76	38	39	38.25	76.5	38.25	5.0032e-13	8.45463	1.94872	95	58	76.5	76.5	0.00277817	1.63793	0.637931	1.63793	0	0	0	0	1	1	2	0	0	0	1	2	0	2	0	2	0	0	2	2	1	2	2	1	1	2	2	0
AX-109496660	2B	415028275	2456.03	148	68	40	40	37	74	37	8.22297e-10	5.98291	1.7	88	60	74	74	0.0213585	1.46667	0.466667	1.46667	0	0	0	0	1	1	2	0	0	0	1	2	-1	2	0	2	0	0	2	2	1	2	2	1	1	2	2	0
AX-110429143	2B	415360166	2456.36	153	74	40	39	38.25	76.5	38.25	9.11073e-12	7.48593	1.89744	94	59	76.5	76.5	0.00466088	1.59322	0.59322	1.59322	0	0	0	0	1	1	2	0	0	0	1	2	0	2	0	2	0	0	2	2	1	2	2	1	1	2	2	0
AX-109506225	2B	419628941	2460.63	151	71	40	40	37.75	75.5	37.75	9.70018e-11	6.69638	1.775	91	60	75.5	75.5	0.0116443	1.51667	0.516667	1.51667	0	0	0	0	1	1	2	0	0	0	1	2	0	2	0	2	0	0	2	2	1	2	2	1	1	2	2	0
AX-111682299	2B	419659310	2460.66	153	73	40	40	38.25	76.5	38.25	2.21612e-11	7.18921	1.825	93	60	76.5	76.5	0.00763288	1.55	0.55	1.55	0	0	0	0	1	1	2	0	0	0	1	2	0	2	0	2	0	0	2	2	1	2	2	1	1	2	2	0
AX-111257016	2B	420304213	2461.3	152	73	41	38	38	76	38	3.16073e-11	7.07069	1.92105	93.5	58.5	76	76	0.00452729	1.59829	0.598291	1.59829	0	0	0	0	1	1	2	0	0	0	1	2	0	2	0	2	0	0	2	2	1	-1	2	1	1	2	2	0
AX-109921058	2B	421260553	2462.26	153	75	39	39	38.25	76.5	38.25	2.17729e-12	7.96373	1.92308	94.5	58.5	76.5	76.5	0.00360935	1.61538	0.615385	1.61538	0	0	0	0	1	1	2	0	0	0	1	2	0	2	0	2	0	0	2	2	1	2	2	1	1	2	2	0
AX-109535680	2B	422235785	2463.24	153	75	39	39	38.25	76.5	38.25	2.17729e-12	7.96373	1.92308	94.5	58.5	76.5	76.5	0.00360935	1.61538	0.615385	1.61538	0	0	0	0	1	1	2	0	0	0	1	2	0	2	0	2	0	0	2	2	1	2	2	1	1	2	2	0
AX-111483767	2B	422965790	2463.97	153	75	39	39	38.25	76.5	38.25	2.17729e-12	7.96373	1.92308	94.5	58.5	76.5	76.5	0.00360935	1.61538	0.615385	1.61538	0	0	0	0	1	1	2	0	0	0	1	2	0	2	0	2	0	0	2	2	1	2	2	1	1	2	2	0
AX-111140614	2B	423235978	2464.24	153	75	40	38	38.25	76.5	38.25	3.55472e-12	7.8001	1.97368	95	58	76.5	76.5	0.00277817	1.63793	0.637931	1.63793	0	0	0	0	1	1	2	0	0	0	1	2	0	2	0	2	0	0	2	2	1	2	2	1	1	2	2	0
AX-110066081	2B	423951704	2464.95	153	75	39	39	38.25	76.5	38.25	2.17729e-12	7.96373	1.92308	94.5	58.5	76.5	76.5	0.00360935	1.61538	0.615385	1.61538	0	0	0	0	1	1	2	0	0	0	1	2	0	2	0	2	0	0	2	2	1	2	2	1	1	2	2	0
AX-109340415	2B	424650712	2465.65	152	74	39	39	38	76	38	4.75241e-12	7.70317	1.89744	93.5	58.5	76	76	0.00452729	1.59829	0.598291	1.59829	0	0	0	0	1	1	2	0	0	0	1	2	0	2	0	2	0	0	2	2	1	2	2	1	1	2	2	0
AX-109048108	2B	424916275	2465.92	142	63	47	32	35.5	71	35.5	3.44807e-07	3.96716	1.96875	86.5	55.5	71	71	0.00928273	1.55856	0.558559	1.55856	0	-1	0	0	1	1	2	0	0	1	1	2	0	2	0	2	-1	0	2	2	1	-1	2	1	1	2	-1	0
AX-109582956	2B	425502702	2466.5	153	74	40	39	38.25	76.5	38.25	9.11073e-12	7.48593	1.89744	94	59	76.5	76.5	0.00466088	1.59322	0.59322	1.59322	0	0	0	0	1	1	2	0	0	0	1	2	0	2	0	2	0	0	2	2	1	2	2	1	1	2	2	0
AX-111561046	2B	425876715	2466.88	152	74	39	39	38	76	38	4.75241e-12	7.70317	1.89744	93.5	58.5	76	76	0.00452729	1.59829	0.598291	1.59829	0	0	0	0	1	1	2	0	0	0	-1	2	0	2	0	2	0	0	2	2	1	2	2	1	1	2	2	0
AX-111503986	2B	426597162	2467.6	153	74	40	39	38.25	76.5	38.25	9.11073e-12	7.48593	1.89744	94	59	76.5	76.5	0.00466088	1.59322	0.59322	1.59322	0	0	0	0	1	1	2	0	0	0	1	2	0	2	0	2	0	0	2	2	1	2	2	1	1	2	2	0
AX-109392008	2B	427036307	2468.04	150	73	39	38	37.5	75	37.5	8.88491e-12	7.49431	1.92105	92.5	57.5	75	75	0.00426672	1.6087	0.608696	1.6087	0	0	0	0	1	1	2	0	0	0	1	2	0	2	0	2	0	0	2	2	-1	2	2	1	1	2	2	0
AX-111156102	2B	427410746	2468.41	149	73	43	33	37.25	74.5	37.25	3.5658e-11	7.03044	2.21212	94.5	54.5	74.5	74.5	0.00104943	1.73394	0.733945	1.73394	0	0	0	0	1	1	2	0	0	0	1	2	0	-1	0	2	0	0	2	2	1	2	2	1	1	2	-1	0
AX-109290889	2B	427947473	2468.95	153	74	40	39	38.25	76.5	38.25	9.11073e-12	7.48593	1.89744	94	59	76.5	76.5	0.00466088	1.59322	0.59322	1.59322	0	0	0	0	1	1	2	0	0	0	1	2	0	2	0	2	0	0	2	2	1	2	2	1	1	2	2	0
AX-109344537	2B	428592268	2469.59	150	73	41	36	37.5	75	37.5	2.19995e-11	7.19165	2.02778	93.5	56.5	75	75	0.0025191	1.65487	0.654867	1.65487	0	0	0	0	1	1	2	0	0	0	1	2	0	2	0	2	0	0	2	2	1	2	2	1	1	2	2	0
AX-111688164	2B	429116480	2470.12	147	73	43	31	36.75	73.5	36.75	1.9581e-11	7.23053	2.35484	94.5	52.5	73.5	73.5	0.000532006	1.8	0.8	1.8	0	0	0	0	1	1	2	0	0	0	1	2	0	-1	0	2	0	0	2	2	1	2	-1	1	1	2	-1	0
AX-108956436	2B	429515074	2470.52	145	74	28	43	36.25	72.5	36.25	1.81738e-15	10.3299	1.72093	88	57	72.5	72.5	0.0100411	1.54386	0.54386	1.54386	0	0	0	0	1	1	2	0	0	0	1	2	0	2	0	2	0	0	2	2	1	2	2	1	1	2	2	0
AX-111735530	2B	430242427	2471.24	153	74	39	40	38.25	76.5	38.25	5.43638e-12	7.65829	1.85	93.5	59.5	76.5	76.5	0.00598254	1.57143	0.571429	1.57143	0	0	0	0	1	1	2	0	0	0	1	2	0	2	0	2	0	0	2	2	1	2	2	1	1	2	2	0
AX-110400548	2B	430743764	2471.74	146	74	35	37	36.5	73	36.5	2.17292e-13	8.73302	2	91.5	54.5	73	73	0.00219759	1.6789	0.678899	1.6789	0	0	0	0	1	1	2	0	0	0	2	2	0	2	0	2	0	0	2	-1	1	2	2	1	1	-1	2	0
AX-110959136	2B	431032642	2472.03	146	72	36	38	36.5	73	36.5	2.61114e-12	7.90308	1.89474	90	56	73	73	0.00489505	1.60714	0.607143	1.60714	0	0	0	0	1	1	2	0	0	0	-1	2	0	2	0	2	0	0	2	2	1	2	2	1	1	2	2	0
AX-111461166	2B	431634992	2472.63	145	74	42	29	36.25	72.5	36.25	2.30359e-12	7.94491	2.55172	95	50	72.5	72.5	0.000186194	1.9	0.9	1.9	0	0	0	0	1	1	-1	0	0	0	1	2	0	-1	0	2	0	0	2	1	1	2	2	1	1	2	2	0
AX-110519757	2B	433175613	2474.18	134	72	40	22	33.5	67	33.5	1.4863e-13	8.8598	3.27273	92	42	67	67	1.56495e-05	2.19048	1.19048	2.19048	0	0	0	0	1	1	2	-1	0	0	1	2	0	-1	0	2	0	0	2	2	1	-1	2	1	1	2	-1	0
AX-111228210	2B	433794909	2474.79	152	74	39	39	38	76	38	4.75241e-12	7.70317	1.89744	93.5	58.5	76	76	0.00452729	1.59829	0.598291	1.59829	0	0	0	0	1	1	2	0	0	0	1	2	0	2	0	2	0	0	2	2	1	2	2	1	1	2	2	0
AX-109904652	2B	434828710	2475.83	152	74	42	36	38	76	38	1.85505e-11	7.24858	2.05556	95	57	76	76	0.00205472	1.66667	0.666667	1.66667	0	0	0	0	1	1	2	0	0	0	1	2	0	2	0	2	0	0	2	2	1	2	2	1	1	2	2	0
AX-111045653	2B	436520872	2477.52	153	74	39	40	38.25	76.5	38.25	5.43638e-12	7.65829	1.85	93.5	59.5	76.5	76.5	0.00598254	1.57143	0.571429	1.57143	0	0	0	0	1	1	2	0	0	0	1	2	0	2	0	2	0	0	2	2	1	2	2	1	1	2	2	0
AX-111007493	2B	436879717	2477.88	153	74	39	40	38.25	76.5	38.25	5.43638e-12	7.65829	1.85	93.5	59.5	76.5	76.5	0.00598254	1.57143	0.571429	1.57143	0	0	0	0	1	1	2	0	0	0	1	2	0	2	0	2	0	0	2	2	1	2	2	1	1	2	2	0
AX-109820431	2B	437383500	2478.38	152	71	41	40	38	76	38	1.7951e-10	6.49092	1.775	91.5	60.5	76	76	0.0119224	1.5124	0.512397	1.5124	0	0	0	0	1	1	2	0	0	0	1	2	0	2	0	2	1	0	2	2	1	2	2	1	1	2	2	0
AX-108899106	2B	441180994	2482.18	152	73	39	40	38	76	38	1.16277e-11	7.4045	1.825	92.5	59.5	76	76	0.00743615	1.55462	0.554622	1.55462	0	0	0	0	1	1	2	0	0	0	1	2	0	2	0	2	0	0	2	2	1	2	2	1	1	2	2	0
AX-94586951	2B	443159960	2484.16	151	74	36	41	37.75	75.5	37.75	7.81561e-13	8.30573	1.80488	92	59	75.5	75.5	0.0072421	1.55932	0.559322	1.55932	0	0	0	0	1	1	2	0	0	0	1	2	0	2	0	2	0	0	2	2	1	2	2	1	1	2	2	0
AX-108733350	2B	445897529	2486.9	152	74	37	41	38	76	38	1.57364e-12	8.07212	1.80488	92.5	59.5	76	76	0.00743615	1.55462	0.554622	1.55462	0	0	0	0	1	1	2	0	0	0	1	2	0	2	0	2	0	0	2	1	1	2	2	1	1	2	2	0
AX-108798195	2B	448398325	2489.4	152	75	36	41	38	76	38	3.58125e-13	8.56624	1.82927	93	59	76	76	0.00581982	1.57627	0.576271	1.57627	0	0	0	0	1	1	2	0	0	0	1	2	0	2	0	2	0	0	2	1	1	2	2	1	1	2	2	0
AX-110996334	2B	449164364	2490.16	146	68	37	41	36.5	73	36.5	1.32217e-10	6.59299	1.65854	86.5	59.5	73	73	0.0254478	1.45378	0.453782	1.45378	0	0	0	0	1	1	2	0	0	0	1	2	0	2	0	2	-1	0	2	1	1	2	2	1	1	2	2	0
AX-111536130	2B	453264124	2494.26	149	76	35	38	37.25	74.5	37.25	4.96277e-14	9.22596	2	93.5	55.5	74.5	74.5	0.00185145	1.68468	0.684685	1.68468	0	0	0	0	1	2	2	0	0	0	1	2	0	-1	0	2	0	0	2	1	1	-1	2	1	1	2	2	0
AX-109513912	2B	454006048	2495.01	153	76	34	43	38.25	76.5	38.25	4.51513e-14	9.25751	1.76744	93	60	76.5	76.5	0.00763288	1.55	0.55	1.55	0	0	0	0	1	2	2	0	0	0	1	2	0	2	0	2	0	0	2	1	1	2	2	1	1	2	2	0
AX-109403355	2B	455474435	2496.47	153	78	33	42	38.25	76.5	38.25	3.792e-15	10.0844	1.85714	94.5	58.5	76.5	76.5	0.00360935	1.61538	0.615385	1.61538	0	0	0	0	1	2	2	0	0	0	1	2	0	2	0	2	0	0	2	1	1	2	2	1	1	2	2	0
AX-109909462	2B	455610242	2496.61	150	75	32	43	37.5	75	37.5	2.13015e-14	9.50828	1.74419	91	59	75	75	0.00898067	1.54237	0.542373	1.54237	0	0	0	0	1	2	2	0	0	0	1	2	0	2	0	2	0	0	2	1	1	2	2	-1	1	2	2	0
AX-109380038	2B	456013459	2497.01	152	74	35	43	38	76	38	4.44961e-13	8.49377	1.72093	91.5	60.5	76	76	0.0119224	1.5124	0.512397	1.5124	0	0	0	0	1	2	2	0	0	0	1	2	0	2	0	2	0	0	2	1	1	2	2	1	1	2	2	0
AX-109406051	2B	457333642	2498.33	153	75	35	43	38.25	76.5	38.25	2.07036e-13	8.74916	1.74419	92.5	60.5	76.5	76.5	0.00968025	1.52893	0.528926	1.52893	0	0	0	0	1	2	2	0	0	0	1	2	0	2	0	2	0	0	2	1	1	2	2	1	1	2	2	0
AX-111599386	2B	457596300	2498.6	153	76	34	43	38.25	76.5	38.25	4.51513e-14	9.25751	1.76744	93	60	76.5	76.5	0.00763288	1.55	0.55	1.55	0	0	0	0	1	2	2	0	0	0	1	2	0	2	0	2	0	0	2	1	1	2	2	1	1	2	2	0
AX-111029824	2B	458092952	2499.09	150	71	36	43	37.5	75	37.5	8.36749e-12	7.51433	1.65116	89	61	75	75	0.0222431	1.45902	0.459016	1.45902	0	0	0	-1	1	2	2	0	0	0	1	2	0	2	0	2	0	0	2	1	1	2	2	1	1	2	2	0
AX-109983420	2B	459479288	2500.48	148	76	34	38	37	74	37	2.358e-14	9.47436	2	93	55	74	74	0.00178665	1.69091	0.690909	1.69091	0	0	0	0	1	2	-1	0	0	0	1	2	0	2	0	2	0	0	2	1	1	2	2	1	1	2	-1	0
AX-109325753	2B	459803014	2500.8	151	74	34	43	37.75	75.5	37.75	2.13424e-13	8.73902	1.72093	91	60	75.5	75.5	0.0116443	1.51667	0.516667	1.51667	0	0	0	0	1	2	2	0	0	0	1	2	0	2	0	2	0	0	2	1	1	2	2	-1	1	2	2	0
AX-110674570	2B	460377207	2501.38	152	75	34	43	38	76	38	9.86332e-14	8.99668	1.74419	92	60	76	76	0.00944417	1.53333	0.533333	1.53333	0	0	0	0	1	2	2	0	0	0	1	2	0	2	0	2	0	0	2	1	1	2	2	1	1	2	2	0
AX-110447694	2B	461092490	2502.09	153	75	35	43	38.25	76.5	38.25	2.07036e-13	8.74916	1.74419	92.5	60.5	76.5	76.5	0.00968025	1.52893	0.528926	1.52893	0	0	0	0	1	2	2	0	0	0	1	2	0	2	0	2	0	0	2	1	1	2	2	1	1	2	2	0
AX-111575379	2B	461886409	2502.89	153	76	34	43	38.25	76.5	38.25	4.51513e-14	9.25751	1.76744	93	60	76.5	76.5	0.00763288	1.55	0.55	1.55	0	0	0	0	1	2	2	0	0	0	1	2	0	2	0	2	0	0	2	1	1	2	2	1	1	2	2	0
AX-111563920	2B	462944142	2503.94	153	75	35	43	38.25	76.5	38.25	2.07036e-13	8.74916	1.74419	92.5	60.5	76.5	76.5	0.00968025	1.52893	0.528926	1.52893	0	0	0	0	1	2	2	0	0	0	1	2	0	2	0	2	0	0	2	1	1	2	2	1	1	2	2	0
AX-111489579	2B	463455498	2504.46	153	76	34	43	38.25	76.5	38.25	4.51513e-14	9.25751	1.76744	93	60	76.5	76.5	0.00763288	1.55	0.55	1.55	0	0	0	0	1	2	2	0	0	0	1	2	0	2	0	2	0	0	2	1	1	2	2	1	1	2	2	0
AX-110017170	2B	464442409	2505.44	152	76	34	42	38	76	38	4.13878e-14	9.28656	1.80952	93	59	76	76	0.00581982	1.57627	0.576271	1.57627	0	0	0	0	1	2	2	0	0	0	1	2	0	2	0	2	0	0	2	1	1	2	2	1	1	2	2	0
AX-108790673	2B	482049712	2523.05	153	78	33	42	38.25	76.5	38.25	3.792e-15	10.0844	1.85714	94.5	58.5	76.5	76.5	0.00360935	1.61538	0.615385	1.61538	0	0	0	0	1	2	2	0	0	0	1	2	0	2	0	2	0	0	2	1	1	2	2	1	1	2	2	0
AX-110983186	2B	486061007	2527.06	151	77	33	41	37.75	75.5	37.75	7.6305e-15	9.85098	1.87805	93.5	57.5	75.5	75.5	0.00339357	1.62609	0.626087	1.62609	0	0	0	0	1	2	2	0	0	0	1	2	0	2	0	2	0	0	2	1	1	-1	2	1	1	2	2	0
AX-110430269	2B	487866767	2528.87	148	78	34	36	37	74	37	2.71349e-15	10.1961	2.16667	95	53	74	74	0.000555667	1.79245	0.792453	1.79245	0	0	0	0	1	2	-1	0	0	0	1	2	0	2	0	2	0	0	-1	1	1	2	2	1	1	2	2	0
AX-111757791	2B	489262863	2530.26	153	76	34	43	38.25	76.5	38.25	4.51513e-14	9.25751	1.76744	93	60	76.5	76.5	0.00763288	1.55	0.55	1.55	0	0	0	0	1	2	2	0	0	0	1	2	1	2	0	2	0	0	2	1	1	2	2	1	1	2	2	0
AX-111716247	2B	507508283	2548.51	147	73	29	45	36.75	73.5	36.75	9.61444e-15	9.77383	1.62222	87.5	59.5	73.5	73.5	0.0209213	1.47059	0.470588	1.47059	0	0	0	0	1	2	2	0	0	0	-1	2	1	2	0	2	0	0	2	1	1	2	2	1	-1	2	2	0
AX-109279699	2B	512174586	2553.17	153	72	36	45	38.25	76.5	38.25	4.15843e-12	7.74774	1.6	90	63	76.5	76.5	0.029049	1.42857	0.428571	1.42857	0	0	0	0	1	2	2	0	0	0	1	2	1	2	0	2	0	0	2	1	1	2	2	1	1	2	2	0
AX-111029571	2B	524002281	2565	153	71	37	45	38.25	76.5	38.25	1.67315e-11	7.28303	1.57778	89.5	63.5	76.5	76.5	0.0355554	1.40945	0.409449	1.40945	0	0	0	0	1	2	2	0	0	0	1	2	1	2	0	2	0	0	2	1	1	2	2	1	1	2	2	0
AX-95158415	2B	529257684	2570.26	153	70	38	45	38.25	76.5	38.25	6.47308e-11	6.8314	1.55556	89	64	76.5	76.5	0.0432663	1.39062	0.390625	1.39062	0	0	0	0	1	2	2	0	0	0	1	2	1	2	0	2	0	0	2	1	1	2	2	1	1	2	2	0
AX-110064241	2B	539807448	2580.81	151	82	36	33	37.75	75.5	37.75	1.31671e-16	11.2061	2.48485	100	51	75.5	75.5	6.67554e-05	1.96078	0.960784	1.96078	0	0	0	0	1	2	2	0	0	0	1	2	1	0	0	2	0	0	2	1	1	-1	2	1	1	2	0	0
AX-108779261	2B	546624638	2587.62	153	82	35	36	38.25	76.5	38.25	1.6458e-16	11.1316	2.27778	99.5	53.5	76.5	76.5	0.000200108	1.85981	0.859813	1.85981	0	0	0	0	1	2	2	0	0	0	1	2	1	0	0	2	0	0	2	1	1	2	2	1	1	2	0	0
AX-111167874	2B	547007986	2588.01	151	80	36	35	37.75	75.5	37.75	1.58823e-15	10.3749	2.28571	98	53	75.5	75.5	0.000250207	1.84906	0.849057	1.84906	0	0	0	0	1	2	2	0	0	0	1	2	1	0	0	2	0	0	2	1	1	2	2	1	1	2	0	0
AX-89734740	2B	547910322	2588.91	153	78	34	41	38.25	76.5	38.25	7.2424e-15	9.8684	1.90244	95	58	76.5	76.5	0.00277817	1.63793	0.637931	1.63793	0	0	0	0	1	2	0	0	0	0	1	2	2	2	0	2	0	0	2	1	1	2	2	1	1	2	2	0
AX-111063291	2B	549157401	2590.16	151	72	34	45	37.75	75.5	37.75	9.91981e-13	8.22615	1.6	89	62	75.5	75.5	0.0280041	1.43548	0.435484	1.43548	0	0	0	0	1	2	2	0	0	0	1	2	2	2	0	2	0	0	2	1	1	2	2	1	1	2	-1	0
AX-110426534	2B	549307092	2590.31	153	69	38	46	38.25	76.5	38.25	1.2123e-10	6.62195	1.5	88	65	76.5	76.5	0.0629648	1.35385	0.353846	1.35385	0	0	0	1	1	2	2	0	0	0	1	2	2	2	0	2	0	0	2	1	1	2	1	1	1	2	2	0
AX-108906314	2B	550396678	2591.4	153	76	36	41	38.25	76.5	38.25	1.62563e-13	8.82989	1.85366	94	59	76.5	76.5	0.00466088	1.59322	0.59322	1.59322	0	0	0	1	1	2	2	0	0	0	1	2	2	2	0	2	0	0	2	1	1	2	1	1	1	2	2	0
AX-109846380	2B	552982900	2593.98	144	75	36	33	36	72	36	7.28772e-14	9.0977	2.27273	93	51	72	72	0.000465258	1.82353	0.823529	1.82353	0	0	0	1	1	2	2	0	0	0	1	2	2	-1	0	2	0	0	2	1	1	2	1	1	1	2	2	0
AX-111763421	2B	553605233	2594.61	149	75	38	36	37.25	74.5	37.25	6.31547e-13	8.37687	2.08333	94	55	74.5	74.5	0.00139829	1.70909	0.709091	1.70909	0	0	0	1	1	2	2	0	0	0	1	2	2	-1	0	2	0	0	2	1	1	2	1	1	1	2	2	0
AX-110933437	2B	555089999	2596.09	152	75	37	40	38	76	38	6.43169e-13	8.37079	1.875	93.5	58.5	76	76	0.00452729	1.59829	0.598291	1.59829	0	0	0	1	1	2	2	0	0	0	1	2	2	2	0	2	0	0	2	1	1	2	1	1	1	2	2	0
AX-109582793	2B	555504458	2596.5	152	74	37	41	38	76	38	1.57364e-12	8.07212	1.80488	92.5	59.5	76	76	0.00743615	1.55462	0.554622	1.55462	0	0	0	1	1	2	2	0	0	0	1	2	2	2	0	2	0	0	2	1	1	2	1	1	1	2	2	0
AX-109393067	2B	560183014	2601.18	151	76	37	38	37.75	75.5	37.75	2.09225e-13	8.74565	2	94.5	56.5	75.5	75.5	0.00198548	1.67257	0.672566	1.67257	0	0	0	1	1	2	2	0	0	0	1	2	2	-1	0	2	0	0	2	1	1	2	1	1	1	2	0	0
AX-108982891	2B	560264243	2601.26	152	78	36	38	38	76	38	1.92947e-14	9.54131	2.05263	96	56	76	76	0.00117687	1.71429	0.714286	1.71429	0	0	0	1	1	2	2	0	0	0	1	2	2	0	0	2	0	0	2	1	1	2	1	1	1	2	0	0
AX-109544284	2B	560459846	2601.46	152	80	35	37	38	76	38	1.2916e-15	10.4439	2.16216	97.5	54.5	76	76	0.000487084	1.78899	0.788991	1.78899	0	0	0	1	1	2	-1	0	0	0	1	2	2	0	0	2	0	0	2	1	1	2	1	1	1	2	0	0
AX-109853315	2B	561262081	2602.26	152	79	36	37	38	76	38	6.55929e-15	9.90147	2.13514	97	55	76	76	0.000657654	1.76364	0.763636	1.76364	0	0	0	1	1	2	2	0	0	0	1	2	2	0	0	2	0	0	2	1	1	2	1	1	1	2	0	0
AX-111590492	2B	562211963	2603.21	153	80	35	38	38.25	76.5	38.25	1.64262e-15	10.3637	2.10526	97.5	55.5	76.5	76.5	0.000685037	1.75676	0.756757	1.75676	0	0	0	1	1	2	2	0	0	0	1	2	2	0	0	2	0	0	2	1	1	2	1	1	1	2	0	0
AX-108843759	2B	564920289	2605.92	153	72	35	46	38.25	76.5	38.25	2.01305e-12	7.98991	1.56522	89.5	63.5	76.5	76.5	0.0355554	1.40945	0.409449	1.40945	0	0	0	1	1	2	2	0	0	0	1	2	2	2	0	2	0	0	2	1	1	2	1	1	1	2	2	0
AX-111555027	2B	566424468	2607.42	153	82	34	37	38.25	76.5	38.25	9.94969e-17	11.2996	2.21622	99	54	76.5	76.5	0.000274727	1.83333	0.833333	1.83333	0	0	0	1	1	2	0	0	0	0	1	2	2	2	0	2	0	0	2	1	1	0	1	1	1	2	2	0
AX-94943179	2B	566627471	2607.63	151	80	34	37	37.75	75.5	37.75	5.96e-16	10.7021	2.16216	97	54	75.5	75.5	0.000466498	1.7963	0.796296	1.7963	0	0	0	1	1	2	0	0	0	0	1	2	2	2	0	2	0	0	2	1	1	0	1	1	1	2	2	0
AX-110199373	2B	568009990	2609.01	151	80	35	36	37.75	75.5	37.75	9.92447e-16	10.5319	2.22222	97.5	53.5	75.5	75.5	0.000342715	1.82243	0.82243	1.82243	0	0	0	1	1	2	0	0	0	0	1	2	2	2	0	2	0	0	2	1	1	0	1	1	1	2	2	0
AX-110425178	2B	568625945	2609.63	153	74	36	43	38.25	76.5	38.25	9.12834e-13	8.25391	1.72093	92	61	76.5	76.5	0.0122036	1.5082	0.508197	1.5082	0	0	0	1	1	2	2	0	0	0	1	2	2	2	0	2	0	0	1	1	1	2	1	1	1	2	2	0
AX-110064360	2B	569129018	2610.13	152	75	35	42	38	76	38	1.9169e-13	8.77487	1.78571	92.5	59.5	76	76	0.00743615	1.55462	0.554622	1.55462	0	0	0	1	1	2	2	0	0	0	1	2	2	-1	0	2	0	0	1	1	1	2	1	1	1	2	2	0
AX-108897178	2B	569485690	2610.49	152	75	35	42	38	76	38	1.9169e-13	8.77487	1.78571	92.5	59.5	76	76	0.00743615	1.55462	0.554622	1.55462	0	0	0	1	1	2	2	0	0	0	1	2	2	2	0	2	0	0	1	1	1	2	1	1	1	2	2	0
AX-111026116	2B	579565661	2620.57	151	75	39	37	37.75	75.5	37.75	1.52564e-12	8.08246	2.02703	94.5	56.5	75.5	75.5	0.00198548	1.67257	0.672566	1.67257	0	0	0	1	1	1	0	0	0	0	1	2	2	2	0	2	0	0	1	-1	1	0	1	1	1	2	2	0
AX-109411819	2B	581478789	2622.48	150	70	42	38	37.5	75	37.5	5.36118e-10	6.12569	1.84211	91	59	75	75	0.00898067	1.54237	0.542373	1.54237	0	0	0	1	1	1	0	0	0	0	-1	2	2	2	0	2	0	0	1	1	1	0	1	1	1	2	2	0
AX-109624315	2B	584965845	2625.97	152	45	77	30	38	76	38	0.224603	-0.501484	1.5	83.5	68.5	76	76	0.223733	1.21898	0.218978	1.21898	1	1	1	1	1	1	2	1	0	1	2	2	2	0	1	2	1	1	1	1	-1	2	1	1	1	2	0	1
AX-109822114	2B	595010160	2636.01	150	78	42	30	37.5	75	37.5	1.05507e-13	8.97419	2.6	99	51	75	75	8.88494e-05	1.94118	0.941176	1.94118	0	0	0	1	1	1	0	0	0	0	2	2	2	2	0	2	0	0	1	1	1	0	1	1	1	2	2	0
AX-109831206	2B	602430467	2643.43	135	34	61	40	33.75	67.5	33.75	0.409592	-0.702045	0.85	64.5	70.5	67.5	67.5	0.605577	0.914894	-0.0851064	0.914894	2	1	0	1	1	1	-1	1	1	2	2	2	2	-1	2	2	-1	2	1	1	1	-1	1	1	1	1	1	0
AX-108926581	2B	609757868	2650.76	153	85	35	33	38.25	76.5	38.25	3.52633e-18	12.4145	2.57576	102.5	50.5	76.5	76.5	2.62296e-05	2.0297	1.0297	2.0297	0	0	0	1	1	2	2	0	0	0	1	2	2	0	0	2	0	0	1	1	1	2	1	1	1	1	2	0
AX-111715747	2B	610691577	2651.69	153	43	61	49	38.25	76.5	38.25	0.0341902	0.126875	0.877551	73.5	79.5	76.5	76.5	0.627626	0.924528	-0.0754717	0.924528	2	1	0	1	1	2	2	1	1	2	1	2	2	0	2	2	0	2	1	1	1	2	1	1	1	1	2	0
AX-111561311	2B	611276060	2652.28	153	84	36	33	38.25	76.5	38.25	2.01934e-17	11.832	2.54545	102	51	76.5	76.5	3.73798e-05	2	1	2	0	0	0	1	1	2	2	0	0	0	1	2	2	0	0	2	0	0	1	1	1	2	1	1	1	1	2	0
AX-110439040	2B	611282001	2652.28	152	83	36	33	38	76	38	5.17556e-17	11.5178	2.51515	101	51	76	76	5.00196e-05	1.98039	0.980392	1.98039	0	0	0	1	1	2	2	0	0	0	1	2	2	0	0	2	0	0	1	1	1	2	1	1	1	1	2	0
AX-109516447	2B	612873108	2653.87	152	43	59	50	38	76	38	0.0161635	0.376959	0.86	72.5	79.5	76	76	0.570188	0.91195	-0.0880503	0.91195	2	1	0	1	1	2	2	1	1	2	1	2	2	0	2	2	0	2	1	1	1	2	1	1	1	1	2	0
AX-111507200	2B	613255706	2654.26	153	84	35	34	38.25	76.5	38.25	1.33777e-17	11.9694	2.47059	101.5	51.5	76.5	76.5	5.29384e-05	1.97087	0.970874	1.97087	0	0	0	1	1	2	2	0	0	0	1	2	2	0	0	2	0	0	1	1	1	2	1	1	1	1	2	0
AX-110607918	2B	613917550	2654.92	152	84	34	34	38	76	38	5.98129e-18	12.2381	2.47059	101	51	76	76	5.00196e-05	1.98039	0.980392	1.98039	0	0	0	1	1	2	2	0	0	0	1	2	2	0	0	2	0	0	1	1	1	2	1	1	1	1	2	0
AX-108910513	2B	614900284	2655.9	146	44	57	45	36.5	73	36.5	0.0297865	0.172901	0.977778	72.5	73.5	73	73	0.934042	0.986395	-0.0136054	0.986395	2	1	0	1	1	2	2	-1	1	2	1	2	2	0	2	2	0	2	1	1	1	2	1	1	1	1	2	0
AX-109856353	2B	615364194	2656.36	152	43	60	49	38	76	38	0.0271803	0.203466	0.877551	73	79	76	76	0.626496	0.924051	-0.0759494	0.924051	2	1	0	1	1	2	2	1	1	2	1	2	2	0	2	2	0	2	1	1	1	2	1	1	1	1	2	0
AX-109973094	2B	616966573	2657.97	152	83	35	34	38	76	38	3.41943e-17	11.6562	2.44118	100.5	51.5	76	76	7.05495e-05	1.95146	0.951456	1.95146	0	0	0	1	1	2	2	0	0	0	1	2	2	0	0	2	0	0	1	1	1	2	1	1	1	1	2	0
AX-110075779	2B	617931451	2658.93	153	83	34	36	38.25	76.5	38.25	2.98896e-17	11.7011	2.30556	100	53	76.5	76.5	0.000144857	1.88679	0.886792	1.88679	0	0	0	1	1	2	2	0	0	0	1	2	2	0	0	2	0	0	1	1	1	2	1	1	1	1	2	0
AX-108785918	2B	619634652	2660.63	153	82	37	34	38.25	76.5	38.25	4.00328e-16	10.8349	2.41176	100.5	52.5	76.5	76.5	0.000104212	1.91429	0.914286	1.91429	0	0	0	1	1	2	2	0	0	0	1	2	2	0	0	2	0	0	1	1	1	2	1	1	1	1	2	0
AX-109596529	2B	620077866	2661.08	153	83	36	34	38.25	76.5	38.25	7.46302e-17	11.3956	2.44118	101	52	76.5	76.5	7.45068e-05	1.94231	0.942308	1.94231	0	0	0	1	1	2	2	0	0	0	1	2	2	0	0	2	0	0	1	1	1	2	1	1	1	1	2	0
AX-111169101	2B	620619423	2661.62	153	82	37	34	38.25	76.5	38.25	4.00328e-16	10.8349	2.41176	100.5	52.5	76.5	76.5	0.000104212	1.91429	0.914286	1.91429	0	0	0	1	1	2	2	0	0	0	1	2	2	0	0	2	0	0	1	1	1	2	1	1	1	1	2	0
AX-111030988	2B	621107807	2662.11	150	83	35	32	37.5	75	37.5	1.60098e-17	11.9095	2.59375	100.5	49.5	75	75	3.12538e-05	2.0303	1.0303	2.0303	0	0	0	1	1	2	2	0	0	0	1	2	2	0	0	2	0	0	1	1	1	2	1	1	1	1	2	0
AX-110977650	2B	621665677	2662.67	153	83	36	34	38.25	76.5	38.25	7.46302e-17	11.3956	2.44118	101	52	76.5	76.5	7.45068e-05	1.94231	0.942308	1.94231	0	0	0	1	1	2	2	0	0	0	1	2	2	0	0	2	0	0	1	1	1	2	1	1	1	1	2	0
AX-111233617	2B	636413723	2677.41	153	41	63	49	38.25	76.5	38.25	0.0607703	-0.0651189	0.836735	72.5	80.5	76.5	76.5	0.517786	0.900621	-0.0993789	0.900621	2	1	0	1	1	2	2	1	1	2	1	2	2	0	2	2	0	2	1	1	1	2	1	1	1	1	2	0
AX-108773165	2B	646890531	2687.89	153	73	39	41	38.25	76.5	38.25	1.28823e-11	7.3703	1.78049	92.5	60.5	76.5	76.5	0.00968025	1.52893	0.528926	1.52893	0	0	0	1	1	2	2	0	0	0	1	2	2	2	0	2	0	0	1	1	1	2	2	1	1	1	2	0
AX-111058825	2B	648702418	2689.7	149	78	38	33	37.25	74.5	37.25	2.14478e-14	9.506	2.36364	97	52	74.5	74.5	0.00022732	1.86538	0.865385	1.86538	0	0	0	1	1	2	-1	0	0	0	1	2	2	2	0	2	0	0	-1	1	2	2	2	1	1	1	0	0
AX-110497059	2B	649480210	2690.48	153	81	39	33	38.25	76.5	38.25	2.99696e-15	10.1629	2.45455	100.5	52.5	76.5	76.5	0.000104212	1.91429	0.914286	1.91429	0	0	0	1	1	2	0	0	0	0	1	2	2	2	0	2	0	0	1	1	2	2	2	1	1	1	0	0
AX-109481653	2B	649732959	2690.73	153	81	39	33	38.25	76.5	38.25	2.99696e-15	10.1629	2.45455	100.5	52.5	76.5	76.5	0.000104212	1.91429	0.914286	1.91429	0	0	0	1	1	2	0	0	0	0	1	2	2	2	0	2	0	0	1	1	2	2	2	1	1	1	0	0
AX-109844754	2B	650169193	2691.17	148	77	39	32	37	74	37	7.38688e-14	9.09319	2.40625	96.5	51.5	74	74	0.00021647	1.87379	0.873786	1.87379	0	0	0	1	1	2	0	0	0	0	1	2	2	2	0	2	0	0	1	1	2	2	2	1	1	1	-1	0
AX-110488760	2B	651360266	2692.36	153	38	64	51	38.25	76.5	38.25	0.0429783	0.050514	0.745098	70	83	76.5	76.5	0.293264	0.843373	-0.156627	0.843373	2	1	0	1	1	2	2	1	1	2	1	2	2	2	2	2	0	2	1	1	2	2	2	1	1	1	0	0
AX-109829147	2B	653890805	2694.89	153	75	40	38	38.25	76.5	38.25	3.55472e-12	7.8001	1.97368	95	58	76.5	76.5	0.00277817	1.63793	0.637931	1.63793	0	0	0	1	1	2	2	0	0	0	1	2	2	2	0	2	0	0	1	1	2	0	2	1	1	1	2	0
AX-110450567	2B	654363975	2695.36	152	75	39	38	38	76	38	1.8428e-12	8.01941	1.97368	94.5	57.5	76	76	0.00269009	1.64348	0.643478	1.64348	0	0	0	1	1	2	2	0	0	0	1	2	2	2	0	2	0	0	1	1	2	0	2	1	1	1	2	0
AX-109348194	2B	655618099	2696.62	153	75	40	38	38.25	76.5	38.25	3.55472e-12	7.8001	1.97368	95	58	76.5	76.5	0.00277817	1.63793	0.637931	1.63793	0	0	0	1	1	2	2	0	0	0	1	2	2	2	0	2	0	0	1	1	2	0	2	1	1	1	2	0
AX-111491563	2B	658940395	2699.94	148	76	38	34	37	74	37	1.65066e-13	8.82479	2.23529	95	53	74	74	0.000555667	1.79245	0.792453	1.79245	0	0	0	1	1	2	0	0	0	0	1	2	2	2	0	2	0	0	1	1	2	0	2	1	1	0	2	0
AX-111768556	2B	661556117	2702.56	151	76	39	36	37.75	75.5	37.75	5.4297e-13	8.42732	2.11111	95.5	55.5	75.5	75.5	0.00113331	1.72072	0.720721	1.72072	0	0	0	1	1	2	0	0	0	0	1	2	2	2	0	2	0	0	1	1	2	0	2	1	1	0	2	0
AX-111738233	2B	661781633	2702.78	152	76	40	36	38	76	38	1.05345e-12	8.20608	2.11111	96	56	76	76	0.00117687	1.71429	0.714286	1.71429	0	0	0	1	1	2	0	0	0	0	1	2	2	2	0	2	0	0	1	1	2	0	2	1	1	0	2	0
AX-110420126	2B	662317267	2703.32	148	75	39	34	37	74	37	7.54922e-13	8.31731	2.20588	94.5	53.5	74	74	0.000751193	1.76636	0.766355	1.76636	0	0	0	1	1	2	0	0	0	0	1	2	2	2	0	2	0	0	1	1	2	0	2	1	1	0	2	0
AX-111055545	2B	662841162	2703.84	151	34	67	50	37.75	75.5	37.75	0.0704876	-0.114635	0.68	67.5	83.5	75.5	75.5	0.192895	0.808383	-0.191617	0.808383	2	1	0	1	1	2	0	1	1	2	1	2	2	2	2	2	0	2	1	1	2	0	2	1	1	0	2	0
AX-109329349	2B	663893121	2704.89	153	76	40	37	38.25	76.5	38.25	1.31628e-12	8.13173	2.05405	96	57	76.5	76.5	0.00161622	1.68421	0.684211	1.68421	0	0	0	1	1	2	0	0	0	0	1	2	2	2	0	2	0	0	1	1	2	0	2	1	1	0	2	0
AX-111460646	2B	670856777	2711.86	138	45	49	44	34.5	69	34.5	0.00301442	0.937539	1.02273	69.5	68.5	69	69	0.932161	1.0146	0.0145985	1.0146	2	1	0	1	1	2	0	-1	0	2	1	2	2	0	2	2	0	-1	1	1	2	0	2	1	1	0	2	0
AX-109996524	2B	673713506	2714.71	151	48	63	40	37.75	75.5	37.75	0.0826304	-0.16769	1.2	79.5	71.5	75.5	75.5	0.515027	1.11189	0.111888	1.11189	2	1	0	1	1	2	0	1	0	2	1	2	2	0	2	2	0	2	1	1	2	0	2	1	1	0	0	0
AX-111526877	2B	674024885	2715.02	148	47	60	41	37	74	37	0.0554712	-0.0346628	1.14634	77	71	74	74	0.621873	1.08451	0.084507	1.08451	2	1	0	1	1	2	0	1	0	2	1	2	2	0	2	2	0	-1	1	1	2	2	2	1	1	0	0	0
AX-111166288	2B	675337447	2716.34	149	45	56	48	37.25	74.5	37.25	0.00951998	0.553664	0.9375	73	76	74.5	74.5	0.805861	0.960526	-0.0394737	0.960526	2	1	0	1	1	2	2	1	0	2	1	2	2	0	2	2	0	2	1	1	2	2	2	1	1	0	0	0
AX-95630098	2B	697510373	2738.51	151	78	37	36	37.75	75.5	37.75	2.51336e-14	9.45306	2.16667	96.5	54.5	75.5	75.5	0.000631036	1.77064	0.770642	1.77064	0	0	0	0	1	2	0	0	0	0	1	2	2	2	0	2	0	0	2	1	2	2	2	0	1	0	2	0
AX-111525463	2B	765879849	2806.88	147	73	47	27	36.75	73.5	36.75	3.97274e-11	6.99437	2.7037	96.5	50.5	73.5	73.5	0.00014823	1.91089	0.910891	1.91089	0	0	0	1	1	1	0	0	0	0	1	2	1	0	0	2	-1	0	2	0	1	0	2	0	1	1	1	0
AX-89646390	2B	780818076	2821.82	153	21	78	54	38.25	76.5	38.25	0.000787176	1.38575	0.388889	60	93	76.5	76.5	0.00763288	0.645161	-0.354839	0.645161	2	1	1	1	1	1	2	1	1	2	1	2	1	2	2	2	1	0	1	0	1	2	2	1	2	1	2	1
AX-86179914	3A	14045695	2836.05	151	76	32	43	37.75	75.5	37.75	9.62094e-15	9.7736	1.76744	92	59	75.5	75.5	0.0072421	1.55932	0.559322	1.55932	0	0	0	1	0	1	2	0	0	0	2	1	1	2	0	2	0	0	1	2	1	2	2	2	1	2	2	0
AX-110636649	3A	14848821	2836.85	152	77	33	42	38	76	38	8.59017e-15	9.81143	1.83333	93.5	58.5	76	76	0.00452729	1.59829	0.598291	1.59829	0	0	0	1	0	1	2	0	0	0	2	1	1	2	0	2	0	0	1	2	1	2	2	2	1	2	2	0
AX-109484907	3A	18751927	2840.75	143	76	28	39	35.75	71.5	35.75	2.232e-16	11.0299	1.94872	90	53	71.5	71.5	0.00197414	1.69811	0.698113	1.69811	0	0	-1	1	-1	-1	2	0	0	0	2	1	1	2	0	2	0	0	1	2	1	-1	2	2	2	2	2	0
AX-110390615	3A	25575162	2847.58	146	68	40	38	36.5	73	36.5	6.98426e-10	6.03741	1.78947	88	58	73	73	0.0130348	1.51724	0.517241	1.51724	0	0	0	1	1	1	1	0	0	0	1	2	1	2	0	2	0	0	1	2	1	2	2	2	1	2	2	0
AX-108803311	3A	27578944	2849.58	153	83	39	31	38.25	76.5	38.25	2.19417e-16	11.0356	2.67742	102.5	50.5	76.5	76.5	2.62296e-05	2.0297	1.0297	2.0297	0	0	0	1	1	1	0	0	0	0	1	2	1	2	0	2	0	0	1	1	1	2	2	2	1	2	0	0
AX-111543258	3A	27884426	2849.88	152	40	64	48	38	76	38	0.0986882	-0.22697	0.833333	72	80	76	76	0.516412	0.9	-0.1	0.9	2	2	2	1	1	1	0	1	0	0	1	2	1	2	2	2	0	1	1	1	1	2	2	2	1	2	0	2
AX-111680640	3A	33704927	2855.7	143	77	35	31	35.75	71.5	35.75	3.03044e-15	10.1592	2.48387	94.5	48.5	71.5	71.5	0.000119713	1.94845	0.948454	1.94845	0	0	0	1	2	1	2	0	0	0	0	-1	1	2	0	2	0	1	1	1	1	0	1	2	1	2	0	0
AX-111653361	3A	35648919	2857.65	153	32	62	59	38.25	76.5	38.25	0.000545902	1.50793	0.542373	63	90	76.5	76.5	0.029049	0.7	-0.3	0.7	2	2	2	1	2	1	2	1	0	1	0	1	1	2	2	2	0	0	1	1	1	2	1	2	1	2	2	2
AX-108986053	3A	36486115	2858.49	153	29	61	63	38.25	76.5	38.25	2.26335e-05	2.57044	0.460317	59.5	93.5	76.5	76.5	0.00598254	0.636364	-0.363636	0.636364	2	2	2	1	2	0	2	1	0	1	0	1	1	2	2	2	0	0	1	1	1	2	1	2	1	2	2	2
AX-111611367	3A	36657660	2858.66	151	28	60	63	37.75	75.5	37.75	1.24387e-05	2.77026	0.444444	58	93	75.5	75.5	0.0043959	0.623656	-0.376344	0.623656	2	2	2	1	2	0	2	1	0	1	0	1	1	2	2	2	0	0	1	1	1	2	1	2	1	2	2	2
AX-109530078	3A	37188265	2859.19	153	32	61	60	38.25	76.5	38.25	0.000257445	1.75883	0.533333	62.5	90.5	76.5	76.5	0.0235947	0.690608	-0.309392	0.690608	2	2	2	1	2	0	2	1	0	1	0	1	1	2	2	2	0	0	1	1	1	2	1	2	1	2	2	2
AX-95632304	3A	41068049	2863.07	153	32	62	59	38.25	76.5	38.25	0.000545902	1.50793	0.542373	63	90	76.5	76.5	0.029049	0.7	-0.3	0.7	2	2	2	1	2	0	2	1	0	1	0	1	1	2	2	2	0	0	1	2	1	2	1	2	1	2	2	2
AX-111631905	3A	46005047	2868.01	153	74	38	41	38.25	76.5	38.25	3.11914e-12	7.84374	1.80488	93	60	76.5	76.5	0.00763288	1.55	0.55	1.55	0	0	0	1	2	0	2	0	0	0	0	1	1	2	0	2	0	0	1	2	1	2	1	2	1	1	2	0
AX-108814864	3A	46459334	2868.46	151	74	37	40	37.75	75.5	37.75	1.40909e-12	8.10898	1.85	92.5	58.5	75.5	75.5	0.00565955	1.5812	0.581197	1.5812	0	0	0	1	2	0	2	0	0	0	0	1	1	2	0	2	0	0	1	2	1	2	1	2	1	1	2	0
AX-94567917	3A	47825418	2869.83	153	74	37	42	38.25	76.5	38.25	1.72079e-12	8.04228	1.7619	92.5	60.5	76.5	76.5	0.00968025	1.52893	0.528926	1.52893	0	0	0	1	2	0	2	0	0	0	0	1	1	2	0	2	0	0	1	2	1	2	1	2	1	1	2	0
AX-111514932	3A	49469642	2871.47	153	74	38	41	38.25	76.5	38.25	3.11914e-12	7.84374	1.80488	93	60	76.5	76.5	0.00763288	1.55	0.55	1.55	0	0	0	1	2	0	2	0	0	0	0	1	1	2	0	2	0	0	1	2	1	2	1	2	1	1	2	0
AX-94470714	3A	53204808	2875.2	153	74	39	40	38.25	76.5	38.25	5.43638e-12	7.65829	1.85	93.5	59.5	76.5	76.5	0.00598254	1.57143	0.571429	1.57143	0	0	0	1	2	0	2	0	0	0	0	1	1	2	0	2	0	0	1	2	1	2	1	2	1	1	2	0
AX-109520633	3A	55802927	2877.8	149	73	38	38	37.25	74.5	37.25	4.60432e-12	7.71374	1.92105	92	57	74.5	74.5	0.00413975	1.61404	0.614035	1.61404	0	0	0	1	2	0	2	0	0	0	0	1	1	2	0	2	0	0	1	2	1	2	1	2	1	1	2	0
AX-110422872	3A	56395321	2878.4	152	73	41	38	38	76	38	3.16073e-11	7.07069	1.92105	93.5	58.5	76	76	0.00452729	1.59829	0.598291	1.59829	0	0	0	1	2	0	2	0	0	0	0	1	1	2	0	2	0	0	1	2	1	2	1	2	1	1	2	0
AX-109311301	3A	56964449	2878.96	153	73	40	40	38.25	76.5	38.25	2.21612e-11	7.18921	1.825	93	60	76.5	76.5	0.00763288	1.55	0.55	1.55	0	0	0	1	2	0	2	0	0	0	0	1	1	2	0	2	0	0	1	2	1	2	1	2	1	1	2	0
AX-109553201	3A	61478965	2883.48	141	75	27	39	35.25	70.5	35.25	2.24666e-16	11.0277	1.92308	88.5	52.5	70.5	70.5	0.00243143	1.68571	0.685714	1.68571	0	0	0	1	1	0	2	0	0	0	0	1	2	2	0	2	0	0	1	2	2	0	1	2	1	2	2	0
AX-110916132	3A	67388570	2889.39	145	36	61	48	36.25	72.5	36.25	0.0597706	-0.0595817	0.75	66.5	78.5	72.5	72.5	0.318985	0.847134	-0.152866	0.847134	2	2	1	-1	1	0	2	1	0	1	0	1	1	2	1	2	-1	0	1	2	2	0	1	2	1	1	-1	2
AX-110449221	3A	68290954	2890.29	149	77	39	33	37.25	74.5	37.25	1.02451e-13	8.984	2.33333	96.5	52.5	74.5	74.5	0.000312609	1.8381	0.838095	1.8381	0	0	0	1	1	0	2	0	0	0	0	1	2	2	0	2	0	0	1	2	2	0	1	2	1	1	-1	0
AX-108731494	3A	69058163	2891.06	153	76	40	37	38.25	76.5	38.25	1.31628e-12	8.13173	2.05405	96	57	76.5	76.5	0.00161622	1.68421	0.684211	1.68421	0	0	0	1	1	0	2	0	0	0	0	1	1	2	0	2	0	0	1	2	2	0	1	2	1	1	2	0
AX-111524586	3A	73631815	2895.63	149	73	40	36	37.25	74.5	37.25	1.17822e-11	7.40009	2.02778	93	56	74.5	74.5	0.00243618	1.66071	0.660714	1.66071	0	0	0	1	1	0	2	0	0	0	0	1	1	2	0	2	0	0	1	2	2	2	2	2	1	1	2	0
AX-110401758	3A	75417425	2897.42	152	73	39	40	38	76	38	1.16277e-11	7.4045	1.825	92.5	59.5	76	76	0.00743615	1.55462	0.554622	1.55462	0	0	0	1	1	0	2	0	0	0	0	1	1	-1	0	2	0	0	1	2	2	2	2	2	1	1	2	0
AX-110670767	3A	79296520	2901.3	147	71	43	33	36.75	73.5	36.75	1.72678e-10	6.50387	2.15152	92.5	54.5	73.5	73.5	0.00172331	1.69725	0.697248	1.69725	0	0	0	1	1	0	-1	0	0	0	0	1	1	1	0	2	0	0	1	2	2	2	2	2	1	1	2	0
AX-111591696	3A	89970813	2911.97	150	75	40	35	37.5	75	37.5	1.87953e-12	8.01282	2.14286	95	55	75	75	0.00109084	1.72727	0.727273	1.72727	0	0	0	1	1	0	0	0	0	0	0	1	1	-1	0	2	0	0	1	2	2	2	2	2	1	1	2	0
AX-109552940	3A	91029792	2913.03	152	75	40	37	38	76	38	2.93994e-12	7.86349	2.02703	95	57	76	76	0.00205472	1.66667	0.666667	1.66667	0	0	0	1	1	0	0	0	0	0	0	1	1	2	0	2	0	0	1	2	2	2	2	2	1	1	2	0
AX-89497626	3A	95137255	2917.14	152	74	42	36	38	76	38	1.85505e-11	7.24858	2.05556	95	57	76	76	0.00205472	1.66667	0.666667	1.66667	0	0	0	1	1	0	0	0	0	0	0	1	1	2	0	2	0	0	1	2	2	2	2	2	1	1	2	0
AX-108829349	3A	95900329	2917.9	153	75	41	37	38.25	76.5	38.25	5.58038e-12	7.64956	2.02703	95.5	57.5	76.5	76.5	0.00212546	1.66087	0.66087	1.66087	0	0	0	1	1	0	0	0	0	0	0	1	1	2	0	2	0	0	1	2	2	2	2	2	1	1	2	0
AX-108783249	3A	100023583	2922.02	152	75	41	36	38	76	38	4.50876e-12	7.72074	2.08333	95.5	56.5	76	76	0.00155982	1.69027	0.690265	1.69027	0	0	0	1	1	0	0	0	0	0	0	1	1	2	0	2	0	0	1	2	2	2	2	2	1	1	2	0
AX-111051495	3A	100192924	2922.19	152	75	43	34	38	76	38	9.42027e-12	7.47478	2.20588	96.5	55.5	76	76	0.000882477	1.73874	0.738739	1.73874	0	0	0	1	1	0	0	0	0	0	0	1	1	2	0	2	0	0	1	2	2	1	2	2	1	1	2	0
AX-109296862	3A	111239566	2933.24	152	72	41	39	38	76	38	7.73334e-11	6.77202	1.84615	92.5	59.5	76	76	0.00743615	1.55462	0.554622	1.55462	0	0	0	1	1	0	2	0	0	0	0	1	1	2	0	2	0	0	1	1	2	2	2	2	0	1	2	0
AX-89681107	3A	114422824	2936.42	152	74	43	35	38	76	38	2.69908e-11	7.1234	2.11429	95.5	56.5	76	76	0.00155982	1.69027	0.690265	1.69027	0	0	0	1	1	0	2	0	0	0	0	1	1	2	0	2	0	0	1	1	2	0	2	2	0	1	2	0
AX-111177475	3A	127978380	2949.98	153	75	39	39	38.25	76.5	38.25	2.17729e-12	7.96373	1.92308	94.5	58.5	76.5	76.5	0.00360935	1.61538	0.615385	1.61538	0	0	0	1	1	0	2	0	0	0	0	1	1	2	0	2	0	0	1	1	2	0	2	2	0	1	2	0
AX-110052738	3A	128106667	2950.11	151	77	39	35	37.75	75.5	37.75	1.8327e-13	8.78987	2.2	96.5	54.5	75.5	75.5	0.000631036	1.77064	0.770642	1.77064	0	0	0	1	1	0	0	0	0	0	0	1	1	2	0	2	0	0	1	1	2	0	2	2	0	1	2	0
AX-110954847	3A	132146770	2954.15	151	72	38	41	37.75	75.5	37.75	1.40266e-11	7.34189	1.7561	91	60	75.5	75.5	0.0116443	1.51667	0.516667	1.51667	0	0	0	1	1	0	2	0	0	0	0	1	1	2	0	2	0	0	1	1	2	2	2	2	0	1	2	0
AX-110600168	3A	132769679	2954.77	153	72	38	43	38.25	76.5	38.25	1.57757e-11	7.30266	1.67442	91	62	76.5	76.5	0.019052	1.46774	0.467742	1.46774	0	0	0	1	1	0	2	0	0	0	0	1	1	2	0	2	0	0	1	1	2	2	2	2	0	1	2	0
AX-110471403	3A	137407658	2959.41	152	71	38	43	38	76	38	3.22374e-11	7.0641	1.65116	90	62	76	76	0.0231409	1.45161	0.451613	1.45161	0	0	0	1	1	0	2	0	0	0	0	1	1	2	0	2	0	0	1	1	2	2	2	2	0	1	2	0
AX-109035969	3A	137905111	2959.91	153	71	39	43	38.25	76.5	38.25	6.1836e-11	6.84667	1.65116	90.5	62.5	76.5	76.5	0.0235947	1.448	0.448	1.448	0	0	0	1	1	0	2	0	0	0	0	1	1	2	0	2	0	0	1	1	2	2	2	2	0	1	2	0
AX-110906276	3A	139093992	2961.09	151	72	39	40	37.75	75.5	37.75	2.46276e-11	7.15398	1.8	91.5	59.5	75.5	75.5	0.00921097	1.53782	0.537815	1.53782	0	0	0	1	1	0	2	0	0	0	0	1	1	2	0	2	0	0	1	1	2	2	2	2	0	1	2	0
AX-110445755	3A	141388051	2963.39	153	71	39	43	38.25	76.5	38.25	6.1836e-11	6.84667	1.65116	90.5	62.5	76.5	76.5	0.0235947	1.448	0.448	1.448	0	0	0	1	1	0	2	0	0	0	0	1	1	2	0	2	0	0	1	1	2	2	2	2	0	1	2	0
AX-111230990	3A	141970789	2963.97	152	71	38	43	38	76	38	3.22374e-11	7.0641	1.65116	90	62	76	76	0.0231409	1.45161	0.451613	1.45161	0	0	0	1	1	0	2	0	0	0	0	1	-1	2	0	2	0	0	1	1	2	2	2	2	0	1	2	0
AX-108885694	3A	142038846	2964.04	153	71	40	42	38.25	76.5	38.25	1.12085e-10	6.64813	1.69048	91	62	76.5	76.5	0.019052	1.46774	0.467742	1.46774	0	0	0	1	1	0	1	0	0	0	0	1	1	2	0	2	0	0	1	1	2	2	2	2	0	1	2	0
AX-110489629	3A	144293004	2966.29	153	75	40	38	38.25	76.5	38.25	3.55472e-12	7.8001	1.97368	95	58	76.5	76.5	0.00277817	1.63793	0.637931	1.63793	0	0	0	1	1	0	2	0	0	0	0	1	1	2	0	2	0	0	1	1	2	0	2	2	0	1	2	0
AX-110578732	3A	233195363	3055.2	152	72	39	41	38	76	38	2.69908e-11	7.1234	1.7561	91.5	60.5	76	76	0.0119224	1.5124	0.512397	1.5124	0	0	0	1	1	0	2	0	0	0	0	1	1	2	0	2	0	0	1	1	2	2	2	2	0	1	2	0
AX-108982447	3A	238675957	3060.68	152	73	38	41	38	76	38	6.64709e-12	7.59117	1.78049	92	60	76	76	0.00944417	1.53333	0.533333	1.53333	0	0	0	1	1	0	2	0	0	0	0	1	1	2	0	2	0	0	1	1	2	2	2	2	0	1	2	0
AX-111157535	3A	246411867	3068.41	142	71	35	36	35.5	71	35.5	2.11857e-12	7.97286	1.97222	88.5	53.5	71	71	0.0033126	1.65421	0.654206	1.65421	0	0	0	1	-1	0	2	0	0	0	0	1	2	2	0	2	0	0	1	1	2	2	2	2	0	1	2	0
AX-109924761	3A	246568262	3068.57	151	74	39	38	37.75	75.5	37.75	4.06553e-12	7.75528	1.94737	93.5	57.5	75.5	75.5	0.00339357	1.62609	0.626087	1.62609	0	0	0	1	1	0	2	0	0	0	0	1	1	2	0	2	0	0	1	1	2	2	2	2	0	1	1	0
AX-111110553	3A	250912640	3072.91	152	73	41	38	38	76	38	3.16073e-11	7.07069	1.92105	93.5	58.5	76	76	0.00452729	1.59829	0.598291	1.59829	0	0	0	1	1	0	2	0	0	0	0	1	1	2	0	2	0	0	1	1	2	2	2	2	0	1	2	0
AX-89650480	3A	254359818	3076.36	153	73	39	41	38.25	76.5	38.25	1.28823e-11	7.3703	1.78049	92.5	60.5	76.5	76.5	0.00968025	1.52893	0.528926	1.52893	0	0	0	1	1	0	2	0	0	0	0	1	1	2	0	2	0	0	1	1	2	2	2	2	0	1	2	0
AX-111053963	3A	255064405	3077.06	152	73	39	40	38	76	38	1.16277e-11	7.4045	1.825	92.5	59.5	76	76	0.00743615	1.55462	0.554622	1.55462	0	0	0	1	1	0	2	0	0	0	0	1	1	2	0	2	0	0	1	1	2	2	2	2	0	1	2	0
AX-108887003	3A	264670869	3086.67	153	73	39	41	38.25	76.5	38.25	1.28823e-11	7.3703	1.78049	92.5	60.5	76.5	76.5	0.00968025	1.52893	0.528926	1.52893	0	0	0	1	1	0	2	0	0	0	0	1	1	2	0	2	0	0	1	1	2	2	2	2	0	1	2	0
AX-111520556	3A	285931698	3107.93	152	72	39	41	38	76	38	2.69908e-11	7.1234	1.7561	91.5	60.5	76	76	0.0119224	1.5124	0.512397	1.5124	0	0	0	1	1	0	2	0	0	0	0	1	1	2	0	2	0	0	1	1	2	2	2	2	0	1	2	0
AX-111290671	3A	296382522	3118.38	152	73	39	40	38	76	38	1.16277e-11	7.4045	1.825	92.5	59.5	76	76	0.00743615	1.55462	0.554622	1.55462	0	0	0	1	1	0	2	0	0	0	0	1	1	2	0	2	0	0	1	1	2	2	2	2	0	1	2	0
AX-111235003	3A	300271350	3122.27	151	71	39	41	37.75	75.5	37.75	5.59837e-11	6.87986	1.73171	90.5	60.5	75.5	75.5	0.0146318	1.49587	0.495868	1.49587	0	0	0	1	1	0	2	-1	-1	0	0	1	1	2	0	2	0	0	1	1	2	2	2	2	0	1	2	0
AX-108903233	3A	302994545	3124.99	143	65	43	35	35.75	71.5	35.75	2.15294e-08	4.893	1.85714	86.5	56.5	71.5	71.5	0.0121167	1.53097	0.530973	1.53097	0	0	0	1	1	0	-1	0	0	0	0	1	1	-1	1	2	0	0	1	1	2	2	2	2	0	1	2	0
AX-111485003	3A	330279116	3152.28	151	72	40	39	37.75	75.5	37.75	4.15562e-11	6.97934	1.84615	92	59	75.5	75.5	0.0072421	1.55932	0.559322	1.55932	0	0	0	1	1	0	1	0	0	0	0	1	1	2	0	2	0	0	1	1	2	2	2	2	0	1	2	0
AX-109936929	3A	331023200	3153.02	153	73	39	41	38.25	76.5	38.25	1.28823e-11	7.3703	1.78049	92.5	60.5	76.5	76.5	0.00968025	1.52893	0.528926	1.52893	0	0	0	1	1	0	2	0	0	0	0	1	1	2	0	2	0	0	1	1	2	2	2	2	0	1	2	0
AX-108952371	3A	346956954	3168.96	153	73	39	41	38.25	76.5	38.25	1.28823e-11	7.3703	1.78049	92.5	60.5	76.5	76.5	0.00968025	1.52893	0.528926	1.52893	0	0	0	1	1	0	2	0	0	0	0	1	1	2	0	2	0	0	1	1	2	2	2	2	0	1	2	0
AX-109878195	3A	364441736	3186.44	148	75	38	35	37	74	37	4.99922e-13	8.45489	2.14286	94	54	74	74	0.00100909	1.74074	0.740741	1.74074	0	0	0	-1	1	0	0	0	0	0	0	1	1	2	0	2	0	0	1	1	2	2	2	2	0	1	2	0
AX-108840867	3A	368011188	3190.01	152	72	39	41	38	76	38	2.69908e-11	7.1234	1.7561	91.5	60.5	76	76	0.0119224	1.5124	0.512397	1.5124	0	0	0	1	1	0	2	0	0	0	0	1	1	2	0	2	0	0	1	1	2	2	2	2	0	1	2	0
AX-108895821	3A	373216098	3195.22	148	74	40	34	37	74	37	3.31543e-12	7.82336	2.17647	94	54	74	74	0.00100909	1.74074	0.740741	1.74074	0	0	0	1	1	0	0	0	0	0	0	1	1	-1	0	2	0	0	1	1	2	2	2	2	0	1	2	0
AX-110041975	3A	374969741	3196.97	150	73	43	34	37.5	75	37.5	4.6418e-11	6.94241	2.14706	94.5	55.5	75	75	0.00145086	1.7027	0.702703	1.7027	0	0	0	1	1	0	0	1	0	0	0	-1	1	1	0	2	0	0	1	1	2	2	2	2	0	1	2	0
AX-109976177	3A	425906269	3247.91	151	72	41	38	37.75	75.5	37.75	6.73896e-11	6.81796	1.89474	92.5	58.5	75.5	75.5	0.00565955	1.5812	0.581197	1.5812	0	0	0	1	1	1	0	0	0	0	0	1	1	2	0	2	0	0	1	1	2	2	2	2	0	1	2	0
AX-109972641	3A	438639490	3260.64	152	29	65	58	38	76	38	0.000804733	1.37838	0.5	61.5	90.5	76	76	0.0186622	0.679558	-0.320442	0.679558	2	2	1	1	1	1	2	1	0	1	0	1	1	2	1	2	1	1	1	1	2	2	2	2	0	1	2	2
AX-109627023	3A	447619711	3269.62	151	28	66	57	37.75	75.5	37.75	0.00115356	1.25818	0.491228	61	90	75.5	75.5	0.0182756	0.677778	-0.322222	0.677778	2	2	1	1	1	1	2	1	0	1	0	1	1	2	1	2	1	1	1	1	2	2	2	2	0	1	2	2
AX-110025042	3A	466572697	3288.57	150	73	41	36	37.5	75	37.5	2.19995e-11	7.19165	2.02778	93.5	56.5	75	75	0.0025191	1.65487	0.654867	1.65487	0	0	0	1	1	1	2	0	0	0	0	1	1	-1	0	2	0	0	1	1	2	0	2	1	0	1	2	0
AX-109109227	3A	478652433	3300.65	141	74	38	29	35.25	70.5	35.25	1.80333e-13	8.79526	2.55172	93	48	70.5	70.5	0.000150839	1.9375	0.9375	1.9375	0	0	0	1	1	1	-1	0	0	0	0	1	1	2	0	2	0	0	-1	1	2	2	2	-1	-1	1	2	0
AX-110378026	3A	480967259	3302.97	152	73	42	37	38	76	38	4.91157e-11	6.92355	1.97297	94	58	76	76	0.00350048	1.62069	0.62069	1.62069	0	0	0	1	1	1	2	0	0	0	0	1	1	2	0	2	0	0	1	1	2	2	2	1	0	1	2	0
AX-110469543	3A	485833646	3307.83	149	72	44	33	37.25	74.5	37.25	1.39267e-10	6.57565	2.18182	94	55	74.5	74.5	0.00139829	1.70909	0.709091	1.70909	0	0	0	1	1	1	0	0	0	0	0	1	1	2	0	2	0	0	1	1	2	2	2	1	0	1	2	0
AX-110434299	3A	486753510	3308.75	152	75	45	32	38	76	38	1.68073e-11	7.28152	2.34375	97.5	54.5	76	76	0.000487084	1.78899	0.788991	1.78899	0	0	0	1	1	1	0	0	0	0	0	1	1	2	0	2	0	0	1	1	2	2	2	1	0	1	2	0
AX-109536494	3A	487858938	3309.86	150	77	41	32	37.5	75	37.5	2.77395e-13	8.65151	2.40625	97.5	52.5	75	75	0.000238563	1.85714	0.857143	1.85714	0	0	0	1	1	1	0	0	0	0	0	1	1	2	0	2	0	0	1	1	2	2	2	1	0	1	2	0
AX-110473707	3A	502449420	3324.45	153	74	42	37	38.25	76.5	38.25	2.27482e-11	7.18048	2	95	58	76.5	76.5	0.00277817	1.63793	0.637931	1.63793	0	0	0	1	1	1	2	0	0	0	0	1	1	2	0	2	0	0	1	1	2	2	2	1	0	1	2	0
AX-111570424	3A	504160724	3326.16	147	75	32	40	36.75	73.5	36.75	1.60141e-14	9.60352	1.875	91	56	73.5	73.5	0.00389242	1.625	0.625	1.625	0	0	0	1	1	-1	2	0	0	0	0	1	2	2	0	2	0	0	1	1	-1	2	2	-1	0	2	2	0
AX-111487970	3A	504553590	3326.55	153	75	42	36	38.25	76.5	38.25	8.42346e-12	7.51211	2.08333	96	57	76.5	76.5	0.00161622	1.68421	0.684211	1.68421	0	0	0	1	1	1	2	0	0	0	0	1	1	2	0	2	0	0	1	1	2	2	2	1	0	1	2	0
AX-110392318	3A	505028713	3327.03	151	76	40	35	37.75	75.5	37.75	8.24085e-13	8.28805	2.17143	96	55	75.5	75.5	0.000848305	1.74545	0.745455	1.74545	0	0	0	1	1	1	2	0	0	0	0	1	1	2	0	2	0	0	-1	1	2	2	2	1	0	1	2	0
AX-110508456	3A	505525232	3327.53	152	76	41	35	38	76	38	1.57364e-12	8.07212	2.17143	96.5	55.5	76	76	0.000882477	1.73874	0.738739	1.73874	0	0	0	1	1	1	2	0	0	0	0	1	1	2	0	2	0	0	1	1	2	2	2	1	0	1	2	0
AX-111466140	3A	534852566	3356.85	152	81	43	28	38	76	38	5.63821e-15	9.95198	2.89286	102.5	49.5	76	76	1.71673e-05	2.07071	1.07071	2.07071	0	0	0	1	1	1	2	0	0	0	0	1	1	0	0	2	0	0	1	1	1	0	1	1	0	1	0	0
AX-111490400	3A	547993061	3369.99	151	71	39	41	37.75	75.5	37.75	5.59837e-11	6.87986	1.73171	90.5	60.5	75.5	75.5	0.0146318	1.49587	0.495868	1.49587	0	0	0	1	1	0	2	0	0	0	0	1	1	2	0	2	0	0	1	1	2	2	2	2	1	1	2	0
AX-108907898	3A	548263896	3370.26	149	69	39	41	37.25	74.5	37.25	2.33497e-10	6.40315	1.68293	88.5	60.5	74.5	74.5	0.0217992	1.46281	0.46281	1.46281	0	0	0	1	1	0	2	0	0	0	0	1	1	2	0	2	0	0	1	1	2	2	2	2	1	1	2	0
AX-109901092	3A	549622671	3371.62	153	71	40	42	38.25	76.5	38.25	1.12085e-10	6.64813	1.69048	91	62	76.5	76.5	0.019052	1.46774	0.467742	1.46774	0	0	0	1	1	0	2	0	0	0	0	1	1	2	0	2	0	0	1	1	2	2	2	2	1	1	2	0
AX-111644842	3A	550045144	3372.05	153	71	40	42	38.25	76.5	38.25	1.12085e-10	6.64813	1.69048	91	62	76.5	76.5	0.019052	1.46774	0.467742	1.46774	0	0	0	1	1	0	2	0	0	0	0	1	1	2	0	2	0	0	1	1	2	2	2	2	1	1	2	0
AX-109849154	3A	550727993	3372.73	152	71	39	42	38	76	38	5.94401e-11	6.85987	1.69048	90.5	61.5	76	76	0.0186622	1.47154	0.471545	1.47154	0	0	0	1	1	0	2	0	0	0	0	1	1	2	0	2	0	0	1	1	2	2	2	2	1	1	2	0
AX-110003002	3A	551689452	3373.69	153	72	40	41	38.25	76.5	38.25	5.11592e-11	6.90995	1.7561	92	61	76.5	76.5	0.0122036	1.5082	0.508197	1.5082	0	0	0	1	1	0	2	0	0	0	0	1	1	2	0	2	0	0	1	1	2	2	2	2	1	1	2	0
AX-109817797	3A	552024688	3374.02	152	71	41	40	38	76	38	1.7951e-10	6.49092	1.775	91.5	60.5	76	76	0.0119224	1.5124	0.512397	1.5124	0	0	0	1	1	0	2	0	0	0	0	1	1	-1	0	2	0	0	1	1	2	2	2	2	1	1	2	0
AX-110667231	3A	554331876	3376.33	152	74	42	36	38	76	38	1.85505e-11	7.24858	2.05556	95	57	76	76	0.00205472	1.66667	0.666667	1.66667	0	0	0	1	1	0	2	0	0	0	0	1	1	2	0	2	0	0	1	1	2	0	2	2	0	1	2	0
AX-111024746	3A	557414688	3379.41	124	63	45	16	31	62	31	1.73333e-10	6.50261	3.9375	85.5	38.5	62	62	2.43518e-05	2.22078	1.22078	2.22078	0	-1	0	1	1	1	-1	-1	0	-1	0	1	1	1	-1	2	0	0	1	1	1	0	1	1	0	1	0	0
AX-111258786	3A	568669609	3390.67	152	35	67	50	38	76	38	0.0783905	-0.150107	0.7	68.5	83.5	76	76	0.223733	0.820359	-0.179641	0.820359	2	2	1	2	1	1	2	1	0	1	0	1	1	2	1	2	1	1	1	0	1	2	1	2	0	1	2	2
AX-111811874	3A	568838274	3390.84	151	36	67	48	37.75	75.5	37.75	0.147992	-0.362227	0.75	69.5	81.5	75.5	75.5	0.328794	0.852761	-0.147239	0.852761	2	2	1	2	1	1	2	1	0	2	0	1	1	2	1	2	1	1	1	0	1	2	1	2	0	1	2	2
AX-110025534	3A	569664677	3391.66	144	72	43	29	36	72	36	2.24253e-11	7.18526	2.48276	93.5	50.5	72	72	0.000339237	1.85149	0.851485	1.85149	0	-1	0	2	-1	1	2	0	0	0	0	1	1	2	0	2	0	0	-1	0	1	2	1	2	0	1	2	0
AX-111458518	3A	571922769	3393.92	148	35	68	45	37	74	37	0.312809	-0.612061	0.777778	69	79	74	74	0.41108	0.873418	-0.126582	0.873418	2	2	1	2	1	1	-1	1	0	1	0	1	1	-1	1	2	1	1	1	0	1	2	1	2	0	1	2	2
AX-111692048	3A	574475183	3396.48	151	55	65	31	37.75	75.5	37.75	0.0051188	0.760783	1.77419	87.5	63.5	75.5	75.5	0.0508087	1.37795	0.377953	1.37795	2	2	1	2	1	1	0	1	0	1	0	1	1	0	1	2	1	1	1	0	1	0	1	2	0	1	0	2
AX-108949997	3A	601548229	3423.55	148	78	45	25	37	74	37	6.62995e-14	9.12927	3.12	100.5	47.5	74	74	1.32115e-05	2.11579	1.11579	2.11579	0	0	0	1	0	1	2	0	0	0	0	1	1	0	0	2	0	0	1	0	2	2	1	1	1	1	0	0
AX-95651716	3A	611948316	3433.95	153	43	66	44	38.25	76.5	38.25	0.235108	-0.516742	0.977273	76	77	76.5	76.5	0.935565	0.987013	-0.012987	0.987013	2	2	1	2	0	1	2	1	0	1	0	1	1	0	1	2	1	1	1	0	2	0	1	1	1	1	0	2
AX-109437970	3A	612522271	3434.52	150	39	69	42	37.5	75	37.5	0.582748	-0.819744	0.928571	73.5	76.5	75	75	0.806496	0.960784	-0.0392157	0.960784	2	2	1	2	0	1	2	1	0	1	0	1	1	0	1	2	1	1	1	1	2	0	1	1	1	1	0	2
AX-109857950	3A	612950062	3434.95	152	43	66	43	38	76	38	0.268262	-0.560779	1	76	76	76	76	1	1	0	1	2	2	1	2	0	1	2	1	0	1	0	1	1	0	1	2	1	1	1	0	2	0	1	1	1	1	0	2
AX-94402160	3A	619795988	3441.8	142	58	52	32	35.5	71	35.5	5.30079e-05	2.28637	1.8125	84	58	71	71	0.029119	1.44828	0.448276	1.44828	2	2	1	2	0	1	0	1	1	1	0	1	0	0	1	2	1	0	1	0	2	2	1	1	1	1	0	2
AX-89381998	3A	637901078	3459.9	151	80	45	26	37.75	75.5	37.75	1.82895e-14	9.55917	3.07692	102.5	48.5	75.5	75.5	1.1105e-05	2.1134	1.1134	2.1134	1	1	0	2	0	0	2	0	0	0	0	1	1	2	0	2	0	0	1	0	1	2	0	1	1	1	2	1
AX-109464655	3A	655161137	3477.16	153	40	67	46	38.25	76.5	38.25	0.242918	-0.52765	0.869565	73.5	79.5	76.5	76.5	0.627626	0.924528	-0.0754717	0.924528	2	2	1	1	0	0	2	1	1	1	0	1	1	2	1	2	1	2	1	0	0	2	0	1	1	1	2	1
AX-109621355	3A	662934359	3484.93	152	50	66	36	38	76	38	0.0738837	-0.130342	1.38889	83	69	76	76	0.256145	1.2029	0.202899	1.2029	2	2	1	1	0	0	2	1	1	1	0	1	1	2	1	2	0	2	1	0	0	0	0	1	1	1	2	1
AX-109910042	3A	666010449	3488.01	153	51	67	35	38.25	76.5	38.25	0.0576744	-0.0476648	1.45714	84.5	68.5	76.5	76.5	0.19583	1.23358	0.233577	1.23358	2	2	1	1	0	0	2	1	1	1	0	1	1	2	1	2	0	2	1	0	0	0	0	1	1	1	2	1
AX-108738634	3A	673864200	3495.86	150	80	28	42	37.5	75	37.5	1.06604e-17	12.0452	1.90476	94	56	75	75	0.00191772	1.67857	0.678571	1.67857	0	0	0	1	0	0	2	0	0	0	0	1	1	2	0	2	0	0	1	0	0	2	0	0	-1	1	2	0
AX-110575119	3A	678504151	3500.5	153	39	64	50	38.25	76.5	38.25	0.0588165	-0.0542101	0.78	71	82	76.5	76.5	0.373843	0.865854	-0.134146	0.865854	2	2	1	1	0	0	2	1	1	1	0	1	1	2	1	2	0	2	1	0	1	2	1	0	1	1	2	1
AX-95245536	3A	680749657	3502.75	153	40	64	49	38.25	76.5	38.25	0.0763906	-0.14148	0.816327	72	81	76.5	76.5	0.466854	0.888889	-0.111111	0.888889	2	2	1	1	0	0	2	1	1	1	0	1	1	2	1	2	0	2	1	0	1	2	1	0	1	1	2	1
AX-109827120	3A	683524484	3505.52	150	78	36	36	37.5	75	37.5	1.21676e-14	9.69521	2.16667	96	54	75	75	0.000605172	1.77778	0.777778	1.77778	0	0	0	2	0	1	2	0	0	-1	0	1	1	0	0	2	-1	0	1	0	1	2	1	0	2	1	0	0
AX-108841461	3A	684584230	3506.58	150	82	34	34	37.5	75	37.5	3.93776e-17	11.609	2.41176	99	51	75	75	8.88494e-05	1.94118	0.941176	1.94118	0	0	0	2	0	1	2	0	0	0	0	1	1	0	0	2	0	0	1	0	1	2	1	0	2	1	0	0
AX-86165976	3A	685290137	3507.29	153	47	61	45	38.25	76.5	38.25	0.0421438	0.0570593	1.04444	77.5	75.5	76.5	76.5	0.87155	1.02649	0.0264901	1.02649	2	2	1	2	0	1	0	1	1	1	0	1	1	0	1	2	0	2	1	0	1	0	1	0	2	1	0	1
AX-109975400	3A	695775395	3517.78	150	74	30	46	37.5	75	37.5	1.00957e-14	9.75753	1.6087	89	61	75	75	0.0222431	1.45902	0.459016	1.45902	0	0	0	2	0	1	2	0	0	0	0	1	1	2	0	2	0	0	2	0	1	2	1	0	1	1	2	0
AX-110044435	3A	697378386	3519.38	150	74	32	44	37.5	75	37.5	4.86885e-14	9.23233	1.68182	90	60	75	75	0.0143059	1.5	0.5	1.5	0	0	0	2	0	1	2	0	0	0	0	1	1	-1	0	2	0	0	2	0	1	2	1	0	1	1	2	0
AX-111710665	3A	697591212	3519.59	151	81	29	41	37.75	75.5	37.75	9.12878e-18	12.097	1.97561	95.5	55.5	75.5	75.5	0.00113331	1.72072	0.720721	1.72072	0	0	0	2	0	1	0	0	0	0	0	1	1	0	0	2	0	0	2	0	1	0	1	0	1	1	2	0
AX-95210076	3A	699844037	3521.84	153	75	30	48	38.25	76.5	38.25	4.52386e-15	10.0255	1.5625	90	63	76.5	76.5	0.029049	1.42857	0.428571	1.42857	0	0	0	2	0	1	0	0	0	0	0	1	1	2	0	2	0	0	2	0	1	2	1	0	1	1	2	0
AX-109932282	3A	700442428	3522.44	153	84	31	38	38.25	76.5	38.25	1.74085e-18	12.6501	2.21053	99.5	53.5	76.5	76.5	0.000200108	1.85981	0.859813	1.85981	0	0	0	2	1	1	2	0	0	0	0	1	1	0	0	2	0	0	2	0	1	0	1	0	1	1	0	0
AX-110720002	3A	700889598	3522.89	148	74	30	44	37	74	37	9.92973e-15	9.76306	1.68182	89	59	74	74	0.0136637	1.50847	0.508475	1.50847	0	0	0	2	0	1	2	0	0	0	0	1	1	2	0	2	0	0	2	0	-1	2	1	0	1	1	2	0
AX-109874039	3A	701453362	3523.45	153	85	31	37	38.25	76.5	38.25	5.0947e-19	13.0603	2.2973	100.5	52.5	76.5	76.5	0.000104212	1.91429	0.914286	1.91429	0	0	0	2	1	1	2	0	0	0	0	1	1	0	0	2	0	0	2	0	1	0	1	0	1	1	0	0
AX-111500976	3A	703643276	3525.64	144	37	54	53	36	72	36	0.00187757	1.09557	0.698113	64	80	72	72	0.182422	0.8	-0.2	0.8	2	2	1	2	1	1	2	1	1	1	0	1	1	0	1	2	0	2	2	-1	1	-1	1	0	1	1	-1	1
AX-110375352	3A	708110881	3530.11	150	85	25	40	37.5	75	37.5	4.57659e-21	14.6334	2.125	97.5	52.5	75	75	0.000238563	1.85714	0.857143	1.85714	0	0	0	2	1	1	2	0	0	0	0	1	1	0	0	2	0	0	2	0	1	0	1	0	1	1	0	0
AX-109405558	3A	710847128	3532.85	149	77	30	42	37.25	74.5	37.25	7.6856e-16	10.6172	1.83333	92	57	74.5	74.5	0.00413975	1.61404	0.614035	1.61404	0	0	0	2	1	1	2	0	0	0	0	1	1	2	0	2	0	0	2	0	1	1	1	0	1	1	2	0
AX-109904053	3A	712448164	3534.45	151	77	23	51	37.75	75.5	37.75	1.58897e-18	12.6806	1.5098	88.5	62.5	75.5	75.5	0.0343576	1.416	0.416	1.416	0	0	0	2	1	1	2	0	0	0	0	1	0	2	0	2	0	0	2	0	1	2	1	0	1	1	2	0
AX-109428087	3A	717006402	3539.01	153	75	25	53	38.25	76.5	38.25	3.70845e-17	11.6291	1.41509	87.5	65.5	76.5	76.5	0.0753063	1.33588	0.335878	1.33588	0	0	0	1	2	1	2	0	0	0	0	1	0	2	0	2	0	0	2	1	1	2	1	0	1	2	2	0
AX-109354334	3A	718049516	3540.05	153	85	24	44	38.25	76.5	38.25	3.81121e-21	14.6944	1.93182	97	56	76.5	76.5	0.000917568	1.73214	0.732143	1.73214	0	0	0	1	2	1	0	0	0	0	0	1	0	2	0	2	0	0	2	1	1	2	1	0	1	2	2	0
AX-94920311	3A	719764197	3541.76	153	82	29	42	38.25	76.5	38.25	4.4618e-18	12.336	1.95238	96.5	56.5	76.5	76.5	0.00122151	1.70796	0.707965	1.70796	0	0	0	1	2	1	0	0	0	0	0	1	0	2	0	2	0	0	2	1	1	2	1	0	1	2	2	0
AX-89567713	3A	724870059	3546.87	152	32	61	59	38	76	38	0.000427918	1.58921	0.542373	62.5	89.5	76	76	0.028525	0.698324	-0.301676	0.698324	1	0	1	1	2	1	2	1	1	2	0	1	0	2	1	2	2	2	2	1	1	2	1	0	1	2	2	2
AX-108887673	3A	726511279	3548.51	153	86	34	33	38.25	76.5	38.25	5.92114e-19	13.0101	2.60606	103	50	76.5	76.5	1.82907e-05	2.06	1.06	2.06	0	0	0	1	2	1	0	0	0	0	0	1	0	0	0	2	0	0	2	1	1	0	1	1	1	2	2	0
AX-111656976	3A	728515342	3550.52	148	80	31	37	37	74	37	5.28154e-17	11.511	2.16216	95.5	52.5	74	74	0.000408427	1.81905	0.819048	1.81905	0	0	0	1	2	1	2	0	0	0	0	2	0	2	0	2	0	0	2	1	1	2	1	1	1	-1	2	0
AX-110505846	3A	731225339	3553.23	153	35	59	59	38.25	76.5	38.25	0.00042307	1.59301	0.59322	64.5	88.5	76.5	76.5	0.0523451	0.728814	-0.271186	0.728814	0	0	1	1	2	1	2	1	2	2	0	2	0	2	2	2	2	2	2	1	1	2	1	1	1	2	2	1
AX-108742089	3A	731718623	3553.72	153	33	59	61	38.25	76.5	38.25	0.000108642	2.04682	0.540984	62.5	90.5	76.5	76.5	0.0235947	0.690608	-0.309392	0.690608	0	0	1	1	2	1	2	1	2	2	0	2	0	2	2	2	2	2	2	1	1	2	1	1	1	2	2	1
AX-110707258	3A	733432801	3555.43	149	46	53	50	37.25	74.5	37.25	0.00181425	1.10702	0.92	72.5	76.5	74.5	74.5	0.743144	0.947712	-0.0522876	0.947712	0	0	1	1	2	1	0	2	2	2	0	2	0	2	2	2	2	2	1	1	-1	2	1	1	1	2	0	1
AX-108873891	3A	733865298	3555.87	153	49	55	49	38.25	76.5	38.25	0.00237565	1.01703	1	76.5	76.5	76.5	76.5	1	1	0	1	0	0	1	1	2	1	0	2	2	2	0	2	0	2	2	2	2	2	1	1	1	2	1	1	1	2	0	1
AX-108873227	3A	734266045	3556.27	152	55	52	45	38	76	38	0.000264719	1.74953	1.22222	81	71	76	76	0.417304	1.14085	0.140845	1.14085	0	0	1	1	2	1	0	2	2	2	0	2	0	0	2	2	2	2	1	1	1	0	1	1	1	2	0	1
AX-110577031	3A	737478116	3559.48	151	50	64	37	37.75	75.5	37.75	0.0566501	-0.0416831	1.35135	82	69	75.5	75.5	0.29009	1.18841	0.188406	1.18841	0	0	1	1	2	1	0	2	1	1	0	1	1	1	2	2	2	2	1	1	1	0	1	1	1	2	0	1
AX-110552246	3A	740058361	3562.06	153	84	37	32	38.25	76.5	38.25	2.93093e-17	11.7076	2.625	102.5	50.5	76.5	76.5	2.62296e-05	2.0297	1.0297	2.0297	0	0	0	1	2	1	2	0	0	0	0	1	1	2	0	2	0	0	1	0	1	2	1	1	1	2	0	0
AX-110378663	3A	740890868	3562.89	152	29	67	56	38	76	38	0.002846	0.956731	0.517857	62.5	89.5	76	76	0.028525	0.698324	-0.301676	0.698324	0	0	1	1	2	1	0	2	1	1	0	1	1	2	2	2	2	2	1	0	1	1	1	1	1	2	2	1
AX-94417941	3A	741240716	3563.24	153	32	66	55	38.25	76.5	38.25	0.00745632	0.635224	0.581818	65	88	76.5	76.5	0.0629648	0.738636	-0.261364	0.738636	0	0	1	1	2	1	0	2	1	1	0	1	1	2	2	2	2	2	1	0	1	1	1	1	1	2	2	1
AX-109964112	3A	744740924	3566.74	153	77	38	38	38.25	76.5	38.25	1.85264e-13	8.78625	2.02632	96	57	76.5	76.5	0.00161622	1.68421	0.684211	1.68421	0	0	0	1	2	1	2	0	0	0	0	1	1	2	0	2	0	0	1	0	1	1	1	1	2	2	2	0
AX-111070376	3A	745301764	3567.3	150	77	38	35	37.5	75	37.5	9.23368e-14	9.0187	2.2	96	54	75	75	0.000605172	1.77778	0.777778	1.77778	0	0	0	1	2	1	2	0	0	0	0	1	1	2	0	2	0	0	1	0	1	1	1	1	2	2	-1	0
AX-108916293	3A	745778401	3567.78	153	30	65	58	38.25	76.5	38.25	0.00105634	1.28757	0.517241	62.5	90.5	76.5	76.5	0.0235947	0.690608	-0.309392	0.690608	0	1	0	1	2	1	2	2	2	0	0	1	0	2	2	2	2	2	1	0	1	2	1	1	2	2	2	1
AX-109974155	3A	746092746	3568.09	140	58	39	43	35	70	35	2.18667e-07	4.11919	1.34884	77.5	62.5	70	70	0.204894	1.24	0.24	1.24	0	0	0	1	2	1	2	-1	1	0	0	1	0	2	-1	2	-1	-1	1	0	1	2	1	1	2	2	2	0
AX-110534147	3A	747608264	3569.61	153	37	66	50	38.25	76.5	38.25	0.0784141	-0.150207	0.74	70	83	76.5	76.5	0.293264	0.843373	-0.156627	0.843373	0	1	0	1	2	1	2	2	2	0	0	1	0	2	2	2	2	2	1	0	1	0	1	1	2	2	2	1
AX-108840355	3A	747610277	3569.61	151	83	37	31	37.75	75.5	37.75	4.97394e-17	11.5311	2.67742	101.5	49.5	75.5	75.5	2.31932e-05	2.05051	1.05051	2.05051	0	0	0	1	2	1	0	0	0	0	0	1	0	2	0	2	0	0	1	0	1	0	1	1	2	2	2	0
AX-111540995	3A	749854128	3571.85	150	34	61	55	37.5	75	37.5	0.00387452	0.853748	0.618182	64.5	85.5	75	75	0.0864107	0.754386	-0.245614	0.754386	0	1	0	1	2	1	2	2	2	0	0	1	0	2	2	2	2	2	1	0	1	0	1	1	2	2	2	1
AX-109296490	3A	750473917	3572.47	148	35	64	49	37	74	37	0.0688603	-0.106838	0.714286	67	81	74	74	0.249817	0.82716	-0.17284	0.82716	0	1	0	1	2	1	2	2	2	0	0	1	0	2	2	2	2	2	1	0	1	0	1	1	2	2	-1	1
AX-111564047	3B	7065119	3580.07	149	39	73	37	37.25	74.5	37.25	0.94455	-0.980957	1.05405	75.5	73.5	74.5	74.5	0.869852	1.02721	0.0272109	1.02721	1	-1	1	1	1	1	0	0	2	1	1	0	1	0	0	2	-1	1	2	2	2	0	2	-1	1	0	0	1
AX-110571567	3B	7187583	3580.19	151	16	97	38	37.75	75.5	37.75	8.89163e-05	2.1137	0.421053	64.5	86.5	75.5	75.5	0.0734001	0.745665	-0.254335	0.745665	1	2	1	1	1	1	2	0	2	1	1	1	1	1	0	2	0	1	1	2	2	1	2	2	1	1	1	1
AX-182025003	3B	8525494	3581.53	150	39	77	34	37.5	75	37.5	0.802519	-0.926562	1.14706	77.5	72.5	75	75	0.683091	1.06897	0.0689655	1.06897	1	1	1	1	1	-1	0	0	2	1	1	0	1	0	0	2	0	1	-1	2	2	0	2	1	1	0	0	1
AX-95007989	3B	11087306	3584.09	151	66	45	40	37.75	75.5	37.75	5.06659e-08	4.60731	1.65	88.5	62.5	75.5	75.5	0.0343576	1.416	0.416	1.416	0	0	0	1	1	1	2	0	0	0	1	1	1	2	0	2	0	0	1	2	2	2	2	1	1	0	2	0
AX-111570853	3B	13923866	3586.92	151	78	48	25	37.75	75.5	37.75	3.72252e-13	8.55333	3.12	102	49	75.5	75.5	1.60997e-05	2.08163	1.08163	2.08163	0	0	0	1	1	1	2	0	0	0	1	1	1	0	0	2	0	0	2	2	1	0	2	1	1	0	0	0
AX-111049873	3B	13961173	3586.96	151	76	45	30	37.75	75.5	37.75	3.65678e-12	7.79065	2.53333	98.5	52.5	75.5	75.5	0.000181527	1.87619	0.87619	1.87619	0	1	0	1	1	1	2	0	0	0	1	1	1	0	0	2	0	0	1	2	1	0	2	1	1	0	0	0
AX-108753178	3B	15164193	3588.16	148	72	44	32	37	74	37	1.0543e-10	6.66857	2.25	94	54	74	74	0.00100909	1.74074	0.740741	1.74074	0	0	0	1	1	1	2	0	0	0	1	1	1	2	0	2	0	0	-1	2	1	2	2	1	1	0	2	0
AX-109344528	3B	17996883	3591	148	77	45	26	37	74	37	2.70315e-13	8.66014	2.96154	99.5	48.5	74	74	2.76294e-05	2.05155	1.05155	2.05155	0	0	0	1	1	0	0	0	0	0	1	1	1	0	0	2	0	0	1	2	1	0	2	1	1	0	0	0
AX-110423892	3B	25208642	3598.21	151	27	72	52	37.75	75.5	37.75	0.0135506	0.435817	0.519231	63	88	75.5	75.5	0.0419041	0.715909	-0.284091	0.715909	2	2	1	1	1	0	2	0	1	1	1	2	1	2	1	2	0	1	-1	2	1	2	2	1	1	0	2	2
AX-111060272	3B	38507491	3611.51	143	73	43	27	35.75	71.5	35.75	4.36526e-12	7.73154	2.7037	94.5	48.5	71.5	71.5	0.000119713	1.94845	0.948454	1.94845	0	0	0	1	2	0	0	0	0	0	1	2	1	2	0	2	0	0	2	-1	1	2	1	1	2	0	1	0
AX-109868743	3B	48783951	3621.78	152	77	38	37	38	76	38	1.50274e-13	8.85613	2.08108	96	56	76	76	0.00117687	1.71429	0.714286	1.71429	0	-1	0	1	2	1	2	0	0	0	1	1	0	0	0	2	0	0	2	2	1	2	1	1	2	0	2	0
AX-109948554	3B	48812520	3621.81	153	78	39	36	38.25	76.5	38.25	1.02208e-13	8.98479	2.16667	97.5	55.5	76.5	76.5	0.000685037	1.75676	0.756757	1.75676	0	0	0	1	2	1	2	0	0	0	1	1	0	0	0	2	0	0	2	2	1	2	1	1	2	0	2	0
AX-110935747	3B	54865590	3627.87	153	34	67	52	38.25	76.5	38.25	0.0369797	0.100694	0.653846	67.5	85.5	76.5	76.5	0.14561	0.789474	-0.210526	0.789474	2	2	1	1	2	1	2	1	1	2	1	1	0	0	2	2	2	1	2	2	1	2	1	1	2	0	2	0
AX-111523002	3B	55369721	3628.37	152	34	66	52	38	76	38	0.0318293	0.15076	0.653846	67	85	76	76	0.144292	0.788235	-0.211765	0.788235	2	2	1	1	2	1	2	1	1	2	1	1	0	0	2	2	2	1	2	2	1	2	1	1	2	0	2	0
AX-109910758	3B	59054885	3632.05	153	27	67	59	38.25	76.5	38.25	0.000381062	1.62792	0.457627	60.5	92.5	76.5	76.5	0.00968025	0.654054	-0.345946	0.654054	2	2	1	1	2	1	2	1	1	2	1	1	0	2	2	2	2	1	2	2	1	2	1	1	2	0	2	0
AX-111575503	3B	59921458	3632.92	152	82	39	31	38	76	38	5.56425e-16	10.725	2.64516	101.5	50.5	76	76	3.52419e-05	2.0099	1.0099	2.0099	0	0	0	1	2	-1	2	0	0	0	1	1	0	0	0	2	0	0	2	2	0	2	1	1	1	0	0	0
AX-111536380	3B	60270647	3633.27	153	82	41	30	38.25	76.5	38.25	1.47952e-15	10.3986	2.73333	102.5	50.5	76.5	76.5	2.62296e-05	2.0297	1.0297	2.0297	0	0	0	1	2	1	2	0	0	0	1	1	0	0	0	2	0	0	2	2	0	2	1	1	1	0	0	0
AX-110477578	3B	61432791	3634.43	150	82	37	31	37.5	75	37.5	1.2815e-16	11.2152	2.64516	100.5	49.5	75	75	3.12538e-05	2.0303	1.0303	2.0303	0	0	0	1	2	2	2	0	0	0	1	1	0	0	0	2	0	0	2	2	0	2	1	-1	1	0	0	0
AX-108864275	3B	63663790	3636.66	147	65	51	31	36.75	73.5	36.75	3.92119e-07	3.92424	2.09677	90.5	56.5	73.5	73.5	0.00504302	1.60177	0.60177	1.60177	1	-1	0	1	2	1	2	0	0	0	1	1	0	0	1	2	1	0	2	2	0	2	1	1	1	0	0	0
AX-109505027	3B	64153111	3637.15	134	43	61	30	33.5	67	33.5	0.165546	-0.399643	1.43333	73.5	60.5	67	67	0.261425	1.21488	0.214876	1.21488	1	1	0	1	2	2	2	0	0	-1	1	1	0	1	1	2	1	-1	2	-1	0	2	1	1	1	0	1	0
AX-95658220	3B	68879938	3641.88	152	79	42	31	38	76	38	6.47385e-14	9.13723	2.54839	100	52	76	76	9.8884e-05	1.92308	0.923077	1.92308	0	0	0	1	2	1	2	0	0	0	1	1	1	0	0	2	0	0	2	2	0	2	1	1	1	0	2	0
AX-109290113	3B	74314714	3647.31	152	74	41	37	38	76	38	1.22561e-11	7.38693	2	94.5	57.5	76	76	0.00269009	1.64348	0.643478	1.64348	0	0	0	1	2	1	2	0	0	0	1	1	1	0	0	2	0	0	2	2	0	2	1	1	1	0	2	0
AX-110463370	3B	75068641	3648.07	153	74	41	38	38.25	76.5	38.25	1.46813e-11	7.32666	1.94737	94.5	58.5	76.5	76.5	0.00360935	1.61538	0.615385	1.61538	0	0	0	1	2	1	2	0	0	0	1	1	1	0	0	2	0	0	2	2	0	2	1	1	1	0	2	0
AX-109445547	3B	75586197	3648.59	152	75	40	37	38	76	38	2.93994e-12	7.86349	2.02703	95	57	76	76	0.00205472	1.66667	0.666667	1.66667	0	0	0	1	2	1	2	0	0	0	1	1	1	0	0	2	0	0	2	2	0	2	1	1	1	0	2	0
AX-108878935	3B	76427597	3649.43	152	77	38	37	38	76	38	1.50274e-13	8.85613	2.08108	96	56	76	76	0.00117687	1.71429	0.714286	1.71429	0	0	0	1	2	-1	2	0	0	0	1	1	1	2	0	2	0	0	2	2	0	2	1	1	1	0	0	0
AX-109914961	3B	77002784	3650	153	70	41	42	38.25	76.5	38.25	4.16957e-10	6.2096	1.66667	90.5	62.5	76.5	76.5	0.0235947	1.448	0.448	1.448	0	0	0	1	2	1	2	0	0	0	1	1	1	2	0	2	0	0	2	2	0	2	1	1	1	0	2	0
AX-110003940	3B	78230553	3651.23	147	68	37	42	36.75	73.5	36.75	1.3517e-10	6.58562	1.61905	86.5	60.5	73.5	73.5	0.0319973	1.42975	0.429752	1.42975	0	0	0	1	2	1	2	0	-1	0	1	1	1	2	0	2	0	0	2	2	0	2	1	-1	1	0	2	0
AX-111112609	3B	78608931	3651.61	151	69	40	42	37.75	75.5	37.75	4.50859e-10	6.18351	1.64286	89	62	75.5	75.5	0.0280041	1.43548	0.435484	1.43548	0	0	0	1	2	1	2	0	0	0	1	1	1	2	0	2	-1	0	2	2	0	2	1	1	-1	0	2	0
AX-111128552	3B	79273088	3652.27	153	70	40	43	38.25	76.5	38.25	2.33057e-10	6.40378	1.62791	90	63	76.5	76.5	0.029049	1.42857	0.428571	1.42857	0	0	0	1	2	1	2	0	0	0	1	1	1	2	0	2	0	0	2	2	0	2	1	1	1	0	2	0
AX-109385302	3B	159468894	3732.47	151	33	63	55	37.75	75.5	37.75	0.0051188	0.760783	0.6	64.5	86.5	75.5	75.5	0.0734001	0.745665	-0.254335	0.745665	2	2	1	0	2	1	2	1	1	1	1	2	1	2	2	2	2	-1	2	2	0	0	1	1	1	0	0	0
AX-111462042	3B	212746597	3785.75	149	29	93	27	37.25	74.5	37.25	0.00984486	0.542463	1.07407	75.5	73.5	74.5	74.5	0.869852	1.02721	0.0272109	1.02721	1	1	1	1	2	2	1	1	1	1	1	2	1	2	1	2	1	0	2	2	0	1	1	1	0	0	2	0
AX-111665680	3B	231985003	3804.99	145	32	61	52	36.25	72.5	36.25	0.0102266	0.529762	0.615385	62.5	82.5	72.5	72.5	0.0967316	0.757576	-0.242424	0.757576	2	2	1	1	2	1	0	1	-1	-1	1	2	1	2	2	2	2	0	2	2	0	2	1	1	0	0	2	0
AX-110642930	3B	245504315	3818.5	153	34	65	54	38.25	76.5	38.25	0.0129957	0.449775	0.62963	66.5	86.5	76.5	76.5	0.105899	0.768786	-0.231214	0.768786	2	2	1	1	2	1	2	1	1	1	1	2	1	2	2	2	2	0	2	2	0	0	1	1	0	0	2	0
AX-110055716	3B	319167808	3892.17	147	20	67	60	36.75	73.5	36.75	1.05521e-05	2.82517	0.333333	53.5	93.5	73.5	73.5	0.0009698	0.572193	-0.427807	0.572193	2	2	1	1	2	1	2	1	1	1	1	2	1	2	2	2	2	0	2	2	0	-1	1	1	-1	1	2	0
AX-109524188	3B	349292946	3922.29	148	74	44	30	37	74	37	1.08893e-11	7.4264	2.46667	96	52	74	74	0.000298293	1.84615	0.846154	1.84615	0	0	0	1	2	1	1	0	0	0	1	2	1	2	0	2	0	0	2	2	0	-1	1	1	0	0	2	0
AX-109315356	3B	418126914	3991.13	149	32	62	55	37.25	74.5	37.25	0.00352579	0.885232	0.581818	63	86	74.5	74.5	0.0595334	0.732558	-0.267442	0.732558	2	2	1	1	2	1	2	1	1	-1	1	2	1	2	2	2	2	0	2	2	0	2	1	1	0	0	2	0
AX-110565050	3B	422135614	3995.14	150	36	64	50	37.5	75	37.5	0.0539337	-0.0252801	0.72	68	82	75	75	0.252999	0.829268	-0.170732	0.829268	2	-1	1	1	2	1	2	1	1	1	1	2	1	0	2	2	2	0	2	2	0	0	1	1	0	0	0	0
AX-108890155	3B	427596739	4000.6	152	37	63	52	38	76	38	0.0246261	0.236408	0.711538	68.5	83.5	76	76	0.223733	0.820359	-0.179641	0.820359	2	2	1	1	2	1	2	1	1	1	1	2	1	2	2	2	2	0	2	2	0	0	1	1	0	0	0	0
AX-108791887	3B	430521720	4003.52	153	37	62	54	38.25	76.5	38.25	0.00968425	0.547954	0.685185	68	85	76.5	76.5	0.169327	0.8	-0.2	0.8	2	2	1	1	2	1	2	1	1	1	1	2	1	2	2	2	2	0	2	2	0	0	1	1	0	0	0	0
AX-109291094	3B	434952247	4007.95	153	41	62	50	38.25	76.5	38.25	0.037712	0.0941491	0.82	72	81	76.5	76.5	0.466854	0.888889	-0.111111	0.888889	2	2	1	1	2	1	2	1	1	1	1	2	1	0	2	2	2	0	2	2	0	0	1	1	0	0	0	0
AX-111289488	3B	435300438	4008.3	151	41	61	49	37.75	75.5	37.75	0.0404128	0.0710601	0.836735	71.5	79.5	75.5	75.5	0.515027	0.899371	-0.100629	0.899371	2	2	1	1	2	1	2	1	1	1	1	2	1	0	2	2	2	0	2	2	0	0	1	1	0	0	0	0
AX-108915318	3B	437483153	4010.48	145	30	61	54	36.25	72.5	36.25	0.00303801	0.934937	0.555556	60.5	84.5	72.5	72.5	0.0462514	0.715976	-0.284024	0.715976	2	2	1	1	2	1	2	1	1	1	1	2	1	0	2	2	2	0	2	2	0	0	1	1	-1	0	-1	0
AX-108726753	3B	471803070	4044.8	153	31	64	58	38.25	76.5	38.25	0.0011058	1.2723	0.534483	63	90	76.5	76.5	0.029049	0.7	-0.3	0.7	2	2	1	1	2	1	2	1	1	1	1	2	1	2	2	2	2	0	2	2	0	2	1	1	0	0	2	0
AX-109300211	3B	472113098	4045.11	147	30	62	55	36.75	73.5	36.75	0.00235546	1.01988	0.545455	61	86	73.5	73.5	0.039211	0.709302	-0.290698	0.709302	2	2	1	1	2	1	-1	1	1	1	1	2	1	2	2	2	2	0	-1	2	0	2	1	1	0	0	2	0
AX-110466545	3B	472866095	4045.87	150	72	37	41	37.5	75	37.5	7.178e-12	7.56552	1.7561	90.5	59.5	75	75	0.0113693	1.52101	0.521008	1.52101	0	0	0	1	2	1	2	0	0	0	1	2	1	2	0	2	0	0	2	2	0	2	1	1	0	0	2	0
AX-110410665	3B	479502603	4052.5	153	35	65	53	38.25	76.5	38.25	0.0213564	0.283962	0.660377	67.5	85.5	76.5	76.5	0.14561	0.789474	-0.210526	0.789474	2	2	1	1	2	1	2	1	1	1	1	2	1	2	2	2	2	0	2	2	0	0	1	1	0	0	0	0
AX-94407996	3B	480568925	4053.57	152	35	65	52	38	76	38	0.0303967	0.166133	0.673077	67.5	84.5	76	76	0.167931	0.798817	-0.201183	0.798817	2	2	1	1	2	1	2	1	1	1	1	2	1	2	2	2	2	0	2	2	0	0	1	1	0	0	0	0
AX-110098038	3B	482253775	4055.25	151	83	35	33	37.75	75.5	37.75	2.36905e-17	11.7787	2.51515	100.5	50.5	75.5	75.5	4.7227e-05	1.9901	0.990099	1.9901	0	0	0	1	2	1	2	0	0	0	1	2	1	2	0	2	0	0	2	2	0	0	1	1	0	0	0	0
AX-111609440	3B	482777022	4055.78	153	83	37	33	38.25	76.5	38.25	1.1119e-16	11.2625	2.51515	101.5	51.5	76.5	76.5	5.29384e-05	1.97087	0.970874	1.97087	0	0	0	1	2	1	2	0	0	0	1	2	1	2	0	2	0	0	2	2	0	0	1	1	0	0	0	0
AX-111557528	3B	482971892	4055.97	153	83	37	33	38.25	76.5	38.25	1.1119e-16	11.2625	2.51515	101.5	51.5	76.5	76.5	5.29384e-05	1.97087	0.970874	1.97087	0	0	0	1	2	1	2	0	0	0	1	2	1	2	0	2	0	0	2	2	0	0	1	1	0	0	0	0
AX-111550253	3B	484237988	4057.24	151	82	38	31	37.75	75.5	37.75	2.69223e-16	10.9674	2.64516	101	50	75.5	75.5	3.32009e-05	2.02	1.02	2.02	0	0	0	1	2	1	2	0	0	0	1	2	1	2	0	2	0	0	2	2	0	0	1	1	0	0	0	0
AX-109516466	3B	485233845	4058.23	153	83	36	34	38.25	76.5	38.25	7.46302e-17	11.3956	2.44118	101	52	76.5	76.5	7.45068e-05	1.94231	0.942308	1.94231	0	0	0	1	2	1	2	0	0	0	1	2	1	2	0	2	0	0	2	2	0	0	1	1	0	0	0	0
AX-109095116	3B	485821592	4058.82	148	76	39	33	37	74	37	2.42616e-13	8.69623	2.30303	95.5	52.5	74	74	0.000408427	1.81905	0.819048	1.81905	0	-1	0	1	2	1	2	0	0	0	1	2	1	2	0	2	0	0	2	2	0	0	1	-1	0	0	0	0
AX-111464292	3B	486363415	4059.36	153	83	37	33	38.25	76.5	38.25	1.1119e-16	11.2625	2.51515	101.5	51.5	76.5	76.5	5.29384e-05	1.97087	0.970874	1.97087	0	0	0	1	2	1	2	0	0	0	1	2	1	2	0	2	0	0	2	2	0	0	1	1	0	0	0	0
AX-111575846	3B	486865816	4059.87	146	74	38	34	36.5	73	36.5	8.96995e-13	8.25975	2.17647	93	53	73	73	0.000931549	1.75472	0.754717	1.75472	0	0	0	1	2	1	2	-1	0	0	1	2	1	2	0	2	0	0	2	2	0	0	1	1	1	0	0	0
AX-111452618	3B	487482948	4060.48	153	83	38	32	38.25	76.5	38.25	1.59288e-16	11.1425	2.59375	102	51	76.5	76.5	3.73798e-05	2	1	2	0	0	0	1	2	1	2	0	0	0	1	2	1	2	0	2	0	0	2	2	0	0	1	1	0	0	0	0
AX-109279439	3B	487792214	4060.79	145	81	35	29	36.25	72.5	36.25	3.00152e-17	11.6997	2.7931	98.5	46.5	72.5	72.5	1.57189e-05	2.11828	1.11828	2.11828	0	0	0	1	2	1	2	0	0	0	1	2	1	2	0	2	0	0	-1	-1	0	0	1	1	0	0	-1	0
AX-109037794	3B	488315553	4061.32	152	80	37	35	38	76	38	3.33093e-15	10.1277	2.28571	98.5	53.5	76	76	0.000262259	1.84112	0.841121	1.84112	0	0	0	1	2	1	2	0	0	0	1	2	1	2	0	2	0	0	2	2	0	0	1	1	0	0	0	0
AX-110089945	3B	489347129	4062.35	149	80	37	32	37.25	74.5	37.25	1.22122e-15	10.4626	2.5	98.5	50.5	74.5	74.5	8.41323e-05	1.9505	0.950495	1.9505	0	0	0	1	2	1	2	0	0	0	1	2	-1	-1	0	2	0	0	2	2	0	0	1	1	0	0	0	0
AX-111026930	3B	489599090	4062.6	153	80	36	37	38.25	76.5	38.25	2.75284e-15	10.1913	2.16216	98	55	76.5	76.5	0.0005083	1.78182	0.781818	1.78182	0	0	0	1	2	1	2	0	0	0	1	2	1	2	0	2	0	0	2	2	0	0	1	1	0	0	0	0
AX-108729299	3B	490162597	4063.16	152	79	37	36	38	76	38	1.06031e-14	9.74116	2.19444	97.5	54.5	76	76	0.000487084	1.78899	0.788991	1.78899	0	-1	0	1	2	1	2	0	0	0	1	2	1	2	0	2	0	0	2	2	0	0	1	1	0	0	0	0
AX-110054156	3B	490190391	4063.19	153	80	37	36	38.25	76.5	38.25	4.43602e-15	10.032	2.22222	98.5	54.5	76.5	76.5	0.000374844	1.80734	0.807339	1.80734	0	0	0	1	2	1	2	0	0	0	1	2	1	2	0	2	0	0	2	2	0	0	1	1	0	0	0	0
AX-110424510	3B	495122102	4068.12	153	79	36	38	38.25	76.5	38.25	8.25378e-15	9.82477	2.07895	97	56	76.5	76.5	0.000917568	1.73214	0.732143	1.73214	0	0	0	1	2	1	2	0	0	0	1	2	1	2	0	2	0	0	2	2	0	0	1	1	0	0	0	0
AX-111221059	3B	495812507	4068.81	153	80	35	38	38.25	76.5	38.25	1.64262e-15	10.3637	2.10526	97.5	55.5	76.5	76.5	0.000685037	1.75676	0.756757	1.75676	0	0	0	1	2	1	2	0	0	0	1	2	1	2	0	2	0	0	2	2	0	0	1	1	0	0	0	0
AX-111531945	3B	496883127	4069.88	150	80	35	35	37.5	75	37.5	7.44862e-16	10.6277	2.28571	97.5	52.5	75	75	0.000238563	1.85714	0.857143	1.85714	0	0	0	1	2	1	2	0	0	0	1	2	1	2	0	2	0	0	2	2	0	0	1	1	0	0	0	0
AX-110555494	3B	497909138	4070.91	152	80	36	36	38	76	38	2.11552e-15	10.2792	2.22222	98	54	76	76	0.000358523	1.81481	0.814815	1.81481	0	0	0	1	2	1	2	0	0	0	1	2	1	2	0	2	0	0	2	2	0	0	1	1	0	0	0	0
AX-110442253	3B	498263547	4071.26	153	80	36	37	38.25	76.5	38.25	2.75284e-15	10.1913	2.16216	98	55	76.5	76.5	0.0005083	1.78182	0.781818	1.78182	0	0	0	1	2	1	2	0	0	0	1	2	1	2	0	2	0	0	2	2	0	0	1	1	0	0	0	0
AX-109851198	3B	499055944	4072.06	143	67	38	38	35.75	71.5	35.75	4.25855e-10	6.20255	1.76316	86	57	71.5	71.5	0.0153041	1.50877	0.508772	1.50877	0	1	0	1	2	1	2	0	0	0	1	2	1	2	0	2	0	0	2	2	0	0	1	1	0	0	0	0
AX-110427494	3B	499840804	4072.84	153	81	34	38	38.25	76.5	38.25	3.14333e-16	10.9156	2.13158	98	55	76.5	76.5	0.0005083	1.78182	0.781818	1.78182	0	0	0	1	2	1	2	0	0	0	1	2	1	2	0	2	0	0	2	2	0	0	1	1	0	0	0	0
AX-111125878	3B	500321893	4073.32	153	81	34	38	38.25	76.5	38.25	3.14333e-16	10.9156	2.13158	98	55	76.5	76.5	0.0005083	1.78182	0.781818	1.78182	0	0	0	1	2	1	2	0	0	0	1	2	1	2	0	2	0	0	2	2	0	0	1	1	0	0	0	0
AX-111485400	3B	501103637	4074.1	153	81	34	38	38.25	76.5	38.25	3.14333e-16	10.9156	2.13158	98	55	76.5	76.5	0.0005083	1.78182	0.781818	1.78182	0	0	0	1	2	1	2	0	0	0	1	2	1	2	0	2	0	0	2	2	0	0	1	1	0	0	0	0
AX-110572818	3B	502494577	4075.49	152	78	36	38	38	76	38	1.92947e-14	9.54131	2.05263	96	56	76	76	0.00117687	1.71429	0.714286	1.71429	0	0	0	1	2	1	2	0	0	0	1	2	1	2	0	2	0	0	2	2	0	0	1	1	0	0	0	0
AX-110413790	3B	502839623	4075.84	151	80	35	36	37.75	75.5	37.75	9.92447e-16	10.5319	2.22222	97.5	53.5	75.5	75.5	0.000342715	1.82243	0.82243	1.82243	0	0	0	1	2	1	2	0	0	0	1	2	1	2	0	2	0	0	2	2	0	0	1	1	0	0	0	0
AX-109355238	3B	503528440	4076.53	149	79	33	37	37.25	74.5	37.25	6.58626e-16	10.6687	2.13514	95.5	53.5	74.5	74.5	0.000580053	1.78505	0.785047	1.78505	0	0	0	1	2	1	2	0	0	0	1	2	1	2	0	2	0	0	-1	2	0	0	1	1	0	0	0	0
AX-109936625	3B	503989114	4076.99	153	81	38	34	38.25	76.5	38.25	2.06484e-15	10.2873	2.38235	100	53	76.5	76.5	0.000144857	1.88679	0.886792	1.88679	0	0	0	1	2	1	1	0	0	0	1	2	1	2	0	2	0	0	2	2	0	0	1	1	0	0	0	0
AX-109496562	3B	508750184	4081.75	133	45	48	40	33.25	66.5	33.25	0.0048219	0.780729	1.125	69	64	66.5	66.5	0.664612	1.07812	0.078125	1.07812	2	-1	2	1	2	-1	0	-1	-1	1	1	2	-1	-1	2	2	2	0	-1	2	0	0	1	1	0	0	0	0
AX-94541525	3B	511072341	4084.07	153	84	33	36	38.25	76.5	38.25	5.21956e-18	12.2836	2.33333	100.5	52.5	76.5	76.5	0.000104212	1.91429	0.914286	1.91429	0	0	0	1	2	1	2	0	0	0	1	2	1	2	0	2	0	0	2	2	0	0	1	1	0	0	0	0
AX-110092119	3B	513811949	4086.81	153	83	34	36	38.25	76.5	38.25	2.98896e-17	11.7011	2.30556	100	53	76.5	76.5	0.000144857	1.88679	0.886792	1.88679	0	0	0	1	2	1	2	0	0	0	1	2	1	2	0	2	0	0	2	2	0	0	1	1	0	0	0	0
AX-109406585	3B	519055599	4092.06	152	83	35	34	38	76	38	3.41943e-17	11.6562	2.44118	100.5	51.5	76	76	7.05495e-05	1.95146	0.951456	1.95146	0	0	0	1	2	1	2	0	0	0	1	2	1	2	0	2	0	0	2	2	0	0	1	1	0	0	0	0
AX-109033951	3B	519135463	4092.14	149	82	35	32	37.25	74.5	37.25	4.14735e-17	11.5917	2.5625	99.5	49.5	74.5	74.5	4.2006e-05	2.0101	1.0101	2.0101	0	-1	0	1	2	1	2	0	0	0	1	2	1	2	0	2	0	0	2	2	0	0	1	1	0	0	0	0
AX-111177456	3B	519766995	4092.77	153	82	35	36	38.25	76.5	38.25	1.6458e-16	11.1316	2.27778	99.5	53.5	76.5	76.5	0.000200108	1.85981	0.859813	1.85981	0	0	0	1	2	1	2	1	0	0	1	2	1	2	0	2	0	0	2	2	0	0	1	1	0	0	0	0
AX-111556075	3B	520180546	4093.18	151	82	38	31	37.75	75.5	37.75	2.69223e-16	10.9674	2.64516	101	50	75.5	75.5	3.32009e-05	2.02	1.02	2.02	0	0	0	1	2	1	2	0	0	0	1	2	1	2	0	2	0	0	1	2	0	0	1	1	0	0	0	0
AX-109608571	3B	520966246	4093.97	144	69	39	36	36	72	36	1.40263e-10	6.57327	1.91667	88.5	55.5	72	72	0.00595953	1.59459	0.594595	1.59459	0	0	0	1	2	1	2	0	0	0	1	2	1	2	0	2	-1	-1	2	2	0	0	1	1	0	0	0	0
AX-94388240	3B	521699151	4094.7	152	83	33	36	38	76	38	1.32592e-17	11.9724	2.30556	99.5	52.5	76	76	0.000137733	1.89524	0.895238	1.89524	0	0	0	1	2	1	2	0	0	0	1	2	1	2	0	2	0	0	2	2	0	0	1	1	0	0	0	0
AX-109823960	3B	522215560	4095.22	153	83	34	36	38.25	76.5	38.25	2.98896e-17	11.7011	2.30556	100	53	76.5	76.5	0.000144857	1.88679	0.886792	1.88679	0	0	0	1	2	1	2	0	0	0	1	2	1	2	0	2	0	0	2	2	0	0	1	1	0	0	0	0
AX-109875013	3B	523299540	4096.3	153	83	33	37	38.25	76.5	38.25	1.78352e-17	11.8734	2.24324	99.5	53.5	76.5	76.5	0.000200108	1.85981	0.859813	1.85981	0	0	0	1	2	1	2	0	0	0	1	2	1	2	0	2	0	0	2	2	0	0	1	1	0	0	0	0
AX-110674067	3B	523797691	4096.8	151	81	32	38	37.75	75.5	37.75	6.2714e-17	11.4537	2.13158	97	54	75.5	75.5	0.000466498	1.7963	0.796296	1.7963	0	0	0	2	2	1	2	0	0	0	1	2	1	2	0	2	0	-1	2	2	1	0	1	1	0	0	0	0
AX-111254437	3B	524769466	4097.77	150	82	34	34	37.5	75	37.5	3.93776e-17	11.609	2.41176	99	51	75	75	8.88494e-05	1.94118	0.941176	1.94118	0	0	0	1	2	1	2	0	0	0	1	2	1	1	0	2	0	0	2	2	0	2	1	1	0	0	0	0
AX-111118939	3B	543024314	4116.02	138	72	27	39	34.5	69	34.5	2.95133e-15	10.1681	1.84615	85.5	52.5	69	69	0.0049673	1.62857	0.628571	1.62857	0	0	0	1	2	1	-1	0	0	0	-1	2	2	2	0	2	0	0	2	2	0	-1	1	2	0	0	2	0
AX-111134381	3B	543625285	4116.63	153	72	36	45	38.25	76.5	38.25	4.15843e-12	7.74774	1.6	90	63	76.5	76.5	0.029049	1.42857	0.428571	1.42857	0	0	0	1	2	1	2	0	0	0	1	2	1	2	0	2	0	0	2	2	0	2	1	2	0	0	2	0
AX-110978195	3B	547605375	4120.61	151	73	33	45	37.75	75.5	37.75	2.26531e-13	8.71912	1.62222	89.5	61.5	75.5	75.5	0.0226904	1.45528	0.455285	1.45528	0	0	0	1	2	1	2	0	0	0	1	2	1	2	0	2	0	0	2	2	0	-1	1	2	0	0	2	0
AX-108777806	3B	549337723	4122.34	153	72	34	47	38.25	76.5	38.25	9.37014e-13	8.24518	1.53191	89	64	76.5	76.5	0.0432663	1.39062	0.390625	1.39062	0	0	0	1	2	1	2	0	0	0	1	2	1	2	0	2	0	0	2	2	0	2	1	2	0	0	2	0
AX-111505239	3B	556516090	4129.52	152	74	34	44	38	76	38	2.23006e-13	8.72436	1.68182	91	61	76	76	0.014961	1.4918	0.491803	1.4918	0	0	0	1	2	1	2	0	0	0	1	2	1	2	0	2	0	0	2	2	0	2	1	2	0	0	2	0
AX-109946806	3B	560593489	4133.59	153	83	38	32	38.25	76.5	38.25	1.59288e-16	11.1425	2.59375	102	51	76.5	76.5	3.73798e-05	2	1	2	0	0	0	1	1	1	0	0	0	0	1	2	1	2	0	2	0	0	2	2	0	0	1	2	0	0	2	0
AX-110038027	3B	561260728	4134.26	152	33	64	55	38	76	38	0.00622646	0.695394	0.6	65	87	76	76	0.0743529	0.747126	-0.252874	0.747126	2	2	1	1	1	1	0	1	1	1	1	2	1	2	2	2	2	0	2	2	0	0	1	2	0	0	2	0
AX-111507044	3B	562208657	4135.21	150	31	66	53	37.5	75	37.5	0.0134784	0.437601	0.584906	64	86	75	75	0.072448	0.744186	-0.255814	0.744186	2	2	1	1	1	1	0	1	1	1	1	2	1	2	2	2	2	0	2	2	0	2	1	1	0	0	2	0
AX-109343990	3B	563042838	4136.04	153	29	63	61	38.25	76.5	38.25	0.000114474	2.02936	0.47541	60.5	92.5	76.5	76.5	0.00968025	0.654054	-0.345946	0.654054	2	2	1	1	1	1	2	1	1	1	1	2	1	2	2	2	2	0	2	2	0	2	1	2	0	0	2	0
AX-108729416	3B	572682335	4145.68	152	73	35	44	38	76	38	9.7991e-13	8.23024	1.65909	90.5	61.5	76	76	0.0186622	1.47154	0.471545	1.47154	0	0	0	1	1	1	2	0	0	0	1	2	1	2	0	2	0	0	2	2	0	2	1	2	0	0	2	0
AX-110582386	3B	573575010	4146.58	153	72	35	46	38.25	76.5	38.25	2.01305e-12	7.98991	1.56522	89.5	63.5	76.5	76.5	0.0355554	1.40945	0.409449	1.40945	0	0	0	1	1	1	2	0	0	0	1	2	1	2	0	2	0	0	2	2	0	2	1	2	0	0	2	0
AX-94719696	3B	574699008	4147.7	144	71	13	60	36	72	36	4.3465e-22	15.4192	1.18333	77.5	66.5	72	72	0.359317	1.16541	0.165414	1.16541	0	0	0	-1	2	2	2	0	0	0	-1	2	2	2	0	2	0	0	2	2	0	2	1	2	0	0	2	0
AX-110490439	3B	575194074	4148.19	151	71	35	45	37.75	75.5	37.75	4.17467e-12	7.74644	1.57778	88.5	62.5	75.5	75.5	0.0343576	1.416	0.416	1.416	0	0	0	1	1	1	2	0	0	0	1	2	2	2	0	2	0	0	2	2	0	2	1	2	0	0	2	0
AX-111736148	3B	593544865	4166.54	141	75	36	30	35.25	70.5	35.25	2.6953e-14	9.42973	2.5	93	48	70.5	70.5	0.000150839	1.9375	0.9375	1.9375	0	1	0	1	1	-1	0	0	0	0	2	2	2	0	0	2	0	0	2	2	0	-1	1	2	0	0	2	-1
AX-110918414	3B	595285917	4168.29	153	79	37	37	38.25	76.5	38.25	1.36527e-14	9.65677	2.13514	97.5	55.5	76.5	76.5	0.000685037	1.75676	0.756757	1.75676	0	1	0	1	1	1	2	0	0	0	2	2	2	0	0	2	0	0	2	2	0	2	1	2	0	0	2	0
AX-94781108	3B	597048703	4170.05	153	71	35	47	38.25	76.5	38.25	3.86996e-12	7.77174	1.51064	88.5	64.5	76.5	76.5	0.0523451	1.37209	0.372093	1.37209	0	0	0	1	1	1	2	0	0	0	2	2	2	2	0	2	0	0	2	2	0	2	1	2	0	0	2	0
AX-109974660	3B	598502162	4171.5	150	73	34	43	37.5	75	37.5	4.57347e-13	8.4846	1.69767	90	60	75	75	0.0143059	1.5	0.5	1.5	0	0	0	1	1	1	2	0	0	0	2	2	-1	2	0	2	0	0	2	2	0	0	1	2	0	0	2	0
AX-110560967	3B	598860826	4171.86	153	73	34	46	38.25	76.5	38.25	4.74831e-13	8.47208	1.58696	90	63	76.5	76.5	0.029049	1.42857	0.428571	1.42857	0	0	0	1	1	1	2	0	0	0	2	2	2	2	0	2	0	0	2	2	0	0	1	2	0	0	2	0
AX-110012386	3B	602437857	4175.44	153	73	34	46	38.25	76.5	38.25	4.74831e-13	8.47208	1.58696	90	63	76.5	76.5	0.029049	1.42857	0.428571	1.42857	0	0	0	1	1	1	2	0	0	0	2	2	2	2	0	2	0	0	2	2	0	0	1	2	0	0	2	0
AX-110078107	3B	605680984	4178.68	146	71	35	40	36.5	73	36.5	3.55376e-12	7.80019	1.775	88.5	57.5	73	73	0.0103004	1.53913	0.53913	1.53913	0	0	0	1	1	-1	2	0	0	0	2	2	2	2	-1	2	0	0	2	2	0	0	1	2	0	0	2	0
AX-95141357	3B	622082295	4195.08	150	71	34	45	37.5	75	37.5	2.03607e-12	7.98612	1.57778	88	62	75	75	0.033763	1.41935	0.419355	1.41935	0	-1	0	1	1	1	2	0	0	0	2	2	2	2	0	2	0	0	2	2	0	2	1	2	0	0	2	0
AX-109888896	3B	626368819	4199.37	153	45	59	49	38.25	76.5	38.25	0.0164432	0.371232	0.918367	74.5	78.5	76.5	76.5	0.746407	0.949045	-0.0509554	0.949045	2	2	1	1	1	1	0	1	1	1	2	2	2	0	2	2	2	0	2	2	0	0	1	2	0	0	0	0
AX-111460582	3B	626895720	4199.9	153	44	60	49	38.25	76.5	38.25	0.0241802	0.242508	0.897959	74	79	76.5	76.5	0.686047	0.936709	-0.0632911	0.936709	2	2	1	1	1	1	0	1	1	1	2	2	2	0	2	2	2	0	2	2	0	0	1	2	0	0	0	0
AX-110502590	3B	627139543	4200.14	153	45	59	49	38.25	76.5	38.25	0.0164432	0.371232	0.918367	74.5	78.5	76.5	76.5	0.746407	0.949045	-0.0509554	0.949045	2	2	1	1	1	1	0	1	1	1	2	2	2	0	2	2	2	0	2	2	0	0	1	2	0	0	0	0
AX-110062160	3B	664135847	4237.14	149	76	38	35	37.25	74.5	37.25	2.15799e-13	8.73533	2.17143	95	54	74.5	74.5	0.000782673	1.75926	0.759259	1.75926	0	-1	0	0	1	1	2	0	0	0	1	2	2	2	0	2	0	0	2	2	1	2	1	2	1	0	0	0
AX-110375013	3B	675645832	4248.65	150	32	65	53	37.5	75	37.5	0.0139353	0.426474	0.603774	64.5	85.5	75	75	0.0864107	0.754386	-0.245614	0.754386	2	2	1	0	1	1	2	1	1	1	1	2	2	0	2	2	-1	0	2	2	1	2	1	2	1	0	2	0
AX-111089489	3B	676588369	4249.59	153	29	70	54	38.25	76.5	38.25	0.00968425	0.547954	0.537037	64	89	76.5	76.5	0.0432663	0.719101	-0.280899	0.719101	2	2	1	0	1	1	2	1	1	1	1	2	2	2	2	2	1	0	2	2	1	0	1	2	1	0	2	0
AX-110569582	3B	677184808	4250.18	151	28	73	50	37.75	75.5	37.75	0.0373255	0.0975879	0.56	64.5	86.5	75.5	75.5	0.0734001	0.745665	-0.254335	0.745665	2	2	1	0	1	1	2	1	1	1	1	2	2	2	2	2	1	0	1	2	1	0	1	2	1	0	2	0
AX-110453095	3B	682805336	4255.81	153	33	65	55	38.25	76.5	38.25	0.00750522	0.633042	0.6	65.5	87.5	76.5	76.5	0.0753063	0.748571	-0.251429	0.748571	2	2	1	0	1	1	2	1	1	1	1	2	2	0	2	2	1	0	2	2	1	2	1	2	0	0	2	0
AX-109822302	3B	684410865	4257.41	152	29	68	55	38	76	38	0.00504441	0.76567	0.527273	63	89	76	76	0.0349551	0.707865	-0.292135	0.707865	2	2	1	0	1	1	2	1	1	1	1	2	2	0	2	2	1	0	2	2	1	2	1	2	0	0	2	0
AX-110687689	3B	684499245	4257.5	152	30	67	55	38	76	38	0.00564135	0.728336	0.545455	63.5	88.5	76	76	0.042584	0.717514	-0.282486	0.717514	2	2	1	0	1	1	2	1	1	1	1	2	2	0	2	2	1	0	2	2	1	2	1	2	0	0	2	0
AX-109436690	3B	685018261	4258.02	153	33	66	54	38.25	76.5	38.25	0.013253	0.44323	0.611111	66	87	76.5	76.5	0.0895551	0.758621	-0.241379	0.758621	2	2	1	0	1	1	2	1	1	1	1	2	2	0	2	2	1	0	2	2	1	0	1	2	0	0	2	0
AX-89334206	3B	697473092	4270.47	152	41	63	48	38	76	38	0.0783905	-0.150107	0.854167	72.5	79.5	76	76	0.570188	0.91195	-0.0880503	0.91195	2	2	1	0	1	1	0	1	1	1	1	2	2	2	2	2	1	0	2	2	1	2	1	2	0	0	0	0
AX-111535241	3B	700077821	4273.08	150	40	67	43	37.5	75	37.5	0.401185	-0.695122	0.930233	73.5	76.5	75	75	0.806496	0.960784	-0.0392157	0.960784	2	1	1	0	1	1	0	1	1	1	1	-1	2	2	2	2	1	0	1	2	1	2	1	2	0	0	0	0
AX-108738488	3B	701436510	4274.44	150	70	39	41	37.5	75	37.5	1.14934e-10	6.63976	1.70732	89.5	60.5	75	75	0.0178923	1.47934	0.479339	1.47934	0	1	0	0	1	1	2	0	0	0	1	2	2	2	0	2	0	0	-1	2	1	0	1	2	0	0	2	0
AX-109373871	3B	702123161	4275.12	153	70	40	43	38.25	76.5	38.25	2.33057e-10	6.40378	1.62791	90	63	76.5	76.5	0.029049	1.42857	0.428571	1.42857	0	0	0	0	1	1	2	0	0	0	1	2	2	2	0	2	0	0	2	2	1	0	1	2	0	0	2	0
AX-109983339	3B	702650072	4275.65	149	70	38	41	37.25	74.5	37.25	6.05928e-11	6.85345	1.70732	89	60	74.5	74.5	0.0175123	1.48333	0.483333	1.48333	0	0	0	0	1	1	2	0	0	1	1	2	2	2	0	2	0	0	2	2	1	0	1	2	0	0	2	0
AX-109282650	3B	703120585	4276.12	152	71	39	42	38	76	38	5.94401e-11	6.85987	1.69048	90.5	61.5	76	76	0.0186622	1.47154	0.471545	1.47154	0	0	0	0	1	1	2	0	0	0	1	2	2	2	0	2	0	0	2	2	1	0	1	2	0	0	2	0
AX-110992117	3B	703296419	4276.3	151	70	39	42	37.75	75.5	37.75	1.20696e-10	6.62343	1.66667	89.5	61.5	75.5	75.5	0.0226904	1.45528	0.455285	1.45528	0	0	0	0	1	1	2	0	0	0	1	2	2	2	0	2	0	0	2	2	1	0	1	2	0	0	2	0
AX-110919590	3B	704324505	4277.32	151	71	38	42	37.75	75.5	37.75	3.10518e-11	7.07661	1.69048	90	61	75.5	75.5	0.0182756	1.47541	0.47541	1.47541	0	0	0	0	1	1	2	0	0	0	1	2	2	2	0	2	0	0	-1	2	1	2	1	2	0	0	2	0
AX-109576658	3B	704760617	4277.76	149	69	36	44	37.25	74.5	37.25	3.44813e-11	7.04164	1.56818	87	62	74.5	74.5	0.0405522	1.40323	0.403226	1.40323	0	-1	0	0	1	1	2	0	0	0	1	2	2	2	0	2	0	0	2	2	1	2	1	2	0	0	2	0
AX-110369837	3B	718852343	4291.85	152	31	59	62	38	76	38	4.00653e-05	2.37981	0.5	60.5	91.5	76	76	0.0119224	0.661202	-0.338798	0.661202	2	2	1	0	1	1	2	1	1	1	1	2	2	2	2	2	1	0	2	2	1	0	1	2	0	0	2	0
AX-110468691	3B	737432678	4310.43	135	70	38	27	33.75	67.5	33.75	2.83526e-12	7.87559	2.59259	89	46	67.5	67.5	0.000214878	1.93478	0.934783	1.93478	0	-1	0	0	1	1	0	0	0	0	0	2	2	2	0	2	-1	0	-1	1	1	2	1	1	1	0	-1	0
AX-109345409	3B	745287661	4318.29	153	81	35	37	38.25	76.5	38.25	5.33717e-16	10.7389	2.18919	98.5	54.5	76.5	76.5	0.000374844	1.80734	0.807339	1.80734	0	0	0	0	1	1	2	0	0	0	0	2	1	0	0	2	0	0	2	1	1	0	1	1	1	0	2	0
AX-94585575	3B	745733321	4318.73	153	74	35	44	38.25	76.5	38.25	4.65611e-13	8.47863	1.68182	91.5	61.5	76.5	76.5	0.0152934	1.4878	0.487805	1.4878	0	0	0	0	1	1	2	0	0	0	0	2	1	2	0	2	0	0	2	1	1	2	1	1	1	0	2	0
AX-89331046	3B	781210302	4354.21	153	86	29	38	38.25	76.5	38.25	4.47906e-20	13.8719	2.26316	100.5	52.5	76.5	76.5	0.000104212	1.91429	0.914286	1.91429	0	0	0	2	1	1	0	0	0	0	0	2	2	2	0	2	0	0	2	2	1	2	1	1	2	1	0	0
AX-111064745	3B	781670598	4354.67	153	89	28	36	38.25	76.5	38.25	4.7069e-22	15.3926	2.47222	103	50	76.5	76.5	1.82907e-05	2.06	1.06	2.06	0	0	0	2	1	1	0	0	0	0	0	2	2	2	0	2	0	0	2	2	1	0	1	1	2	1	0	0
AX-109293837	3B	796458982	4369.46	153	36	61	56	38.25	76.5	38.25	0.00316722	0.921033	0.642857	66.5	86.5	76.5	76.5	0.105899	0.768786	-0.231214	0.768786	2	0	0	2	1	1	2	0	2	0	0	2	2	0	1	2	1	1	2	2	1	2	1	1	1	0	2	1
AX-109401676	3B	796516602	4369.52	152	36	61	55	38	76	38	0.00481737	0.781042	0.654545	66.5	85.5	76	76	0.123292	0.777778	-0.222222	0.777778	2	0	0	2	1	1	2	0	2	0	0	2	2	0	1	2	1	1	2	2	1	2	1	1	1	0	2	1
AX-110493720	3B	798205726	4371.21	153	40	61	52	38.25	76.5	38.25	0.0168788	0.362505	0.769231	70.5	82.5	76.5	76.5	0.331975	0.854545	-0.145455	0.854545	2	0	0	2	1	1	2	0	2	0	0	2	1	0	1	2	1	1	2	2	1	0	1	1	1	0	0	1
AX-109499770	3B	798205970	4371.21	152	82	32	38	38	76	38	2.54319e-17	11.755	2.15789	98	54	76	76	0.000358523	1.81481	0.814815	1.81481	0	0	0	2	1	1	2	0	0	0	0	2	1	0	0	2	0	0	2	2	1	0	1	1	1	0	0	0
AX-111466357	3B	798946140	4371.95	143	72	38	33	35.75	71.5	35.75	3.66509e-12	7.78989	2.18182	91	52	71.5	71.5	0.00110885	1.75	0.75	1.75	0	0	-1	2	1	1	2	0	0	0	1	2	1	0	0	2	0	0	2	2	1	2	1	1	1	0	0	0
AX-109368875	3B	800662875	4373.66	153	81	39	33	38.25	76.5	38.25	2.99696e-15	10.1629	2.45455	100.5	52.5	76.5	76.5	0.000104212	1.91429	0.914286	1.91429	0	0	0	2	1	1	2	0	0	0	1	2	1	0	0	2	0	0	2	2	1	2	1	1	1	0	0	0
AX-110971467	3B	819147518	4392.15	147	66	53	28	36.75	73.5	36.75	1.78119e-07	4.18765	2.35714	92.5	54.5	73.5	73.5	0.00172331	1.69725	0.697248	1.69725	1	0	0	2	2	2	0	0	1	0	1	1	1	0	0	2	0	0	1	2	1	0	1	1	1	0	0	0
AX-109925583	3B	819726035	4392.73	152	40	67	45	38	76	38	0.292216	-0.589328	0.888889	73.5	78.5	76	76	0.685071	0.936306	-0.0636943	0.936306	2	0	0	2	2	2	0	0	2	0	1	1	1	0	1	2	1	1	2	2	1	0	1	1	1	0	0	1
AX-110594565	4A	16738393	4409.74	152	46	76	30	38	76	38	0.185591	-0.437797	1.53333	84	68	76	76	0.194366	1.23529	0.235294	1.23529	1	1	2	1	0	1	0	2	1	0	1	2	1	0	1	2	1	1	2	1	1	0	1	1	1	0	0	1
AX-110400967	4A	17842239	4410.84	150	80	42	28	37.5	75	37.5	7.33098e-15	9.86434	2.85714	101	49	75	75	2.17832e-05	2.06122	1.06122	2.06122	0	0	0	1	0	0	2	0	0	0	1	2	1	-1	0	2	0	0	2	1	1	0	1	1	1	0	0	0
AX-108815871	4A	25018102	4418.02	153	79	41	33	38.25	76.5	38.25	6.90517e-14	9.1157	2.39394	99.5	53.5	76.5	76.5	0.000200108	1.85981	0.859813	1.85981	0	0	0	1	1	0	0	0	0	0	2	2	2	2	0	2	0	0	2	0	1	0	1	1	1	0	0	0
AX-111077580	4A	25578658	4418.58	150	72	41	37	37.5	75	37.5	5.74561e-11	6.8712	1.94595	92.5	57.5	75	75	0.00426672	1.6087	0.608696	1.6087	0	0	0	1	1	0	2	0	0	0	2	2	2	-1	0	2	0	0	2	0	1	2	1	1	1	0	2	0
AX-111629044	4A	29171671	4422.17	153	75	42	36	38.25	76.5	38.25	8.42346e-12	7.51211	2.08333	96	57	76.5	76.5	0.00161622	1.68421	0.684211	1.68421	0	0	0	1	2	0	2	0	0	0	2	2	2	2	0	2	0	0	2	0	1	0	1	2	1	0	0	0
AX-108954112	4A	29789708	4422.79	152	74	40	38	38	76	38	7.78403e-12	7.53846	1.94737	94	58	76	76	0.00350048	1.62069	0.62069	1.62069	0	0	0	1	2	0	2	0	0	0	2	2	2	2	0	2	0	0	2	0	-1	0	1	2	1	0	0	0
AX-109821994	4A	30283352	4423.28	153	70	40	43	38.25	76.5	38.25	2.33057e-10	6.40378	1.62791	90	63	76.5	76.5	0.029049	1.42857	0.428571	1.42857	0	0	0	1	2	0	2	0	0	0	2	2	2	2	0	2	0	0	2	0	1	2	1	2	1	0	2	0
AX-95629274	4A	38367204	4431.37	151	78	39	34	37.75	75.5	37.75	5.86677e-14	9.1701	2.29412	97.5	53.5	75.5	75.5	0.000342715	1.82243	0.82243	1.82243	0	0	0	1	2	0	0	0	0	0	1	2	2	2	0	2	0	0	2	0	1	2	2	2	1	0	2	0
AX-111122581	4A	41007610	4434.01	151	28	70	53	37.75	75.5	37.75	0.0106762	0.515401	0.528302	63	88	75.5	75.5	0.0419041	0.715909	-0.284091	0.715909	2	1	2	1	2	2	0	2	1	2	1	2	2	2	1	2	0	1	1	0	1	1	2	1	1	-1	2	1
AX-111466734	4A	45828504	4438.83	153	74	38	41	38.25	76.5	38.25	3.11914e-12	7.84374	1.80488	93	60	76.5	76.5	0.00763288	1.55	0.55	1.55	0	0	0	1	2	2	0	0	0	0	1	2	2	2	0	2	0	0	1	0	1	2	2	1	1	0	2	0
AX-111112138	4A	46415911	4439.42	134	68	34	32	33.5	67	33.5	5.50495e-12	7.6541	2.125	85	49	67	67	0.00187134	1.73469	0.734694	1.73469	0	0	0	1	2	2	-1	0	0	0	1	-1	2	-1	0	2	0	0	1	0	1	2	2	-1	-1	1	-1	0
AX-110971879	4A	47388390	4440.39	152	72	42	38	38	76	38	1.23375e-10	6.6161	1.89474	93	59	76	76	0.00581982	1.57627	0.576271	1.57627	0	0	0	1	1	2	1	0	0	0	1	2	2	2	0	2	0	0	1	0	1	2	2	1	1	0	0	0
AX-109860616	4A	61886839	4454.89	140	69	39	32	35	70	35	6.17984e-11	6.84688	2.15625	88.5	51.5	70	70	0.00176557	1.71845	0.718447	1.71845	0	0	0	1	1	2	2	-1	0	0	1	2	2	2	0	2	0	0	1	-1	1	1	2	-1	1	0	0	0
AX-110477913	4A	65518451	4458.52	153	70	37	46	38.25	76.5	38.25	3.21654e-11	7.06485	1.52174	88.5	64.5	76.5	76.5	0.0523451	1.37209	0.372093	1.37209	0	0	0	0	1	1	2	0	0	0	1	2	2	2	0	2	0	0	1	0	1	2	2	1	1	0	2	0
AX-111534576	4A	66584231	4459.58	153	70	37	46	38.25	76.5	38.25	3.21654e-11	7.06485	1.52174	88.5	64.5	76.5	76.5	0.0523451	1.37209	0.372093	1.37209	0	0	0	0	1	1	2	0	0	0	1	2	2	2	0	2	0	0	1	0	1	2	2	1	1	0	2	0
AX-111567703	4A	66774207	4459.77	152	70	37	45	38	76	38	3.33154e-11	7.05312	1.55556	88.5	63.5	76	76	0.042584	1.3937	0.393701	1.3937	0	0	0	0	1	1	2	0	0	0	1	2	2	2	0	2	0	0	1	0	1	2	2	1	1	0	2	0
AX-111077847	4A	69840804	4462.84	153	73	40	40	38.25	76.5	38.25	2.21612e-11	7.18921	1.825	93	60	76.5	76.5	0.00763288	1.55	0.55	1.55	0	0	0	0	1	1	0	0	0	0	1	2	2	2	0	2	0	0	1	0	1	2	2	1	1	0	2	0
AX-109281192	4A	82399805	4475.4	153	70	37	46	38.25	76.5	38.25	3.21654e-11	7.06485	1.52174	88.5	64.5	76.5	76.5	0.0523451	1.37209	0.372093	1.37209	0	0	0	0	1	1	2	0	0	0	1	2	2	2	0	2	0	0	1	0	1	2	2	1	1	0	2	0
AX-109850424	4A	83577736	4476.58	153	70	37	46	38.25	76.5	38.25	3.21654e-11	7.06485	1.52174	88.5	64.5	76.5	76.5	0.0523451	1.37209	0.372093	1.37209	0	0	0	0	1	1	2	0	0	0	1	2	2	2	0	2	0	0	1	0	1	2	2	1	1	0	2	0
AX-109303277	4A	83721635	4476.72	153	70	37	46	38.25	76.5	38.25	3.21654e-11	7.06485	1.52174	88.5	64.5	76.5	76.5	0.0523451	1.37209	0.372093	1.37209	0	0	0	0	1	1	2	0	0	0	1	2	2	2	0	2	0	0	1	0	1	2	2	1	1	0	2	0
AX-110915963	4A	85202379	4478.2	153	70	37	46	38.25	76.5	38.25	3.21654e-11	7.06485	1.52174	88.5	64.5	76.5	76.5	0.0523451	1.37209	0.372093	1.37209	0	0	0	0	1	1	2	0	0	0	1	2	2	2	0	2	0	0	1	0	1	2	2	1	1	0	2	0
AX-111196894	4A	85893318	4478.89	152	69	37	46	38	76	38	6.26523e-11	6.8423	1.5	87.5	64.5	76	76	0.0621049	1.35659	0.356589	1.35659	0	0	0	0	1	1	2	0	0	0	1	2	2	2	0	2	0	0	1	0	1	2	2	1	1	0	2	0
AX-110736524	4A	85980000	4478.98	153	70	37	46	38.25	76.5	38.25	3.21654e-11	7.06485	1.52174	88.5	64.5	76.5	76.5	0.0523451	1.37209	0.372093	1.37209	0	0	0	0	1	1	2	0	0	0	1	2	2	2	0	2	0	0	1	0	1	2	2	1	1	0	2	0
AX-110033939	4A	86986458	4479.99	153	70	37	46	38.25	76.5	38.25	3.21654e-11	7.06485	1.52174	88.5	64.5	76.5	76.5	0.0523451	1.37209	0.372093	1.37209	0	0	0	0	1	1	2	0	0	0	1	2	2	2	0	2	0	0	1	0	1	2	2	1	1	0	2	0
AX-110990995	4A	87968750	4480.97	153	70	37	46	38.25	76.5	38.25	3.21654e-11	7.06485	1.52174	88.5	64.5	76.5	76.5	0.0523451	1.37209	0.372093	1.37209	0	0	0	0	1	1	2	0	0	0	1	2	2	2	0	2	0	0	1	0	1	2	2	1	1	0	2	0
AX-108819266	4A	88259542	4481.26	153	70	37	46	38.25	76.5	38.25	3.21654e-11	7.06485	1.52174	88.5	64.5	76.5	76.5	0.0523451	1.37209	0.372093	1.37209	0	0	0	0	1	1	2	0	0	0	1	2	2	2	0	2	0	0	1	0	1	2	2	1	1	0	2	0
AX-109910451	4A	89020303	4482.02	153	70	37	46	38.25	76.5	38.25	3.21654e-11	7.06485	1.52174	88.5	64.5	76.5	76.5	0.0523451	1.37209	0.372093	1.37209	0	0	0	0	1	1	2	0	0	0	1	2	2	2	0	2	0	0	1	0	1	2	2	1	1	0	2	0
AX-111566538	4A	89492828	4482.49	150	69	38	43	37.5	75	37.5	1.30454e-10	6.59747	1.60465	88	62	75	75	0.033763	1.41935	0.419355	1.41935	0	0	0	0	1	1	-1	0	0	0	1	2	2	-1	0	2	0	0	1	0	1	2	2	1	1	0	2	0
AX-109981440	4A	89895885	4482.9	153	70	37	46	38.25	76.5	38.25	3.21654e-11	7.06485	1.52174	88.5	64.5	76.5	76.5	0.0523451	1.37209	0.372093	1.37209	0	0	0	0	1	1	2	0	0	0	1	2	2	2	0	2	0	0	1	0	1	2	2	1	1	0	2	0
AX-111190701	4A	100188255	4493.19	148	80	41	27	37	74	37	2.32293e-15	10.248	2.96296	100.5	47.5	74	74	1.32115e-05	2.11579	1.11579	2.11579	0	0	0	-1	1	1	0	0	0	0	1	2	2	2	0	2	0	0	1	0	1	1	2	1	0	0	2	0
AX-109915676	4A	103004266	4496	153	81	39	33	38.25	76.5	38.25	2.99696e-15	10.1629	2.45455	100.5	52.5	76.5	76.5	0.000104212	1.91429	0.914286	1.91429	0	0	0	0	1	1	0	0	0	0	1	2	2	2	0	2	0	0	1	0	1	1	2	1	0	0	2	0
AX-111587091	4A	105228303	4498.23	150	38	68	44	37.5	75	37.5	0.409289	-0.701798	0.863636	72	78	75	75	0.624206	0.923077	-0.0769231	0.923077	2	1	2	0	1	1	0	2	1	1	1	2	2	2	1	2	0	1	1	0	1	1	1	1	0	0	2	1
AX-111635462	4A	106122676	4499.12	137	15	74	48	34.25	68.5	34.25	0.000227011	1.80082	0.3125	52	85	68.5	68.5	0.00481165	0.611765	-0.388235	0.611765	2	1	2	0	1	1	0	2	1	1	1	2	2	2	1	2	-1	1	1	-1	1	1	1	-1	0	1	2	1
AX-110912744	4A	107228194	4500.23	153	39	66	48	38.25	76.5	38.25	0.139375	-0.342201	0.8125	72	81	76.5	76.5	0.466854	0.888889	-0.111111	0.888889	2	1	2	0	1	1	0	2	1	1	1	2	2	2	1	2	0	1	1	0	1	1	1	1	0	0	2	1
AX-109581996	4A	107699007	4500.7	153	39	66	48	38.25	76.5	38.25	0.139375	-0.342201	0.8125	72	81	76.5	76.5	0.466854	0.888889	-0.111111	0.888889	2	1	2	0	1	1	0	2	1	1	1	2	2	2	1	2	0	1	1	0	1	1	1	1	0	0	2	1
AX-109506032	4A	108192759	4501.19	153	39	67	47	38.25	76.5	38.25	0.202293	-0.466561	0.829787	72.5	80.5	76.5	76.5	0.517786	0.900621	-0.0993789	0.900621	2	1	2	0	1	1	0	2	1	1	1	2	2	2	1	2	0	1	1	0	1	1	1	1	0	0	2	1
AX-108995509	4A	108747433	4501.75	140	28	66	46	35	70	35	0.0786414	-0.151173	0.608696	61	79	70	70	0.12819	0.772152	-0.227848	0.772152	2	1	2	0	-1	1	0	2	1	1	1	2	2	-1	1	2	0	1	1	0	1	1	1	1	-1	0	2	1
AX-109324791	4A	109148447	4502.15	143	37	59	47	35.75	71.5	35.75	0.0558763	-0.0370917	0.787234	66.5	76.5	71.5	71.5	0.403019	0.869281	-0.130719	0.869281	2	2	2	0	1	1	0	2	1	-1	1	2	2	2	1	2	0	1	1	0	1	0	1	1	0	0	2	1
AX-109997716	4A	109770546	4502.77	146	39	67	40	36.5	73	36.5	0.606531	-0.833096	0.975	72.5	73.5	73	73	0.934042	0.986395	-0.0136054	0.986395	2	1	2	0	1	1	0	2	1	1	1	2	2	-1	1	2	0	1	1	0	1	1	1	1	0	0	-1	1
AX-110552751	4A	110298500	4503.3	146	36	65	45	36.5	73	36.5	0.238949	-0.522151	0.8	68.5	77.5	73	73	0.456365	0.883871	-0.116129	0.883871	2	1	2	0	1	1	0	2	1	1	1	2	2	-1	1	2	0	1	1	0	1	1	1	1	0	0	2	1
AX-109354728	4A	111268266	4504.27	153	39	66	48	38.25	76.5	38.25	0.139375	-0.342201	0.8125	72	81	76.5	76.5	0.466854	0.888889	-0.111111	0.888889	2	1	2	0	1	1	0	2	1	1	1	2	2	2	1	2	0	1	1	0	1	1	1	1	0	0	2	1
AX-111014081	4A	111816817	4504.82	153	39	66	48	38.25	76.5	38.25	0.139375	-0.342201	0.8125	72	81	76.5	76.5	0.466854	0.888889	-0.111111	0.888889	2	1	2	0	1	1	0	2	1	1	1	2	2	2	1	2	0	1	1	0	1	1	1	1	0	0	2	1
AX-111122406	4A	112326134	4505.33	148	36	69	43	37	74	37	0.512262	-0.776709	0.837209	70.5	77.5	74	74	0.565023	0.909677	-0.0903226	0.909677	2	1	2	0	1	1	0	2	1	1	1	2	2	2	1	2	0	-1	1	0	1	1	1	1	0	0	-1	1
AX-109330895	4A	112794824	4505.79	149	39	68	42	37.25	74.5	37.25	0.533916	-0.79053	0.928571	73	76	74.5	74.5	0.805861	0.960526	-0.0394737	0.960526	2	1	2	0	1	1	0	2	1	1	1	2	2	2	1	2	0	1	1	0	1	1	1	1	0	0	2	1
AX-109946109	4A	137017919	4530.02	145	81	36	28	36.25	72.5	36.25	4.03768e-17	11.6007	2.89286	99	46	72.5	72.5	1.07549e-05	2.15217	1.15217	2.15217	0	0	0	0	1	1	-1	0	0	0	1	2	2	2	0	2	0	0	1	0	1	0	1	1	0	-1	2	0
AX-110517615	4A	477578034	4870.58	152	78	36	38	38	76	38	1.92947e-14	9.54131	2.05263	96	56	76	76	0.00117687	1.71429	0.714286	1.71429	0	0	0	0	1	1	0	0	0	0	2	2	2	2	0	2	0	0	1	0	1	2	1	1	1	0	2	0
AX-109490376	4A	482871379	4875.87	151	79	35	37	37.75	75.5	37.75	3.10028e-15	10.1516	2.13514	96.5	54.5	75.5	75.5	0.000631036	1.77064	0.770642	1.77064	0	0	0	0	1	1	0	0	0	0	2	2	2	2	0	2	0	0	1	0	1	2	1	1	1	0	2	0
AX-109500638	4A	483900334	4876.9	147	78	40	29	36.75	73.5	36.75	1.88542e-14	9.54902	2.68966	98	49	73.5	73.5	5.31213e-05	2	1	2	0	0	0	0	1	1	0	0	0	0	2	2	2	2	0	2	0	0	1	0	1	2	1	1	1	0	-1	0
AX-109307896	4A	484860570	4877.86	152	79	37	36	38	76	38	1.06031e-14	9.74116	2.19444	97.5	54.5	76	76	0.000487084	1.78899	0.788991	1.78899	0	0	0	0	1	1	0	0	0	0	2	2	2	2	0	2	0	0	1	0	1	2	1	1	1	0	2	0
AX-110016016	4A	488553399	4881.55	153	79	36	38	38.25	76.5	38.25	8.25378e-15	9.82477	2.07895	97	56	76.5	76.5	0.000917568	1.73214	0.732143	1.73214	0	0	0	0	1	1	0	0	0	0	2	2	2	2	0	2	0	0	1	0	1	2	1	1	1	0	2	0
AX-109301139	4A	537551725	4930.55	153	41	59	53	38.25	76.5	38.25	0.00712287	0.650496	0.773585	70.5	82.5	76.5	76.5	0.331975	0.854545	-0.145455	0.854545	2	1	2	0	1	1	0	2	1	1	2	2	2	0	1	2	0	1	1	0	1	0	1	1	0	0	2	1
AX-111522375	4A	538214542	4931.21	153	88	31	34	38.25	76.5	38.25	9.33128e-21	14.3955	2.58824	103.5	49.5	76.5	76.5	1.2675e-05	2.09091	1.09091	2.09091	0	0	0	0	1	1	0	0	0	0	2	2	2	0	0	2	0	0	1	0	1	0	1	1	0	0	2	0
AX-110371373	4A	539823119	4932.82	151	87	31	33	37.75	75.5	37.75	1.66857e-20	14.2015	2.63636	102.5	48.5	75.5	75.5	1.1105e-05	2.1134	1.1134	2.1134	0	0	0	0	1	1	0	0	0	0	2	2	2	0	0	2	0	0	1	0	1	0	1	1	0	0	2	0
AX-109378449	4A	565712501	4958.71	151	37	60	54	37.75	75.5	37.75	0.00612102	0.701095	0.685185	67	84	75.5	75.5	0.16653	0.797619	-0.202381	0.797619	1	1	2	1	1	1	0	2	1	1	2	1	2	2	1	2	0	1	1	0	1	2	0	1	0	0	0	1
AX-108887341	4A	567213012	4960.21	153	85	30	38	38.25	76.5	38.25	2.84767e-19	13.2545	2.23684	100	53	76.5	76.5	0.000144857	1.88679	0.886792	1.88679	0	0	0	1	1	1	0	0	0	0	2	1	2	2	0	2	0	0	1	0	1	2	0	1	0	0	0	0
AX-109391536	4A	584425606	4977.43	152	80	37	35	38	76	38	3.33093e-15	10.1277	2.28571	98.5	53.5	76	76	0.000262259	1.84112	0.841121	1.84112	0	0	0	1	1	1	0	0	0	0	2	1	2	2	0	2	0	0	1	1	1	2	0	1	0	0	0	0
AX-109031111	4A	592217074	4985.22	152	29	69	54	38	76	38	0.00859496	0.587785	0.537037	63.5	88.5	76	76	0.042584	0.717514	-0.282486	0.717514	1	1	2	1	1	1	0	2	1	1	2	1	2	2	1	2	0	1	1	0	0	2	0	1	0	0	0	1
AX-110440850	4A	593279486	4986.28	151	31	67	53	37.75	75.5	37.75	0.0155725	0.389394	0.584906	64.5	86.5	75.5	75.5	0.0734001	0.745665	-0.254335	0.745665	1	1	2	1	1	1	0	2	1	1	2	1	2	2	1	2	0	1	1	0	0	2	0	1	0	0	0	1
AX-110985030	4A	593284738	4986.28	152	31	68	53	38	76	38	0.0178399	0.344017	0.584906	65	87	76	76	0.0743529	0.747126	-0.252874	0.747126	1	1	2	1	1	1	0	2	1	1	2	1	2	2	1	2	0	1	1	0	0	2	0	1	0	0	0	1
AX-86184085	4A	594664440	4987.66	152	72	37	43	38	76	38	8.04434e-12	7.52748	1.67442	90.5	61.5	76	76	0.0186622	1.47154	0.471545	1.47154	0	0	0	1	1	1	0	0	0	0	2	1	2	2	0	2	0	0	1	0	0	2	0	1	0	0	2	0
AX-110173837	4A	594895428	4987.9	152	78	37	37	38	76	38	3.20215e-14	9.37221	2.10811	96.5	55.5	76	76	0.000882477	1.73874	0.738739	1.73874	0	0	0	1	1	1	0	0	0	0	2	1	2	2	0	2	0	0	1	0	0	2	0	1	0	0	0	0
AX-109485039	4A	595191246	4988.19	152	77	37	38	38	76	38	9.17474e-14	9.02083	2.02632	95.5	56.5	76	76	0.00155982	1.69027	0.690265	1.69027	0	0	0	1	1	1	0	0	0	0	2	1	2	2	0	2	0	0	1	0	0	2	0	1	0	0	0	0
AX-111466985	4A	596508514	4989.51	153	76	41	36	38.25	76.5	38.25	2.01305e-12	7.98991	2.11111	96.5	56.5	76.5	76.5	0.00122151	1.70796	0.707965	1.70796	0	0	0	1	1	1	2	0	0	0	2	0	2	2	0	2	0	0	1	0	0	0	0	1	0	0	2	0
AX-95025458	4A	598433552	4991.43	149	70	34	45	37.25	74.5	37.25	4.13551e-12	7.74958	1.55556	87	62	74.5	74.5	0.0405522	1.40323	0.403226	1.40323	0	0	0	1	1	1	2	0	0	-1	2	0	2	2	0	2	0	0	1	0	1	2	0	1	0	0	2	0
AX-108917261	4A	600798863	4993.8	150	76	41	33	37.5	75	37.5	8.96749e-13	8.25984	2.30303	96.5	53.5	75	75	0.000446533	1.80374	0.803738	1.80374	0	0	0	1	1	1	2	0	0	0	2	0	2	2	0	2	0	0	1	0	1	0	0	1	0	1	2	0
AX-109906404	4A	602747129	4995.75	151	76	37	38	37.75	75.5	37.75	2.09225e-13	8.74565	2	94.5	56.5	75.5	75.5	0.00198548	1.67257	0.672566	1.67257	0	0	0	1	1	1	0	0	0	0	2	0	2	0	0	2	0	0	2	0	1	0	0	1	0	1	2	0
AX-110679413	4A	604118467	4997.12	143	71	40	32	35.75	71.5	35.75	2.25793e-11	7.18297	2.21875	91	52	71.5	71.5	0.00110885	1.75	0.75	1.75	0	0	0	1	1	2	0	0	0	0	1	0	2	0	0	2	0	0	1	0	1	-1	0	1	1	1	2	0
AX-111759651	4A	605781362	4998.78	151	30	76	45	37.75	75.5	37.75	0.224613	-0.501498	0.666667	68	83	75.5	75.5	0.222206	0.819277	-0.180723	0.819277	1	1	1	1	1	2	2	2	1	1	1	0	2	2	1	2	1	0	1	0	1	2	0	1	1	1	1	1
AX-109469915	4A	607240777	5000.24	153	71	43	39	38.25	76.5	38.25	5.27567e-10	6.13106	1.82051	92.5	60.5	76.5	76.5	0.00968025	1.52893	0.528926	1.52893	0	0	0	1	1	2	0	0	0	0	1	0	2	2	0	2	0	0	1	0	1	2	0	1	1	1	2	0
AX-110517066	4A	607418782	5000.42	153	80	45	28	38.25	76.5	38.25	4.91553e-14	9.22915	2.85714	102.5	50.5	76.5	76.5	2.62296e-05	2.0297	1.0297	2.0297	0	0	0	1	1	2	0	0	0	0	1	1	2	0	0	2	0	0	1	0	1	2	0	1	1	1	0	0
AX-109354657	4A	607895298	5000.9	147	76	44	27	36.75	73.5	36.75	5.81323e-13	8.40454	2.81481	98	49	73.5	73.5	5.31213e-05	2	1	2	0	0	0	1	1	2	0	0	0	0	1	1	2	0	0	2	0	0	1	0	1	2	0	-1	1	1	0	0
AX-110946610	4A	608033587	5001.03	145	76	40	29	36.25	72.5	36.25	1.13901e-13	8.94864	2.62069	96	49	72.5	72.5	9.49537e-05	1.95918	0.959184	1.95918	0	0	0	1	1	2	0	0	0	0	-1	1	2	0	0	2	0	0	1	0	1	2	0	1	1	-1	0	0
AX-111079701	4A	611973106	5004.97	149	21	76	52	37.25	74.5	37.25	0.00153402	1.16303	0.403846	59	90	74.5	74.5	0.0110973	0.655556	-0.344444	0.655556	1	2	1	1	1	2	2	2	1	1	1	1	2	2	1	2	1	0	1	1	0	2	0	1	1	1	2	1
AX-89567379	4A	612401584	5005.4	144	32	69	43	36	72	36	0.380877	-0.677782	0.744186	66.5	77.5	72	72	0.359317	0.858065	-0.141935	0.858065	1	2	2	1	1	2	0	2	-1	1	1	1	1	0	1	2	1	1	1	1	0	2	0	1	1	1	0	1
AX-111537186	4A	613525981	5006.53	153	80	42	31	38.25	76.5	38.25	2.67663e-14	9.43205	2.58065	101	52	76.5	76.5	7.45068e-05	1.94231	0.942308	1.94231	0	0	0	1	1	2	0	0	0	0	1	1	1	0	0	2	0	0	1	1	0	2	0	1	1	1	0	0
AX-109582340	4A	624134756	5017.13	153	34	62	57	38.25	76.5	38.25	0.00201753	1.07157	0.596491	65	88	76.5	76.5	0.0629648	0.738636	-0.261364	0.738636	2	2	1	0	1	0	0	2	0	1	1	1	1	0	1	2	1	1	1	2	2	2	1	1	2	1	2	2
AX-110008463	4A	624314019	5017.31	153	34	62	57	38.25	76.5	38.25	0.00201753	1.07157	0.596491	65	88	76.5	76.5	0.0629648	0.738636	-0.261364	0.738636	2	2	1	0	1	0	0	2	0	1	1	1	1	0	1	2	1	1	1	2	2	2	1	1	2	1	2	2
AX-109443083	4A	627995201	5021	151	82	38	31	37.75	75.5	37.75	2.69223e-16	10.9674	2.64516	101	50	75.5	75.5	3.32009e-05	2.02	1.02	2.02	0	0	0	0	0	1	2	0	0	0	1	1	1	2	0	2	0	0	1	2	2	0	1	1	1	1	0	0
AX-110570010	4A	629272194	5022.27	150	77	39	34	37.5	75	37.5	1.38672e-13	8.88295	2.26471	96.5	53.5	75	75	0.000446533	1.80374	0.803738	1.80374	0	0	0	0	0	1	0	0	0	0	1	1	1	2	0	2	0	0	1	2	2	0	1	1	1	1	2	0
AX-111526124	4A	631557405	5024.56	151	76	39	36	37.75	75.5	37.75	5.4297e-13	8.42732	2.11111	95.5	55.5	75.5	75.5	0.00113331	1.72072	0.720721	1.72072	0	0	0	0	0	1	0	0	0	0	1	1	1	2	0	2	0	0	1	2	2	0	1	1	1	1	2	0
AX-111820519	4A	639013716	5032.01	153	53	64	36	38.25	76.5	38.25	0.0196167	0.312324	1.47222	85	68	76.5	76.5	0.169327	1.25	0.25	1.25	2	2	1	0	0	1	0	1	0	1	1	1	1	2	1	2	1	1	1	1	2	0	1	1	1	1	0	2
AX-111592727	4A	639438855	5032.44	142	44	64	34	35.5	71	35.5	0.24799	-0.534549	1.29412	76	66	71	71	0.401368	1.15152	0.151515	1.15152	2	2	1	-1	0	1	-1	1	0	1	1	1	1	-1	1	2	1	1	1	1	-1	0	1	1	1	1	0	2
AX-111600193	4A	642368254	5035.37	153	78	39	36	38.25	76.5	38.25	1.02208e-13	8.98479	2.16667	97.5	55.5	76.5	76.5	0.000685037	1.75676	0.756757	1.75676	0	0	0	1	1	1	2	0	0	0	1	1	0	2	0	2	0	0	2	1	0	0	1	2	2	1	2	0
AX-111653695	4A	646824572	5039.82	153	80	35	38	38.25	76.5	38.25	1.64262e-15	10.3637	2.10526	97.5	55.5	76.5	76.5	0.000685037	1.75676	0.756757	1.75676	0	0	0	1	1	1	2	0	0	0	0	1	0	2	0	2	0	0	2	1	0	0	1	2	2	1	2	0
AX-108775849	4A	660922081	5053.92	149	46	62	41	37.25	74.5	37.25	0.10382	-0.243891	1.12195	77	72	74.5	74.5	0.682088	1.06944	0.0694444	1.06944	2	2	1	1	1	1	0	1	0	1	0	1	0	2	1	2	1	1	2	1	-1	2	1	1	2	1	0	1
AX-111550229	4A	661959307	5054.96	153	55	61	37	38.25	76.5	38.25	0.00520482	0.75522	1.48649	85.5	67.5	76.5	76.5	0.14561	1.26667	0.266667	1.26667	2	2	1	1	1	1	0	1	0	1	0	1	0	2	1	2	1	1	2	1	0	0	1	1	2	1	0	1
AX-110492648	4A	663368503	5056.37	153	49	64	40	38.25	76.5	38.25	0.0763906	-0.14148	1.225	81	72	76.5	76.5	0.466854	1.125	0.125	1.125	2	2	1	0	1	1	0	1	0	1	0	1	0	2	1	2	1	1	2	1	0	2	1	1	1	1	0	1
AX-111833434	4A	664529882	5057.53	150	79	32	39	37.5	75	37.5	4.57845e-16	10.7901	2.02564	95	55	75	75	0.00109084	1.72727	0.727273	1.72727	0	0	0	0	-1	1	2	0	0	0	0	1	0	2	0	2	0	0	2	1	0	2	1	1	2	1	2	0
AX-95630867	4A	665504435	5058.5	153	78	36	39	38.25	76.5	38.25	2.34864e-14	9.47569	2	96	57	76.5	76.5	0.00161622	1.68421	0.684211	1.68421	0	0	0	0	1	1	2	0	0	0	0	1	0	2	0	2	0	0	2	1	0	2	1	1	1	1	2	0
AX-109416582	4A	668471682	5061.47	145	37	61	47	36.25	72.5	36.25	0.0809606	-0.160875	0.787234	67.5	77.5	72.5	72.5	0.406282	0.870968	-0.129032	0.870968	2	2	1	0	1	1	-1	1	0	1	0	1	0	-1	1	2	1	1	2	1	0	2	1	1	1	1	2	1
AX-110441175	4A	673854310	5066.85	153	77	37	39	38.25	76.5	38.25	1.10547e-13	8.95861	1.97436	95.5	57.5	76.5	76.5	0.00212546	1.66087	0.66087	1.66087	0	0	0	0	1	1	2	0	0	0	0	2	0	2	0	2	0	0	2	1	0	0	1	1	1	1	2	0
AX-95104850	4A	688095748	5081.1	153	71	42	40	38.25	76.5	38.25	3.2739e-10	6.29033	1.775	92	61	76.5	76.5	0.0122036	1.5082	0.508197	1.5082	0	0	0	1	1	1	2	0	0	0	1	1	0	2	0	2	0	0	2	1	0	2	1	2	1	1	2	0
AX-110386779	4A	688398094	5081.4	150	71	42	37	37.5	75	37.5	2.22373e-10	6.41944	1.91892	92	58	75	75	0.00550173	1.58621	0.586207	1.58621	0	0	0	1	1	1	2	0	0	0	1	1	0	2	0	2	0	0	2	1	0	2	1	2	1	1	2	0
AX-108899028	4A	701656904	5094.66	151	72	39	40	37.75	75.5	37.75	2.46276e-11	7.15398	1.8	91.5	59.5	75.5	75.5	0.00921097	1.53782	0.537815	1.53782	0	0	0	1	0	1	2	0	0	0	2	1	0	2	0	2	0	0	2	2	0	2	2	2	1	1	2	0
AX-111050965	4A	703966317	5096.97	150	73	37	40	37.5	75	37.5	3.05778e-12	7.85037	1.825	91.5	58.5	75	75	0.00705073	1.5641	0.564103	1.5641	0	0	0	1	0	1	2	0	0	0	2	1	0	2	0	2	0	0	2	2	0	2	2	2	1	1	2	0
AX-110928325	4A	704647631	5097.65	153	32	66	55	38.25	76.5	38.25	0.00745632	0.635224	0.581818	65	88	76.5	76.5	0.0629648	0.738636	-0.261364	0.738636	1	2	0	1	0	1	2	1	0	1	2	1	0	2	1	2	0	2	2	2	0	2	2	2	1	1	2	1
AX-109653442	4A	705111908	5098.11	152	74	36	42	38	76	38	8.53463e-13	8.27635	1.7619	92	60	76	76	0.00944417	1.53333	0.533333	1.53333	0	0	0	1	0	1	2	0	0	0	2	1	0	2	0	2	0	0	2	2	0	2	2	2	1	1	2	0
AX-94807766	4A	705169743	5098.17	148	67	38	43	37	74	37	5.05534e-10	6.1453	1.55814	86	62	74	74	0.0485197	1.3871	0.387097	1.3871	0	0	-1	1	0	1	2	0	0	0	2	2	0	2	0	2	0	0	2	2	1	2	2	2	1	1	2	0
AX-108905356	4A	706497864	5099.5	153	75	36	42	38.25	76.5	38.25	3.95422e-13	8.53317	1.78571	93	60	76.5	76.5	0.00763288	1.55	0.55	1.55	0	0	0	1	0	1	2	0	0	0	2	1	0	2	0	2	0	0	2	2	0	2	2	2	1	1	2	0
AX-108796225	4A	707464669	5100.46	148	72	36	40	37	74	37	3.31543e-12	7.82336	1.8	90	58	74	74	0.00852885	1.55172	0.551724	1.55172	0	0	0	1	0	1	2	0	0	0	2	1	0	2	0	2	0	0	2	2	-1	2	2	2	1	1	-1	0
AX-109915181	4A	707831859	5100.83	153	75	36	42	38.25	76.5	38.25	3.95422e-13	8.53317	1.78571	93	60	76.5	76.5	0.00763288	1.55	0.55	1.55	0	0	0	1	0	1	2	0	0	0	2	1	0	2	0	2	0	0	2	2	0	2	2	2	1	1	2	0
AX-108747090	4A	708706473	5101.71	153	75	36	42	38.25	76.5	38.25	3.95422e-13	8.53317	1.78571	93	60	76.5	76.5	0.00763288	1.55	0.55	1.55	0	0	0	1	0	1	2	0	0	0	2	1	0	2	0	2	0	0	2	2	0	2	2	2	1	1	2	0
AX-111221198	4A	709049773	5102.05	153	76	36	41	38.25	76.5	38.25	1.62563e-13	8.82989	1.85366	94	59	76.5	76.5	0.00466088	1.59322	0.59322	1.59322	0	0	0	1	0	1	2	0	0	0	2	1	0	2	0	2	0	0	2	2	0	2	2	2	1	1	2	0
AX-109551603	4A	710250345	5103.25	150	33	62	55	37.5	75	37.5	0.00416933	0.829269	0.6	64	86	75	75	0.072448	0.744186	-0.255814	0.744186	1	2	0	1	0	1	2	1	0	1	2	1	0	2	1	2	0	2	2	2	0	2	2	2	1	1	2	1
AX-110624745	4A	726440339	5119.44	149	83	31	35	37.25	74.5	37.25	1.7934e-18	12.6402	2.37143	98.5	50.5	74.5	74.5	8.41323e-05	1.9505	0.950495	1.9505	0	0	0	1	0	0	0	0	0	0	2	2	1	2	0	2	0	0	1	2	1	0	2	2	1	2	2	0
AX-110966412	4A	733709860	5126.71	150	77	37	36	37.5	75	37.5	5.90731e-14	9.1678	2.13889	95.5	54.5	75	75	0.00081504	1.75229	0.752294	1.75229	0	0	0	1	0	0	0	0	0	0	2	2	1	2	0	2	0	0	1	2	2	0	2	2	1	2	2	0
AX-108750428	4B	557571	5127.56	153	45	62	46	38.25	76.5	38.25	0.0636153	-0.0803911	0.978261	76	77	76.5	76.5	0.935565	0.987013	-0.012987	0.987013	1	1	1	1	0	2	2	1	2	0	0	1	1	0	2	2	1	1	1	0	1	0	0	1	0	0	0	1
AX-94724471	4B	6084778	5133.08	146	71	38	37	36.5	73	36.5	1.87725e-11	7.24461	1.91892	90	56	73	73	0.00489505	1.60714	0.607143	1.60714	0	0	0	1	0	2	-1	0	0	0	0	-1	1	2	0	2	0	0	1	0	1	2	0	1	0	1	2	0
AX-108760910	4B	6813656	5133.81	153	82	37	34	38.25	76.5	38.25	4.00328e-16	10.8349	2.41176	100.5	52.5	76.5	76.5	0.000104212	1.91429	0.914286	1.91429	0	0	0	1	0	2	0	0	0	0	0	1	1	0	0	2	0	0	1	0	1	0	0	1	2	1	0	0
AX-95684545	4B	7037407	5134.04	147	76	38	33	36.75	73.5	36.75	1.23259e-13	8.92228	2.30303	95	52	73.5	73.5	0.000390266	1.82692	0.826923	1.82692	0	0	0	1	0	2	0	0	0	0	0	1	1	-1	0	2	0	0	1	0	1	1	0	1	2	1	0	0
AX-95630628	4B	10437508	5137.44	153	83	39	31	38.25	76.5	38.25	2.19417e-16	11.0356	2.67742	102.5	50.5	76.5	76.5	2.62296e-05	2.0297	1.0297	2.0297	0	0	0	1	0	2	2	0	0	0	0	1	1	2	0	2	0	0	2	0	1	2	0	1	2	1	0	0
AX-111640796	4B	12536696	5139.54	148	35	60	53	37	74	37	0.00792417	0.61491	0.660377	65	83	74	74	0.138982	0.783133	-0.216867	0.783133	-1	1	1	1	0	2	0	1	2	1	0	1	1	2	2	2	1	2	2	0	1	2	0	1	2	1	2	1
AX-95684402	4B	12892078	5139.89	153	75	40	38	38.25	76.5	38.25	3.55472e-12	7.8001	1.97368	95	58	76.5	76.5	0.00277817	1.63793	0.637931	1.63793	0	0	0	1	0	2	0	0	0	0	0	1	1	2	0	2	0	0	2	0	1	2	0	1	2	1	2	0
AX-110473522	4B	14583784	5141.58	152	36	63	53	38	76	38	0.0161635	0.376959	0.679245	67.5	84.5	76	76	0.167931	0.798817	-0.201183	0.798817	0	1	1	1	0	2	2	1	2	1	0	1	1	2	2	2	1	2	2	0	1	2	0	1	2	1	2	1
AX-110531267	4B	15414989	5142.41	143	34	61	48	35.75	71.5	35.75	0.054335	-0.0277544	0.708333	64.5	78.5	71.5	71.5	0.241704	0.821656	-0.178344	0.821656	0	1	1	1	0	2	0	1	2	1	0	1	1	2	2	2	1	2	2	0	1	2	0	-1	2	1	2	1
AX-108819906	4B	15616019	5142.62	151	37	63	51	37.75	75.5	37.75	0.034474	0.124116	0.72549	68.5	82.5	75.5	75.5	0.254576	0.830303	-0.169697	0.830303	0	1	1	1	0	2	0	1	2	1	0	1	1	2	2	2	1	2	2	0	1	2	0	1	2	1	2	1
AX-110579095	4B	21911866	5148.91	153	73	37	43	38.25	76.5	38.25	3.86996e-12	7.77174	1.69767	91.5	61.5	76.5	76.5	0.0152934	1.4878	0.487805	1.4878	0	0	0	1	1	2	2	0	0	0	0	1	1	0	0	2	0	0	2	0	1	2	0	2	2	1	2	0
AX-109968140	4B	22255717	5149.26	146	81	35	30	36.5	73	36.5	4.70232e-17	11.5498	2.7	98.5	47.5	73	73	2.43448e-05	2.07368	1.07368	2.07368	0	0	0	1	1	2	2	0	0	0	0	1	1	0	0	2	0	0	2	0	1	2	0	2	2	1	0	0
AX-111518025	4B	42936852	5169.94	153	35	63	55	38.25	76.5	38.25	0.00676	0.66795	0.636364	66.5	86.5	76.5	76.5	0.105899	0.768786	-0.231214	0.768786	0	1	1	2	1	0	2	0	2	1	1	1	1	2	1	2	1	2	2	1	1	2	0	1	2	1	2	1
AX-111657163	4B	43230034	5170.23	153	74	41	38	38.25	76.5	38.25	1.46813e-11	7.32666	1.94737	94.5	58.5	76.5	76.5	0.00360935	1.61538	0.615385	1.61538	0	0	0	2	1	0	2	0	0	0	1	1	1	2	0	2	0	0	2	1	1	2	0	1	1	1	2	0
AX-110460498	4B	44924279	5171.92	153	35	64	54	38.25	76.5	38.25	0.0122533	0.469411	0.648148	67	86	76.5	76.5	0.124524	0.77907	-0.22093	0.77907	0	1	1	2	1	0	2	0	2	1	1	1	1	2	1	2	1	2	2	1	1	2	0	1	1	1	2	1
AX-108867943	4B	141423906	5268.42	151	77	38	36	37.75	75.5	37.75	1.19164e-13	8.93356	2.13889	96	55	75.5	75.5	0.000848305	1.74545	0.745455	1.74545	0	0	0	2	1	0	2	0	0	0	1	1	1	2	0	2	0	0	2	1	1	2	0	1	1	1	2	0
AX-109425122	4B	141958974	5268.96	153	77	40	36	38.25	76.5	38.25	4.62578e-13	8.48081	2.13889	97	56	76.5	76.5	0.000917568	1.73214	0.732143	1.73214	0	0	0	2	1	0	2	0	0	0	1	1	1	2	0	2	0	0	2	1	1	2	0	1	1	1	2	0
AX-110017436	4B	145846703	5272.85	153	77	39	37	38.25	76.5	38.25	2.98541e-13	8.62698	2.08108	96.5	56.5	76.5	76.5	0.00122151	1.70796	0.707965	1.70796	0	0	0	2	1	0	2	0	0	0	1	1	1	2	0	2	0	0	2	1	1	2	0	1	1	1	2	0
AX-109057982	4B	150564179	5277.56	143	75	40	28	35.75	71.5	35.75	1.83755e-13	8.78898	2.67857	95	48	71.5	71.5	8.48267e-05	1.97917	0.979167	1.97917	0	0	0	2	1	0	-1	0	0	0	1	1	1	2	0	2	0	0	2	1	1	-1	0	1	1	1	1	0
AX-110919561	4B	151093499	5278.09	153	77	38	38	38.25	76.5	38.25	1.85264e-13	8.78625	2.02632	96	57	76.5	76.5	0.00161622	1.68421	0.684211	1.68421	0	0	0	2	1	0	2	0	0	0	1	1	1	2	0	2	0	0	2	1	1	2	0	1	1	1	2	0
AX-110670562	4B	153152119	5280.15	153	77	38	38	38.25	76.5	38.25	1.85264e-13	8.78625	2.02632	96	57	76.5	76.5	0.00161622	1.68421	0.684211	1.68421	0	0	0	2	1	0	2	0	0	0	1	1	1	2	0	2	0	0	2	1	1	2	0	1	1	1	2	0
AX-109489399	4B	154684650	5281.68	153	77	38	38	38.25	76.5	38.25	1.85264e-13	8.78625	2.02632	96	57	76.5	76.5	0.00161622	1.68421	0.684211	1.68421	0	0	0	2	1	0	2	0	0	0	1	1	1	2	0	2	0	0	2	1	1	2	0	1	1	1	2	0
AX-110027725	4B	155279204	5282.28	152	77	39	36	38	76	38	2.36609e-13	8.70459	2.13889	96.5	55.5	76	76	0.000882477	1.73874	0.738739	1.73874	0	0	0	2	1	0	2	0	0	0	1	1	1	2	0	2	0	0	2	1	1	-1	0	1	1	1	2	0
AX-111003696	4B	155810252	5282.81	151	77	37	37	37.75	75.5	37.75	7.44628e-14	9.09051	2.08108	95.5	55.5	75.5	75.5	0.00113331	1.72072	0.720721	1.72072	0	0	0	2	1	0	2	0	0	0	1	-1	1	2	0	2	0	0	2	1	1	2	0	1	1	1	2	0
AX-108733620	4B	156308653	5283.31	153	77	38	38	38.25	76.5	38.25	1.85264e-13	8.78625	2.02632	96	57	76.5	76.5	0.00161622	1.68421	0.684211	1.68421	0	0	0	2	1	0	2	0	0	0	1	1	1	2	0	2	0	0	2	1	1	2	0	1	1	1	2	0
AX-110943296	4B	159347956	5286.35	145	73	40	32	36.25	72.5	36.25	4.34468e-12	7.73311	2.28125	93	52	72.5	72.5	0.000661968	1.78846	0.788462	1.78846	0	0	0	2	1	0	2	0	0	0	1	1	1	2	0	2	0	0	2	1	1	-1	0	1	1	1	2	0
AX-110032284	4B	159930339	5286.93	153	77	38	38	38.25	76.5	38.25	1.85264e-13	8.78625	2.02632	96	57	76.5	76.5	0.00161622	1.68421	0.684211	1.68421	0	0	0	2	1	0	2	0	0	0	1	1	1	2	0	2	0	0	2	1	1	2	0	1	1	1	2	0
AX-109580702	4B	161081395	5288.08	153	77	38	38	38.25	76.5	38.25	1.85264e-13	8.78625	2.02632	96	57	76.5	76.5	0.00161622	1.68421	0.684211	1.68421	0	0	0	2	1	0	2	0	0	0	1	1	1	2	0	2	0	0	2	1	1	2	0	1	1	1	2	0
AX-111529675	4B	163050441	5290.05	152	77	37	38	38	76	38	9.17474e-14	9.02083	2.02632	95.5	56.5	76	76	0.00155982	1.69027	0.690265	1.69027	0	0	0	2	1	0	2	0	0	0	1	1	1	2	0	2	0	0	2	1	1	2	0	1	1	1	2	0
AX-109496305	4B	163636616	5290.64	149	77	37	35	37.25	74.5	37.25	4.57875e-14	9.25284	2.2	95.5	53.5	74.5	74.5	0.000580053	1.78505	0.785047	1.78505	0	0	0	2	1	0	2	0	0	0	1	1	1	2	0	2	0	0	2	1	1	2	0	1	1	1	2	0
AX-110565938	4B	164115877	5291.12	153	77	38	38	38.25	76.5	38.25	1.85264e-13	8.78625	2.02632	96	57	76.5	76.5	0.00161622	1.68421	0.684211	1.68421	0	0	0	2	1	0	2	0	0	0	1	1	1	2	0	2	0	0	2	1	1	2	0	1	1	1	2	0
AX-111632283	4B	166698372	5293.7	142	74	38	30	35.5	71	35.5	2.61634e-13	8.67103	2.46667	93	49	71	71	0.000222149	1.89796	0.897959	1.89796	0	0	0	2	1	0	2	0	0	0	1	1	1	2	0	2	0	0	2	1	1	2	1	1	1	1	-1	0
AX-111166447	4B	168268411	5295.27	149	77	38	34	37.25	74.5	37.25	6.98835e-14	9.1117	2.26471	96	53	74.5	74.5	0.000427179	1.81132	0.811321	1.81132	0	0	0	-1	1	0	2	0	0	0	1	1	1	2	0	2	0	0	-1	1	1	2	0	1	1	1	2	0
AX-111567546	4B	169419980	5296.42	151	75	38	38	37.75	75.5	37.75	9.40793e-13	8.24383	1.97368	94	57	75.5	75.5	0.00260374	1.64912	0.649123	1.64912	0	0	0	2	1	0	2	0	0	0	1	1	1	2	0	2	0	0	2	1	1	2	0	1	1	1	2	0
AX-109885115	4B	170853878	5297.85	146	76	35	35	36.5	73	36.5	2.56426e-14	9.44637	2.17143	93.5	52.5	73	73	0.000690852	1.78095	0.780952	1.78095	0	0	0	2	-1	0	2	0	0	0	1	1	1	2	0	2	0	0	2	1	1	2	0	1	1	1	2	0
AX-109431795	4B	172430957	5299.43	153	76	39	38	38.25	76.5	38.25	8.27588e-13	8.28663	2	95.5	57.5	76.5	76.5	0.00212546	1.66087	0.66087	1.66087	0	0	0	2	1	0	2	0	0	0	1	1	1	2	0	2	0	0	2	1	1	2	0	1	1	1	2	0
AX-111022564	4B	195165547	5322.17	151	78	37	36	37.75	75.5	37.75	2.51336e-14	9.45306	2.16667	96.5	54.5	75.5	75.5	0.000631036	1.77064	0.770642	1.77064	0	0	0	2	1	0	2	0	0	0	1	1	1	2	0	2	0	0	2	1	1	2	0	1	1	1	2	0
AX-111147540	4B	227345411	5354.35	151	78	40	33	37.75	75.5	37.75	8.44473e-14	9.04851	2.36364	98	53	75.5	75.5	0.000250207	1.84906	0.849057	1.84906	0	0	0	2	1	0	2	0	0	0	1	1	1	0	0	2	0	0	2	1	1	-1	0	1	1	1	2	0
AX-109058133	4B	245967213	5372.97	153	79	40	34	38.25	76.5	38.25	4.88351e-14	9.23133	2.32353	99	54	76.5	76.5	0.000274727	1.83333	0.833333	1.83333	0	0	0	2	1	0	2	0	0	0	1	1	1	0	0	2	0	0	2	1	1	2	0	1	1	1	2	0
AX-110359713	4B	267026256	5394.03	148	78	38	32	37	74	37	1.53017e-14	9.61871	2.4375	97	51	74	74	0.000156089	1.90196	0.901961	1.90196	0	0	0	2	1	0	2	0	0	0	1	1	1	2	0	2	0	0	2	1	1	-1	0	1	1	1	2	0
AX-109412222	4B	362135412	5489.14	152	78	39	35	38	76	38	7.83468e-14	9.07354	2.22857	97.5	54.5	76	76	0.000487084	1.78899	0.788991	1.78899	0	0	0	2	1	0	2	0	0	0	1	1	1	2	0	2	0	0	2	1	1	2	0	1	1	1	2	0
AX-109015565	4B	377785297	5504.79	151	78	37	36	37.75	75.5	37.75	2.51336e-14	9.45306	2.16667	96.5	54.5	75.5	75.5	0.000631036	1.77064	0.770642	1.77064	0	0	0	2	1	0	2	0	0	0	1	1	1	2	0	2	0	0	2	1	1	2	0	1	1	1	2	0
AX-110038932	4B	428198532	5555.2	139	41	52	46	34.75	69.5	34.75	0.0101902	0.530955	0.891304	67	72	69.5	69.5	0.671497	0.930556	-0.0694444	0.930556	2	1	-1	2	1	0	2	0	2	1	1	1	1	2	1	2	-1	-1	2	1	2	-1	0	1	1	2	0	1
AX-111780380	4B	428712872	5555.71	153	41	67	45	38.25	76.5	38.25	0.276841	-0.571286	0.911111	74.5	78.5	76.5	76.5	0.746407	0.949045	-0.0509554	0.949045	1	1	1	2	1	0	2	0	2	1	1	1	1	2	1	2	0	2	2	1	1	2	0	1	1	2	0	1
AX-108935256	4B	445689397	5572.69	141	75	40	26	35.25	70.5	35.25	7.48415e-14	9.08882	2.88462	95	46	70.5	70.5	3.68255e-05	2.06522	1.06522	2.06522	0	0	0	2	1	1	0	0	0	0	1	1	1	0	0	2	1	0	2	1	1	2	0	1	0	2	1	0
AX-111123505	4B	463204713	5590.2	153	47	63	43	38.25	76.5	38.25	0.083165	-0.169843	1.09302	78.5	74.5	76.5	76.5	0.746407	1.05369	0.0536913	1.05369	1	1	1	2	1	1	0	0	2	1	1	1	1	2	1	2	0	2	2	1	1	2	0	1	1	2	0	1
AX-95147707	4B	565528122	5692.53	136	30	44	62	34	68	34	1.12535e-07	4.34093	0.483871	52	84	68	68	0.00606997	0.619048	-0.380952	0.619048	2	0	2	2	1	1	2	0	2	1	1	1	1	2	2	2	-1	-1	2	-1	-1	2	1	1	1	2	-1	1
AX-86175614	4B	569630673	5696.63	153	30	62	61	38.25	76.5	38.25	0.000119833	2.01409	0.491803	61	92	76.5	76.5	0.0122036	0.663043	-0.336957	0.663043	1	0	1	2	1	1	2	0	2	1	1	1	1	2	2	2	1	2	2	1	1	2	1	1	1	2	2	1
AX-94745154	4B	575042251	5702.04	145	35	58	52	36.25	72.5	36.25	0.00749812	0.633358	0.673077	64	81	72.5	72.5	0.158017	0.790123	-0.209877	0.790123	1	0	1	2	1	-1	0	0	2	1	1	1	1	0	2	2	1	2	2	1	1	2	1	1	1	2	2	1
AX-108892921	4B	579406242	5706.41	153	35	60	58	38.25	76.5	38.25	0.000897103	1.34211	0.603448	65	88	76.5	76.5	0.0629648	0.738636	-0.261364	0.738636	1	0	1	2	1	1	2	0	2	1	1	1	1	0	2	2	1	2	2	1	1	2	1	1	1	2	2	1
AX-108871853	4B	582494198	5709.49	153	80	34	39	38.25	76.5	38.25	9.42459e-16	10.5491	2.05128	97	56	76.5	76.5	0.000917568	1.73214	0.732143	1.73214	0	0	0	2	1	1	0	0	0	0	1	1	1	0	0	2	0	0	2	1	1	2	1	1	1	2	2	0
AX-94955456	4B	588431258	5715.43	152	78	34	40	38	76	38	6.22299e-15	9.91904	1.95	95	57	76	76	0.00205472	1.66667	0.666667	1.66667	0	0	0	2	1	1	0	0	0	0	1	1	1	0	0	2	0	0	2	1	1	2	1	1	1	2	2	0
AX-110485684	4B	588547406	5715.55	152	78	34	40	38	76	38	6.22299e-15	9.91904	1.95	95	57	76	76	0.00205472	1.66667	0.666667	1.66667	0	0	0	2	1	1	0	0	0	0	1	1	1	0	0	2	0	0	2	1	1	2	1	1	1	2	2	0
AX-95658062	4B	589178247	5716.18	152	78	34	40	38	76	38	6.22299e-15	9.91904	1.95	95	57	76	76	0.00205472	1.66667	0.666667	1.66667	0	0	0	2	1	1	0	0	0	0	1	1	1	0	0	2	0	0	2	1	1	2	1	1	1	2	2	0
AX-111480041	4B	590138529	5717.14	153	78	34	41	38.25	76.5	38.25	7.2424e-15	9.8684	1.90244	95	58	76.5	76.5	0.00277817	1.63793	0.637931	1.63793	0	0	0	2	1	1	0	0	0	0	1	1	1	0	0	2	0	0	2	1	1	2	1	1	1	2	2	0
AX-111113300	4B	591171273	5718.17	152	78	33	41	38	76	38	3.33093e-15	10.1277	1.90244	94.5	57.5	76	76	0.00269009	1.64348	0.643478	1.64348	0	0	0	2	1	-1	0	0	0	0	1	1	1	0	0	2	0	0	2	1	1	2	1	1	1	2	2	0
AX-108758643	4B	591576253	5718.58	147	78	35	34	36.75	73.5	36.75	3.3269e-15	10.1281	2.29412	95.5	51.5	73.5	73.5	0.000284456	1.85437	0.854369	1.85437	0	0	0	2	1	1	0	0	1	0	1	1	1	0	0	2	0	0	2	-1	1	2	1	1	1	2	1	0
AX-110941673	4B	591907780	5718.91	153	78	34	41	38.25	76.5	38.25	7.2424e-15	9.8684	1.90244	95	58	76.5	76.5	0.00277817	1.63793	0.637931	1.63793	0	0	0	2	1	1	0	0	0	0	1	1	1	0	0	2	0	0	2	1	1	2	1	1	1	2	2	0
AX-109488694	4B	593133272	5720.13	151	77	33	41	37.75	75.5	37.75	7.6305e-15	9.85098	1.87805	93.5	57.5	75.5	75.5	0.00339357	1.62609	0.626087	1.62609	0	0	0	2	1	1	0	0	0	0	1	1	1	0	0	2	0	0	2	1	1	2	1	1	1	2	2	0
AX-109911996	4B	594356386	5721.36	149	81	32	36	37.25	74.5	37.25	3.70016e-17	11.6298	2.25	97	52	74.5	74.5	0.00022732	1.86538	0.865385	1.86538	0	0	0	2	1	1	0	0	0	0	1	1	1	0	0	2	0	0	2	1	1	2	1	1	1	2	2	0
AX-89572432	4B	595709543	5722.71	152	80	33	39	38	76	38	4.27679e-16	10.8129	2.05128	96.5	55.5	76	76	0.000882477	1.73874	0.738739	1.73874	0	0	0	2	1	1	0	0	0	0	1	1	1	0	0	2	0	0	2	1	1	2	1	1	1	2	2	0
AX-111648532	4B	601516460	5728.52	153	80	32	41	38.25	76.5	38.25	2.75816e-16	10.9593	1.95122	96	57	76.5	76.5	0.00161622	1.68421	0.684211	1.68421	0	0	0	2	1	1	0	0	0	0	1	1	0	0	0	2	0	0	2	1	1	0	1	1	1	2	2	0
AX-108983733	4B	602657779	5729.66	153	79	33	41	38.25	76.5	38.25	1.44134e-15	10.4073	1.92683	95.5	57.5	76.5	76.5	0.00212546	1.66087	0.66087	1.66087	0	0	0	2	1	1	0	0	0	0	1	1	0	0	0	2	0	0	2	1	1	0	1	1	1	2	2	0
AX-110013985	4B	604048394	5731.05	148	35	53	60	37	74	37	3.78291e-05	2.39898	0.583333	61.5	86.5	74	74	0.0398802	0.710983	-0.289017	0.710983	1	0	1	2	1	0	0	0	2	1	1	1	0	2	2	2	1	2	2	1	-1	0	1	1	1	2	2	1
AX-108953195	4B	619080071	5746.08	142	71	32	39	35.5	71	35.5	3.66858e-13	8.5582	1.82051	87	55	71	71	0.00724473	1.58182	0.581818	1.58182	0	0	0	2	2	0	0	0	0	0	1	1	1	0	-1	2	0	0	2	2	1	0	1	1	1	2	2	0
AX-109282409	4B	620058232	5747.06	143	70	37	36	35.75	71.5	35.75	1.81787e-11	7.25533	1.94444	88.5	54.5	71.5	71.5	0.00446598	1.62385	0.623853	1.62385	0	0	0	2	2	1	0	0	0	0	1	1	1	0	0	2	0	0	2	-1	1	0	1	1	1	2	2	0
AX-109618065	4B	650256200	5777.26	143	68	36	39	35.75	71.5	35.75	6.18077e-11	6.84683	1.74359	86	57	71.5	71.5	0.0153041	1.50877	0.508772	1.50877	0	0	0	1	1	0	2	0	0	0	1	1	1	0	1	2	0	0	2	2	1	2	0	1	1	2	0	0
AX-111025706	4B	650547340	5777.55	153	77	37	39	38.25	76.5	38.25	1.10547e-13	8.95861	1.97436	95.5	57.5	76.5	76.5	0.00212546	1.66087	0.66087	1.66087	0	0	0	1	1	0	2	0	0	0	1	1	1	0	0	2	0	0	2	2	1	2	0	1	1	2	0	0
AX-109489407	4B	657838072	5784.84	149	78	30	41	37.25	74.5	37.25	2.92386e-16	10.9398	1.90244	93	56	74.5	74.5	0.00243618	1.66071	0.660714	1.66071	0	0	0	2	1	0	0	0	0	0	1	1	0	2	0	2	0	0	2	2	1	2	1	1	1	2	2	0
AX-109958106	4B	658347126	5785.35	150	76	29	45	37.5	75	37.5	9.21988e-16	10.5564	1.68889	90.5	59.5	75	75	0.0113693	1.52101	0.521008	1.52101	0	0	0	2	1	0	0	0	0	0	1	1	0	2	0	2	0	0	2	2	1	2	1	2	1	2	2	0
AX-111671536	4B	658966576	5785.97	153	74	29	50	38.25	76.5	38.25	3.59882e-15	10.1018	1.48	88.5	64.5	76.5	76.5	0.0523451	1.37209	0.372093	1.37209	0	0	0	2	1	0	2	0	0	0	1	1	0	2	0	2	0	0	2	2	1	2	1	2	1	2	2	0
AX-89473451	4B	659168760	5786.17	153	74	29	50	38.25	76.5	38.25	3.59882e-15	10.1018	1.48	88.5	64.5	76.5	76.5	0.0523451	1.37209	0.372093	1.37209	0	0	0	2	1	0	2	0	0	0	1	1	0	2	0	2	0	0	2	2	1	2	1	2	1	2	2	0
AX-108743591	4B	662564529	5789.56	153	48	56	49	38.25	76.5	38.25	0.00408677	0.835945	0.979592	76	77	76.5	76.5	0.935565	0.987013	-0.012987	0.987013	1	0	2	2	1	0	0	2	2	0	1	1	0	0	2	2	1	1	2	2	1	0	2	2	2	2	0	1
AX-109283664	4B	665404036	5792.4	149	26	56	67	37.25	74.5	37.25	1.27412e-07	4.29949	0.38806	54	95	74.5	74.5	0.000782673	0.568421	-0.431579	0.568421	1	0	2	2	1	1	2	2	2	0	1	1	0	2	2	2	1	1	2	2	1	2	2	2	2	2	2	1
AX-111595278	4B	672958573	5799.96	152	72	35	45	38	76	38	2.04735e-12	7.98427	1.6	89.5	62.5	76	76	0.028525	1.432	0.432	1.432	0	0	0	1	0	0	2	0	0	0	1	0	0	1	0	2	0	0	2	1	0	2	2	2	1	1	2	0
AX-108755302	4B	673473210	5800.47	149	71	36	42	37.25	74.5	37.25	8.091e-12	7.52555	1.69048	89	60	74.5	74.5	0.0175123	1.48333	0.483333	1.48333	0	0	0	1	0	0	2	0	0	0	1	0	0	1	0	2	0	0	2	1	0	2	-1	2	1	1	2	0
AX-110419834	5A	1339528	5802.34	151	78	26	47	37.75	75.5	37.75	1.38551e-17	11.9577	1.65957	91	60	75.5	75.5	0.0116443	1.51667	0.516667	1.51667	0	0	0	2	2	0	2	0	0	0	1	1	0	2	0	2	0	0	2	0	0	2	0	0	2	2	2	0
AX-109440005	5A	4277047	5805.28	152	78	29	45	38	76	38	1.84245e-16	11.094	1.73333	92.5	59.5	76	76	0.00743615	1.55462	0.554622	1.55462	0	0	0	2	1	0	2	0	0	0	1	1	0	2	0	2	0	0	2	0	0	2	1	0	2	1	2	0
AX-109336809	5A	8223137	5809.22	152	79	32	41	38	76	38	6.47324e-16	10.6745	1.92683	95	57	76	76	0.00205472	1.66667	0.666667	1.66667	0	0	0	2	1	0	2	0	0	0	1	1	0	2	0	2	0	0	2	0	1	2	2	0	2	1	2	0
AX-86175375	5A	8243625	5809.24	151	40	62	49	37.75	75.5	37.75	0.0523224	-0.0151553	0.816327	71	80	75.5	75.5	0.463919	0.8875	-0.1125	0.8875	1	1	2	2	1	0	2	1	1	1	1	1	0	2	0	2	1	2	2	0	1	2	2	0	2	1	2	2
AX-109623110	5A	10623547	5811.62	152	38	62	52	38	76	38	0.0208913	0.291311	0.730769	69	83	76	76	0.256145	0.831325	-0.168675	0.831325	1	1	2	2	1	0	2	1	1	1	1	1	0	2	0	2	1	2	2	0	1	2	2	0	2	1	2	2
AX-94712295	5A	14844490	5815.84	149	80	36	33	37.25	74.5	37.25	8.33018e-16	10.5903	2.42424	98	51	74.5	74.5	0.00011793	1.92157	0.921569	1.92157	0	0	0	2	1	0	0	0	0	0	1	1	0	2	0	2	0	0	2	0	1	0	1	0	2	1	2	0
AX-111171531	5A	16971832	5817.97	147	48	59	40	36.75	73.5	36.75	0.037034	0.100205	1.2	77.5	69.5	73.5	73.5	0.509364	1.11511	0.115108	1.11511	1	1	2	2	1	0	0	1	1	1	0	1	0	2	0	2	-1	1	2	0	1	0	1	0	2	1	2	-1
AX-109945330	5A	17520423	5818.52	152	81	39	32	38	76	38	2.07418e-15	10.2858	2.53125	100.5	51.5	76	76	7.05495e-05	1.95146	0.951456	1.95146	0	0	0	2	1	0	0	0	0	0	0	1	0	2	0	2	0	0	2	0	1	0	1	0	2	1	2	0
AX-110529756	5A	29377478	5830.38	145	53	67	25	36.25	72.5	36.25	0.00295535	0.944145	2.12	86.5	58.5	72.5	72.5	0.0200573	1.47863	0.478632	1.47863	1	1	2	2	1	0	0	-1	-1	1	0	1	1	2	0	2	1	2	1	1	1	1	1	0	2	1	0	2
AX-108764636	5A	30649056	5831.65	150	75	42	33	37.5	75	37.5	3.86137e-12	7.77248	2.27273	96	54	75	75	0.000605172	1.77778	0.777778	1.77778	0	0	0	2	1	0	2	0	0	0	0	1	1	2	0	2	0	0	1	1	1	2	1	0	2	1	2	0
AX-110374482	5A	35654813	5836.65	149	55	69	25	37.25	74.5	37.25	0.00158637	1.15183	2.2	89.5	59.5	74.5	74.5	0.0139832	1.5042	0.504202	1.5042	2	1	2	2	1	0	0	1	1	1	0	1	1	0	0	2	-1	1	0	1	1	2	1	0	2	1	0	2
AX-110430693	5A	35765945	5836.77	152	55	69	28	38	76	38	0.00433606	0.81618	1.96429	89.5	62.5	76	76	0.028525	1.432	0.432	1.432	2	1	2	2	1	0	0	1	1	1	0	1	1	2	0	2	2	1	0	1	1	2	1	0	2	1	0	2
AX-108892277	5A	466858066	6267.86	152	39	71	42	38	76	38	0.678305	-0.87043	0.928571	74.5	77.5	76	76	0.807748	0.96129	-0.0387097	0.96129	0	1	1	1	2	0	2	1	2	1	0	1	2	2	0	2	1	1	1	0	1	0	1	1	1	1	2	2
AX-108955237	5A	468811587	6269.81	152	38	72	42	38	76	38	0.729213	-0.894587	0.904762	74	78	76	76	0.745603	0.948718	-0.0512821	0.948718	0	1	1	1	2	0	2	1	2	1	0	1	2	2	0	2	1	1	1	0	1	0	1	1	1	1	2	2
AX-111479128	5A	549880108	6350.88	131	49	37	45	32.75	65.5	32.75	3.64228e-06	3.18025	1.08889	67.5	63.5	65.5	65.5	0.726728	1.06299	0.0629921	1.06299	0	2	0	1	1	0	0	-1	-1	-1	0	1	0	0	0	2	-1	-1	0	2	-1	0	1	1	2	1	2	-1
AX-110950653	5A	550723509	6351.72	153	48	60	45	38.25	76.5	38.25	0.0268458	0.2076	1.06667	78	75	76.5	76.5	0.808365	1.04	0.04	1.04	0	2	0	1	1	0	0	1	1	1	0	1	0	0	0	2	1	1	0	2	1	0	1	1	2	1	2	1
AX-109340261	5A	551429944	6352.43	150	48	58	44	37.5	75	37.5	0.0190631	0.32188	1.09091	77	73	75	75	0.743971	1.05479	0.0547945	1.05479	0	2	0	1	1	0	0	1	1	1	0	1	0	0	0	2	1	1	0	2	1	0	1	1	2	1	2	1
AX-110716987	5A	551785323	6352.79	150	49	58	43	37.5	75	37.5	0.0166835	0.366388	1.13953	78	72	75	75	0.624206	1.08333	0.0833333	1.08333	0	2	0	1	1	0	0	1	1	1	0	1	0	0	0	2	1	1	0	2	1	0	1	1	2	1	2	1
AX-111026217	5A	553371459	6354.37	153	78	32	43	38.25	76.5	38.25	1.90908e-15	10.3135	1.81395	94	59	76.5	76.5	0.00466088	1.59322	0.59322	1.59322	0	0	0	1	1	0	2	0	0	0	0	1	0	2	0	2	0	0	0	2	1	2	1	1	2	1	2	0
AX-111545805	5A	555335583	6356.34	152	50	59	43	38	76	38	0.0161635	0.376959	1.16279	79.5	72.5	76	76	0.570188	1.09655	0.0965517	1.09655	0	2	0	1	1	0	2	1	1	1	0	1	0	2	0	2	1	1	0	1	1	2	1	1	2	1	0	1
AX-110424170	5A	557077569	6358.08	152	83	35	34	38	76	38	3.41943e-17	11.6562	2.44118	100.5	51.5	76	76	7.05495e-05	1.95146	0.951456	1.95146	0	0	0	1	1	0	2	0	0	0	0	1	0	2	0	2	0	0	0	1	1	2	1	1	2	1	1	0
AX-111079031	5A	559617604	6360.62	153	89	29	35	38.25	76.5	38.25	8.20369e-22	15.2072	2.54286	103.5	49.5	76.5	76.5	1.2675e-05	2.09091	1.09091	2.09091	0	0	0	1	1	0	0	0	0	0	0	1	0	0	0	2	0	0	0	1	1	0	1	1	2	1	2	0
AX-95659219	5A	559738002	6360.74	153	49	57	47	38.25	76.5	38.25	0.00676	0.66795	1.04255	77.5	75.5	76.5	76.5	0.87155	1.02649	0.0264901	1.02649	0	2	0	1	1	0	0	0	1	1	0	1	0	0	0	2	1	1	0	1	1	0	1	1	2	1	2	1
AX-108798179	5A	561698620	6362.7	149	83	34	32	37.25	74.5	37.25	7.19494e-18	12.1765	2.59375	100	49	74.5	74.5	2.93977e-05	2.04082	1.04082	2.04082	0	0	0	1	1	0	-1	0	0	0	0	1	0	2	0	2	0	0	0	1	1	0	1	1	2	1	0	0
AX-108882152	5A	562799680	6363.8	153	84	35	34	38.25	76.5	38.25	1.33777e-17	11.9694	2.47059	101.5	51.5	76.5	76.5	5.29384e-05	1.97087	0.970874	1.97087	0	0	0	1	1	0	2	0	0	0	0	1	0	2	0	2	0	0	0	1	1	0	1	1	2	1	0	0
AX-109102595	5A	564551777	6365.55	153	43	64	46	38.25	76.5	38.25	0.122296	-0.298566	0.934783	75	78	76.5	76.5	0.808365	0.961538	-0.0384615	0.961538	0	2	0	1	1	0	2	0	1	1	0	1	0	2	0	2	1	1	0	1	1	0	1	1	2	1	0	1
AX-111463040	5A	571684147	6372.68	152	75	36	41	38	76	38	3.58125e-13	8.56624	1.82927	93	59	76	76	0.00581982	1.57627	0.576271	1.57627	0	0	0	1	1	0	0	0	0	0	0	1	1	2	0	2	-1	0	1	1	2	2	1	1	2	1	2	0
AX-109876198	5A	572814765	6373.81	152	36	64	52	38	76	38	0.0279051	0.194682	0.692308	68	84	76	76	0.194366	0.809524	-0.190476	0.809524	1	2	0	1	1	0	0	0	0	1	0	1	1	2	0	2	2	1	1	1	2	2	1	1	2	1	2	1
AX-109900224	5A	573095667	6374.1	152	37	63	52	38	76	38	0.0246261	0.236408	0.711538	68.5	83.5	76	76	0.223733	0.820359	-0.179641	0.820359	1	2	0	1	1	0	0	0	0	1	0	1	1	2	0	2	2	1	1	1	2	2	1	1	2	1	2	1
AX-109490579	5A	576289359	6377.29	151	64	49	38	37.75	75.5	37.75	1.03807e-06	3.59926	1.68421	88.5	62.5	75.5	75.5	0.0343576	1.416	0.416	1.416	0	0	0	1	1	1	2	0	0	0	0	1	1	2	0	2	1	0	1	1	2	2	1	1	2	1	2	0
AX-109919064	5A	578959222	6379.96	153	73	42	38	38.25	76.5	38.25	5.83035e-11	6.86631	1.92105	94	59	76.5	76.5	0.00466088	1.59322	0.59322	1.59322	0	0	0	1	1	1	2	0	0	0	0	1	1	2	0	2	0	0	1	1	2	2	1	1	2	1	2	0
AX-109831701	5A	579401135	6380.4	150	70	42	38	37.5	75	37.5	5.36118e-10	6.12569	1.84211	91	59	75	75	0.00898067	1.54237	0.542373	1.54237	0	0	0	1	1	1	2	0	0	0	0	1	1	2	0	2	0	0	1	1	2	2	-1	1	2	1	2	0
AX-108885457	5A	579957237	6380.96	152	72	42	38	38	76	38	1.23375e-10	6.6161	1.89474	93	59	76	76	0.00581982	1.57627	0.576271	1.57627	0	0	0	1	1	1	2	0	0	0	0	1	1	2	0	2	0	0	1	1	2	2	1	1	2	1	2	0
AX-108727324	5A	584055533	6385.06	151	41	61	49	37.75	75.5	37.75	0.0404128	0.0710601	0.836735	71.5	79.5	75.5	75.5	0.515027	0.899371	-0.100629	0.899371	1	2	0	1	1	1	0	0	0	1	0	1	1	2	0	2	2	1	1	1	2	2	1	1	2	1	2	1
AX-109628516	5A	584520745	6385.52	153	74	42	37	38.25	76.5	38.25	2.27482e-11	7.18048	2	95	58	76.5	76.5	0.00277817	1.63793	0.637931	1.63793	0	0	0	1	1	1	2	0	0	0	0	1	1	2	0	2	0	0	1	1	2	2	1	1	2	1	2	0
AX-110976602	5A	585742226	6386.74	152	39	69	44	38	76	38	0.445209	-0.729879	0.886364	73.5	78.5	76	76	0.685071	0.936306	-0.0636943	0.936306	1	2	1	1	1	1	0	0	0	1	0	1	1	2	0	2	2	1	1	1	2	2	1	1	2	1	0	1
AX-109353062	5A	586202021	6387.2	152	30	68	54	38	76	38	0.00973937	0.546059	0.555556	64	88	76	76	0.0515759	0.727273	-0.272727	0.727273	1	2	1	1	1	1	2	0	0	1	0	1	1	2	0	2	2	1	1	1	2	2	1	1	2	1	2	1
AX-110451753	5A	586727128	6387.73	149	75	41	33	37.25	74.5	37.25	2.07163e-12	7.98034	2.27273	95.5	53.5	74.5	74.5	0.000580053	1.78505	0.785047	1.78505	0	0	0	1	1	1	2	0	0	0	0	1	1	2	0	2	0	0	1	1	2	2	1	1	2	1	2	0
AX-110041070	5A	586728447	6387.73	151	74	40	37	37.75	75.5	37.75	6.50612e-12	7.59832	2	94	57	75.5	75.5	0.00260374	1.64912	0.649123	1.64912	0	0	0	1	1	1	2	0	0	0	0	1	1	2	0	2	0	0	1	1	2	2	1	1	2	1	2	0
AX-111513675	5A	586886517	6387.89	152	32	66	54	38	76	38	0.011109	0.502137	0.592593	65	87	76	76	0.0743529	0.747126	-0.252874	0.747126	1	2	1	1	1	1	2	0	0	1	0	1	1	2	0	2	2	1	1	1	2	2	1	1	2	1	2	1
AX-111629269	5A	587427902	6388.43	153	75	40	38	38.25	76.5	38.25	3.55472e-12	7.8001	1.97368	95	58	76.5	76.5	0.00277817	1.63793	0.637931	1.63793	0	0	0	1	1	1	2	0	0	0	0	1	1	2	0	2	0	0	1	1	2	2	1	1	2	1	2	0
AX-108888015	5A	587542737	6388.54	150	75	40	35	37.5	75	37.5	1.87953e-12	8.01282	2.14286	95	55	75	75	0.00109084	1.72727	0.727273	1.72727	0	0	0	1	1	1	2	0	0	0	0	1	1	-1	0	2	0	0	1	1	2	1	1	1	2	1	2	0
AX-109833049	5A	587869843	6388.87	153	75	40	38	38.25	76.5	38.25	3.55472e-12	7.8001	1.97368	95	58	76.5	76.5	0.00277817	1.63793	0.637931	1.63793	0	0	0	1	1	1	2	0	0	0	0	1	1	2	0	2	0	0	1	1	2	2	1	1	2	1	2	0
AX-110433504	5A	588845013	6389.85	149	69	41	39	37.25	74.5	37.25	6.83341e-10	6.0447	1.76923	89.5	59.5	74.5	74.5	0.0139832	1.5042	0.504202	1.5042	0	0	0	1	1	1	2	0	0	0	0	1	1	2	0	2	0	-1	1	1	2	2	1	1	2	1	2	0
AX-110905235	5A	589956714	6390.96	151	71	43	37	37.75	75.5	37.75	3.97552e-10	6.22551	1.91892	92.5	58.5	75.5	75.5	0.00565955	1.5812	0.581197	1.5812	0	0	0	1	1	1	2	0	0	0	1	1	1	2	0	2	0	0	1	1	2	-1	1	1	2	1	2	0
AX-110946923	5A	590461191	6391.46	150	70	42	38	37.5	75	37.5	5.36118e-10	6.12569	1.84211	91	59	75	75	0.00898067	1.54237	0.542373	1.54237	0	0	0	1	1	1	2	0	0	0	0	1	1	1	0	2	0	0	1	1	2	2	1	1	2	1	2	0
AX-108809007	5A	591948083	6392.95	151	74	41	36	37.75	75.5	37.75	1.00062e-11	7.45463	2.05556	94.5	56.5	75.5	75.5	0.00198548	1.67257	0.672566	1.67257	0	0	0	1	1	1	2	0	0	0	0	1	1	0	0	2	0	0	1	0	2	2	1	1	2	1	2	0
AX-109825110	5A	594211828	6395.21	153	74	40	39	38.25	76.5	38.25	9.11073e-12	7.48593	1.89744	94	59	76.5	76.5	0.00466088	1.59322	0.59322	1.59322	0	0	0	1	1	1	2	0	0	0	0	1	1	2	0	2	0	0	1	0	2	2	1	1	2	1	2	0
AX-108895342	5A	597294532	6398.29	152	41	65	46	38	76	38	0.172634	-0.41364	0.891304	73.5	78.5	76	76	0.685071	0.936306	-0.0636943	0.936306	1	2	1	1	1	1	2	0	0	1	0	1	1	2	0	2	2	1	1	0	1	2	1	1	2	1	2	1
AX-110027672	5A	605679022	6406.68	153	83	34	36	38.25	76.5	38.25	2.98896e-17	11.7011	2.30556	100	53	76.5	76.5	0.000144857	1.88679	0.886792	1.88679	0	0	0	1	1	1	2	0	0	0	0	1	1	2	0	2	0	0	1	0	0	2	1	1	2	1	0	0
AX-111130384	5A	607626250	6408.63	151	36	55	60	37.75	75.5	37.75	8.43282e-05	2.13139	0.6	63.5	87.5	75.5	75.5	0.0508087	0.725714	-0.274286	0.725714	2	2	1	1	1	1	2	0	0	1	0	1	1	2	0	2	2	1	1	0	0	2	1	1	2	1	2	1
AX-109406297	5A	608040095	6409.04	152	36	56	60	38	76	38	0.000117083	2.02184	0.6	64	88	76	76	0.0515759	0.727273	-0.272727	0.727273	2	2	1	1	1	1	2	0	0	1	0	1	1	2	0	2	2	1	1	0	0	2	1	1	2	1	2	1
AX-109369351	5A	611334693	6412.33	153	37	62	54	38.25	76.5	38.25	0.00968425	0.547954	0.685185	68	85	76.5	76.5	0.169327	0.8	-0.2	0.8	2	2	1	1	1	1	2	0	0	1	0	1	1	2	0	2	2	1	1	0	0	2	1	1	2	1	2	1
AX-110546458	5A	613332179	6414.33	151	35	60	56	37.75	75.5	37.75	0.00223693	1.03711	0.625	65	86	75.5	75.5	0.0874591	0.755814	-0.244186	0.755814	2	2	1	1	1	1	0	0	0	1	0	1	1	2	0	2	2	1	1	0	0	2	1	1	2	1	2	1
AX-108764806	5A	615785600	6416.79	152	79	36	37	38	76	38	6.55929e-15	9.90147	2.13514	97	55	76	76	0.000657654	1.76364	0.763636	1.76364	0	0	0	1	1	1	0	0	0	0	0	1	1	2	0	2	0	0	1	0	0	2	1	1	2	1	2	0
AX-109829013	5A	616545374	6417.55	153	32	62	59	38.25	76.5	38.25	0.000545902	1.50793	0.542373	63	90	76.5	76.5	0.029049	0.7	-0.3	0.7	2	2	1	1	1	1	2	0	0	1	0	1	1	2	0	2	2	1	1	0	0	2	1	1	2	1	2	1
AX-109934491	5A	618845609	6419.85	149	74	36	39	37.25	74.5	37.25	6.14818e-13	8.38584	1.89744	92	57	74.5	74.5	0.00413975	1.61404	0.614035	1.61404	0	0	0	1	1	1	2	0	0	0	0	1	1	2	0	2	0	0	-1	0	0	2	1	1	2	1	2	0
AX-108849435	5A	619685664	6420.69	153	37	63	53	38.25	76.5	38.25	0.0173259	0.353778	0.698113	68.5	84.5	76.5	76.5	0.19583	0.810651	-0.189349	0.810651	2	2	1	1	1	1	2	0	0	1	0	1	1	2	0	2	2	1	1	0	0	2	1	1	1	1	2	1
AX-109873857	5A	620287813	6421.29	145	79	36	30	36.25	72.5	36.25	6.73204e-16	10.6614	2.63333	97	48	72.5	72.5	4.71691e-05	2.02083	1.02083	2.02083	0	0	0	1	1	1	2	0	0	0	0	1	1	2	0	2	0	0	1	0	0	2	1	1	1	1	2	0
AX-111091728	5A	622462067	6423.46	153	32	63	58	38.25	76.5	38.25	0.00111305	1.27011	0.551724	63.5	89.5	76.5	76.5	0.0355554	0.709497	-0.290503	0.709497	2	2	1	1	1	1	2	1	0	1	0	1	1	2	0	2	2	1	1	0	0	2	1	0	1	1	2	1
AX-111516417	5A	624117710	6425.12	145	75	41	29	36.25	72.5	36.25	5.2294e-13	8.43987	2.58621	95.5	49.5	72.5	72.5	0.000133402	1.92929	0.929293	1.92929	0	0	0	1	1	1	0	0	0	0	0	1	1	2	0	2	0	0	1	0	0	2	1	1	1	1	2	0
AX-109408919	5A	631660443	6432.66	145	69	40	36	36.25	72.5	36.25	2.57678e-10	6.37025	1.91667	89	56	72.5	72.5	0.00613456	1.58929	0.589286	1.58929	0	0	0	1	0	1	0	0	0	0	0	1	1	2	0	2	-1	0	1	0	0	2	0	1	1	1	2	0
AX-111223047	5A	631677274	6432.68	150	77	38	35	37.5	75	37.5	9.23368e-14	9.0187	2.2	96	54	75	75	0.000605172	1.77778	0.777778	1.77778	0	0	0	1	0	1	0	0	0	0	0	1	1	2	0	2	0	0	1	0	0	2	0	1	1	1	2	0
AX-94483629	5A	659722172	6460.72	153	68	35	50	38.25	76.5	38.25	2.00916e-11	7.22194	1.36	85.5	67.5	76.5	76.5	0.14561	1.26667	0.266667	1.26667	0	0	0	2	1	2	2	0	0	0	1	1	1	2	0	2	0	0	0	0	1	2	1	1	1	1	2	0
AX-109451992	5A	663368927	6464.37	153	77	38	38	38.25	76.5	38.25	1.85264e-13	8.78625	2.02632	96	57	76.5	76.5	0.00161622	1.68421	0.684211	1.68421	0	0	0	2	1	2	0	0	0	0	1	1	1	2	0	2	0	0	1	0	1	2	2	1	1	1	2	0
AX-111476613	5A	665888551	6466.89	153	76	41	36	38.25	76.5	38.25	2.01305e-12	7.98991	2.11111	96.5	56.5	76.5	76.5	0.00122151	1.70796	0.707965	1.70796	0	0	0	2	1	2	0	0	0	0	1	1	1	0	0	2	0	0	1	0	1	2	2	1	1	1	2	0
AX-111055855	5A	667361118	6468.36	153	77	38	38	38.25	76.5	38.25	1.85264e-13	8.78625	2.02632	96	57	76.5	76.5	0.00161622	1.68421	0.684211	1.68421	0	0	0	2	1	2	0	0	0	0	1	1	0	2	0	2	0	0	1	0	1	2	2	1	1	1	0	0
AX-110546974	5A	667927542	6468.93	153	78	37	38	38.25	76.5	38.25	3.98784e-14	9.29896	2.05263	96.5	56.5	76.5	76.5	0.00122151	1.70796	0.707965	1.70796	0	0	0	2	1	2	0	0	0	0	1	1	0	2	0	2	0	0	1	0	1	2	2	1	1	1	0	0
AX-108809340	5A	669733312	6470.73	152	79	36	37	38	76	38	6.55929e-15	9.90147	2.13514	97	55	76	76	0.000657654	1.76364	0.763636	1.76364	0	0	0	2	1	2	0	0	0	0	1	1	0	2	0	2	0	0	1	0	1	2	2	1	1	1	0	0
AX-110449012	5A	670140785	6471.14	153	78	38	37	38.25	76.5	38.25	6.51069e-14	9.13533	2.10811	97	56	76.5	76.5	0.000917568	1.73214	0.732143	1.73214	0	0	0	2	1	2	0	0	0	0	1	1	0	2	0	2	0	0	1	0	1	2	2	1	1	1	0	0
AX-109965739	5A	670565662	6471.57	138	73	37	28	34.5	69	34.5	1.52061e-13	8.85218	2.60714	91.5	46.5	69	69	0.000127803	1.96774	0.967742	1.96774	-1	1	-1	2	1	2	0	-1	0	-1	1	1	0	0	0	2	0	0	1	0	1	0	2	1	1	1	0	-1
AX-110427839	5A	673536329	6474.54	150	20	69	61	37.5	75	37.5	8.40514e-06	2.90111	0.327869	54.5	95.5	75	75	0.00081504	0.570681	-0.429319	0.570681	1	2	2	2	1	2	2	2	1	2	1	1	-1	2	1	2	1	0	1	-1	1	2	2	1	1	1	0	2
AX-111630207	5A	673781092	6474.78	150	71	38	41	37.5	75	37.5	2.93029e-11	7.09596	1.73171	90	60	75	75	0.0143059	1.5	0.5	1.5	0	0	0	2	1	2	2	0	0	0	1	1	0	1	0	2	0	0	1	0	1	2	2	1	1	1	2	0
AX-109898694	5A	673936225	6474.94	152	79	38	35	38	76	38	1.64765e-14	9.59402	2.25714	98	54	76	76	0.000358523	1.81481	0.814815	1.81481	0	0	0	2	1	2	0	0	0	0	1	1	0	0	0	2	0	0	1	0	1	0	2	1	1	1	2	0
AX-110460509	5A	678977548	6479.98	149	81	31	37	37.25	74.5	37.25	2.11982e-17	11.8158	2.18919	96.5	52.5	74.5	74.5	0.000312609	1.8381	0.838095	1.8381	0	0	0	2	1	2	0	0	0	0	1	1	0	0	0	2	0	0	2	0	2	0	2	1	2	1	0	0
AX-111480624	5A	679484960	6480.48	153	81	32	40	38.25	76.5	38.25	9.69294e-17	11.3084	2.025	97	56	76.5	76.5	0.000917568	1.73214	0.732143	1.73214	0	0	0	2	1	2	0	0	0	0	1	1	0	0	0	2	0	0	2	0	2	0	2	1	2	1	0	0
AX-111745910	5A	682619279	6483.62	153	82	28	43	38.25	76.5	38.25	2.13185e-18	12.5825	1.90698	96	57	76.5	76.5	0.00161622	1.68421	0.684211	1.68421	0	0	0	2	1	2	0	0	0	0	1	1	0	0	0	2	0	0	2	0	2	0	2	1	2	1	2	0
AX-109919761	5A	683124698	6484.12	153	81	28	44	38.25	76.5	38.25	5.75721e-18	12.2509	1.84091	95	58	76.5	76.5	0.00277817	1.63793	0.637931	1.63793	0	0	0	2	1	2	0	0	0	0	1	1	0	0	0	2	0	0	2	0	2	0	2	1	2	1	2	0
AX-109066543	5A	689412500	6490.41	152	78	31	43	38	76	38	8.47749e-16	10.5845	1.81395	93.5	58.5	76	76	0.00452729	1.59829	0.598291	1.59829	0	0	0	2	1	2	0	0	0	0	1	1	1	0	0	2	0	0	2	0	2	0	2	2	2	1	0	0
AX-109348871	5A	689910228	6490.91	151	69	29	53	37.75	75.5	37.75	6.69763e-14	9.12588	1.30189	83.5	67.5	75.5	75.5	0.192895	1.23704	0.237037	1.23704	0	0	0	2	1	2	2	0	0	0	1	1	1	2	0	2	0	0	2	0	2	2	2	2	2	1	2	0
AX-110513721	5A	690418544	6491.42	153	38	66	49	38.25	76.5	38.25	0.107311	-0.254931	0.77551	71	82	76.5	76.5	0.373843	0.865854	-0.134146	0.865854	1	1	2	2	1	2	0	1	1	2	1	1	1	0	1	2	1	0	2	0	2	0	2	2	2	1	0	1
AX-109867475	5A	691026249	6492.03	147	82	25	40	36.75	73.5	36.75	7.75471e-20	13.6887	2.05	94.5	52.5	73.5	73.5	0.000532006	1.8	0.8	1.8	0	0	0	2	-1	2	0	0	0	0	1	1	-1	0	0	2	0	0	2	0	2	0	2	-1	2	1	0	0
AX-110053920	5A	692049158	6493.05	150	79	30	41	37.5	75	37.5	1.23948e-16	11.2263	1.92683	94	56	75	75	0.00191772	1.67857	0.678571	1.67857	0	0	0	2	1	2	0	0	0	0	1	1	1	0	0	2	0	0	2	0	2	0	2	2	2	1	0	0
AX-109857944	5A	692461596	6493.46	153	82	31	40	38.25	76.5	38.25	1.73749e-17	11.8822	2.05	97.5	55.5	76.5	76.5	0.000685037	1.75676	0.756757	1.75676	0	0	0	2	1	2	0	0	0	0	1	1	1	0	0	2	0	0	2	0	2	0	2	2	2	1	0	0
AX-109841387	5A	702987090	6503.99	152	60	31	61	38	76	38	2.66367e-12	7.89643	0.983607	75.5	76.5	76	76	0.935354	0.986928	-0.0130719	0.986928	0	0	0	2	2	2	2	0	0	0	1	1	1	2	0	2	0	0	2	1	2	2	2	2	2	2	2	0
AX-110020349	5A	704003892	6505	152	60	32	60	38	76	38	8.64808e-12	7.50332	1	76	76	76	76	1	1	0	1	0	0	0	2	2	2	2	0	0	0	1	1	1	2	0	2	0	0	2	1	2	2	2	2	2	2	2	0
AX-108751490	5A	704535018	6505.54	153	60	32	61	38.25	76.5	38.25	5.69088e-12	7.64301	0.983607	76	77	76.5	76.5	0.935565	0.987013	-0.012987	0.987013	0	0	0	2	2	2	2	0	0	0	1	1	1	2	0	2	0	0	2	1	2	2	2	2	2	2	2	0
AX-110981119	5A	704952069	6505.95	147	48	39	60	36.75	73.5	36.75	3.48062e-08	4.73264	0.8	67.5	79.5	73.5	73.5	0.3223	0.849057	-0.150943	0.849057	0	0	-1	2	2	2	2	0	0	1	1	1	1	2	0	2	0	0	2	1	2	2	2	2	2	2	2	0
AX-109320027	5A	706151849	6507.15	153	61	30	62	38.25	76.5	38.25	5.27176e-13	8.43717	0.983871	76	77	76.5	76.5	0.935565	0.987013	-0.012987	0.987013	0	0	0	2	2	2	2	0	0	0	1	1	1	2	0	2	0	0	2	1	2	2	2	2	2	2	2	0
AX-110394129	5A	706648498	6507.65	153	60	31	62	38.25	76.5	38.25	1.72079e-12	8.04228	0.967742	75.5	77.5	76.5	76.5	0.87155	0.974194	-0.0258065	0.974194	0	0	0	2	2	2	2	0	0	0	1	1	1	2	0	2	0	0	2	1	2	2	2	2	2	2	2	0
AX-110453518	5A	708314516	6509.31	151	61	30	60	37.75	75.5	37.75	1.22614e-12	8.15541	1.01667	76	75	75.5	75.5	0.935141	1.01333	0.0133333	1.01333	0	0	0	2	2	2	2	0	0	0	1	1	1	2	0	2	0	0	2	1	2	2	2	2	2	2	2	0
AX-109917367	5A	708725277	6509.73	153	60	31	62	38.25	76.5	38.25	1.72079e-12	8.04228	0.967742	75.5	77.5	76.5	76.5	0.87155	0.974194	-0.0258065	0.974194	0	0	0	2	2	2	2	0	0	0	1	1	1	2	0	2	0	0	2	1	2	2	2	2	2	2	2	0
AX-109297817	5B	17177	6510.02	146	85	27	34	36.5	73	36.5	4.72523e-21	14.6227	2.5	98.5	47.5	73	73	2.43448e-05	2.07368	1.07368	2.07368	0	0	0	1	-1	0	2	0	0	0	1	2	0	2	0	2	0	0	1	2	-1	0	2	1	1	0	0	0
AX-111055724	5B	918659	6510.92	153	85	36	32	38.25	76.5	38.25	5.18556e-18	12.2858	2.65625	103	50	76.5	76.5	1.82907e-05	2.06	1.06	2.06	0	0	0	1	1	0	2	0	0	0	1	2	0	2	0	2	0	0	1	2	1	0	2	1	1	0	0	0
AX-109476383	5B	1436163	6511.44	148	80	36	32	37	74	37	5.81407e-16	10.7104	2.5	98	50	74	74	7.96085e-05	1.96	0.96	1.96	0	0	0	1	1	0	2	0	0	0	1	2	0	2	0	2	0	0	-1	2	1	0	2	1	1	0	0	0
AX-111532854	5B	9073281	6519.07	152	80	37	35	38	76	38	3.33093e-15	10.1277	2.28571	98.5	53.5	76	76	0.000262259	1.84112	0.841121	1.84112	0	0	0	1	1	0	2	0	0	0	1	2	0	2	0	2	0	0	1	2	1	0	2	1	1	0	2	0
AX-111482700	5B	11480487	6521.48	153	74	42	37	38.25	76.5	38.25	2.27482e-11	7.18048	2	95	58	76.5	76.5	0.00277817	1.63793	0.637931	1.63793	0	0	0	1	1	1	1	0	0	0	1	2	0	2	0	2	0	0	1	2	2	2	2	0	1	0	2	0
AX-108769798	5B	11621790	6521.62	139	65	45	29	34.75	69.5	34.75	1.58447e-08	4.99534	2.24138	87.5	51.5	69.5	69.5	0.00226204	1.69903	0.699029	1.69903	0	0	0	1	1	1	1	0	0	-1	-1	2	0	1	0	2	0	0	1	2	2	2	2	-1	1	0	0	0
AX-108960940	5B	18778888	6528.78	150	41	71	38	37.5	75	37.5	0.760839	-0.908759	1.07895	76.5	73.5	75	75	0.806496	1.04082	0.0408163	1.04082	1	2	1	1	1	1	2	1	1	0	0	2	-1	0	0	2	1	2	1	2	1	0	2	0	1	0	0	1
AX-110164030	5B	19436392	6529.44	151	50	75	26	37.75	75.5	37.75	0.0219743	0.27444	1.92308	87.5	63.5	75.5	75.5	0.0508087	1.37795	0.377953	1.37795	1	2	1	1	1	1	1	1	1	0	0	2	0	0	0	2	1	2	1	2	1	0	2	0	1	0	0	1
AX-109007669	5B	20014173	6530.01	134	42	60	32	33.5	67	33.5	0.228182	-0.506761	1.3125	72	62	67	67	0.38766	1.16129	0.16129	1.16129	1	2	1	1	1	-1	2	1	1	0	0	-1	0	0	0	2	1	2	1	2	-1	0	2	0	1	0	0	1
AX-111163137	5B	45390966	6555.39	151	50	63	38	37.75	75.5	37.75	0.0486463	0.00916188	1.31579	81.5	69.5	75.5	75.5	0.328794	1.17266	0.172662	1.17266	1	2	2	0	1	0	2	1	0	0	0	1	1	2	0	2	1	2	1	2	1	2	2	0	1	0	0	1
AX-111060117	5B	96367597	6606.37	152	36	70	46	38	76	38	0.322524	-0.62227	0.782609	71	81	76	76	0.417304	0.876543	-0.123457	0.876543	1	2	2	0	1	0	2	1	0	0	0	2	1	-1	0	2	1	2	1	2	1	2	1	0	1	0	2	1
AX-110414818	5B	102825583	6612.83	152	36	71	45	38	76	38	0.422383	-0.71231	0.8	71.5	80.5	76	76	0.465392	0.888199	-0.111801	0.888199	1	2	2	0	1	0	2	1	0	0	0	2	1	2	0	2	1	2	1	2	1	2	1	0	1	0	2	1
AX-110624525	5B	115411485	6625.41	152	41	68	43	38	76	38	0.419614	-0.710114	0.953488	75	77	76	76	0.871131	0.974026	-0.025974	0.974026	1	2	2	0	1	0	2	1	0	0	0	2	1	2	0	2	1	2	1	2	1	2	1	0	1	0	2	1
AX-111039767	5B	398006525	6908.01	153	48	77	28	38.25	76.5	38.25	0.0729744	-0.126208	1.71429	86.5	66.5	76.5	76.5	0.105899	1.30075	0.300752	1.30075	1	2	2	0	0	0	2	1	0	0	0	2	1	0	0	2	1	1	1	2	0	2	1	0	1	0	0	1
AX-109837402	5B	400770851	6910.77	144	33	80	31	36	72	36	0.39985	-0.694009	1.06452	73	71	72	72	0.867632	1.02817	0.028169	1.02817	1	2	2	1	0	0	-1	1	0	0	0	1	1	0	0	2	1	1	1	2	0	2	1	0	1	0	2	1
AX-110036687	5B	409616449	6919.62	149	45	78	26	37.25	74.5	37.25	0.0752268	-0.136355	1.73077	84	65	74.5	74.5	0.11958	1.29231	0.292308	1.29231	1	2	2	1	0	0	0	1	0	0	0	1	1	2	0	2	1	1	1	1	0	0	1	-1	1	0	0	1
AX-108780883	5B	411079760	6921.08	153	49	77	27	38.25	76.5	38.25	0.0421438	0.0570593	1.81481	87.5	65.5	76.5	76.5	0.0753063	1.33588	0.335878	1.33588	1	2	2	1	0	0	0	1	0	0	0	1	1	2	0	2	1	1	1	1	0	0	1	0	1	0	0	1
AX-108958865	5B	418509439	6928.51	153	76	51	26	38.25	76.5	38.25	1.62998e-11	7.29175	2.92308	101.5	51.5	76.5	76.5	5.29384e-05	1.97087	0.970874	1.97087	0	0	0	1	0	0	2	0	0	0	0	1	1	2	0	2	0	0	1	1	0	2	1	1	1	0	2	0
AX-111519225	5B	422925740	6932.93	153	41	72	40	38.25	76.5	38.25	0.762432	-0.909457	1.025	77	76	76.5	76.5	0.935565	1.01316	0.0131579	1.01316	1	2	2	1	0	0	0	1	0	0	0	1	1	0	0	2	1	1	1	1	0	0	0	0	1	0	2	1
AX-109858007	5B	431734637	6941.73	148	47	64	37	37	74	37	0.131727	-0.323362	1.27027	79	69	74	74	0.41108	1.14493	0.144928	1.14493	1	2	2	1	0	2	2	1	0	0	0	1	1	0	0	2	1	1	1	1	0	2	0	0	2	0	0	1
AX-111013588	5B	432055235	6942.06	148	40	70	38	37	74	37	0.784081	-0.918803	1.05263	75	73	74	74	0.869417	1.0274	0.0273973	1.0274	1	2	2	1	1	2	2	1	0	0	0	1	1	-1	0	2	1	1	1	1	0	2	0	0	2	0	0	1
AX-95631754	5B	432155448	6942.16	153	49	68	36	38.25	76.5	38.25	0.128861	-0.31602	1.36111	83	70	76.5	76.5	0.293264	1.18571	0.185714	1.18571	1	2	2	1	1	2	2	1	0	0	0	1	1	0	0	2	1	1	1	1	0	2	0	0	2	0	0	1
AX-110108283	5B	435767356	6945.77	153	36	72	45	38.25	76.5	38.25	0.45198	-0.734917	0.8	72	81	76.5	76.5	0.466854	0.888889	-0.111111	0.888889	1	2	2	1	1	2	2	1	0	0	0	1	1	0	0	2	1	1	1	1	0	2	0	0	2	0	2	1
AX-111051645	5B	462851053	6972.85	152	79	39	34	38	76	38	2.46124e-14	9.46006	2.32353	98.5	53.5	76	76	0.000262259	1.84112	0.841121	1.84112	0	0	0	1	1	0	0	0	0	0	0	1	1	2	0	2	0	0	1	0	0	2	1	1	1	0	2	0
AX-108892257	5B	463228760	6973.23	153	32	68	53	38.25	76.5	38.25	0.0217793	0.277416	0.603774	66	87	76.5	76.5	0.0895551	0.758621	-0.241379	0.758621	1	2	2	1	1	0	2	1	0	0	0	1	1	2	0	2	1	0	1	0	0	2	1	1	1	0	2	1
AX-110476873	5B	463805727	6973.81	153	32	67	54	38.25	76.5	38.25	0.0129957	0.449775	0.592593	65.5	87.5	76.5	76.5	0.0753063	0.748571	-0.251429	0.748571	1	2	2	1	1	0	2	1	0	0	0	1	1	2	0	2	1	0	1	0	0	2	1	1	1	0	2	1
AX-108988155	5B	469120752	6979.12	153	81	38	34	38.25	76.5	38.25	2.06484e-15	10.2873	2.38235	100	53	76.5	76.5	0.000144857	1.88679	0.886792	1.88679	0	0	0	1	1	0	2	0	0	0	0	0	1	2	0	2	0	0	1	0	0	2	2	1	1	0	0	0
AX-111598900	5B	473743985	6983.74	150	48	62	40	37.5	75	37.5	0.0685632	-0.105394	1.2	79	71	75	75	0.513629	1.11268	0.112676	1.11268	1	2	2	1	1	0	2	1	0	0	0	1	1	2	0	2	1	0	1	0	0	0	2	1	1	0	0	0
AX-108734272	5B	484833933	6994.83	147	74	38	35	36.75	73.5	36.75	1.14777e-12	8.17745	2.11429	93	54	73.5	73.5	0.0012969	1.72222	0.722222	1.72222	0	0	0	1	1	0	0	0	0	0	0	1	1	-1	0	2	0	0	1	0	0	2	2	1	1	0	2	0
AX-110482128	5B	485874021	6995.87	152	79	38	35	38	76	38	1.64765e-14	9.59402	2.25714	98	54	76	76	0.000358523	1.81481	0.814815	1.81481	0	0	0	1	1	0	0	0	0	0	0	1	1	0	0	2	0	0	1	0	0	2	2	1	1	0	2	0
AX-111529622	5B	486282780	6996.28	153	72	41	40	38.25	76.5	38.25	8.68649e-11	6.73322	1.8	92.5	60.5	76.5	76.5	0.00968025	1.52893	0.528926	1.52893	0	0	0	1	1	0	2	0	0	0	0	1	1	2	0	2	0	0	1	1	0	2	2	1	1	0	2	0
AX-110532317	5B	486895975	6996.9	151	73	38	40	37.75	75.5	37.75	6.00909e-12	7.62485	1.825	92	59	75.5	75.5	0.0072421	1.55932	0.559322	1.55932	0	0	0	1	1	0	2	0	0	0	0	1	1	2	0	2	0	0	1	0	0	2	2	1	1	0	2	0
AX-110363233	5B	487272756	6997.27	152	77	38	37	38	76	38	1.50274e-13	8.85613	2.08108	96	56	76	76	0.00117687	1.71429	0.714286	1.71429	0	0	0	1	1	0	0	0	0	0	0	1	1	2	0	2	0	0	1	0	0	2	2	1	1	0	2	0
AX-110904754	5B	489280646	6999.28	151	74	39	38	37.75	75.5	37.75	4.06553e-12	7.75528	1.94737	93.5	57.5	75.5	75.5	0.00339357	1.62609	0.626087	1.62609	0	0	0	1	1	0	0	0	0	0	0	1	1	2	0	2	-1	1	1	0	0	2	2	1	1	1	2	0
AX-111702062	5B	489977810	6999.98	153	73	40	40	38.25	76.5	38.25	2.21612e-11	7.18921	1.825	93	60	76.5	76.5	0.00763288	1.55	0.55	1.55	0	0	0	1	1	0	2	0	0	0	0	1	1	2	0	2	0	0	1	0	0	2	2	1	1	1	2	0
AX-110421918	5B	490852219	7000.85	152	34	62	56	38	76	38	0.00314118	0.923789	0.607143	65	87	76	76	0.0743529	0.747126	-0.252874	0.747126	1	2	1	1	1	0	2	1	0	0	0	1	1	2	0	2	1	0	1	0	0	2	2	1	1	1	2	0
AX-108961268	5B	496987522	7006.99	153	76	38	39	38.25	76.5	38.25	5.0032e-13	8.45463	1.94872	95	58	76.5	76.5	0.00277817	1.63793	0.637931	1.63793	0	0	0	1	1	0	0	0	0	0	0	1	1	2	0	2	0	0	1	0	0	2	2	1	1	1	2	0
AX-109500107	5B	497375926	7007.38	153	76	38	39	38.25	76.5	38.25	5.0032e-13	8.45463	1.94872	95	58	76.5	76.5	0.00277817	1.63793	0.637931	1.63793	0	0	0	1	1	0	0	0	0	0	0	1	1	2	0	2	0	0	1	0	0	2	2	1	1	1	2	0
AX-109526372	5B	498264848	7008.26	153	76	38	39	38.25	76.5	38.25	5.0032e-13	8.45463	1.94872	95	58	76.5	76.5	0.00277817	1.63793	0.637931	1.63793	0	0	0	1	1	0	0	0	0	0	0	1	1	2	0	2	0	0	1	0	0	2	2	1	1	1	2	0
AX-109349444	5B	499162826	7009.16	150	75	38	37	37.5	75	37.5	7.79596e-13	8.30657	2.02703	94	56	75	75	0.00191772	1.67857	0.678571	1.67857	0	0	0	1	1	0	0	0	0	0	0	1	1	2	0	2	0	0	1	0	0	2	2	1	1	1	2	0
AX-111574616	5B	499375416	7009.38	150	76	35	39	37.5	75	37.5	5.90731e-14	9.1678	1.94872	93.5	56.5	75	75	0.0025191	1.65487	0.654867	1.65487	0	0	0	1	1	0	0	0	0	0	0	1	1	2	0	2	0	0	1	0	0	2	2	1	1	1	2	0
AX-109360435	5B	500531363	7010.53	153	76	37	40	38.25	76.5	38.25	2.90837e-13	8.63571	1.9	94.5	58.5	76.5	76.5	0.00360935	1.61538	0.615385	1.61538	0	0	0	1	1	0	0	0	0	0	0	1	1	2	0	2	0	0	1	0	0	2	2	1	1	1	2	0
AX-110029474	5B	501434030	7011.43	146	72	36	38	36.5	73	36.5	2.61114e-12	7.90308	1.89474	90	56	73	73	0.00489505	1.60714	0.607143	1.60714	0	0	0	1	-1	-1	0	0	0	0	0	1	1	2	0	2	0	0	1	0	0	2	2	1	1	1	2	0
AX-109549994	5B	501954912	7011.95	151	75	37	39	37.75	75.5	37.75	5.57546e-13	8.41848	1.92308	93.5	57.5	75.5	75.5	0.00339357	1.62609	0.626087	1.62609	0	0	0	1	1	0	0	0	0	0	-1	1	1	2	0	2	0	0	1	0	0	2	2	1	1	1	2	0
AX-110423840	5B	502474886	7012.47	153	76	37	40	38.25	76.5	38.25	2.90837e-13	8.63571	1.9	94.5	58.5	76.5	76.5	0.00360935	1.61538	0.615385	1.61538	0	0	0	1	1	0	0	0	0	0	1	1	1	2	0	2	0	0	1	0	0	2	2	1	1	1	2	0
AX-110428884	5B	503225188	7013.23	153	76	37	40	38.25	76.5	38.25	2.90837e-13	8.63571	1.9	94.5	58.5	76.5	76.5	0.00360935	1.61538	0.615385	1.61538	0	0	0	1	1	0	0	0	0	0	0	1	1	2	0	2	0	0	1	0	0	2	2	1	1	1	2	0
AX-111065683	5B	503787828	7013.79	135	70	33	32	33.75	67.5	33.75	4.97277e-13	8.45666	2.1875	86.5	48.5	67.5	67.5	0.0010735	1.78351	0.783505	1.78351	0	0	0	1	2	0	0	0	0	0	0	1	1	-1	0	2	0	0	1	0	0	-1	2	1	2	-1	-1	0
AX-110999405	5B	504301421	7014.3	153	76	37	40	38.25	76.5	38.25	2.90837e-13	8.63571	1.9	94.5	58.5	76.5	76.5	0.00360935	1.61538	0.615385	1.61538	0	0	0	1	1	0	0	0	0	0	0	1	1	2	0	2	0	0	1	0	0	2	2	1	1	1	2	0
AX-94863298	5B	506761511	7016.76	145	75	34	36	36.25	72.5	36.25	3.67557e-14	9.32618	2.08333	92	53	72.5	72.5	0.00120045	1.73585	0.735849	1.73585	0	0	0	1	1	0	0	0	0	0	0	1	1	2	0	2	0	0	1	0	0	2	2	-1	1	-1	1	0
AX-109400878	5B	507867002	7017.87	152	76	37	39	38	76	38	2.49395e-13	8.68703	1.94872	94.5	57.5	76	76	0.00269009	1.64348	0.643478	1.64348	0	0	0	1	1	0	0	0	0	0	0	1	1	2	0	2	0	0	1	0	0	2	2	1	1	1	-1	0
AX-111598230	5B	508062768	7018.06	145	76	35	34	36.25	72.5	36.25	1.96231e-14	9.53568	2.23529	93.5	51.5	72.5	72.5	0.000486812	1.81553	0.815534	1.81553	0	0	0	1	1	0	0	0	0	0	0	1	1	2	0	2	0	0	1	0	0	2	2	1	1	1	2	0
AX-111728752	5B	508679088	7018.68	153	76	37	40	38.25	76.5	38.25	2.90837e-13	8.63571	1.9	94.5	58.5	76.5	76.5	0.00360935	1.61538	0.615385	1.61538	0	0	0	1	1	0	0	0	0	0	0	1	1	2	0	2	0	0	1	0	0	2	2	1	1	1	2	0
AX-111458448	5B	508681557	7018.68	145	76	33	36	36.25	72.5	36.25	7.26889e-15	9.86718	2.11111	92.5	52.5	72.5	72.5	0.000894326	1.7619	0.761905	1.7619	0	0	0	1	1	0	0	0	0	0	0	1	-1	2	0	2	0	0	1	0	0	2	2	1	1	1	2	0
AX-110624606	5B	508683139	7018.68	152	74	38	40	38	76	38	2.78921e-12	7.88106	1.85	93	59	76	76	0.00581982	1.57627	0.576271	1.57627	0	0	0	1	1	0	0	0	0	0	0	1	1	2	0	2	0	0	1	0	0	2	2	1	1	1	2	0
AX-109411601	5B	511852027	7021.85	150	75	36	39	37.5	75	37.5	2.75552e-13	8.65373	1.92308	93	57	75	75	0.00328861	1.63158	0.631579	1.63158	0	0	0	1	1	0	0	0	0	0	0	1	1	2	0	2	0	0	1	0	0	2	2	1	1	1	2	0
AX-109556435	5B	512246353	7022.25	151	74	37	40	37.75	75.5	37.75	1.40909e-12	8.10898	1.85	92.5	58.5	75.5	75.5	0.00565955	1.5812	0.581197	1.5812	0	0	0	1	1	0	0	0	0	0	0	1	1	2	0	2	0	0	1	0	0	2	2	1	1	1	2	0
AX-110958685	5B	512839278	7022.84	153	76	37	40	38.25	76.5	38.25	2.90837e-13	8.63571	1.9	94.5	58.5	76.5	76.5	0.00360935	1.61538	0.615385	1.61538	0	0	0	1	1	0	0	0	0	0	0	1	1	2	0	2	0	0	1	0	0	2	2	1	1	1	2	0
AX-111709936	5B	515183465	7025.18	153	75	38	40	38.25	76.5	38.25	1.28232e-12	8.14045	1.875	94	59	76.5	76.5	0.00466088	1.59322	0.59322	1.59322	0	0	0	1	1	0	0	0	0	0	0	1	1	2	0	2	0	0	1	0	0	2	2	1	1	1	2	0
AX-108943772	5B	516366829	7026.37	151	74	35	42	37.75	75.5	37.75	4.16611e-13	8.51574	1.7619	91.5	59.5	75.5	75.5	0.00921097	1.53782	0.537815	1.53782	0	0	0	1	2	0	0	0	0	0	0	1	1	2	0	2	0	0	2	0	0	2	2	1	1	1	2	0
AX-108745488	5B	516561605	7026.56	153	76	35	42	38.25	76.5	38.25	8.73697e-14	9.03715	1.80952	93.5	59.5	76.5	76.5	0.00598254	1.57143	0.571429	1.57143	0	0	0	1	2	0	0	0	0	0	0	1	1	2	0	2	0	0	2	0	0	2	2	1	1	1	2	0
AX-110049382	5B	517558688	7027.56	141	66	34	41	35.25	70.5	35.25	7.37908e-11	6.78767	1.60976	83	58	70.5	70.5	0.0352583	1.43103	0.431034	1.43103	0	0	-1	1	2	0	-1	0	0	0	0	1	1	2	0	2	0	0	2	0	0	2	2	1	1	1	2	0
AX-109820610	5B	518570389	7028.57	152	76	36	40	38	76	38	1.42569e-13	8.8737	1.9	94	58	76	76	0.00350048	1.62069	0.62069	1.62069	0	0	0	1	2	0	0	0	0	0	0	1	1	2	0	2	0	0	2	0	0	2	2	1	1	1	2	0
AX-108774463	5B	519442333	7029.44	152	76	35	41	38	76	38	7.83468e-14	9.07354	1.85366	93.5	58.5	76	76	0.00452729	1.59829	0.598291	1.59829	0	0	0	1	2	0	0	0	0	0	0	1	1	2	0	2	0	0	2	0	0	2	2	1	1	1	2	0
AX-110912471	5B	520555009	7030.56	153	76	36	41	38.25	76.5	38.25	1.62563e-13	8.82989	1.85366	94	59	76.5	76.5	0.00466088	1.59322	0.59322	1.59322	0	0	0	1	2	0	0	0	0	0	0	1	1	2	0	2	0	0	2	0	0	2	2	1	1	1	2	0
AX-110439426	5B	521014241	7031.01	153	76	36	41	38.25	76.5	38.25	1.62563e-13	8.82989	1.85366	94	59	76.5	76.5	0.00466088	1.59322	0.59322	1.59322	0	0	0	1	2	0	0	0	0	0	0	1	1	2	0	2	0	0	2	0	0	2	2	1	1	1	2	0
AX-111562557	5B	529533766	7039.53	153	35	61	57	38.25	76.5	38.25	0.00182912	1.1043	0.614035	65.5	87.5	76.5	76.5	0.0753063	0.748571	-0.251429	0.748571	1	2	1	1	2	0	2	1	0	0	0	1	1	2	0	2	1	1	2	0	0	2	2	1	1	1	2	1
AX-95254463	5B	531222513	7041.22	132	35	55	42	33	66	33	0.110301	-0.264105	0.833333	62.5	69.5	66	66	0.542344	0.899281	-0.100719	0.899281	1	-1	1	1	2	0	2	1	0	0	0	-1	-1	-1	0	2	-1	1	-1	0	0	2	2	1	1	1	-1	1
AX-110031479	5B	531639653	7041.64	151	34	62	55	37.75	75.5	37.75	0.00482262	0.780679	0.618182	65	86	75.5	75.5	0.0874591	0.755814	-0.244186	0.755814	1	2	1	1	2	0	2	1	0	0	0	1	1	2	0	2	-1	1	2	0	0	2	2	1	1	1	2	1
AX-109901647	5B	531809901	7041.81	148	34	60	54	37	74	37	0.00474174	0.786325	0.62963	64	84	74	74	0.100178	0.761905	-0.238095	0.761905	1	2	1	1	2	0	2	1	0	0	0	1	1	2	0	2	1	1	2	0	0	2	2	-1	1	1	-1	1
AX-110948117	5B	538599096	7048.6	153	75	36	42	38.25	76.5	38.25	3.95422e-13	8.53317	1.78571	93	60	76.5	76.5	0.00763288	1.55	0.55	1.55	0	0	0	1	2	0	0	0	0	0	0	1	1	2	0	2	0	0	2	0	1	2	2	1	1	1	2	0
AX-111487952	5B	546266494	7056.27	145	70	40	35	36.25	72.5	36.25	1.00865e-10	6.68334	2	90	55	72.5	72.5	0.0036539	1.63636	0.636364	1.63636	0	0	0	1	2	0	0	0	0	0	1	1	1	-1	0	2	0	0	2	1	1	0	2	0	1	1	2	0
AX-89473763	5B	546809615	7056.81	150	71	43	36	37.5	75	37.5	3.3396e-10	6.28369	1.97222	92.5	57.5	75	75	0.00426672	1.6087	0.608696	1.6087	0	0	0	1	2	0	2	0	0	0	0	1	1	1	0	2	0	0	-1	1	1	0	2	1	1	1	2	0
AX-89545038	5B	548339223	7058.34	153	46	64	43	38.25	76.5	38.25	0.122296	-0.298566	1.06977	78	75	76.5	76.5	0.808365	1.04	0.04	1.04	1	2	1	1	2	0	0	1	0	0	0	1	2	0	1	2	2	1	2	1	1	2	2	1	2	0	0	1
AX-111508809	5B	548737615	7058.74	153	71	37	45	38.25	76.5	38.25	1.67315e-11	7.28303	1.57778	89.5	63.5	76.5	76.5	0.0355554	1.40945	0.409449	1.40945	0	0	0	1	2	0	2	0	0	0	0	1	2	2	0	2	0	0	2	1	1	2	2	1	2	0	2	0
AX-109298854	5B	551492867	7061.49	153	47	65	41	38.25	76.5	38.25	0.140289	-0.344383	1.14634	79.5	73.5	76.5	76.5	0.627626	1.08163	0.0816327	1.08163	1	2	1	1	2	0	0	1	0	0	0	1	2	2	1	2	2	1	2	1	1	0	2	1	2	0	0	1
AX-110959860	5B	560382358	7070.38	151	75	37	39	37.75	75.5	37.75	5.57546e-13	8.41848	1.92308	93.5	57.5	75.5	75.5	0.00339357	1.62609	0.626087	1.62609	0	0	0	1	2	0	0	0	0	0	0	1	2	2	0	2	0	0	2	1	1	-1	2	1	1	0	2	0
AX-109434754	5B	560843923	7070.84	148	75	35	38	37	74	37	1.13832e-13	8.94884	1.97368	92.5	55.5	74	74	0.00235495	1.66667	0.666667	1.66667	0	0	0	1	2	0	0	0	0	0	0	1	2	2	0	2	0	0	2	1	1	2	2	-1	1	0	2	0
AX-108875349	5B	561247273	7071.25	152	74	37	41	38	76	38	1.57364e-12	8.07212	1.80488	92.5	59.5	76	76	0.00743615	1.55462	0.554622	1.55462	0	0	0	1	2	0	0	0	0	0	0	1	2	2	0	2	0	0	2	1	1	2	2	1	1	0	2	0
AX-111529524	5B	561974130	7071.97	152	75	38	39	38	76	38	1.11038e-12	8.18851	1.92308	94	58	76	76	0.00350048	1.62069	0.62069	1.62069	0	0	0	1	2	0	0	0	0	0	0	1	2	2	0	2	0	0	2	1	1	2	2	1	1	0	2	0
AX-111693311	5B	562337286	7072.34	149	74	35	40	37.25	74.5	37.25	3.42898e-13	8.58074	1.85	91.5	57.5	74.5	74.5	0.00534636	1.5913	0.591304	1.5913	0	0	0	1	2	0	0	0	0	0	0	1	2	-1	0	2	0	0	2	1	1	2	2	1	1	0	2	0
AX-110485194	5B	571221629	7081.22	152	35	66	51	38	76	38	0.0497871	0.0014246	0.686275	68	84	76	76	0.194366	0.809524	-0.190476	0.809524	1	2	1	1	2	0	0	1	0	0	0	1	2	2	1	2	2	1	2	1	1	2	2	1	1	0	2	1
AX-110534757	5B	573781939	7083.78	153	40	71	42	38.25	76.5	38.25	0.656017	-0.859277	0.952381	75.5	77.5	76.5	76.5	0.87155	0.974194	-0.0258065	0.974194	1	2	1	1	2	0	2	1	0	0	0	1	2	0	1	2	2	1	2	1	1	2	1	1	1	0	0	1
AX-110617697	5B	573817528	7083.82	145	62	49	34	36.25	72.5	36.25	2.20642e-06	3.34756	1.82353	86.5	58.5	72.5	72.5	0.0200573	1.47863	0.478632	1.47863	0	1	0	1	2	0	2	0	0	0	0	1	2	0	0	2	2	1	2	1	1	2	1	1	1	0	0	1
AX-86183841	5B	577305479	7087.31	135	26	55	54	33.75	67.5	33.75	0.000296868	1.71126	0.481481	53.5	81.5	67.5	67.5	0.0159588	0.656442	-0.343558	0.656442	0	2	1	2	2	-1	2	0	0	0	-1	1	2	2	1	2	2	-1	2	1	-1	2	1	1	1	0	2	1
AX-111512401	5B	585393018	7095.39	141	35	64	42	35.25	70.5	35.25	0.387977	-0.683948	0.833333	67	74	70.5	70.5	0.555522	0.905405	-0.0945946	0.905405	-1	-1	1	2	2	0	0	0	0	0	0	1	2	0	1	2	2	-1	1	1	1	-1	1	1	1	0	2	1
AX-108948115	5B	585825985	7095.83	153	37	69	47	38.25	76.5	38.25	0.249352	-0.536377	0.787234	71.5	81.5	76.5	76.5	0.41883	0.877301	-0.122699	0.877301	1	2	1	2	2	0	0	0	0	0	0	1	2	0	1	2	2	1	1	1	1	0	1	1	1	0	2	1
AX-109566896	5B	590530563	7100.53	152	70	39	43	38	76	38	1.2419e-10	6.6139	1.62791	89.5	62.5	76	76	0.028525	1.432	0.432	1.432	0	0	0	2	1	0	2	0	0	0	2	1	1	2	0	2	0	0	1	1	1	2	1	1	-1	1	2	0
AX-110442952	5B	610688452	7120.69	153	31	68	54	38.25	76.5	38.25	0.0122533	0.469411	0.574074	65	88	76.5	76.5	0.0629648	0.738636	-0.261364	0.738636	1	2	2	2	2	0	2	0	0	0	2	1	1	0	1	2	2	1	0	1	1	2	2	1	1	1	2	2
AX-111052660	5B	610880426	7120.88	149	28	69	52	37.25	74.5	37.25	0.0139565	0.425966	0.538462	62.5	86.5	74.5	74.5	0.0492805	0.722543	-0.277457	0.722543	1	-1	2	2	2	1	2	0	0	0	2	1	1	0	1	2	2	1	0	1	1	2	2	1	1	1	2	2
AX-110937447	5B	611936084	7121.94	152	70	39	43	38	76	38	1.2419e-10	6.6139	1.62791	89.5	62.5	76	76	0.028525	1.432	0.432	1.432	0	0	0	2	1	0	2	0	0	0	2	1	1	-1	0	2	0	0	0	1	1	2	2	1	1	1	2	0
AX-110435963	5B	637461458	7147.46	130	28	50	52	32.5	65	32.5	0.000373606	1.63452	0.538462	53	77	65	65	0.0352966	0.688312	-0.311688	0.688312	-1	2	0	2	-1	0	-1	0	-1	0	2	1	0	0	1	2	2	1	0	1	1	2	2	1	1	1	0	2
AX-95630565	5B	638508778	7148.51	147	32	65	50	36.75	73.5	36.75	0.0412925	0.0638717	0.64	64.5	82.5	73.5	73.5	0.137646	0.781818	-0.218182	0.781818	1	2	1	2	1	0	0	0	0	0	2	1	0	0	1	2	2	1	0	1	1	2	2	1	1	1	0	2
AX-111537848	5B	641558504	7151.56	152	33	63	56	38	76	38	0.00333278	0.904024	0.589286	64.5	87.5	76	76	0.0621049	0.737143	-0.262857	0.737143	1	2	1	2	1	0	2	0	0	0	2	1	0	2	1	2	2	1	0	1	1	2	2	1	1	1	2	2
AX-108943229	5B	650408373	7160.41	152	77	33	42	38	76	38	8.59017e-15	9.81143	1.83333	93.5	58.5	76	76	0.00452729	1.59829	0.598291	1.59829	0	0	0	2	1	0	2	0	0	0	2	1	0	0	0	2	0	0	0	1	1	2	2	1	1	1	2	0
AX-110146214	5B	652456380	7162.46	153	78	31	44	38.25	76.5	38.25	9.24159e-16	10.5557	1.77273	93.5	59.5	76.5	76.5	0.00598254	1.57143	0.571429	1.57143	0	0	0	2	1	0	2	0	0	0	2	1	0	0	0	2	0	0	0	1	1	2	2	1	1	1	2	0
AX-111478371	5B	652563024	7162.56	152	76	33	43	38	76	38	2.10175e-14	9.51276	1.76744	92.5	59.5	76	76	0.00743615	1.55462	0.554622	1.55462	0	0	0	2	1	0	2	0	0	0	2	1	0	0	0	2	0	0	0	1	1	2	1	1	1	1	2	0
AX-111116821	5B	655006775	7165.01	153	38	62	53	38.25	76.5	38.25	0.014714	0.408322	0.716981	69	84	76.5	76.5	0.225253	0.821429	-0.178571	0.821429	1	2	1	2	1	0	0	0	0	0	2	1	0	0	1	2	2	1	0	1	0	2	2	1	1	1	2	2
AX-110554992	5B	659747810	7169.75	153	51	62	40	38.25	76.5	38.25	0.0290361	0.181419	1.275	82	71	76.5	76.5	0.373843	1.15493	0.15493	1.15493	1	2	1	2	1	0	0	0	0	0	2	2	0	0	1	2	2	1	0	1	0	2	2	0	1	1	2	2
AX-109827342	5B	661206166	7171.21	152	36	63	53	38	76	38	0.0161635	0.376959	0.679245	67.5	84.5	76	76	0.167931	0.798817	-0.201183	0.798817	1	2	1	2	1	1	2	0	0	0	2	2	0	0	1	2	2	1	0	1	0	2	-1	0	1	1	2	2
AX-111478844	5B	662193081	7172.19	137	37	74	26	34.25	68.5	34.25	0.265851	-0.557765	1.42308	74	63	68.5	68.5	0.347324	1.1746	0.174603	1.1746	1	2	1	-1	1	1	2	0	0	0	0	2	0	0	1	2	2	1	0	1	0	2	2	0	1	1	2	2
AX-111704008	5B	662460076	7172.46	152	36	64	52	38	76	38	0.0279051	0.194682	0.692308	68	84	76	76	0.194366	0.809524	-0.190476	0.809524	1	2	1	2	1	1	2	0	0	0	0	2	0	0	1	2	2	1	0	1	0	2	2	0	1	1	-1	2
AX-94562180	5B	662980415	7172.98	153	38	65	50	38.25	76.5	38.25	0.0692568	-0.108754	0.76	70.5	82.5	76.5	76.5	0.331975	0.854545	-0.145455	0.854545	1	2	1	2	1	1	2	0	0	0	0	2	0	0	1	2	2	1	0	1	0	2	2	0	1	1	0	2
AX-111031411	5B	663739754	7173.74	152	38	65	49	38	76	38	0.0917986	-0.202813	0.77551	70.5	81.5	76	76	0.372276	0.865031	-0.134969	0.865031	1	2	1	2	1	1	2	0	0	0	0	2	0	0	1	2	-1	1	0	1	0	2	2	0	1	1	0	2
AX-110953444	5B	666582500	7176.58	147	73	30	44	36.75	73.5	36.75	2.16021e-14	9.5036	1.65909	88	59	73.5	73.5	0.0167623	1.49153	0.491525	1.49153	0	0	0	2	1	1	2	0	0	0	0	2	0	0	0	2	0	0	0	1	0	2	2	0	2	1	2	0
AX-111664059	5B	666606190	7176.61	152	77	31	44	38	76	38	2.07418e-15	10.2858	1.75	92.5	59.5	76	76	0.00743615	1.55462	0.554622	1.55462	0	0	0	2	1	1	2	0	0	0	0	2	0	0	0	2	0	0	0	1	0	2	2	0	2	1	2	0
AX-111579934	5B	666674324	7176.67	152	77	31	44	38	76	38	2.07418e-15	10.2858	1.75	92.5	59.5	76	76	0.00743615	1.55462	0.554622	1.55462	0	0	0	2	1	1	2	0	0	0	0	2	0	0	0	2	0	0	0	1	0	2	2	0	2	1	2	0
AX-110999858	5B	668249812	7178.25	152	79	30	43	38	76	38	1.60471e-16	11.1401	1.83721	94	58	76	76	0.00350048	1.62069	0.62069	1.62069	0	0	0	2	1	1	2	0	0	0	0	2	0	0	0	2	0	0	0	1	0	2	-1	0	2	1	0	0
AX-111586069	5B	669218069	7179.22	148	77	33	38	37	74	37	4.69047e-15	10.0134	2.02632	93.5	54.5	74	74	0.00134697	1.7156	0.715596	1.7156	0	0	0	2	1	1	2	0	0	0	0	2	0	0	0	2	-1	0	0	1	0	2	2	0	2	1	0	0
AX-108863390	5B	669498537	7179.5	153	81	30	42	38.25	76.5	38.25	2.55503e-17	11.7534	1.92857	96	57	76.5	76.5	0.00161622	1.68421	0.684211	1.68421	0	0	0	2	1	1	2	0	0	0	0	2	0	0	0	2	0	0	0	1	0	2	2	0	2	1	0	0
AX-86170549	5B	669896568	7179.9	151	72	33	46	37.75	75.5	37.75	4.63179e-13	8.48037	1.56522	88.5	62.5	75.5	75.5	0.0343576	1.416	0.416	1.416	0	0	0	2	1	1	2	0	0	0	-1	2	0	2	0	2	0	0	0	1	0	2	2	1	2	1	2	0
AX-108936241	5B	670066776	7180.07	151	77	30	44	37.75	75.5	37.75	9.1058e-16	10.5606	1.75	92	59	75.5	75.5	0.0072421	1.55932	0.559322	1.55932	0	0	0	2	1	1	2	0	0	0	0	2	0	2	0	2	0	0	0	1	0	2	-1	0	2	1	2	0
AX-110022194	5B	678319870	7188.32	153	80	36	37	38.25	76.5	38.25	2.75284e-15	10.1913	2.16216	98	55	76.5	76.5	0.0005083	1.78182	0.781818	1.78182	0	0	0	2	1	1	0	0	0	0	0	2	0	0	0	2	0	0	0	1	0	0	2	0	2	1	2	0
AX-109520682	5B	680525930	7190.53	149	76	36	37	37.25	74.5	37.25	8.4331e-14	9.04897	2.05405	94	55	74.5	74.5	0.00139829	1.70909	0.709091	1.70909	0	0	0	2	1	1	2	0	0	0	0	2	0	2	0	2	0	0	0	1	0	2	2	0	1	1	2	0
AX-110072054	5B	681814959	7191.81	152	85	36	31	38	76	38	3.35244e-18	12.4314	2.74194	103	49	76	76	1.18691e-05	2.10204	1.10204	2.10204	0	0	0	2	1	1	0	0	0	0	0	2	0	0	0	2	0	0	1	1	0	2	2	0	1	1	2	0
AX-111504233	5B	682168775	7192.17	150	76	34	40	37.5	75	37.5	3.26369e-14	9.36586	1.9	93	57	75	75	0.00328861	1.63158	0.631579	1.63158	0	0	0	2	1	1	0	0	0	0	0	2	0	0	0	2	0	0	1	1	0	2	2	0	1	1	2	0
AX-109921910	5B	684787299	7194.79	153	77	38	38	38.25	76.5	38.25	1.85264e-13	8.78625	2.02632	96	57	76.5	76.5	0.00161622	1.68421	0.684211	1.68421	0	0	0	1	1	1	2	0	0	0	0	2	0	2	0	2	0	0	1	1	0	0	2	1	1	1	0	0
AX-109361352	5B	687197681	7197.2	153	75	38	40	38.25	76.5	38.25	1.28232e-12	8.14045	1.875	94	59	76.5	76.5	0.00466088	1.59322	0.59322	1.59322	0	0	0	1	1	2	0	0	0	0	0	2	0	2	0	2	0	0	1	1	0	0	2	1	1	1	2	0
AX-108775210	5B	696083823	7206.08	148	25	84	39	37	74	37	0.0688603	-0.106838	0.641026	67	81	74	74	0.249817	0.82716	-0.17284	0.82716	1	2	1	0	1	2	2	1	1	1	-1	1	0	1	1	2	2	1	1	1	0	0	1	1	1	1	1	2
AX-108772938	5B	696986301	7206.99	153	75	39	39	38.25	76.5	38.25	2.17729e-12	7.96373	1.92308	94.5	58.5	76.5	76.5	0.00360935	1.61538	0.615385	1.61538	0	0	0	0	1	2	2	0	0	0	0	1	0	2	0	2	0	0	1	1	0	2	0	1	1	2	2	0
AX-108895416	5B	701018831	7211.02	153	48	65	40	38.25	76.5	38.25	0.116827	-0.283294	1.2	80.5	72.5	76.5	76.5	0.517786	1.11034	0.110345	1.11034	1	2	1	0	1	2	0	0	0	0	0	1	0	0	1	2	2	1	1	1	0	2	1	1	1	2	0	2
AX-110946146	5B	703062745	7213.06	153	49	65	39	38.25	76.5	38.25	0.0923331	-0.204751	1.25641	81.5	71.5	76.5	76.5	0.41883	1.13986	0.13986	1.13986	1	2	1	0	1	2	0	0	0	0	0	1	0	0	1	2	2	1	1	1	0	2	0	1	1	2	0	2
AX-109587839	5B	703529204	7213.53	150	70	41	39	37.5	75	37.5	3.3396e-10	6.28369	1.79487	90.5	59.5	75	75	0.0113693	1.52101	0.521008	1.52101	0	0	0	0	1	2	1	0	0	0	0	1	0	2	0	2	0	0	1	1	0	2	-1	1	1	2	2	0
AX-111040003	6A	7369285	7221.37	153	83	33	37	38.25	76.5	38.25	1.78352e-17	11.8734	2.24324	99.5	53.5	76.5	76.5	0.000200108	1.85981	0.859813	1.85981	0	0	0	1	2	0	2	0	0	0	0	0	2	0	0	2	0	0	1	0	1	0	1	1	1	0	0	0
AX-110953968	6A	7725011	7221.73	152	76	31	45	38	76	38	4.81469e-15	10.0047	1.68889	91.5	60.5	76	76	0.0119224	1.5124	0.512397	1.5124	0	0	0	1	2	0	2	0	0	0	0	0	2	2	0	2	0	0	1	0	1	2	1	1	1	0	2	0
AX-108939771	6A	8165603	7222.17	146	77	28	41	36.5	73	36.5	1.25223e-16	11.2229	1.87805	91	55	73	73	0.00288831	1.65455	0.654545	1.65455	0	0	0	1	2	0	2	0	0	0	0	0	2	2	0	2	0	0	1	0	1	2	1	-1	1	0	2	0
AX-108800354	6A	12478790	7226.48	150	38	58	54	37.5	75	37.5	0.00384878	0.855974	0.703704	67	83	75	75	0.191418	0.807229	-0.192771	0.807229	1	2	0	1	2	0	2	0	1	1	0	0	1	2	1	2	0	2	1	0	1	2	1	1	2	0	0	1
AX-111607630	6A	12842946	7226.84	152	38	58	56	38	76	38	0.00167033	1.13462	0.678571	67	85	76	76	0.144292	0.788235	-0.211765	0.788235	1	2	0	1	2	0	2	0	1	1	0	0	1	2	1	2	0	2	1	0	1	2	1	1	2	0	0	1
AX-111080943	6A	455497558	7669.5	152	56	71	25	38	76	38	0.00129232	1.22026	2.24	91.5	60.5	76	76	0.0119224	1.5124	0.512397	1.5124	1	2	1	1	1	1	0	1	1	0	1	1	0	0	0	2	1	1	0	1	1	0	1	0	1	2	0	0
AX-110077933	6A	496623764	7710.62	153	77	41	35	38.25	76.5	38.25	6.89184e-13	8.34772	2.2	97.5	55.5	76.5	76.5	0.000685037	1.75676	0.756757	1.75676	0	0	0	2	1	1	2	0	0	0	1	2	0	2	0	2	0	0	0	1	1	2	1	0	1	2	2	0
AX-111515803	6A	499402575	7713.4	152	83	39	30	38	76	38	1.41615e-16	11.1818	2.76667	102.5	49.5	76	76	1.71673e-05	2.07071	1.07071	2.07071	0	0	0	2	-1	1	2	0	0	0	1	2	0	2	0	2	0	0	0	1	1	0	1	0	1	2	2	0
AX-109272810	6A	520671232	7734.67	153	40	67	46	38.25	76.5	38.25	0.242918	-0.52765	0.869565	73.5	79.5	76.5	76.5	0.627626	0.924528	-0.0754717	0.924528	1	2	1	2	0	1	2	1	1	0	1	2	0	2	0	2	1	0	0	1	1	0	1	0	1	1	2	0
AX-109894066	6A	525763348	7739.76	153	80	40	33	38.25	76.5	38.25	1.46704e-14	9.63277	2.42424	100	53	76.5	76.5	0.000144857	1.88679	0.886792	1.88679	0	0	0	2	0	1	2	0	0	0	1	2	0	2	0	2	0	0	0	1	1	0	1	0	1	1	2	0
AX-111087643	6A	555709730	7769.71	152	75	39	38	38	76	38	1.8428e-12	8.01941	1.97368	94.5	57.5	76	76	0.00269009	1.64348	0.643478	1.64348	0	0	0	2	0	1	2	0	0	0	1	2	0	2	0	2	0	0	0	1	1	0	2	0	1	1	2	0
AX-111588952	6A	560241667	7774.24	153	35	65	53	38.25	76.5	38.25	0.0213564	0.283962	0.660377	67.5	85.5	76.5	76.5	0.14561	0.789474	-0.210526	0.789474	1	2	1	2	0	1	0	1	1	0	1	2	0	2	0	2	1	0	1	1	1	0	2	0	1	1	2	0
AX-95659661	6A	563558658	7777.56	152	73	37	42	38	76	38	3.6528e-12	7.79101	1.7381	91.5	60.5	76	76	0.0119224	1.5124	0.512397	1.5124	0	0	0	2	0	1	2	0	0	0	1	2	1	2	0	2	0	0	1	1	1	2	2	0	1	1	2	0
AX-94408622	6A	563742729	7777.74	144	72	32	40	36	72	36	1.82262e-13	8.79171	1.8	88	56	72	72	0.00766076	1.57143	0.571429	1.57143	0	0	0	2	0	-1	2	0	0	0	1	2	1	2	0	2	0	0	1	1	1	2	2	0	1	1	-1	0
AX-89610547	6A	564585251	7778.59	153	74	37	42	38.25	76.5	38.25	1.72079e-12	8.04228	1.7619	92.5	60.5	76.5	76.5	0.00968025	1.52893	0.528926	1.52893	0	0	0	2	0	1	2	0	0	0	1	2	1	2	0	2	0	0	1	1	1	2	2	0	1	1	2	0
AX-110574258	6A	564725748	7778.73	153	73	38	42	38.25	76.5	38.25	7.20056e-12	7.56447	1.7381	92	61	76.5	76.5	0.0122036	1.5082	0.508197	1.5082	0	0	0	2	0	1	2	0	0	0	1	2	1	2	0	2	0	0	1	1	1	2	2	1	1	1	2	0
AX-111764165	6A	567807910	7781.81	153	34	65	54	38.25	76.5	38.25	0.0129957	0.449775	0.62963	66.5	86.5	76.5	76.5	0.105899	0.768786	-0.231214	0.768786	1	2	1	2	0	1	0	1	1	0	1	2	1	2	0	2	1	0	1	1	1	2	2	0	1	1	2	0
AX-108799082	6A	568161303	7782.16	153	34	65	54	38.25	76.5	38.25	0.0129957	0.449775	0.62963	66.5	86.5	76.5	76.5	0.105899	0.768786	-0.231214	0.768786	1	2	1	2	0	1	0	1	1	0	1	2	1	2	0	2	1	0	1	1	1	2	2	0	1	1	2	0
AX-110165332	6A	570384523	7784.38	153	34	66	53	38.25	76.5	38.25	0.0223562	0.268689	0.641509	67	86	76.5	76.5	0.124524	0.77907	-0.22093	0.77907	1	2	1	2	0	1	0	1	1	0	1	2	1	2	0	2	1	0	1	1	1	2	2	0	1	1	2	0
AX-109291122	6A	570394656	7784.39	153	35	64	54	38.25	76.5	38.25	0.0122533	0.469411	0.648148	67	86	76.5	76.5	0.124524	0.77907	-0.22093	0.77907	1	2	1	2	0	1	0	1	1	0	1	2	1	2	0	2	1	0	1	1	1	2	2	0	1	1	2	0
AX-110431275	6A	571054819	7785.05	153	31	66	56	38.25	76.5	38.25	0.00398131	0.844672	0.553571	64	89	76.5	76.5	0.0432663	0.719101	-0.280899	0.719101	1	2	1	2	0	1	2	1	1	1	1	2	1	2	0	2	1	0	1	1	1	2	2	0	1	1	2	0
AX-108965821	6A	600070296	7814.07	153	83	30	40	38.25	76.5	38.25	2.99474e-18	12.4691	2.075	98	55	76.5	76.5	0.0005083	1.78182	0.781818	1.78182	0	0	0	0	2	2	0	0	0	0	2	2	0	0	0	2	0	0	2	2	1	2	1	2	1	1	2	0
AX-111479914	6A	608863690	7822.86	153	85	31	37	38.25	76.5	38.25	5.0947e-19	13.0603	2.2973	100.5	52.5	76.5	76.5	0.000104212	1.91429	0.914286	1.91429	0	0	0	0	2	2	0	0	0	0	2	2	0	0	0	2	0	0	1	2	1	0	1	2	0	1	2	0
AX-111557233	6A	610066391	7824.07	153	82	30	41	38.25	76.5	38.25	8.97908e-18	12.1025	2	97	56	76.5	76.5	0.000917568	1.73214	0.732143	1.73214	0	0	0	0	2	2	0	0	0	0	2	2	0	2	0	2	0	0	1	2	1	0	1	2	0	1	2	0
AX-95090235	6A	610898015	7824.9	144	82	27	35	36	72	36	1.32822e-19	13.5091	2.34286	95.5	48.5	72	72	8.97818e-05	1.96907	0.969072	1.96907	0	0	0	0	2	2	0	0	0	0	2	-1	0	0	0	2	0	0	1	2	-1	2	1	2	0	1	2	0
AX-109870359	6A	611524492	7825.52	153	41	50	62	38.25	76.5	38.25	5.77431e-06	3.02643	0.66129	66	87	76.5	76.5	0.0895551	0.758621	-0.241379	0.758621	1	2	1	0	2	2	0	2	1	2	2	2	0	2	0	2	1	0	1	2	1	2	1	2	0	1	2	1
AX-110152115	6A	615038714	7829.04	153	55	50	48	38.25	76.5	38.25	7.48518e-05	2.17118	1.14583	80	73	76.5	76.5	0.571451	1.09589	0.0958904	1.09589	1	2	1	0	2	2	0	2	1	2	2	2	0	0	0	2	1	0	1	2	1	0	1	1	0	1	2	1
AX-89682312	6B	12632699	7842.63	153	87	33	33	38.25	76.5	38.25	9.55997e-20	13.6188	2.63636	103.5	49.5	76.5	76.5	1.2675e-05	2.09091	1.09091	2.09091	0	0	0	1	2	1	0	0	0	0	2	2	0	2	0	2	0	0	1	1	0	2	0	2	0	0	2	0
AX-109853078	6B	17498424	7847.5	146	82	30	34	36.5	73	36.5	1.40066e-18	12.7227	2.41176	97	49	73	73	7.11198e-05	1.97959	0.979592	1.97959	0	0	0	1	2	1	2	0	0	0	2	2	0	2	0	2	0	0	1	1	0	2	0	2	0	0	2	0
AX-111109562	6B	22244496	7852.24	136	42	45	49	34	68	34	0.000291723	1.7171	0.857143	64.5	71.5	68	68	0.548343	0.902098	-0.0979021	0.902098	2	2	1	1	2	-1	1	1	2	2	2	2	0	-1	1	2	1	-1	1	1	0	2	0	2	0	0	0	2
AX-109819427	6B	22868009	7852.87	153	81	34	38	38.25	76.5	38.25	3.14333e-16	10.9156	2.13158	98	55	76.5	76.5	0.0005083	1.78182	0.781818	1.78182	0	0	0	1	2	1	2	0	0	0	2	2	0	2	0	2	0	0	1	1	0	2	1	2	0	0	0	0
AX-109443696	6B	28982514	7858.98	129	67	42	20	32.25	64.5	32.25	1.42699e-11	7.33615	3.35	88	41	64.5	64.5	3.50164e-05	2.14634	1.14634	2.14634	0	1	0	2	2	1	2	0	0	0	2	2	0	-1	0	2	1	0	1	1	0	2	1	2	0	0	-1	0
AX-108759355	6B	31781414	7861.78	147	32	69	46	36.75	73.5	36.75	0.200119	-0.462955	0.695652	66.5	80.5	73.5	73.5	0.248213	0.826087	-0.173913	0.826087	1	2	1	2	2	1	2	1	2	-1	2	2	0	2	1	2	1	2	1	1	0	2	1	2	0	0	0	2
AX-109622459	6B	34867836	7864.87	147	51	65	31	36.75	73.5	36.75	0.0246228	0.236453	1.64516	83.5	63.5	73.5	73.5	0.0990305	1.31496	0.314961	1.31496	1	2	1	2	2	-1	0	1	2	1	2	2	0	0	1	2	1	2	1	1	0	0	1	2	0	0	0	2
AX-110951219	6B	119132257	7949.13	151	41	62	48	37.75	75.5	37.75	0.0646731	-0.0858961	0.854167	72	79	75.5	75.5	0.568914	0.911392	-0.0886076	0.911392	1	2	1	2	2	0	2	1	1	1	2	1	0	2	1	2	1	1	1	1	0	2	2	2	0	0	2	2
AX-110947229	6B	125175812	7955.18	146	77	35	34	36.5	73	36.5	8.11384e-15	9.83048	2.26471	94.5	51.5	73	73	0.000372687	1.83495	0.834951	1.83495	0	0	0	2	2	0	2	0	0	0	2	1	0	0	0	2	0	0	1	1	0	2	2	1	0	0	0	0
AX-94541485	6B	126135583	7956.14	150	77	35	38	37.5	75	37.5	2.1444e-14	9.50606	2.02632	94.5	55.5	75	75	0.00145086	1.7027	0.702703	1.7027	0	0	0	2	2	0	2	0	0	0	2	1	0	0	0	2	0	0	1	1	0	2	2	1	0	0	0	0
AX-110362828	6B	137091867	7967.09	142	25	65	52	35.5	71	35.5	0.00354987	0.88296	0.480769	57.5	84.5	71	71	0.0234643	0.680473	-0.319527	0.680473	1	2	1	2	2	1	2	1	1	1	2	2	1	1	1	2	1	1	-1	1	0	2	2	1	0	0	-1	2
AX-109823731	6B	139891583	7969.89	153	70	37	46	38.25	76.5	38.25	3.21654e-11	7.06485	1.52174	88.5	64.5	76.5	76.5	0.0523451	1.37209	0.372093	1.37209	0	0	0	2	2	1	2	0	0	0	2	2	1	2	0	2	0	0	1	1	0	2	2	1	0	0	2	0
AX-111022908	6B	140329704	7970.33	152	27	67	58	38	76	38	0.000618534	1.46623	0.465517	60.5	91.5	76	76	0.0119224	0.661202	-0.338798	0.661202	1	2	1	2	2	1	2	1	1	1	2	2	1	2	1	2	1	1	1	1	0	2	2	1	0	0	2	2
AX-111480682	6B	140751220	7970.75	152	26	65	61	38	76	38	6.43409e-05	2.22169	0.42623	58.5	93.5	76	76	0.00452729	0.625668	-0.374332	0.625668	1	2	1	2	2	1	2	1	1	1	2	2	1	2	1	2	1	1	1	1	0	2	2	1	0	0	2	2
AX-109601574	6B	141174195	7971.17	152	71	37	44	38	76	38	1.68073e-11	7.28152	1.61364	89.5	62.5	76	76	0.028525	1.432	0.432	1.432	0	0	0	2	2	1	2	0	0	0	2	2	1	2	0	2	0	0	1	1	0	2	2	1	0	0	2	0
AX-109602187	6B	141925565	7971.93	153	71	37	45	38.25	76.5	38.25	1.67315e-11	7.28303	1.57778	89.5	63.5	76.5	76.5	0.0355554	1.40945	0.409449	1.40945	0	0	0	2	2	1	2	0	0	0	2	2	1	2	0	2	0	0	1	1	0	2	2	1	0	0	2	0
AX-110959547	6B	142223095	7972.22	150	27	62	61	37.5	75	37.5	4.72527e-05	2.32473	0.442623	58	92	75	75	0.00550173	0.630435	-0.369565	0.630435	1	2	1	2	2	1	2	1	1	1	2	2	1	2	1	2	1	-1	1	1	0	2	2	1	0	0	2	2
AX-109582330	6B	144414010	7974.41	144	67	40	37	36	72	36	1.28537e-09	5.8338	1.81081	87	57	72	72	0.0124193	1.52632	0.526316	1.52632	0	0	-1	2	2	2	2	0	0	0	2	2	1	2	0	2	0	0	1	1	0	1	2	1	0	0	-1	0
AX-109935603	6B	153407026	7983.41	150	81	32	37	37.5	75	37.5	4.87415e-17	11.5378	2.18919	97	53	75	75	0.000327414	1.83019	0.830189	1.83019	0	0	0	2	2	1	2	0	0	0	2	2	1	0	0	2	0	0	1	1	0	2	2	1	0	0	0	0
AX-109294614	6B	153635489	7983.64	153	74	35	44	38.25	76.5	38.25	4.65611e-13	8.47863	1.68182	91.5	61.5	76.5	76.5	0.0152934	1.4878	0.487805	1.4878	0	0	0	2	2	1	2	0	0	0	2	2	1	2	0	2	0	0	1	1	0	2	2	1	0	0	0	0
AX-111760343	6B	157322191	7987.32	129	58	34	37	32.25	64.5	32.25	1.78532e-08	4.9555	1.56757	75	54	64.5	64.5	0.0644655	1.38889	0.388889	1.38889	0	0	0	2	2	2	2	0	0	0	1	2	1	0	0	2	-1	0	-1	1	0	2	1	-1	0	-1	2	0
AX-109986783	6B	163153220	7993.15	153	70	32	51	38.25	76.5	38.25	5.4114e-13	8.42845	1.37255	86	67	76.5	76.5	0.124524	1.28358	0.283582	1.28358	0	0	0	2	2	2	2	0	0	0	2	2	0	2	0	2	0	0	1	1	1	2	1	1	0	1	2	0
AX-109854760	6B	181402955	8011.4	152	68	34	50	38	76	38	9.86424e-12	7.4594	1.36	85	67	76	76	0.144292	1.26866	0.268657	1.26866	0	0	0	2	2	2	2	0	0	0	2	2	0	2	0	2	0	0	1	1	1	2	1	1	0	1	2	0
AX-109836572	6B	187828503	8017.83	152	25	64	63	38	76	38	1.12546e-05	2.80366	0.396825	57	95	76	76	0.00205472	0.6	-0.4	0.6	1	2	1	2	2	2	2	1	1	1	2	2	0	2	1	2	1	1	1	1	1	2	1	1	1	1	2	2
AX-108838540	6B	189185798	8019.19	152	27	64	61	38	76	38	7.48518e-05	2.17118	0.442623	59	93	76	76	0.00581982	0.634409	-0.365591	0.634409	1	2	1	2	2	2	2	1	1	1	2	2	0	2	1	2	1	1	1	1	1	2	1	1	1	1	2	2
AX-110594331	6B	193125681	8023.13	153	26	63	64	38.25	76.5	38.25	7.35403e-06	2.9457	0.40625	57.5	95.5	76.5	76.5	0.00212546	0.602094	-0.397906	0.602094	1	2	1	2	2	2	2	1	1	1	2	2	0	2	1	2	1	1	1	1	1	2	1	1	1	1	2	2
AX-108761692	6B	198912500	8028.91	153	26	65	62	38.25	76.5	38.25	3.71946e-05	2.40463	0.419355	58.5	94.5	76.5	76.5	0.00360935	0.619048	-0.380952	0.619048	1	2	1	2	2	2	2	1	1	1	2	2	0	2	1	2	1	1	1	1	1	2	1	1	1	1	2	2
AX-111192864	6B	205263586	8035.26	152	77	35	40	38	76	38	3.03798e-14	9.38978	1.925	94.5	57.5	76	76	0.00269009	1.64348	0.643478	1.64348	0	0	0	2	2	2	0	0	0	0	2	2	0	2	0	2	0	0	1	1	1	0	1	1	1	1	2	0
AX-110919020	6B	206845228	8036.85	150	76	35	39	37.5	75	37.5	5.90731e-14	9.1678	1.94872	93.5	56.5	75	75	0.0025191	1.65487	0.654867	1.65487	0	0	0	2	2	2	0	0	0	0	-1	2	0	2	0	2	0	1	1	1	1	0	1	1	1	1	2	0
AX-108988347	6B	212564909	8042.56	153	78	34	41	38.25	76.5	38.25	7.2424e-15	9.8684	1.90244	95	58	76.5	76.5	0.00277817	1.63793	0.637931	1.63793	0	0	0	2	2	2	0	0	0	0	2	2	0	2	0	2	0	0	1	1	1	0	1	1	1	1	2	0
AX-111048542	6B	216466771	8046.47	153	69	33	51	38.25	76.5	38.25	2.17729e-12	7.96373	1.35294	85.5	67.5	76.5	76.5	0.14561	1.26667	0.266667	1.26667	0	0	0	2	2	2	2	0	0	0	2	2	0	2	0	2	0	0	1	1	1	2	1	1	1	1	2	0
AX-109379124	6B	438360480	8268.36	150	42	68	40	37.5	75	37.5	0.506617	-0.77301	1.05	76	74	75	75	0.870283	1.02703	0.027027	1.02703	1	2	1	1	2	2	0	1	1	1	1	2	0	0	1	2	1	1	1	1	1	0	1	1	1	1	0	2
AX-110979311	6B	438494873	8268.49	146	30	75	41	36.5	73	36.5	0.413308	-0.70506	0.731707	67.5	78.5	73	73	0.362629	0.859873	-0.140127	0.859873	1	2	1	1	2	2	-1	1	1	1	1	2	-1	0	1	2	1	1	1	1	1	0	1	1	1	1	1	2
AX-108826673	6B	491959586	8321.96	153	78	36	39	38.25	76.5	38.25	2.34864e-14	9.47569	2	96	57	76.5	76.5	0.00161622	1.68421	0.684211	1.68421	0	0	0	1	1	2	2	0	0	0	1	2	0	2	0	2	0	0	1	0	1	2	0	1	1	0	2	0
AX-94490517	6B	540591280	8370.59	145	83	31	31	36.25	72.5	36.25	3.84075e-19	13.1546	2.67742	98.5	46.5	72.5	72.5	1.57189e-05	2.11828	1.11828	2.11828	0	0	0	1	1	1	0	0	0	0	-1	1	0	2	0	2	0	0	1	0	0	0	0	1	-1	0	2	0
AX-95110233	6B	563055841	8393.06	153	85	37	31	38.25	76.5	38.25	7.33226e-18	12.1702	2.74194	103.5	49.5	76.5	76.5	1.2675e-05	2.09091	1.09091	2.09091	0	0	0	1	1	1	0	0	0	0	1	1	0	2	0	2	0	0	1	0	0	0	0	1	1	0	2	0
AX-109855720	6B	563996501	8394	151	83	37	31	37.75	75.5	37.75	4.97394e-17	11.5311	2.67742	101.5	49.5	75.5	75.5	2.31932e-05	2.05051	1.05051	2.05051	0	0	0	1	1	1	0	0	0	0	1	1	0	2	0	2	0	0	1	0	0	0	0	1	1	0	2	0
AX-109353281	6B	575039758	8405.04	153	35	65	53	38.25	76.5	38.25	0.0213564	0.283962	0.660377	67.5	85.5	76.5	76.5	0.14561	0.789474	-0.210526	0.789474	1	2	2	1	1	1	2	1	1	1	1	1	0	2	2	2	2	1	1	0	0	2	0	1	1	0	2	2
AX-109075608	6B	575814348	8405.81	153	35	65	53	38.25	76.5	38.25	0.0213564	0.283962	0.660377	67.5	85.5	76.5	76.5	0.14561	0.789474	-0.210526	0.789474	1	2	2	1	1	1	2	1	1	1	1	1	0	2	2	2	2	1	1	0	0	2	0	1	1	0	2	2
AX-86173055	6B	577478915	8407.48	151	82	39	30	37.75	75.5	37.75	3.62691e-16	10.8679	2.73333	101.5	49.5	75.5	75.5	2.31932e-05	2.05051	1.05051	2.05051	0	-1	0	1	1	1	2	0	0	0	1	1	0	0	0	2	0	0	1	0	0	2	1	1	1	0	0	0
AX-178060675	6B	577479921	8407.48	149	61	48	40	37.25	74.5	37.25	4.17705e-06	3.13452	1.525	85	64	74.5	74.5	0.0853621	1.32812	0.328125	1.32812	0	-1	1	1	1	1	2	0	0	0	1	1	0	2	1	2	1	0	1	0	0	2	1	1	1	0	2	1
AX-110459448	6B	601310523	8431.31	153	81	35	37	38.25	76.5	38.25	5.33717e-16	10.7389	2.18919	98.5	54.5	76.5	76.5	0.000374844	1.80734	0.807339	1.80734	0	0	0	1	1	2	2	0	0	0	1	1	0	2	0	2	0	0	1	0	0	2	1	1	1	0	2	0
AX-109959106	6B	602182275	8432.18	148	80	35	33	37	74	37	3.90256e-16	10.8434	2.42424	97.5	50.5	74	74	0.000111831	1.93069	0.930693	1.93069	0	0	0	1	1	2	2	0	0	0	1	1	0	2	0	2	0	0	1	0	0	2	1	1	1	0	2	0
AX-109014766	6B	607008954	8437.01	152	84	36	32	38	76	38	1.35235e-17	11.9658	2.625	102	50	76	76	2.46745e-05	2.04	1.04	2.04	0	0	0	1	1	2	2	0	0	0	1	1	0	2	0	2	0	0	1	0	0	2	1	1	1	0	2	0
AX-109421662	6B	608715528	8438.72	153	84	36	33	38.25	76.5	38.25	2.01934e-17	11.832	2.54545	102	51	76.5	76.5	3.73798e-05	2	1	2	0	0	0	1	1	2	2	0	0	0	1	1	0	2	0	2	0	0	1	0	0	2	1	1	1	0	2	0
AX-111517688	6B	608989735	8438.99	153	84	36	33	38.25	76.5	38.25	2.01934e-17	11.832	2.54545	102	51	76.5	76.5	3.73798e-05	2	1	2	0	0	0	1	1	2	2	0	0	0	1	1	0	2	0	2	0	0	1	0	0	2	1	1	1	0	2	0
AX-110611543	6B	617787183	8447.79	141	42	65	34	35.25	70.5	35.25	0.413549	-0.705254	1.23529	74.5	66.5	70.5	70.5	0.500488	1.1203	0.120301	1.1203	1	2	2	1	1	-1	2	1	1	1	1	1	0	0	-1	2	2	1	1	0	0	2	1	1	1	0	0	-1
AX-110649297	6B	618933679	8448.93	147	42	67	38	36.75	73.5	36.75	0.504759	-0.771784	1.10526	75.5	71.5	73.5	73.5	0.741465	1.05594	0.0559441	1.05594	1	2	2	1	1	2	-1	1	1	1	1	1	0	0	2	2	2	1	1	0	0	2	1	1	1	0	0	2
AX-111579957	6B	620534506	8450.53	153	41	70	42	38.25	76.5	38.25	0.571881	-0.81346	0.97619	76	77	76.5	76.5	0.935565	0.987013	-0.012987	0.987013	1	2	2	1	1	2	1	1	1	1	1	1	0	0	2	2	2	1	1	0	0	2	1	1	1	0	0	2
AX-110036577	6B	621057667	8451.06	149	36	70	43	37.25	74.5	37.25	0.548443	-0.799491	0.837209	71	78	74.5	74.5	0.566332	0.910256	-0.0897436	0.910256	1	2	2	1	1	2	2	1	1	1	1	1	0	-1	2	2	2	1	1	0	0	2	1	1	1	0	-1	2
AX-109929885	6B	622021029	8452.02	142	42	65	35	35.5	71	35.5	0.426513	-0.715558	1.2	74.5	67.5	71	71	0.556917	1.1037	0.103704	1.1037	1	2	2	1	1	2	2	1	1	1	1	1	0	0	2	2	2	1	1	0	0	2	1	1	1	0	0	2
AX-108948208	6B	659920570	8489.92	153	39	69	45	38.25	76.5	38.25	0.37886	-0.67601	0.866667	73.5	79.5	76.5	76.5	0.627626	0.924528	-0.0754717	0.924528	1	2	2	1	1	2	2	1	1	0	0	1	1	0	2	2	2	1	2	0	1	2	1	1	0	1	0	2
AX-94444496	6B	676152344	8506.15	153	79	36	38	38.25	76.5	38.25	8.25378e-15	9.82477	2.07895	97	56	76.5	76.5	0.000917568	1.73214	0.732143	1.73214	0	0	0	0	1	2	2	0	0	0	0	1	1	2	0	2	0	0	1	0	1	2	1	1	0	1	0	0
AX-108793358	6B	676812935	8506.81	145	79	34	32	36.25	72.5	36.25	3.19648e-16	10.91	2.46875	96	49	72.5	72.5	9.49537e-05	1.95918	0.959184	1.95918	0	0	0	0	1	2	2	0	0	0	0	1	1	2	0	2	0	0	-1	0	1	1	1	1	0	1	0	-1
AX-110495169	6B	694241181	8524.24	153	73	38	42	38.25	76.5	38.25	7.20056e-12	7.56447	1.7381	92	61	76.5	76.5	0.0122036	1.5082	0.508197	1.5082	0	0	0	0	2	1	2	0	0	0	1	1	0	2	0	2	0	0	1	0	1	2	0	1	1	1	2	0
AX-109830719	6B	696291862	8526.29	143	75	39	29	35.75	71.5	35.75	1.43861e-13	8.87069	2.58621	94.5	48.5	71.5	71.5	0.000119713	1.94845	0.948454	1.94845	0	0	0	0	2	1	-1	0	0	0	1	1	0	1	0	2	0	0	1	0	1	2	0	1	1	1	2	0
AX-111132903	6B	704945001	8534.95	153	51	65	37	38.25	76.5	38.25	0.0493013	0.00469723	1.37838	83.5	69.5	76.5	76.5	0.257705	1.20144	0.201439	1.20144	1	2	1	0	2	1	0	2	1	1	1	1	0	0	1	2	1	0	1	0	1	0	0	0	1	2	2	2
AX-110499844	7A	1128317	8536.13	152	34	70	48	38	76	38	0.171502	-0.411443	0.708333	69	83	76	76	0.256145	0.831325	-0.168675	0.831325	0	1	0	1	1	0	0	1	0	1	2	1	1	2	1	2	1	2	1	0	1	2	0	1	2	0	2	1
AX-111064027	7A	1880264	8536.88	153	46	71	36	38.25	76.5	38.25	0.350281	-0.649829	1.27778	81.5	71.5	76.5	76.5	0.41883	1.13986	0.13986	1.13986	0	1	0	1	1	0	0	1	0	1	2	1	1	0	1	2	1	2	1	0	1	0	0	1	2	0	0	1
AX-95654712	7A	3845987	8538.85	138	34	69	35	34.5	69	34.5	0.99278	-0.997581	0.971429	68.5	69.5	69	69	0.932161	0.985612	-0.0143885	0.985612	0	1	0	1	1	0	0	1	0	1	2	1	1	1	-1	2	1	2	1	0	1	1	0	-1	2	0	1	1
AX-94726939	7A	3906882	8538.91	148	34	65	49	37	74	37	0.0731777	-0.127137	0.693878	66.5	81.5	74	74	0.217579	0.815951	-0.184049	0.815951	0	1	0	1	1	0	0	1	0	1	2	1	1	2	1	2	-1	2	1	0	1	2	0	-1	2	0	2	1
AX-110467153	7A	6804366	8541.8	152	75	39	38	38	76	38	1.8428e-12	8.01941	1.97368	94.5	57.5	76	76	0.00269009	1.64348	0.643478	1.64348	0	0	0	1	1	0	2	0	0	0	2	1	1	1	0	2	0	0	1	0	1	2	0	1	2	0	2	0
AX-89503158	7A	7921912	8542.92	152	72	39	41	38	76	38	2.69908e-11	7.1234	1.7561	91.5	60.5	76	76	0.0119224	1.5124	0.512397	1.5124	0	0	0	1	1	0	2	0	0	0	2	1	1	1	0	2	0	0	1	0	1	2	0	1	2	0	2	0
AX-108973008	7A	8335405	8543.34	152	76	40	36	38	76	38	1.05345e-12	8.20608	2.11111	96	56	76	76	0.00117687	1.71429	0.714286	1.71429	0	0	0	1	1	0	2	0	0	0	2	1	1	1	0	2	0	0	1	0	1	2	0	1	2	0	2	0
AX-111076418	7A	8907477	8543.91	153	76	39	38	38.25	76.5	38.25	8.27588e-13	8.28663	2	95.5	57.5	76.5	76.5	0.00212546	1.66087	0.66087	1.66087	0	0	0	1	1	0	2	0	0	0	2	1	1	1	0	2	0	0	1	0	1	2	0	1	2	0	2	0
AX-111460093	7A	9162784	8544.16	146	71	38	37	36.5	73	36.5	1.87725e-11	7.24461	1.91892	90	56	73	73	0.00489505	1.60714	0.607143	1.60714	0	0	0	1	1	0	2	0	0	0	2	1	1	2	0	2	0	0	1	0	1	2	0	1	2	0	2	0
AX-109281496	7A	10908600	8545.91	153	71	38	44	38.25	76.5	38.25	3.28023e-11	7.0583	1.61364	90	63	76.5	76.5	0.029049	1.42857	0.428571	1.42857	0	0	0	1	1	0	2	0	0	0	2	1	1	2	0	2	0	0	1	0	1	2	0	1	2	0	2	0
AX-108812645	7A	12695417	8547.7	153	80	37	36	38.25	76.5	38.25	4.43602e-15	10.032	2.22222	98.5	54.5	76.5	76.5	0.000374844	1.80734	0.807339	1.80734	0	0	0	1	1	0	2	0	0	0	2	1	1	2	0	2	0	0	1	0	1	0	0	1	2	0	0	0
AX-111002562	7A	13177990	8548.18	153	79	36	38	38.25	76.5	38.25	8.25378e-15	9.82477	2.07895	97	56	76.5	76.5	0.000917568	1.73214	0.732143	1.73214	0	0	0	1	1	0	2	0	0	0	2	1	1	0	0	2	0	0	1	0	1	2	0	1	2	0	0	0
AX-110512897	7A	16119089	8551.12	153	80	38	35	38.25	76.5	38.25	6.87344e-15	9.88586	2.28571	99	54	76.5	76.5	0.000274727	1.83333	0.833333	1.83333	0	0	0	1	1	0	2	0	0	0	2	1	1	0	0	2	0	0	1	0	1	2	0	1	2	0	0	0
AX-109942861	7A	19544997	8554.54	128	48	49	31	32	64	32	0.00310905	0.927221	1.54839	72.5	55.5	64	64	0.132942	1.30631	0.306306	1.30631	-1	-1	0	1	1	0	-1	-1	0	0	2	1	1	1	-1	2	0	1	1	0	1	0	0	1	2	0	1	0
AX-108742004	7A	20181252	8555.18	153	77	34	42	38.25	76.5	38.25	1.85622e-14	9.55423	1.83333	94	59	76.5	76.5	0.00466088	1.59322	0.59322	1.59322	0	0	0	1	1	0	0	0	0	0	2	1	1	2	0	2	0	0	1	0	1	0	0	1	2	0	2	0
AX-108951117	7A	26581427	8561.58	153	76	34	43	38.25	76.5	38.25	4.51513e-14	9.25751	1.76744	93	60	76.5	76.5	0.00763288	1.55	0.55	1.55	0	0	0	1	1	0	0	0	0	0	2	1	1	2	0	2	0	0	1	0	2	2	0	1	2	1	2	0
AX-109313511	7A	27685009	8562.69	153	84	34	35	38.25	76.5	38.25	8.52165e-18	12.12	2.4	101	52	76.5	76.5	7.45068e-05	1.94231	0.942308	1.94231	0	0	0	1	1	0	2	0	0	0	2	1	1	0	0	2	0	0	1	0	2	2	0	1	2	1	1	0
AX-111496081	7A	29316810	8564.32	153	74	36	43	38.25	76.5	38.25	9.12834e-13	8.25391	1.72093	92	61	76.5	76.5	0.0122036	1.5082	0.508197	1.5082	0	0	0	1	1	0	2	0	0	0	2	1	1	2	0	2	0	0	1	0	2	2	0	1	2	1	2	0
AX-110970196	7A	30227813	8565.23	153	33	71	49	38.25	76.5	38.25	0.126359	-0.309475	0.673469	68.5	84.5	76.5	76.5	0.19583	0.810651	-0.189349	0.810651	1	1	0	1	1	1	2	1	0	0	2	1	1	2	1	2	1	0	1	0	2	2	0	1	2	1	1	1
AX-108792245	7A	30888727	8565.89	147	72	38	37	36.75	73.5	36.75	8.59714e-12	7.5053	1.94595	91	56	73.5	73.5	0.00389242	1.625	0.625	1.625	0	0	0	1	1	1	2	0	0	0	2	1	1	2	0	2	0	0	1	0	2	0	0	1	2	1	1	0
AX-110515818	7A	31417676	8566.42	151	78	40	33	37.75	75.5	37.75	8.44473e-14	9.04851	2.36364	98	53	75.5	75.5	0.000250207	1.84906	0.849057	1.84906	0	0	0	1	1	1	0	0	-1	0	2	1	1	2	0	2	0	0	1	0	2	0	0	1	2	1	1	0
AX-109984821	7A	34993598	8569.99	151	83	32	36	37.75	75.5	37.75	5.78043e-18	12.2495	2.30556	99	52	75.5	75.5	0.000130875	1.90385	0.903846	1.90385	0	0	0	1	0	1	2	0	0	0	2	1	0	2	0	2	0	0	1	0	2	2	0	1	2	1	2	0
AX-111011558	7A	35703756	8570.7	149	84	34	31	37.25	74.5	37.25	1.78141e-18	12.6424	2.70968	101	48	74.5	74.5	1.41237e-05	2.10417	1.10417	2.10417	0	0	0	0	0	1	2	0	-1	0	2	1	0	2	0	2	0	0	1	0	2	2	0	1	2	1	2	0
AX-109306954	7A	35770555	8570.77	150	79	34	37	37.5	75	37.5	1.44115e-15	10.4073	2.13514	96	54	75	75	0.000605172	1.77778	0.777778	1.77778	0	0	0	0	0	1	2	0	1	0	2	1	0	2	0	2	0	0	1	0	2	2	0	1	2	1	2	0
AX-109868635	7A	36485440	8571.49	153	41	71	41	38.25	76.5	38.25	0.673394	-0.868004	1	76.5	76.5	76.5	76.5	1	1	0	1	1	1	0	0	0	1	2	1	0	0	2	1	0	2	1	2	1	0	1	0	2	2	0	1	2	1	2	1
AX-109290951	7A	38194618	8573.19	153	86	35	32	38.25	76.5	38.25	8.82176e-19	12.877	2.6875	103.5	49.5	76.5	76.5	1.2675e-05	2.09091	1.09091	2.09091	0	0	0	0	0	1	0	0	0	0	2	1	0	2	0	2	0	0	1	0	2	2	0	1	2	1	2	0
AX-109866369	7A	39258056	8574.26	152	40	72	40	38	76	38	0.810158	-0.929725	1	76	76	76	76	1	1	0	1	1	1	0	0	0	1	2	1	0	0	2	1	0	2	1	2	1	0	1	0	2	2	0	1	2	1	1	1
AX-111473783	7A	47557196	8582.56	152	50	75	27	38	76	38	0.0303967	0.166133	1.85185	87.5	64.5	76	76	0.0621049	1.35659	0.356589	1.35659	1	1	0	0	0	0	0	1	0	0	1	1	0	0	1	2	1	0	1	0	2	2	0	1	1	1	0	2
AX-108737260	7A	48527112	8583.53	152	81	42	29	38	76	38	4.65889e-15	10.0157	2.7931	102	50	76	76	2.46745e-05	2.04	1.04	2.04	0	0	0	0	0	0	0	0	-1	0	2	1	0	2	0	2	0	0	1	0	2	2	0	1	1	1	2	0
AX-109293629	7A	52682466	8587.68	153	82	39	32	38.25	76.5	38.25	8.32397e-16	10.5906	2.5625	101.5	51.5	76.5	76.5	5.29384e-05	1.97087	0.970874	1.97087	0	0	0	0	0	0	2	0	0	0	2	1	0	0	0	2	0	0	1	0	2	0	0	1	1	1	2	0
AX-108874556	7A	53732551	8588.73	140	76	37	27	35	70	35	6.24408e-15	9.91791	2.81481	94.5	45.5	70	70	3.45409e-05	2.07692	1.07692	2.07692	0	0	0	0	0	0	2	0	0	0	2	1	-1	0	0	2	0	0	1	0	1	-1	0	1	0	1	2	0
AX-111660155	7A	71348646	8606.35	134	66	44	24	33.5	67	33.5	7.14312e-10	6.0299	2.75	88	46	67	67	0.000285352	1.91304	0.913043	1.91304	0	0	0	1	0	1	1	0	1	0	2	1	0	2	-1	2	0	0	2	1	0	0	0	1	1	1	-1	0
AX-110973987	7A	77528921	8612.53	151	76	38	37	37.75	75.5	37.75	3.43814e-13	8.57985	2.05405	95	56	75.5	75.5	0.0015047	1.69643	0.696429	1.69643	0	0	0	1	0	1	2	0	0	0	-1	1	0	2	0	2	0	0	2	0	0	2	0	1	1	1	2	0
AX-89390529	7A	78434501	8613.43	148	74	38	36	37	74	37	1.43441e-12	8.10304	2.05556	93	55	74	74	0.00178665	1.69091	0.690909	1.69091	0	0	0	1	0	1	2	0	1	0	2	1	0	2	0	2	0	-1	2	0	0	0	0	1	0	1	0	0
AX-109930452	7A	82305435	8617.31	153	84	38	31	38.25	76.5	38.25	4.09044e-17	11.5964	2.70968	103	50	76.5	76.5	1.82907e-05	2.06	1.06	2.06	0	0	0	1	0	0	2	0	0	0	2	1	1	2	0	2	0	0	2	0	0	0	0	1	0	1	0	0
AX-108745280	7A	83302634	8618.3	152	81	36	35	38	76	38	6.47324e-16	10.6745	2.31429	99	53	76	76	0.000190651	1.86792	0.867925	1.86792	0	0	0	1	0	0	0	0	0	0	2	1	1	2	0	2	0	0	2	0	0	2	0	1	0	1	2	0
AX-94505773	7A	83631494	8618.63	135	72	32	31	33.75	67.5	33.75	3.04643e-14	9.38885	2.32258	88	47	67.5	67.5	0.000417578	1.87234	0.87234	1.87234	0	0	0	1	0	0	0	0	0	0	2	1	1	2	0	2	0	0	2	1	0	2	0	1	0	2	2	0
AX-110514333	7A	102557054	8637.56	152	34	64	54	38	76	38	0.0108205	0.510921	0.62963	66	86	76	76	0.104757	0.767442	-0.232558	0.767442	1	1	1	1	0	1	2	1	0	0	2	1	1	2	2	2	1	0	1	0	0	2	0	1	1	1	2	1
AX-110667702	7A	108357136	8643.36	152	47	67	38	38	76	38	0.202162	-0.466346	1.23684	80.5	71.5	76	76	0.465392	1.12587	0.125874	1.12587	1	1	1	1	0	1	0	1	0	0	1	1	1	2	2	2	1	0	1	0	0	2	0	1	1	0	0	1
AX-110694117	7A	110763207	8645.76	148	83	30	35	37	74	37	7.53371e-19	12.9297	2.37143	98	50	74	74	7.96085e-05	1.96	0.96	1.96	0	0	0	1	0	1	2	0	0	0	1	1	1	0	0	2	0	0	0	0	0	2	0	-1	1	0	2	0
AX-110400113	7A	110969688	8645.97	153	84	32	37	38.25	76.5	38.25	3.07407e-18	12.4603	2.27027	100	53	76.5	76.5	0.000144857	1.88679	0.886792	1.88679	0	0	0	1	0	1	2	0	0	0	1	1	1	0	0	2	0	0	0	0	0	2	0	1	1	0	2	0
AX-110423393	7A	112008227	8647.01	153	84	32	37	38.25	76.5	38.25	3.07407e-18	12.4603	2.27027	100	53	76.5	76.5	0.000144857	1.88679	0.886792	1.88679	0	0	0	1	0	1	2	0	0	0	1	1	1	0	0	2	0	0	0	0	0	2	0	1	1	0	2	0
AX-110477239	7A	119130369	8654.13	152	86	33	33	38	76	38	2.55974e-19	13.2901	2.60606	102.5	49.5	76	76	1.71673e-05	2.07071	1.07071	2.07071	0	0	0	1	0	1	0	0	0	0	1	0	1	2	0	2	0	0	0	1	1	0	0	1	1	0	2	0
AX-109518531	7A	121631419	8656.63	152	78	32	42	38	76	38	1.71391e-15	10.3495	1.85714	94	58	76	76	0.00350048	1.62069	0.62069	1.62069	0	0	0	1	0	1	2	0	0	0	1	0	1	2	0	2	0	0	0	1	1	2	0	1	1	0	2	0
AX-108797862	7A	121900736	8656.9	152	87	31	34	38	76	38	2.52616e-20	14.0631	2.55882	102.5	49.5	76	76	1.71673e-05	2.07071	1.07071	2.07071	0	0	0	1	0	1	0	0	0	0	1	0	1	2	0	2	0	0	0	1	1	0	0	-1	1	0	2	0
AX-109937464	7A	122210437	8657.21	153	35	62	56	38.25	76.5	38.25	0.003586	0.87958	0.625	66	87	76.5	76.5	0.0895551	0.758621	-0.241379	0.758621	1	1	1	1	0	1	2	1	0	0	1	0	1	2	2	2	1	0	0	1	1	2	0	1	1	0	2	1
AX-110923081	7A	122919517	8657.92	128	67	16	45	32	64	32	5.28716e-18	12.2793	1.48889	75	53	64	64	0.0518299	1.41509	0.415094	1.41509	0	0	0	1	-1	1	0	0	0	0	2	0	-1	2	0	2	1	-1	0	2	1	0	-1	-1	1	-1	2	0
AX-111664463	7A	123203710	8658.2	153	79	33	41	38.25	76.5	38.25	1.44134e-15	10.4073	1.92683	95.5	57.5	76.5	76.5	0.00212546	1.66087	0.66087	1.66087	0	0	0	1	0	1	2	0	0	0	1	0	1	2	0	2	0	0	0	1	1	2	0	1	1	0	2	0
AX-109418049	7A	124409064	8659.41	151	79	32	40	37.75	75.5	37.75	5.50469e-16	10.7286	1.975	95	56	75.5	75.5	0.0015047	1.69643	0.696429	1.69643	0	0	0	1	0	1	2	0	0	0	1	0	1	-1	0	2	0	0	0	1	1	2	0	1	1	0	2	0
AX-110166014	7A	128040555	8663.04	149	37	53	59	37.25	74.5	37.25	7.84523e-05	2.1555	0.627119	63.5	85.5	74.5	74.5	0.0714966	0.74269	-0.25731	0.74269	1	1	1	1	0	2	2	1	0	0	1	1	1	2	2	2	1	0	0	1	2	2	0	1	1	0	2	1
AX-108736261	7A	130261274	8665.26	153	80	29	44	38.25	76.5	38.25	3.25403e-17	11.6727	1.81818	94.5	58.5	76.5	76.5	0.00360935	1.61538	0.615385	1.61538	0	0	0	1	0	2	2	0	0	0	1	1	1	2	0	2	0	0	0	1	2	2	0	1	1	0	2	0
AX-94479300	7A	134543249	8669.54	153	36	58	59	38.25	76.5	38.25	0.000359293	1.64756	0.610169	65	88	76.5	76.5	0.0629648	0.738636	-0.261364	0.738636	1	1	1	1	0	2	2	1	0	0	1	1	1	2	2	2	1	0	0	1	2	2	0	0	1	0	2	1
AX-110381088	7A	135002090	8670	152	38	56	58	38	76	38	0.0003727	1.63533	0.655172	66	86	76	76	0.104757	0.767442	-0.232558	0.767442	1	1	1	1	0	2	2	1	0	0	1	1	1	2	2	2	0	0	0	1	2	2	0	0	1	0	2	1
AX-111478706	7A	135523364	8670.52	153	38	57	58	38.25	76.5	38.25	0.000508031	1.53192	0.655172	66.5	86.5	76.5	76.5	0.105899	0.768786	-0.231214	0.768786	1	1	1	1	0	2	2	1	0	0	1	1	1	2	2	2	0	0	0	1	2	2	0	0	1	0	2	1
AX-110054925	7A	135903747	8670.9	152	38	56	58	38	76	38	0.0003727	1.63533	0.655172	66	86	76	76	0.104757	0.767442	-0.232558	0.767442	1	1	1	1	0	2	2	1	0	0	1	1	1	2	2	2	0	0	0	1	2	2	0	0	1	0	2	1
AX-110380064	7A	136452892	8671.45	151	81	29	41	37.75	75.5	37.75	9.12878e-18	12.097	1.97561	95.5	55.5	75.5	75.5	0.00113331	1.72072	0.720721	1.72072	0	0	0	-1	0	2	2	0	0	0	1	1	1	2	0	2	0	0	0	1	2	2	0	0	1	0	2	0
AX-109916530	7A	137014930	8672.01	152	38	58	56	38	76	38	0.00167033	1.13462	0.678571	67	85	76	76	0.144292	0.788235	-0.211765	0.788235	1	1	1	1	0	2	2	1	0	0	1	1	1	2	2	2	0	1	0	1	2	2	0	0	1	0	2	1
AX-110133003	7A	137432839	8672.43	146	76	29	41	36.5	73	36.5	6.89228e-16	10.6536	1.85366	90.5	55.5	73	73	0.00377206	1.63063	0.630631	1.63063	0	0	0	1	0	2	2	0	0	0	1	1	1	2	0	2	-1	0	0	1	2	2	0	0	1	0	2	0
AX-111035251	7A	142172252	8677.17	152	81	30	41	38	76	38	2.17173e-17	11.8077	1.97561	96	56	76	76	0.00117687	1.71429	0.714286	1.71429	0	0	0	1	0	2	0	0	0	0	1	1	1	2	0	2	0	0	0	1	2	2	0	0	1	0	2	0
AX-109870887	7A	143342968	8678.34	153	82	31	40	38.25	76.5	38.25	1.73749e-17	11.8822	2.05	97.5	55.5	76.5	76.5	0.000685037	1.75676	0.756757	1.75676	0	0	0	1	0	2	0	0	0	0	1	1	1	2	0	2	0	0	0	1	2	2	0	0	1	0	2	0
AX-110106523	7A	145469493	8680.47	153	38	59	56	38.25	76.5	38.25	0.00219645	1.04321	0.678571	67.5	85.5	76.5	76.5	0.14561	0.789474	-0.210526	0.789474	1	1	1	1	0	2	0	1	0	0	1	1	1	2	2	2	0	1	0	1	2	2	0	0	1	0	2	1
AX-110046491	7A	145706907	8680.71	153	81	31	41	38.25	76.5	38.25	5.07506e-17	11.5244	1.97561	96.5	56.5	76.5	76.5	0.00122151	1.70796	0.707965	1.70796	0	0	0	1	0	2	0	0	0	0	1	1	1	2	0	2	0	0	0	1	2	2	0	0	1	0	2	0
AX-109383366	7A	147014252	8682.01	153	37	60	56	38.25	76.5	38.25	0.00268977	0.975577	0.660714	67	86	76.5	76.5	0.124524	0.77907	-0.22093	0.77907	1	1	1	1	0	2	1	1	0	0	1	1	1	2	2	2	0	1	0	1	2	2	0	0	1	0	2	1
AX-111505830	7A	147932252	8682.93	140	77	24	39	35	70	35	2.46866e-18	12.5335	1.97436	89	51	70	70	0.00132004	1.7451	0.745098	1.7451	0	0	0	1	0	2	0	0	0	0	2	1	1	2	0	2	0	0	0	1	2	2	0	0	1	0	2	0
AX-111452135	7A	148473862	8683.47	151	80	30	41	37.75	75.5	37.75	5.20994e-17	11.5156	1.95122	95	56	75.5	75.5	0.0015047	1.69643	0.696429	1.69643	0	0	0	1	0	2	0	0	-1	0	1	1	1	2	0	2	0	0	0	1	2	2	0	0	1	0	2	0
AX-110474565	7A	149293288	8684.29	153	38	60	55	38.25	76.5	38.25	0.00430614	0.818491	0.690909	68	85	76.5	76.5	0.169327	0.8	-0.2	0.8	1	1	1	1	0	2	0	1	0	0	1	1	1	2	2	2	0	1	0	1	2	2	0	0	1	0	2	1
AX-109881798	7A	150978807	8685.98	147	85	24	38	36.75	73.5	36.75	9.90388e-22	15.1443	2.23684	97	50	73.5	73.5	0.000105972	1.94	0.94	1.94	0	0	0	1	0	2	0	0	0	0	1	2	1	0	0	2	0	0	0	1	2	2	0	0	-1	0	2	0
AX-109487784	7A	152974268	8687.97	151	82	30	39	37.75	75.5	37.75	5.9356e-18	12.2407	2.10256	97	54	75.5	75.5	0.000466498	1.7963	0.796296	1.7963	0	0	0	1	0	2	0	0	0	0	1	1	1	-1	0	2	0	0	0	1	2	2	0	0	1	0	2	0
AX-110019363	7A	153833847	8688.83	153	83	29	41	38.25	76.5	38.25	1.52754e-18	12.6938	2.02439	97.5	55.5	76.5	76.5	0.000685037	1.75676	0.756757	1.75676	0	0	0	1	0	2	0	0	0	0	1	1	1	2	0	2	0	0	0	1	2	2	0	0	1	0	2	0
AX-109414808	7A	154687132	8689.69	153	82	31	40	38.25	76.5	38.25	1.73749e-17	11.8822	2.05	97.5	55.5	76.5	76.5	0.000685037	1.75676	0.756757	1.75676	0	0	0	1	0	2	0	0	0	0	1	1	1	2	0	2	0	0	0	1	2	2	0	0	1	0	2	0
AX-110002935	7A	158408329	8693.41	152	82	30	40	38	76	38	7.38288e-18	12.1679	2.05	97	55	76	76	0.000657654	1.76364	0.763636	1.76364	0	0	0	1	0	2	0	0	0	0	1	1	1	2	0	2	0	0	0	1	2	2	0	0	1	0	2	0
AX-108890211	7A	158598016	8693.6	152	81	30	41	38	76	38	2.17173e-17	11.8077	1.97561	96	56	76	76	0.00117687	1.71429	0.714286	1.71429	0	0	0	1	0	2	0	0	0	0	1	1	1	2	0	2	0	0	0	1	2	2	0	0	1	0	2	0
AX-109515000	7A	159334829	8694.33	151	82	29	40	37.75	75.5	37.75	3.08126e-18	12.4595	2.05	96.5	54.5	75.5	75.5	0.000631036	1.77064	0.770642	1.77064	0	0	0	1	0	2	0	0	0	0	1	1	1	2	0	2	0	0	0	1	2	2	0	0	-1	0	2	0
AX-110451537	7A	162952333	8697.95	153	82	30	41	38.25	76.5	38.25	8.97908e-18	12.1025	2	97	56	76.5	76.5	0.000917568	1.73214	0.732143	1.73214	0	0	0	1	0	2	0	0	0	0	1	1	1	2	0	2	0	0	0	1	2	2	0	0	1	0	2	0
AX-108856132	7A	163376302	8698.38	152	81	30	41	38	76	38	2.17173e-17	11.8077	1.97561	96	56	76	76	0.00117687	1.71429	0.714286	1.71429	0	0	0	1	0	2	0	0	-1	0	1	1	1	2	0	2	0	0	0	1	2	2	0	0	1	0	2	0
AX-110012925	7A	163787723	8698.79	153	82	30	41	38.25	76.5	38.25	8.97908e-18	12.1025	2	97	56	76.5	76.5	0.000917568	1.73214	0.732143	1.73214	0	0	0	1	0	2	0	0	0	0	1	1	1	2	0	2	0	0	0	1	2	2	0	0	1	0	2	0
AX-111672660	7A	164659140	8699.66	152	81	30	41	38	76	38	2.17173e-17	11.8077	1.97561	96	56	76	76	0.00117687	1.71429	0.714286	1.71429	0	0	0	1	0	2	0	0	-1	0	1	1	1	2	0	2	0	0	0	1	2	2	0	0	1	0	2	0
AX-108839052	7A	165189216	8700.19	153	81	30	42	38.25	76.5	38.25	2.55503e-17	11.7534	1.92857	96	57	76.5	76.5	0.00161622	1.68421	0.684211	1.68421	0	0	0	1	0	2	0	0	0	0	1	1	1	2	0	2	0	0	0	1	2	2	0	0	1	0	2	0
AX-108758009	7A	165835321	8700.84	152	81	30	41	38	76	38	2.17173e-17	11.8077	1.97561	96	56	76	76	0.00117687	1.71429	0.714286	1.71429	0	0	0	1	0	2	0	0	0	0	1	1	1	2	0	2	0	0	0	1	2	2	0	0	1	0	2	0
AX-110667982	7A	166725288	8701.73	152	81	30	41	38	76	38	2.17173e-17	11.8077	1.97561	96	56	76	76	0.00117687	1.71429	0.714286	1.71429	0	0	0	1	0	2	0	0	0	0	1	1	1	2	0	2	0	0	0	1	2	2	0	0	1	0	2	0
AX-111152094	7A	169116644	8704.12	153	82	30	41	38.25	76.5	38.25	8.97908e-18	12.1025	2	97	56	76.5	76.5	0.000917568	1.73214	0.732143	1.73214	0	0	0	1	0	2	0	0	0	0	1	1	1	2	0	2	0	0	0	1	2	2	0	0	1	0	2	0
AX-108783946	7A	172239797	8707.24	153	38	60	55	38.25	76.5	38.25	0.00430614	0.818491	0.690909	68	85	76.5	76.5	0.169327	0.8	-0.2	0.8	1	1	1	1	0	2	0	1	0	0	1	1	1	2	2	2	0	1	0	1	2	2	0	0	1	0	2	1
AX-109816247	7A	172333317	8707.33	153	39	60	54	38.25	76.5	38.25	0.00654266	0.678859	0.722222	69	84	76.5	76.5	0.225253	0.821429	-0.178571	0.821429	1	1	1	1	0	2	0	1	0	0	1	1	1	2	2	2	0	0	0	1	2	2	0	0	1	0	2	1
AX-108851516	7A	172915273	8707.92	153	38	60	55	38.25	76.5	38.25	0.00430614	0.818491	0.690909	68	85	76.5	76.5	0.169327	0.8	-0.2	0.8	1	1	1	1	0	2	0	1	0	0	1	1	1	2	2	2	0	1	0	1	2	2	0	0	1	0	2	1
AX-109881245	7A	173063197	8708.06	152	38	60	54	38	76	38	0.00639249	0.68661	0.703704	68	84	76	76	0.194366	0.809524	-0.190476	0.809524	1	1	1	1	0	2	0	1	-1	0	1	1	1	2	2	2	0	1	0	1	2	2	0	0	1	0	2	1
AX-108813141	7A	174446924	8709.45	147	39	53	55	36.75	73.5	36.75	0.000576126	1.48994	0.709091	65.5	81.5	73.5	73.5	0.186949	0.803681	-0.196319	0.803681	1	1	1	1	0	2	0	1	0	0	1	1	0	2	2	2	0	1	0	1	2	2	0	-1	1	0	2	1
AX-110441274	7A	174837011	8709.84	143	37	53	53	35.75	71.5	35.75	0.00139213	1.19543	0.698113	63.5	79.5	71.5	71.5	0.180901	0.798742	-0.201258	0.798742	1	1	-1	1	0	2	0	1	0	0	1	1	1	2	2	2	0	1	0	1	2	2	0	1	1	0	2	1
AX-110913966	7A	176418706	8711.42	148	38	56	54	37	74	37	0.00222476	1.03894	0.703704	66	82	74	74	0.188445	0.804878	-0.195122	0.804878	1	-1	1	1	0	2	0	1	0	0	1	1	1	2	2	2	0	1	0	1	2	2	0	0	1	0	2	1
AX-94466184	7A	191304420	8726.3	152	78	29	45	38	76	38	1.84245e-16	11.094	1.73333	92.5	59.5	76	76	0.00743615	1.55462	0.554622	1.55462	0	0	0	1	0	2	2	0	0	0	1	1	1	2	0	2	0	0	0	1	2	2	0	0	1	0	2	0
AX-108851720	7A	198264793	8733.26	153	82	31	40	38.25	76.5	38.25	1.73749e-17	11.8822	2.05	97.5	55.5	76.5	76.5	0.000685037	1.75676	0.756757	1.75676	0	0	0	1	0	2	0	0	0	0	1	1	1	2	0	2	0	0	0	1	2	2	0	0	1	0	2	0
AX-110911418	7A	199756835	8734.76	141	42	48	51	35.25	70.5	35.25	0.000428457	1.58879	0.823529	66	75	70.5	70.5	0.448489	0.88	-0.12	0.88	1	0	-1	1	0	2	0	1	1	0	1	1	1	2	2	2	0	1	0	1	2	2	0	0	1	0	2	1
AX-110950610	7A	200027774	8735.03	149	81	30	38	37.25	74.5	37.25	1.16651e-17	12.0152	2.13158	96	53	74.5	74.5	0.000427179	1.81132	0.811321	1.81132	0	0	0	1	0	2	0	0	0	0	1	1	1	2	0	2	0	0	0	1	2	2	0	0	1	0	-1	0
AX-108786148	7A	202991984	8737.99	151	81	31	39	37.75	75.5	37.75	3.43271e-17	11.6549	2.07692	96.5	54.5	75.5	75.5	0.000631036	1.77064	0.770642	1.77064	0	0	0	1	0	2	0	0	0	0	-1	1	1	2	0	2	0	0	0	1	2	2	0	0	1	0	2	0
AX-109402351	7A	203527622	8738.53	149	78	31	40	37.25	74.5	37.25	5.75896e-16	10.7135	1.95	93.5	55.5	74.5	74.5	0.00185145	1.68468	0.684685	1.68468	0	0	0	1	0	2	0	0	0	0	1	1	1	2	0	2	0	0	0	1	2	2	0	0	1	0	2	0
AX-110127890	7A	203976400	8738.98	153	37	62	54	38.25	76.5	38.25	0.00968425	0.547954	0.685185	68	85	76.5	76.5	0.169327	0.8	-0.2	0.8	1	1	1	1	0	2	0	1	0	0	1	1	1	2	2	2	0	1	0	1	2	2	0	0	1	0	2	1
AX-110577125	7A	205101338	8740.1	144	41	50	53	36	72	36	0.000442875	1.57774	0.773585	66	78	72	72	0.317311	0.846154	-0.153846	0.846154	1	1	1	1	0	2	0	0	0	0	1	1	1	2	2	2	0	1	0	1	2	2	0	1	1	0	2	-1
AX-111450960	7A	205143046	8740.14	153	37	62	54	38.25	76.5	38.25	0.00968425	0.547954	0.685185	68	85	76.5	76.5	0.169327	0.8	-0.2	0.8	1	1	1	1	0	2	0	1	0	0	1	1	1	2	2	2	0	1	0	1	2	2	0	0	1	0	2	1
AX-111056118	7A	206690963	8741.69	146	74	33	39	36.5	73	36.5	6.87555e-14	9.11713	1.89744	90.5	55.5	73	73	0.00377206	1.63063	0.630631	1.63063	0	0	0	1	0	2	0	0	0	0	1	1	1	2	0	2	0	0	0	1	2	2	0	0	1	0	2	0
AX-109395843	7A	211252984	8746.25	153	82	30	41	38.25	76.5	38.25	8.97908e-18	12.1025	2	97	56	76.5	76.5	0.000917568	1.73214	0.732143	1.73214	0	0	0	1	0	2	0	0	0	0	1	1	1	2	0	2	0	0	0	1	2	2	0	0	1	0	2	0
AX-110371615	7A	227537031	8762.54	148	83	29	36	37	74	37	4.29983e-19	13.1169	2.30556	97.5	50.5	74	74	0.000111831	1.93069	0.930693	1.93069	0	0	0	1	0	1	0	0	0	0	0	1	1	0	0	2	0	0	0	-1	2	2	0	0	1	0	2	0
AX-109443884	7A	229104499	8764.1	136	70	34	32	34	68	34	1.01346e-12	8.219	2.1875	87	49	68	68	0.00112013	1.77551	0.77551	1.77551	0	0	0	1	0	1	0	0	-1	0	0	1	1	-1	0	2	0	0	0	1	2	2	0	0	1	0	2	-1
AX-111491167	7A	230865361	8765.87	151	83	30	38	37.75	75.5	37.75	1.85041e-18	12.6298	2.18421	98	53	75.5	75.5	0.000250207	1.84906	0.849057	1.84906	0	0	0	1	0	1	0	0	0	0	0	1	1	-1	0	2	0	0	0	1	2	2	0	0	1	0	2	0
AX-111218466	7A	232339492	8767.34	153	84	33	36	38.25	76.5	38.25	5.21956e-18	12.2836	2.33333	100.5	52.5	76.5	76.5	0.000104212	1.91429	0.914286	1.91429	0	0	0	1	0	1	0	0	0	0	0	1	1	0	0	2	0	0	0	1	2	2	0	0	1	0	2	0
AX-109825918	7A	233645211	8768.65	153	84	33	36	38.25	76.5	38.25	5.21956e-18	12.2836	2.33333	100.5	52.5	76.5	76.5	0.000104212	1.91429	0.914286	1.91429	0	0	0	1	0	1	0	0	0	0	0	1	1	0	0	2	0	0	0	1	2	2	0	0	1	0	2	0
AX-111033081	7A	234312220	8769.31	137	72	30	35	34.25	68.5	34.25	1.83089e-14	9.55882	2.05714	87	50	68.5	68.5	0.00157162	1.74	0.74	1.74	0	0	0	1	0	1	0	0	-1	0	0	1	1	0	0	2	-1	0	-1	1	2	2	-1	0	1	0	2	0
AX-111635435	7A	234529481	8769.53	151	83	34	34	37.75	75.5	37.75	1.54038e-17	11.9224	2.44118	100	51	75.5	75.5	6.67554e-05	1.96078	0.960784	1.96078	0	0	0	1	0	1	0	0	0	0	0	1	1	0	0	2	0	0	0	1	2	2	0	0	1	0	2	0
AX-108960626	7A	237176307	8772.18	146	81	33	32	36.5	73	36.5	2.18351e-17	11.8059	2.53125	97.5	48.5	73	73	5.00767e-05	2.01031	1.01031	2.01031	0	0	0	1	0	1	0	0	0	0	0	1	-1	0	0	2	0	0	0	1	2	-1	0	0	1	0	2	0
AX-108881025	7A	237381233	8772.38	153	83	34	36	38.25	76.5	38.25	2.98896e-17	11.7011	2.30556	100	53	76.5	76.5	0.000144857	1.88679	0.886792	1.88679	0	0	0	1	0	1	0	0	0	0	0	1	1	0	0	2	0	0	0	1	2	2	0	0	1	0	2	0
AX-111610354	7A	238329852	8773.33	153	83	34	36	38.25	76.5	38.25	2.98896e-17	11.7011	2.30556	100	53	76.5	76.5	0.000144857	1.88679	0.886792	1.88679	0	0	0	1	0	1	0	0	0	0	0	1	1	0	0	2	0	0	0	1	2	2	0	0	1	0	2	0
AX-108958957	7A	247203613	8782.2	151	82	31	38	37.75	75.5	37.75	1.09886e-17	12.0351	2.15789	97.5	53.5	75.5	75.5	0.000342715	1.82243	0.82243	1.82243	0	0	0	1	0	0	0	0	0	0	0	0	1	2	0	2	0	0	0	1	2	2	0	0	1	0	2	0
AX-111278810	7A	252473892	8787.47	152	80	33	39	38	76	38	4.27679e-16	10.8129	2.05128	96.5	55.5	76	76	0.000882477	1.73874	0.738739	1.73874	0	0	0	1	0	0	0	0	0	0	0	1	1	2	0	2	0	0	0	1	2	2	0	0	1	0	2	0
AX-109075129	7A	254891333	8789.89	151	77	35	39	37.75	75.5	37.75	2.58083e-14	9.44422	1.97436	94.5	56.5	75.5	75.5	0.00198548	1.67257	0.672566	1.67257	0	0	0	1	0	0	-1	0	0	0	0	1	1	2	0	2	0	0	0	1	2	2	0	0	1	0	2	0
AX-108863658	7A	260314152	8795.31	150	82	34	34	37.5	75	37.5	3.93776e-17	11.609	2.41176	99	51	75	75	8.88494e-05	1.94118	0.941176	1.94118	0	0	0	1	0	0	0	0	0	0	0	1	1	2	0	2	0	0	0	1	2	2	0	0	1	0	-1	0
AX-111218946	7A	260927024	8795.93	153	79	36	38	38.25	76.5	38.25	8.25378e-15	9.82477	2.07895	97	56	76.5	76.5	0.000917568	1.73214	0.732143	1.73214	0	0	0	1	0	0	0	0	0	0	0	1	1	2	0	2	0	0	0	1	2	2	0	0	1	0	2	0
AX-109599927	7A	261374316	8796.37	153	81	34	38	38.25	76.5	38.25	3.14333e-16	10.9156	2.13158	98	55	76.5	76.5	0.0005083	1.78182	0.781818	1.78182	0	0	0	1	0	0	0	0	0	0	0	1	1	2	0	2	0	0	0	1	2	2	0	0	1	0	2	0
AX-111691966	7A	262288280	8797.29	149	81	32	36	37.25	74.5	37.25	3.70016e-17	11.6298	2.25	97	52	74.5	74.5	0.00022732	1.86538	0.865385	1.86538	0	0	0	1	0	0	0	0	0	0	0	1	1	2	0	2	0	0	0	1	2	2	0	0	1	0	2	0
AX-110599789	7A	262456531	8797.46	153	81	34	38	38.25	76.5	38.25	3.14333e-16	10.9156	2.13158	98	55	76.5	76.5	0.0005083	1.78182	0.781818	1.78182	0	0	0	1	0	0	0	0	0	0	0	1	1	2	0	2	0	0	0	1	2	2	0	0	1	0	2	0
AX-110173198	7A	262882078	8797.88	151	79	34	38	37.75	75.5	37.75	1.81315e-15	10.3307	2.07895	96	55	75.5	75.5	0.000848305	1.74545	0.745455	1.74545	0	0	0	1	0	0	0	0	0	0	0	1	1	2	0	2	0	0	0	1	2	2	0	0	1	0	2	0
AX-110433324	7A	271723318	8806.72	153	39	68	46	38.25	76.5	38.25	0.282322	-0.577831	0.847826	73	80	76.5	76.5	0.571451	0.9125	-0.0875	0.9125	1	1	1	1	0	0	2	1	0	0	0	1	1	0	2	2	0	1	0	1	2	2	0	0	1	0	0	1
AX-110581206	7A	272269873	8807.27	149	38	67	44	37.25	74.5	37.25	0.369116	-0.667312	0.863636	71.5	77.5	74.5	74.5	0.623045	0.922581	-0.0774194	0.922581	1	1	1	1	0	0	2	1	0	0	-1	1	1	0	2	2	0	1	0	1	2	2	0	0	1	0	0	1
AX-108734538	7A	272572340	8807.57	153	39	68	46	38.25	76.5	38.25	0.282322	-0.577831	0.847826	73	80	76.5	76.5	0.571451	0.9125	-0.0875	0.9125	1	1	1	1	0	0	2	1	0	0	0	1	1	0	2	2	0	1	0	1	2	2	0	0	1	0	0	1
AX-111526733	7A	273454346	8808.45	153	39	68	46	38.25	76.5	38.25	0.282322	-0.577831	0.847826	73	80	76.5	76.5	0.571451	0.9125	-0.0875	0.9125	1	1	1	1	0	0	2	1	0	0	0	1	1	0	2	2	0	1	0	1	2	2	0	0	1	0	0	1
AX-109311058	7A	273721095	8808.72	152	39	68	45	38	76	38	0.339953	-0.639839	0.866667	73	79	76	76	0.626496	0.924051	-0.0759494	0.924051	1	1	1	1	0	0	2	1	0	0	0	1	1	0	2	2	0	1	0	1	2	2	0	0	1	0	0	1
AX-108883385	7A	274389607	8809.39	151	35	72	44	37.75	75.5	37.75	0.497243	-0.766776	0.795455	71	80	75.5	75.5	0.463919	0.8875	-0.1125	0.8875	1	1	1	1	0	0	2	1	0	0	0	1	1	0	2	2	0	1	0	1	2	2	0	0	1	0	0	1
AX-108938311	7A	275540752	8810.54	153	39	69	45	38.25	76.5	38.25	0.37886	-0.67601	0.866667	73.5	79.5	76.5	76.5	0.627626	0.924528	-0.0754717	0.924528	1	1	1	1	0	0	2	1	0	0	0	1	1	0	2	2	0	1	0	1	2	2	0	0	1	0	0	1
AX-109581304	7A	285270089	8820.27	153	39	69	45	38.25	76.5	38.25	0.37886	-0.67601	0.866667	73.5	79.5	76.5	76.5	0.627626	0.924528	-0.0754717	0.924528	1	1	1	1	0	0	2	1	0	0	0	1	1	0	2	2	0	1	0	1	2	2	0	0	1	0	0	1
AX-109860609	7A	287181966	8822.18	153	39	69	45	38.25	76.5	38.25	0.37886	-0.67601	0.866667	73.5	79.5	76.5	76.5	0.627626	0.924528	-0.0754717	0.924528	1	1	1	1	0	0	2	1	0	0	0	1	1	0	2	2	0	1	0	1	2	2	0	0	1	0	0	1
AX-109455860	7A	313622796	8848.62	150	81	34	35	37.5	75	37.5	1.379e-16	11.1907	2.31429	98	52	75	75	0.000172731	1.88462	0.884615	1.88462	0	0	0	1	0	0	0	0	-1	0	0	0	1	2	0	2	0	0	0	1	2	2	0	0	1	0	-1	0
AX-111247753	7A	345925930	8880.93	145	80	33	32	36.25	72.5	36.25	5.66101e-17	11.4879	2.5	96.5	48.5	72.5	72.5	6.71447e-05	1.98969	0.989691	1.98969	0	0	0	1	0	0	0	0	0	0	0	0	1	2	0	2	0	0	0	1	2	-1	0	-1	1	0	2	0
AX-108951250	7A	349581681	8884.58	144	77	37	30	36	72	36	8.88718e-15	9.80009	2.56667	95.5	48.5	72	72	8.97818e-05	1.96907	0.969072	1.96907	0	0	0	-1	0	0	0	0	0	0	0	0	1	2	0	2	0	0	0	1	2	2	0	-1	1	0	1	0
AX-111636150	7A	367003512	8902	151	82	34	35	37.75	75.5	37.75	5.49341e-17	11.4979	2.34286	99	52	75.5	75.5	0.000130875	1.90385	0.903846	1.90385	0	0	0	1	0	0	0	0	0	0	0	0	1	2	0	2	0	0	0	1	2	2	0	0	1	0	2	0
AX-111236006	7A	372657517	8907.66	150	82	37	31	37.5	75	37.5	1.2815e-16	11.2152	2.64516	100.5	49.5	75	75	3.12538e-05	2.0303	1.0303	2.0303	0	0	0	1	0	0	0	0	0	0	0	0	1	1	0	2	0	0	0	1	2	2	0	0	1	0	2	0
AX-111450329	7A	389194409	8924.19	152	82	34	36	38	76	38	7.48101e-17	11.3948	2.27778	99	53	76	76	0.000190651	1.86792	0.867925	1.86792	0	0	0	2	0	0	0	0	0	0	0	0	1	2	0	2	0	0	0	1	2	2	0	0	1	0	2	0
AX-109897119	7A	390678487	8925.68	152	81	34	37	38	76	38	2.44487e-16	10.9995	2.18919	98	54	76	76	0.000358523	1.81481	0.814815	1.81481	0	0	0	2	0	0	0	0	0	0	0	0	1	2	0	2	0	0	0	1	2	2	0	0	1	0	2	0
AX-109336244	7A	390912610	8925.91	153	81	34	38	38.25	76.5	38.25	3.14333e-16	10.9156	2.13158	98	55	76.5	76.5	0.0005083	1.78182	0.781818	1.78182	0	0	0	2	0	0	0	0	0	0	0	0	1	2	0	2	0	0	0	1	2	2	0	0	1	0	2	0
AX-111113709	7A	419349967	8954.35	148	82	35	31	37	74	37	2.76093e-17	11.7276	2.64516	99.5	48.5	74	74	2.76294e-05	2.05155	1.05155	2.05155	0	0	0	1	0	0	0	0	0	0	0	0	1	-1	0	2	0	0	0	1	2	2	0	0	1	0	2	0
AX-109576825	7A	435350876	8970.35	145	81	33	31	36.25	72.5	36.25	1.46503e-17	11.9391	2.6129	97.5	47.5	72.5	72.5	3.29188e-05	2.05263	1.05263	2.05263	0	0	0	1	0	0	0	0	0	0	0	0	1	2	0	2	0	0	0	1	2	2	-1	0	1	0	-1	0
AX-110923765	7A	435725519	8970.73	153	82	34	37	38.25	76.5	38.25	9.94969e-17	11.2996	2.21622	99	54	76.5	76.5	0.000274727	1.83333	0.833333	1.83333	0	0	0	2	0	0	0	0	0	0	0	0	1	2	0	2	0	0	0	1	2	2	0	0	1	0	2	0
AX-111591978	7A	436176653	8971.18	149	82	31	36	37.25	74.5	37.25	6.33355e-18	12.219	2.27778	97.5	51.5	74.5	74.5	0.000164253	1.8932	0.893204	1.8932	0	0	0	-1	0	0	0	0	0	0	0	0	1	-1	0	2	0	0	0	1	2	2	0	0	1	0	2	0
AX-109443835	7A	436739090	8971.74	152	80	35	37	38	76	38	1.2916e-15	10.4439	2.16216	97.5	54.5	76	76	0.000487084	1.78899	0.788991	1.78899	0	0	0	2	0	0	0	0	0	0	0	0	1	2	0	2	0	0	0	1	2	2	0	0	1	0	2	0
AX-109962818	7A	438430857	8973.43	143	76	36	31	35.75	71.5	35.75	1.56749e-14	9.61067	2.45161	94	49	71.5	71.5	0.000167827	1.91837	0.918367	1.91837	0	0	0	2	0	0	0	-1	0	0	0	0	1	2	0	2	0	0	0	1	2	2	0	0	1	0	2	0
AX-110496630	7A	439804475	8974.8	149	80	33	36	37.25	74.5	37.25	2.07637e-16	11.0541	2.22222	96.5	52.5	74.5	74.5	0.000312609	1.8381	0.838095	1.8381	0	0	0	2	0	0	0	0	0	0	0	0	1	2	0	2	0	0	0	1	2	1	0	0	1	0	-1	0
AX-110577867	7A	441967473	8976.97	152	82	34	36	38	76	38	7.48101e-17	11.3948	2.27778	99	53	76	76	0.000190651	1.86792	0.867925	1.86792	0	0	0	2	0	0	0	0	0	0	0	0	1	2	0	2	0	0	0	1	2	2	0	0	1	0	2	0
AX-109032854	7A	442593043	8977.59	149	80	36	33	37.25	74.5	37.25	8.33018e-16	10.5903	2.42424	98	51	74.5	74.5	0.00011793	1.92157	0.921569	1.92157	0	0	0	2	0	0	0	0	0	0	0	-1	1	-1	0	2	0	0	0	1	2	1	0	0	1	0	-1	0
AX-110611360	7A	446973155	8981.97	153	82	34	37	38.25	76.5	38.25	9.94969e-17	11.2996	2.21622	99	54	76.5	76.5	0.000274727	1.83333	0.833333	1.83333	0	0	0	2	0	0	0	0	0	0	0	0	1	2	0	2	0	0	0	1	2	2	0	0	1	0	2	0
AX-110444154	7A	448097564	8983.1	152	81	34	37	38	76	38	2.44487e-16	10.9995	2.18919	98	54	76	76	0.000358523	1.81481	0.814815	1.81481	0	0	0	2	0	0	0	0	0	0	0	-1	1	2	0	2	0	0	0	1	2	2	0	0	1	0	2	0
AX-109957910	7A	449491276	8984.49	142	31	63	48	35.5	71	35.5	0.0530447	-0.0197323	0.645833	62.5	79.5	71	71	0.153693	0.786164	-0.213836	0.786164	1	1	1	2	0	0	2	1	0	0	0	0	1	2	2	2	0	1	0	1	2	-1	0	0	1	0	2	1
AX-109848140	7A	463222829	8998.22	153	82	34	37	38.25	76.5	38.25	9.94969e-17	11.2996	2.21622	99	54	76.5	76.5	0.000274727	1.83333	0.833333	1.83333	0	0	0	2	0	0	0	0	0	0	0	0	1	2	0	2	0	0	0	1	2	2	0	0	1	0	2	0
AX-111073918	7A	470125685	9005.13	153	83	32	38	38.25	76.5	38.25	1.0233e-17	12.0589	2.18421	99	54	76.5	76.5	0.000274727	1.83333	0.833333	1.83333	0	0	0	2	0	0	0	0	0	0	0	0	1	2	0	2	0	0	0	1	2	2	0	0	1	0	2	0
AX-111615117	7A	470292839	9005.29	152	83	32	37	38	76	38	7.78186e-18	12.1503	2.24324	99	53	76	76	0.000190651	1.86792	0.867925	1.86792	0	0	0	2	0	0	0	0	0	0	0	0	1	2	0	2	0	0	0	1	2	2	0	0	1	0	2	0
AX-109508288	7A	511696928	9046.7	147	57	63	27	36.75	73.5	36.75	0.000489342	1.54444	2.11111	88.5	58.5	73.5	73.5	0.0133476	1.51282	0.512821	1.51282	1	1	1	0	0	0	0	1	0	0	0	0	1	0	2	2	0	1	0	1	2	0	0	0	0	0	0	1
AX-110714027	7A	512125695	9047.13	152	54	62	36	38	76	38	0.00900004	0.572412	1.5	85	67	76	76	0.144292	1.26866	0.268657	1.26866	1	1	1	0	0	0	0	1	-1	0	0	0	1	2	2	2	0	1	0	1	2	0	0	0	0	0	0	1
AX-110454282	7A	512753658	9047.75	153	50	64	39	38.25	76.5	38.25	0.0588165	-0.0542101	1.28205	82	71	76.5	76.5	0.373843	1.15493	0.15493	1.15493	1	1	1	0	0	0	2	1	0	0	0	0	1	2	2	2	0	1	0	1	2	0	0	0	0	0	0	1
AX-109297084	7A	514780756	9049.78	153	52	66	35	38.25	76.5	38.25	0.0357908	0.111603	1.48571	85	68	76.5	76.5	0.169327	1.25	0.25	1.25	1	1	1	0	0	0	2	1	0	0	0	0	1	0	2	2	0	1	0	1	2	0	0	0	0	0	0	1
AX-109412755	7A	516916105	9051.92	152	48	65	39	38	76	38	0.119433	-0.290658	1.23077	80.5	71.5	76	76	0.465392	1.12587	0.125874	1.12587	1	1	1	1	0	0	0	1	0	0	0	0	1	0	2	2	0	1	0	1	2	0	0	0	0	0	0	1
AX-110502755	7A	517574838	9052.57	151	44	63	44	37.75	75.5	37.75	0.126244	-0.309172	1	75.5	75.5	75.5	75.5	1	1	0	1	1	1	1	-1	0	0	0	1	0	0	0	0	1	2	2	2	0	1	0	1	2	0	0	0	0	0	0	1
AX-108910307	7A	518711979	9053.71	153	45	64	44	38.25	76.5	38.25	0.128861	-0.31602	1.02273	77	76	76.5	76.5	0.935565	1.01316	0.0131579	1.01316	1	1	1	1	0	0	0	1	0	0	0	0	1	2	2	2	0	1	0	1	2	0	0	0	0	0	0	1
AX-95239734	7A	521951985	9056.95	153	36	65	52	38.25	76.5	38.25	0.0333079	0.135602	0.692308	68.5	84.5	76.5	76.5	0.19583	0.810651	-0.189349	0.810651	1	1	1	0	0	0	2	1	0	0	0	0	1	2	2	2	0	1	0	1	2	2	0	0	0	0	2	1
AX-109654998	7A	525830958	9060.83	134	38	65	31	33.5	67	33.5	0.653526	-0.858007	1.22581	70.5	63.5	67	67	0.545373	1.11024	0.110236	1.11024	1	1	1	0	0	1	-1	0	-1	-1	0	0	1	-1	2	2	0	1	0	1	2	0	-1	0	-1	0	-1	1
AX-111038846	7A	527192621	9062.19	145	44	68	33	36.25	72.5	36.25	0.328311	-0.628207	1.33333	78	67	72.5	72.5	0.360979	1.16418	0.164179	1.16418	1	1	1	-1	-1	1	0	1	-1	0	0	0	1	0	2	2	0	1	0	1	2	0	0	-1	0	0	0	1
AX-109576602	7A	527976835	9062.98	151	51	67	33	37.75	75.5	37.75	0.04493	0.0356897	1.54545	84.5	66.5	75.5	75.5	0.14297	1.27068	0.270677	1.27068	1	1	1	0	0	1	0	1	0	0	0	0	1	0	2	2	0	1	0	1	2	0	0	0	0	0	-1	1
AX-109908073	7A	528657923	9063.66	142	54	59	29	35.5	71	35.5	0.00161313	1.14625	1.86207	83.5	58.5	71	71	0.0359093	1.42735	0.42735	1.42735	1	-1	1	-1	0	1	0	1	0	0	0	0	1	0	2	2	0	1	0	1	2	-1	0	0	0	0	0	1
AX-111027195	7A	529807391	9064.81	147	48	66	33	36.75	73.5	36.75	0.100669	-0.233604	1.45455	81	66	73.5	73.5	0.216021	1.22727	0.227273	1.22727	1	1	1	0	0	1	0	1	-1	-1	0	0	1	0	2	2	0	1	0	1	2	0	0	0	0	0	0	1
AX-110913554	7A	531018966	9066.02	153	54	66	33	38.25	76.5	38.25	0.013253	0.44323	1.63636	87	66	76.5	76.5	0.0895551	1.31818	0.318182	1.31818	1	1	1	0	0	1	0	1	0	0	0	0	1	0	2	2	0	1	0	1	2	0	0	0	0	0	0	1
AX-109383675	7A	532803491	9067.8	153	54	66	33	38.25	76.5	38.25	0.013253	0.44323	1.63636	87	66	76.5	76.5	0.0895551	1.31818	0.318182	1.31818	1	1	1	0	0	1	0	1	0	0	0	0	1	0	2	2	0	1	0	1	2	0	0	0	0	0	0	1
AX-111047035	7A	533566242	9068.57	153	54	66	33	38.25	76.5	38.25	0.013253	0.44323	1.63636	87	66	76.5	76.5	0.0895551	1.31818	0.318182	1.31818	1	1	1	0	0	1	0	1	0	0	0	0	1	0	2	2	0	1	0	1	2	0	0	0	0	0	0	1
AX-109953034	7A	537764187	9072.76	153	52	66	35	38.25	76.5	38.25	0.0357908	0.111603	1.48571	85	68	76.5	76.5	0.169327	1.25	0.25	1.25	1	1	1	0	0	1	0	1	0	0	0	0	1	0	2	2	0	1	1	1	2	0	0	0	0	0	0	1
AX-111497520	7A	538781672	9073.78	148	76	31	41	37	74	37	3.57964e-15	10.1036	1.85366	91.5	56.5	74	74	0.00401498	1.61947	0.619469	1.61947	0	0	0	0	0	2	2	0	0	0	0	0	1	2	-1	2	0	0	1	1	2	2	0	0	0	0	2	0
AX-109467590	7A	540282515	9075.28	150	34	63	53	37.5	75	37.5	0.0132115	0.444277	0.641509	65.5	84.5	75	75	0.120819	0.775148	-0.224852	0.775148	1	1	1	-1	0	2	2	1	1	0	0	0	1	2	2	2	0	1	1	1	1	2	0	0	0	0	2	1
AX-111526854	7A	545540546	9080.54	152	81	28	43	38	76	38	5.10766e-18	12.2908	1.88372	95	57	76	76	0.00205472	1.66667	0.666667	1.66667	0	0	0	0	0	2	2	0	0	0	0	0	1	2	0	2	-1	0	1	1	1	2	0	0	0	0	2	0
AX-109539316	7A	550305969	9085.31	150	87	30	33	37.5	75	37.5	6.7821e-21	14.5021	2.63636	102	48	75	75	1.0381e-05	2.125	1.125	2.125	0	0	0	1	0	2	0	0	0	0	0	0	1	2	0	2	0	0	1	1	1	0	0	0	-1	0	0	0
AX-110391898	7A	552682454	9087.68	151	87	31	33	37.75	75.5	37.75	1.66857e-20	14.2015	2.63636	102.5	48.5	75.5	75.5	1.1105e-05	2.1134	1.1134	2.1134	0	0	0	1	0	2	0	0	0	0	0	0	1	2	0	2	0	0	1	1	1	0	0	1	0	0	0	0
AX-95140773	7A	562095858	9097.1	148	35	71	42	37	74	37	0.635907	-0.848884	0.833333	70.5	77.5	74	74	0.565023	0.909677	-0.0903226	0.909677	1	1	2	0	0	2	-1	1	0	0	0	0	1	2	1	2	0	1	1	2	1	0	0	0	0	0	2	1
AX-109270644	7A	562611891	9097.61	145	79	31	35	36.25	72.5	36.25	7.66796e-17	11.3866	2.25714	94.5	50.5	72.5	72.5	0.000258185	1.87129	0.871287	1.87129	0	-1	0	0	0	2	0	0	0	0	0	0	1	2	0	2	0	-1	1	2	1	0	0	0	0	0	2	0
AX-109993124	7A	564258148	9099.26	149	84	32	33	37.25	74.5	37.25	7.75063e-19	12.9203	2.54545	100	49	74.5	74.5	2.93977e-05	2.04082	1.04082	2.04082	0	0	0	-1	0	2	0	0	0	0	0	0	1	2	0	2	0	0	1	2	1	0	0	0	0	0	2	0
AX-110367116	7A	565673079	9100.67	151	86	32	33	37.75	75.5	37.75	1.08714e-19	13.5759	2.60606	102	49	75.5	75.5	1.60997e-05	2.08163	1.08163	2.08163	0	0	0	-1	0	2	0	0	0	0	0	0	1	1	0	2	0	0	1	2	1	0	0	0	0	0	2	0
AX-109817027	7A	573089065	9108.09	153	81	29	43	38.25	76.5	38.25	1.23686e-17	11.9956	1.88372	95.5	57.5	76.5	76.5	0.00212546	1.66087	0.66087	1.66087	0	0	0	0	0	2	2	0	0	0	0	0	1	2	0	2	0	0	2	2	1	2	0	0	0	0	2	0
AX-109360436	7A	573673654	9108.67	153	48	66	39	38.25	76.5	38.25	0.139375	-0.342201	1.23077	81	72	76.5	76.5	0.466854	1.125	0.125	1.125	1	1	2	0	0	2	0	1	0	0	0	0	1	0	1	2	0	1	2	2	1	0	0	0	0	0	0	1
AX-110602143	7A	574968434	9109.97	153	37	68	48	38.25	76.5	38.25	0.176348	-0.420745	0.770833	71	82	76.5	76.5	0.373843	0.865854	-0.134146	0.865854	1	1	2	0	0	2	0	1	0	0	0	0	1	2	1	2	0	1	2	2	1	0	0	0	0	0	2	1
AX-110995231	7A	575101997	9110.1	153	37	68	48	38.25	76.5	38.25	0.176348	-0.420745	0.770833	71	82	76.5	76.5	0.373843	0.865854	-0.134146	0.865854	1	1	2	0	0	2	0	1	0	0	0	0	1	2	1	2	0	1	2	2	1	0	0	0	0	0	2	1
AX-111628095	7A	580056957	9115.06	152	46	67	39	38	76	38	0.249535	-0.536622	1.17949	79.5	72.5	76	76	0.570188	1.09655	0.0965517	1.09655	1	1	2	0	0	2	0	1	0	0	0	0	1	2	1	2	0	1	2	2	1	-1	0	0	0	0	0	1
AX-111651685	7A	580657787	9115.66	153	40	67	46	38.25	76.5	38.25	0.242918	-0.52765	0.869565	73.5	79.5	76.5	76.5	0.627626	0.924528	-0.0754717	0.924528	1	1	2	0	0	2	0	1	0	0	0	0	1	0	1	2	0	1	2	2	1	0	0	0	0	0	2	1
AX-110387213	7A	581375816	9116.38	141	36	56	49	35.25	70.5	35.25	0.0152855	0.395602	0.734694	64	77	70.5	70.5	0.273605	0.831169	-0.168831	0.831169	-1	1	2	1	0	2	0	1	-1	0	0	0	1	2	1	2	0	1	2	2	1	0	0	0	0	0	2	1
AX-94384726	7A	592907405	9127.91	152	34	66	52	38	76	38	0.0318293	0.15076	0.653846	67	85	76	76	0.144292	0.788235	-0.211765	0.788235	1	1	2	0	0	2	2	1	0	0	0	0	1	0	1	2	0	1	2	2	1	2	0	0	0	0	2	1
AX-111543573	7A	608141697	9143.14	152	41	67	44	38	76	38	0.324652	-0.624466	0.931818	74.5	77.5	76	76	0.807748	0.96129	-0.0387097	0.96129	1	1	2	0	0	2	0	1	0	0	0	0	1	2	1	2	0	1	2	2	1	0	0	0	0	0	2	1
AX-108823291	7A	608989092	9143.99	150	34	67	49	37.5	75	37.5	0.0950518	-0.214438	0.693878	67.5	82.5	75	75	0.220671	0.818182	-0.181818	0.818182	1	1	2	0	0	2	2	1	0	0	0	0	1	2	1	2	0	1	2	2	1	2	0	0	0	0	2	1
AX-110466533	7A	612031314	9147.03	152	39	67	46	38	76	38	0.249535	-0.536622	0.847826	72.5	79.5	76	76	0.570188	0.91195	-0.0880503	0.91195	1	1	2	0	0	2	2	1	0	0	0	0	1	2	1	2	0	1	2	2	1	2	0	0	0	0	0	1
AX-110991918	7A	613646782	9148.65	151	88	29	34	37.75	75.5	37.75	1.49774e-21	15.0062	2.58824	102.5	48.5	75.5	75.5	1.1105e-05	2.1134	1.1134	2.1134	0	0	0	0	0	2	2	0	0	0	0	0	1	2	-1	2	0	0	2	2	1	2	0	0	0	0	0	0
AX-109855997	7A	616228298	9151.23	153	88	30	35	38.25	76.5	38.25	5.64124e-21	14.5635	2.51429	103	50	76.5	76.5	1.82907e-05	2.06	1.06	2.06	0	0	0	0	0	2	0	0	0	0	0	0	1	2	0	2	0	0	2	2	1	0	0	0	0	0	2	0
AX-109077541	7A	621996849	9157	151	87	31	33	37.75	75.5	37.75	1.66857e-20	14.2015	2.63636	102.5	48.5	75.5	75.5	1.1105e-05	2.1134	1.1134	2.1134	0	0	0	0	0	2	0	0	0	0	0	0	1	2	0	2	0	0	2	2	1	0	0	0	0	0	2	0
AX-111656951	7A	624750053	9159.75	153	88	31	34	38.25	76.5	38.25	9.33128e-21	14.3955	2.58824	103.5	49.5	76.5	76.5	1.2675e-05	2.09091	1.09091	2.09091	0	0	0	0	0	2	0	0	0	0	0	0	1	2	0	2	0	0	2	2	1	0	0	0	0	0	2	0
AX-108990455	7A	637917558	9172.92	151	82	36	33	37.75	75.5	37.75	1.31671e-16	11.2061	2.48485	100	51	75.5	75.5	6.67554e-05	1.96078	0.960784	1.96078	0	0	0	0	1	2	2	0	0	0	0	0	1	-1	0	2	0	0	2	2	1	2	0	1	0	0	2	0
AX-111544318	7A	638519956	9173.52	152	35	72	45	38	76	38	0.419614	-0.710114	0.777778	71	81	76	76	0.417304	0.876543	-0.123457	0.876543	1	2	2	0	1	2	2	1	0	0	0	0	1	2	1	2	0	1	2	2	1	2	0	1	0	0	2	1
AX-108759584	7A	642323037	9177.32	153	76	37	40	38.25	76.5	38.25	2.90837e-13	8.63571	1.9	94.5	58.5	76.5	76.5	0.00360935	1.61538	0.615385	1.61538	0	0	0	0	1	2	2	0	0	0	0	0	1	2	0	2	0	0	2	2	1	2	0	1	0	0	2	0
AX-110398543	7A	642864251	9177.86	152	78	37	37	38	76	38	3.20215e-14	9.37221	2.10811	96.5	55.5	76	76	0.000882477	1.73874	0.738739	1.73874	0	0	0	0	1	2	2	0	0	0	0	0	1	2	0	2	0	0	2	2	1	2	0	1	0	0	2	0
AX-109940955	7A	643967438	9178.97	150	73	39	38	37.5	75	37.5	8.88491e-12	7.49431	1.92105	92.5	57.5	75	75	0.00426672	1.6087	0.608696	1.6087	0	0	0	1	1	2	2	0	0	-1	0	1	1	2	0	2	0	0	2	2	1	2	0	1	0	0	2	0
AX-111107307	7A	651204227	9186.2	150	44	67	39	37.5	75	37.5	0.360595	-0.659516	1.12821	77.5	72.5	75	75	0.683091	1.06897	0.0689655	1.06897	1	1	2	0	1	2	0	1	0	0	0	2	2	0	1	2	0	1	2	2	1	2	0	1	0	0	0	1
AX-111511322	7A	657737118	9192.74	151	81	40	30	37.75	75.5	37.75	1.86183e-15	10.3218	2.7	101	50	75.5	75.5	3.32009e-05	2.02	1.02	2.02	0	0	0	0	1	2	0	0	0	0	0	2	2	2	0	2	0	0	2	2	1	0	0	1	1	0	-1	0
AX-110558560	7A	658894033	9193.89	153	76	37	40	38.25	76.5	38.25	2.90837e-13	8.63571	1.9	94.5	58.5	76.5	76.5	0.00360935	1.61538	0.615385	1.61538	0	0	0	0	1	2	0	0	0	0	0	2	2	2	0	2	0	0	2	2	1	2	0	2	1	0	2	0
AX-111602863	7A	659376423	9194.38	152	71	38	43	38	76	38	3.22374e-11	7.0641	1.65116	90	62	76	76	0.0231409	1.45161	0.451613	1.45161	0	0	0	0	1	2	2	0	0	0	0	2	2	2	0	2	0	0	2	2	1	2	0	1	1	0	2	0
AX-109896859	7A	660125834	9195.13	153	76	39	38	38.25	76.5	38.25	8.27588e-13	8.28663	2	95.5	57.5	76.5	76.5	0.00212546	1.66087	0.66087	1.66087	0	0	0	0	1	2	0	0	0	0	0	2	2	2	0	2	0	0	2	2	1	2	0	1	1	0	2	0
AX-109985385	7A	660168492	9195.17	148	71	39	38	37	74	37	4.12173e-11	6.98208	1.86842	90.5	57.5	74	74	0.0066761	1.57391	0.573913	1.57391	0	0	0	0	1	2	-1	0	0	0	0	2	2	2	0	2	0	0	2	2	1	2	0	1	1	0	2	0
AX-110712533	7A	661600000	9196.6	138	60	39	39	34.5	69	34.5	8.86003e-08	4.42075	1.53846	79.5	58.5	69	69	0.0738343	1.35897	0.358974	1.35897	0	0	0	1	2	2	0	0	1	0	0	2	2	2	-1	2	-1	0	2	2	1	2	1	1	1	0	2	0
AX-108890749	7A	671218701	9206.22	153	71	42	40	38.25	76.5	38.25	3.2739e-10	6.29033	1.775	92	61	76.5	76.5	0.0122036	1.5082	0.508197	1.5082	0	0	0	0	2	1	2	0	0	0	0	2	1	2	0	2	0	0	2	2	1	2	1	0	1	0	2	0
AX-109423906	7A	680838030	9215.84	151	80	41	30	37.75	75.5	37.75	9.18512e-15	9.78908	2.66667	100.5	50.5	75.5	75.5	4.7227e-05	1.9901	0.990099	1.9901	0	0	0	0	2	2	0	0	0	0	0	2	1	2	0	2	0	0	1	2	1	0	1	0	1	1	2	0
AX-110541056	7A	682065285	9217.07	149	78	44	27	37.25	74.5	37.25	9.90697e-14	8.9952	2.88889	100	49	74.5	74.5	2.93977e-05	2.04082	1.04082	2.04082	0	0	0	1	2	2	0	0	0	0	0	2	1	2	0	2	0	0	1	2	1	0	1	-1	1	1	2	0
AX-108794609	7A	691124730	9226.12	142	79	36	27	35.5	71	35.5	1.72562e-16	11.1158	2.92593	97	45	71	71	1.27856e-05	2.15556	1.15556	2.15556	0	0	0	0	1	-1	2	0	0	0	0	2	0	0	0	2	0	0	2	2	1	2	1	0	1	1	0	0
AX-108807321	7A	691640086	9226.64	146	79	34	33	36.5	73	36.5	4.53849e-16	10.793	2.39394	96	50	73	73	0.00014067	1.92	0.92	1.92	0	0	0	0	1	2	0	0	0	0	0	2	0	0	0	2	0	0	2	2	1	2	1	0	1	1	2	0
AX-111033260	7A	692775445	9227.78	142	63	40	39	35.5	71	35.5	2.29133e-08	4.8722	1.61538	83	59	71	71	0.0440058	1.40678	0.40678	1.40678	0	0	0	-1	1	2	-1	-1	0	0	0	2	1	0	0	2	0	0	2	2	1	2	1	0	1	1	2	0
AX-110937720	7A	693333071	9228.33	151	78	37	36	37.75	75.5	37.75	2.51336e-14	9.45306	2.16667	96.5	54.5	75.5	75.5	0.000631036	1.77064	0.770642	1.77064	0	0	0	0	1	2	0	0	0	0	0	2	1	-1	0	2	0	0	2	2	1	2	1	0	1	1	2	0
AX-109916695	7A	694358656	9229.36	152	79	37	36	38	76	38	1.06031e-14	9.74116	2.19444	97.5	54.5	76	76	0.000487084	1.78899	0.788991	1.78899	0	0	0	0	1	2	2	0	0	0	0	2	1	0	0	2	0	0	2	2	0	2	0	0	1	1	2	0
AX-108958961	7A	697130213	9232.13	151	79	37	35	37.75	75.5	37.75	8.04567e-15	9.83329	2.25714	97.5	53.5	75.5	75.5	0.000342715	1.82243	0.82243	1.82243	0	0	0	0	1	2	0	0	0	0	0	2	1	0	0	2	0	0	2	2	0	2	0	0	1	1	2	0
AX-109320934	7A	700601301	9235.6	143	71	38	34	35.75	71.5	35.75	1.06099e-11	7.43508	2.08824	90	53	71.5	71.5	0.00197414	1.69811	0.698113	1.69811	0	0	0	1	1	2	0	0	0	0	0	2	1	-1	0	2	0	0	2	2	0	0	0	0	1	1	-1	-1
AX-111153338	7A	701150627	9236.15	151	80	38	33	37.75	75.5	37.75	3.61037e-15	10.1008	2.42424	99	52	75.5	75.5	0.000130875	1.90385	0.903846	1.90385	0	0	0	0	1	2	0	0	0	0	0	2	1	0	0	2	0	0	2	2	0	0	0	1	1	1	2	0
AX-111676021	7A	701622837	9236.62	152	30	68	54	38	76	38	0.00973937	0.546059	0.555556	64	88	76	76	0.0515759	0.727273	-0.272727	0.727273	1	0	1	0	1	1	2	0	1	1	0	2	1	2	1	2	0	1	2	2	0	2	0	1	1	1	2	1
AX-109320449	7A	702206148	9237.21	148	74	34	40	37	74	37	1.65066e-13	8.82479	1.85	91	57	74	74	0.00519346	1.59649	0.596491	1.59649	0	0	0	0	1	1	2	0	-1	0	0	2	1	2	0	2	0	0	2	2	0	2	0	1	1	-1	2	0
AX-108964908	7A	702619923	9237.62	152	74	38	40	38	76	38	2.78921e-12	7.88106	1.85	93	59	76	76	0.00581982	1.57627	0.576271	1.57627	0	0	0	0	1	1	2	0	0	0	0	2	1	2	0	2	0	0	2	2	0	2	0	1	1	1	2	0
AX-110476160	7A	702995726	9238	152	74	38	40	38	76	38	2.78921e-12	7.88106	1.85	93	59	76	76	0.00581982	1.57627	0.576271	1.57627	0	0	0	0	1	1	2	0	0	0	0	2	1	2	0	2	0	0	2	2	0	2	0	1	1	1	2	0
AX-109482315	7A	703436711	9238.44	151	74	37	40	37.75	75.5	37.75	1.40909e-12	8.10898	1.85	92.5	58.5	75.5	75.5	0.00565955	1.5812	0.581197	1.5812	0	0	0	-1	1	1	2	0	0	0	0	2	1	2	0	2	0	0	2	2	0	2	0	1	1	1	2	0
AX-108952280	7A	704616544	9239.62	153	75	37	41	38.25	76.5	38.25	7.26179e-13	8.33027	1.82927	93.5	59.5	76.5	76.5	0.00598254	1.57143	0.571429	1.57143	0	0	0	0	1	1	2	0	0	0	0	2	1	2	0	2	0	0	2	2	0	2	0	1	1	1	2	0
AX-86165370	7A	708139129	9243.14	152	82	36	34	38	76	38	1.87918e-16	11.0874	2.41176	100	52	76	76	9.8884e-05	1.92308	0.923077	1.92308	0	0	0	0	1	1	0	0	0	0	0	2	1	2	0	2	0	0	2	2	0	0	0	1	2	1	2	0
AX-108760065	7A	708433195	9243.43	152	82	36	34	38	76	38	1.87918e-16	11.0874	2.41176	100	52	76	76	9.8884e-05	1.92308	0.923077	1.92308	0	0	0	0	1	1	0	0	0	0	0	2	1	2	0	2	0	0	2	2	0	0	0	1	2	1	2	0
AX-108775613	7A	709964480	9244.96	152	35	70	47	38	76	38	0.24146	-0.525641	0.744681	70	82	76	76	0.33039	0.853659	-0.146341	0.853659	1	0	1	0	1	1	2	0	0	1	0	2	1	0	1	2	0	1	2	2	0	2	0	1	2	1	2	1
AX-110009447	7A	711173258	9246.17	144	42	62	40	36	72	36	0.242521	-0.527105	1.05	73	71	72	72	0.867632	1.02817	0.028169	1.02817	1	0	1	0	1	1	0	0	0	1	0	2	1	2	1	2	0	1	2	2	0	0	0	1	2	1	2	1
AX-108737856	7A	721372763	9256.37	152	52	68	32	38	76	38	0.0310026	0.159544	1.625	86	66	76	76	0.104757	1.30303	0.30303	1.30303	2	0	1	0	2	1	0	0	0	1	0	2	1	2	1	2	0	1	2	2	0	0	0	1	2	1	0	2
AX-86178313	7A	729397498	9264.4	152	33	67	52	38	76	38	0.0320394	0.148564	0.634615	66.5	85.5	76	76	0.123292	0.777778	-0.222222	0.777778	2	0	1	0	2	1	2	0	0	2	0	1	0	2	1	2	0	1	2	2	0	2	1	0	1	1	2	2
AX-108860527	7A	729562890	9264.56	152	33	66	53	38	76	38	0.0193054	0.317664	0.622642	66	86	76	76	0.104757	0.767442	-0.232558	0.767442	2	0	1	0	2	1	2	0	0	2	0	1	0	2	1	2	0	1	2	2	0	2	1	0	1	1	2	2
AX-111510914	7A	729645625	9264.65	152	33	66	53	38	76	38	0.0193054	0.317664	0.622642	66	86	76	76	0.104757	0.767442	-0.232558	0.767442	2	0	1	0	2	1	2	0	0	2	0	1	0	2	1	2	0	1	2	2	0	2	1	0	1	1	2	2
AX-108769200	7A	736496356	9271.5	143	34	68	41	35.75	71.5	35.75	0.598107	-0.828427	0.829268	68	75	71.5	71.5	0.558299	0.906667	-0.0933333	0.906667	2	0	1	0	0	1	2	0	-1	2	0	1	0	1	1	2	-1	0	2	2	0	0	1	0	0	1	1	-1
AX-110634096	7B	3699874	9275.7	152	80	39	33	38	76	38	7.33549e-15	9.86414	2.42424	99.5	52.5	76	76	0.000137733	1.89524	0.895238	1.89524	0	0	0	2	1	0	2	0	0	0	0	1	1	0	0	2	0	0	1	0	0	0	0	2	2	1	2	0
AX-111190466	7B	14874652	9286.87	139	37	60	42	34.75	69.5	34.75	0.227998	-0.506492	0.880952	67	72	69.5	69.5	0.671497	0.930556	-0.0694444	0.930556	0	2	0	2	1	0	2	0	0	1	0	1	0	1	1	2	1	0	-1	1	0	-1	0	-1	1	0	2	0
AX-111026655	7B	49037723	9321.04	151	77	33	41	37.75	75.5	37.75	7.6305e-15	9.85098	1.87805	93.5	57.5	75.5	75.5	0.00339357	1.62609	0.626087	1.62609	0	0	0	2	2	0	2	0	0	0	0	2	0	2	0	2	0	0	2	1	0	2	0	2	0	0	2	0
AX-111507939	7B	55772582	9327.77	152	79	32	41	38	76	38	6.47324e-16	10.6745	1.92683	95	57	76	76	0.00205472	1.66667	0.666667	1.66667	0	0	0	2	2	0	2	0	0	0	0	2	1	2	0	2	0	0	2	1	0	2	0	2	0	0	2	0
AX-108795893	7B	71153685	9343.15	153	75	35	43	38.25	76.5	38.25	2.07036e-13	8.74916	1.74419	92.5	60.5	76.5	76.5	0.00968025	1.52893	0.528926	1.52893	0	0	0	2	2	0	2	0	0	0	0	2	1	2	0	2	0	0	2	1	0	2	0	2	0	0	2	0
AX-111681392	7B	79385471	9351.39	150	82	37	31	37.5	75	37.5	1.2815e-16	11.2152	2.64516	100.5	49.5	75	75	3.12538e-05	2.0303	1.0303	2.0303	0	0	0	2	2	0	2	0	0	0	0	2	1	2	0	2	0	0	2	1	0	2	0	2	0	0	0	0
AX-109852889	7B	80092282	9352.09	147	82	36	29	36.75	73.5	36.75	2.46564e-17	11.7653	2.82759	100	47	73.5	73.5	1.23471e-05	2.12766	1.12766	2.12766	0	0	0	2	2	0	2	0	0	0	0	2	1	2	0	2	0	0	2	1	0	2	0	2	0	0	0	0
AX-110453383	7B	80634430	9352.63	150	82	37	31	37.5	75	37.5	1.2815e-16	11.2152	2.64516	100.5	49.5	75	75	3.12538e-05	2.0303	1.0303	2.0303	0	0	0	2	2	0	2	0	0	0	0	2	1	2	0	2	0	0	2	1	0	2	0	2	0	0	0	0
AX-95194281	7B	83030077	9355.03	143	78	24	41	35.75	71.5	35.75	1.37322e-18	12.7293	1.90244	90	53	71.5	71.5	0.00197414	1.69811	0.698113	1.69811	0	0	0	2	2	0	2	0	0	0	0	2	1	2	0	2	0	0	2	1	0	2	0	2	0	0	2	0
AX-109435200	7B	83880584	9355.88	150	83	38	29	37.5	75	37.5	4.26573e-17	11.5823	2.86207	102	48	75	75	1.0381e-05	2.125	1.125	2.125	0	0	0	2	2	0	2	0	0	0	0	-1	1	2	0	2	0	0	2	1	0	2	0	2	0	0	0	0
AX-108762687	7B	87137825	9359.14	152	81	34	37	38	76	38	2.44487e-16	10.9995	2.18919	98	54	76	76	0.000358523	1.81481	0.814815	1.81481	0	0	0	2	2	1	2	0	0	0	0	2	1	0	0	2	0	0	2	1	0	2	0	2	0	0	2	0
AX-111134232	7B	109035230	9381.04	134	67	25	42	33.5	67	33.5	3.46826e-14	9.34556	1.59524	79.5	54.5	67	67	0.0307981	1.45872	0.458716	1.45872	0	0	0	2	2	0	2	-1	0	0	0	2	0	2	0	2	-1	0	2	1	-1	0	0	2	1	0	2	0
AX-86165715	7B	109041902	9381.04	152	80	33	39	38	76	38	4.27679e-16	10.8129	2.05128	96.5	55.5	76	76	0.000882477	1.73874	0.738739	1.73874	0	0	0	2	2	0	2	0	0	0	0	2	0	2	0	2	0	0	2	1	0	0	0	2	1	0	2	0
AX-110374711	7B	111882074	9383.88	150	78	31	41	37.5	75	37.5	6.695e-16	10.6633	1.90244	93.5	56.5	75	75	0.0025191	1.65487	0.654867	1.65487	0	0	0	2	2	0	2	0	0	0	0	2	0	2	0	2	0	0	2	1	0	2	0	2	1	0	2	0
AX-108772900	7B	112019148	9384.02	152	81	35	36	38	76	38	4.05752e-16	10.8304	2.25	98.5	53.5	76	76	0.000262259	1.84112	0.841121	1.84112	0	0	0	2	2	0	2	0	0	0	0	2	0	2	0	2	0	0	2	1	0	0	0	2	1	0	2	0
AX-110421209	7B	113194012	9385.19	153	76	34	43	38.25	76.5	38.25	4.51513e-14	9.25751	1.76744	93	60	76.5	76.5	0.00763288	1.55	0.55	1.55	0	0	0	2	2	0	2	0	0	0	0	2	0	2	0	2	0	0	2	1	0	2	0	2	1	0	2	0
AX-109862374	7B	113540956	9385.54	151	76	33	42	37.75	75.5	37.75	1.92846e-14	9.54149	1.80952	92.5	58.5	75.5	75.5	0.00565955	1.5812	0.581197	1.5812	0	0	0	2	2	0	2	0	0	0	0	2	0	2	0	2	0	0	2	1	0	2	0	2	1	0	2	0
AX-108808412	7B	115384259	9387.38	152	75	35	42	38	76	38	1.9169e-13	8.77487	1.78571	92.5	59.5	76	76	0.00743615	1.55462	0.554622	1.55462	0	0	0	2	2	0	2	0	0	0	0	2	0	2	0	2	0	0	2	1	0	2	0	2	1	0	2	0
AX-108826160	7B	121112897	9393.11	140	74	28	38	35	70	35	1.08506e-15	10.5021	1.94737	88	52	70	70	0.00234579	1.69231	0.692308	1.69231	0	0	0	2	2	0	2	0	0	0	0	2	0	-1	0	2	0	0	2	-1	0	2	0	2	1	0	-1	0
AX-108809713	7B	122536613	9394.54	150	73	34	43	37.5	75	37.5	4.57347e-13	8.4846	1.69767	90	60	75	75	0.0143059	1.5	0.5	1.5	0	0	0	2	2	0	2	0	0	0	0	2	0	2	0	2	0	0	2	1	0	2	1	2	1	0	2	0
AX-109872568	7B	124078283	9396.08	151	77	36	38	37.75	75.5	37.75	4.47175e-14	9.26073	2.02632	95	56	75.5	75.5	0.0015047	1.69643	0.696429	1.69643	0	0	0	2	2	0	2	0	0	0	0	2	0	2	0	2	0	0	2	1	0	2	0	2	1	0	2	0
AX-111574714	7B	124544385	9396.54	152	75	34	43	38	76	38	9.86332e-14	8.99668	1.74419	92	60	76	76	0.00944417	1.53333	0.533333	1.53333	0	0	0	2	2	0	2	0	0	0	0	2	0	2	0	2	0	0	2	1	0	2	0	2	1	0	2	0
AX-111635368	7B	125866490	9397.87	153	75	35	43	38.25	76.5	38.25	2.07036e-13	8.74916	1.74419	92.5	60.5	76.5	76.5	0.00968025	1.52893	0.528926	1.52893	0	0	0	2	2	0	2	0	0	0	0	2	0	2	0	2	0	0	2	1	0	2	0	2	1	0	2	0
AX-109396993	7B	128442529	9400.44	151	75	35	41	37.75	75.5	37.75	1.73813e-13	8.80755	1.82927	92.5	58.5	75.5	75.5	0.00565955	1.5812	0.581197	1.5812	0	0	0	2	2	0	2	0	0	0	0	2	0	2	0	2	0	0	2	1	0	2	0	2	1	0	2	0
AX-111565156	7B	128770131	9400.77	153	76	35	42	38.25	76.5	38.25	8.73697e-14	9.03715	1.80952	93.5	59.5	76.5	76.5	0.00598254	1.57143	0.571429	1.57143	0	0	0	2	2	0	2	0	0	0	0	2	0	2	0	2	0	0	2	1	0	2	0	2	1	0	2	0
AX-108750441	7B	129285264	9401.29	153	76	33	44	38.25	76.5	38.25	2.24361e-14	9.49096	1.72727	92.5	60.5	76.5	76.5	0.00968025	1.52893	0.528926	1.52893	0	0	0	2	2	0	2	0	0	0	0	2	0	2	0	2	0	0	2	1	0	2	0	2	1	0	2	0
AX-109480491	7B	129923891	9401.92	153	76	35	42	38.25	76.5	38.25	8.73697e-14	9.03715	1.80952	93.5	59.5	76.5	76.5	0.00598254	1.57143	0.571429	1.57143	0	0	0	2	2	0	2	0	0	0	0	2	0	2	0	2	0	0	2	1	0	2	0	2	1	0	2	0
AX-109908750	7B	135036998	9407.04	152	77	31	44	38	76	38	2.07418e-15	10.2858	1.75	92.5	59.5	76	76	0.00743615	1.55462	0.554622	1.55462	0	0	0	2	2	0	2	0	0	0	0	2	0	2	0	2	0	0	2	1	0	2	0	2	1	0	2	0
AX-111026973	7B	135576110	9407.58	153	76	31	46	38.25	76.5	38.25	4.92504e-15	9.99713	1.65217	91.5	61.5	76.5	76.5	0.0152934	1.4878	0.487805	1.4878	0	0	0	2	2	0	2	0	0	0	0	2	0	2	0	2	0	0	2	1	0	2	0	2	1	0	2	0
AX-111690659	7B	136049502	9408.05	153	75	32	46	38.25	76.5	38.25	2.34864e-14	9.47569	1.63043	91	62	76.5	76.5	0.019052	1.46774	0.467742	1.46774	0	0	0	2	2	0	2	0	0	0	0	2	0	2	0	2	0	0	2	1	0	2	0	2	1	0	2	0
AX-111453332	7B	136614993	9408.61	152	75	32	45	38	76	38	2.31974e-14	9.47982	1.66667	91	61	76	76	0.014961	1.4918	0.491803	1.4918	0	0	0	2	2	0	2	0	0	0	0	2	0	2	0	2	0	0	2	1	0	2	0	2	1	0	-1	0
AX-109877164	7B	136889536	9408.89	152	75	30	47	38	76	38	4.65889e-15	10.0157	1.59574	90	62	76	76	0.0231409	1.45161	0.451613	1.45161	0	0	0	2	2	0	2	0	0	0	0	2	0	2	0	2	0	0	2	1	0	2	0	2	1	0	2	0
AX-111521662	7B	137788944	9409.79	144	75	25	44	36	72	36	5.98813e-17	11.4691	1.70455	87.5	56.5	72	72	0.00978507	1.54867	0.548673	1.54867	0	0	0	2	-1	0	2	0	0	0	0	2	0	2	0	2	0	0	2	-1	0	2	0	2	1	0	2	0
AX-111012930	7B	144703486	9416.7	138	63	42	33	34.5	69	34.5	3.79515e-08	4.70377	1.90909	84	54	69	69	0.0106564	1.55556	0.555556	1.55556	0	0	0	2	2	-1	1	0	0	1	1	2	1	0	0	2	1	0	2	1	0	0	0	2	1	-1	2	0
AX-111615106	7B	152780660	9424.78	150	43	62	45	37.5	75	37.5	0.102284	-0.238917	0.955556	74	76	75	75	0.870283	0.973684	-0.0263158	0.973684	0	1	0	2	2	0	0	0	0	1	1	2	0	0	1	2	0	2	2	1	0	0	0	-1	1	0	2	1
AX-109325310	7B	153327466	9425.33	152	45	61	46	38	76	38	0.051452	-0.00955593	0.978261	75.5	76.5	76	76	0.935354	0.986928	-0.0130719	0.986928	0	1	-1	2	2	0	0	0	0	1	1	2	0	0	1	2	0	2	2	1	0	0	0	2	1	0	2	1
AX-109909871	7B	155335873	9427.34	153	31	62	60	38.25	76.5	38.25	0.000262542	1.75228	0.516667	62	91	76.5	76.5	0.019052	0.681319	-0.318681	0.681319	0	1	0	2	2	0	2	0	0	1	1	2	0	2	1	2	0	2	2	1	0	2	0	2	1	0	2	1
AX-95248046	7B	186815399	9458.82	152	27	64	61	38	76	38	7.48518e-05	2.17118	0.442623	59	93	76	76	0.00581982	0.634409	-0.365591	0.634409	0	1	0	2	2	0	2	0	0	1	1	2	0	2	1	2	0	2	2	1	0	2	0	1	1	0	2	1
AX-111588859	7B	190066222	9462.07	152	70	35	47	38	76	38	7.6319e-12	7.54505	1.48936	87.5	64.5	76	76	0.0621049	1.35659	0.356589	1.35659	0	0	0	2	2	0	2	0	0	0	1	2	0	2	0	2	0	0	2	1	0	2	0	1	1	0	2	0
AX-109477613	7B	190967728	9462.97	151	71	34	46	37.75	75.5	37.75	1.97524e-12	7.99624	1.54348	88	63	75.5	75.5	0.0419041	1.39683	0.396825	1.39683	0	0	0	2	2	0	2	0	0	0	1	2	0	2	0	2	0	0	2	1	0	2	0	1	1	0	2	0
AX-108952314	7B	194785410	9466.79	153	28	65	60	38.25	76.5	38.25	0.000220069	1.81119	0.466667	60.5	92.5	76.5	76.5	0.00968025	0.654054	-0.345946	0.654054	0	1	0	2	2	0	2	0	0	1	1	2	0	2	1	2	0	2	2	1	0	2	0	1	1	0	2	1
AX-108818470	7B	203137274	9475.14	153	71	36	46	38.25	76.5	38.25	8.2061e-12	7.52084	1.54348	89	64	76.5	76.5	0.0432663	1.39062	0.390625	1.39062	0	0	0	2	2	0	2	0	0	0	1	2	0	2	0	2	0	0	2	1	0	2	0	1	1	0	2	0
AX-111141232	7B	205190157	9477.19	152	71	34	47	38	76	38	1.87953e-12	8.01282	1.51064	88	64	76	76	0.0515759	1.375	0.375	1.375	0	0	0	2	2	0	2	0	0	0	1	2	0	2	0	2	0	0	2	1	0	2	0	1	1	0	2	0
AX-94498693	7B	210334471	9482.33	152	71	35	46	38	76	38	4.05827e-12	7.75588	1.54348	88.5	63.5	76	76	0.042584	1.3937	0.393701	1.3937	0	0	0	2	2	0	2	0	0	0	1	2	0	2	0	2	0	0	2	1	0	2	0	1	1	0	2	0
AX-110368981	7B	211110746	9483.11	152	71	35	46	38	76	38	4.05827e-12	7.75588	1.54348	88.5	63.5	76	76	0.042584	1.3937	0.393701	1.3937	0	0	0	2	2	0	2	0	0	0	1	2	0	2	0	2	0	0	2	1	0	2	0	1	1	0	2	0
AX-111666202	7B	230243183	9502.24	152	71	35	46	38	76	38	4.05827e-12	7.75588	1.54348	88.5	63.5	76	76	0.042584	1.3937	0.393701	1.3937	0	0	0	2	2	0	2	0	0	0	1	2	0	2	0	2	0	0	2	1	0	2	0	1	1	0	2	0
AX-109330015	7B	231013192	9503.01	153	71	35	47	38.25	76.5	38.25	3.86996e-12	7.77174	1.51064	88.5	64.5	76.5	76.5	0.0523451	1.37209	0.372093	1.37209	0	0	0	2	2	0	2	0	0	0	1	2	0	2	0	2	0	0	2	1	0	2	0	1	1	0	2	0
AX-111555575	7B	231429954	9503.43	153	71	35	47	38.25	76.5	38.25	3.86996e-12	7.77174	1.51064	88.5	64.5	76.5	76.5	0.0523451	1.37209	0.372093	1.37209	0	0	0	2	2	0	2	0	0	0	1	2	0	2	0	2	0	0	2	1	0	2	0	1	1	0	2	0
AX-110023523	7B	232318637	9504.32	153	72	35	46	38.25	76.5	38.25	2.01305e-12	7.98991	1.56522	89.5	63.5	76.5	76.5	0.0355554	1.40945	0.409449	1.40945	0	0	0	2	2	0	2	0	0	0	1	2	0	2	0	2	0	0	2	0	0	2	0	1	1	0	2	0
AX-108782126	7B	233029850	9505.03	152	72	34	46	38	76	38	9.73484e-13	8.23243	1.56522	89	63	76	76	0.0349551	1.4127	0.412698	1.4127	0	0	0	2	2	0	2	0	0	0	1	2	0	2	0	2	0	0	2	0	0	2	0	1	1	0	2	0
AX-94670534	7B	234905885	9506.91	152	73	33	46	38	76	38	2.24478e-13	8.72216	1.58696	89.5	62.5	76	76	0.028525	1.432	0.432	1.432	0	0	0	2	2	0	2	0	0	0	1	2	0	2	0	2	0	0	2	0	0	2	0	1	1	0	2	0
AX-95241763	7B	237490093	9509.49	143	71	21	51	35.75	71.5	35.75	1.97173e-17	11.8399	1.39216	81.5	61.5	71.5	71.5	0.0944289	1.3252	0.325203	1.3252	0	0	0	2	2	0	2	0	0	0	2	2	0	2	0	2	0	0	2	0	0	2	0	-1	1	0	2	0
AX-108766027	7B	237517496	9509.52	150	73	32	45	37.5	75	37.5	1.05507e-13	8.97419	1.62222	89	61	75	75	0.0222431	1.45902	0.459016	1.45902	0	0	0	2	2	0	2	0	0	0	1	2	0	-1	0	2	0	0	2	0	0	2	0	1	1	0	2	0
AX-110985656	7B	237762780	9509.76	153	76	35	42	38.25	76.5	38.25	8.73697e-14	9.03715	1.80952	93.5	59.5	76.5	76.5	0.00598254	1.57143	0.571429	1.57143	0	0	0	2	2	0	2	0	0	0	1	2	0	2	0	2	0	0	2	0	0	2	0	1	1	0	0	0
AX-109930103	7B	242723609	9514.72	153	73	33	47	38.25	76.5	38.25	2.1815e-13	8.73171	1.55319	89.5	63.5	76.5	76.5	0.0355554	1.40945	0.409449	1.40945	0	0	0	2	2	0	2	0	0	0	1	2	0	2	0	2	0	0	2	0	0	2	0	1	1	0	2	0
AX-110957024	7B	272111901	9544.11	147	68	36	43	36.75	73.5	36.75	6.98722e-11	6.80589	1.5814	86	61	73.5	73.5	0.039211	1.40984	0.409836	1.40984	0	0	0	2	2	-1	2	0	0	0	1	2	0	2	0	2	0	0	2	0	0	2	0	1	1	0	0	0
AX-110380870	7B	278006801	9550.01	152	71	35	46	38	76	38	4.05827e-12	7.75588	1.54348	88.5	63.5	76	76	0.042584	1.3937	0.393701	1.3937	0	0	0	2	2	0	2	0	0	0	1	2	-1	2	0	2	0	0	2	0	0	2	0	1	1	0	2	0
AX-111701721	7B	280326894	9552.33	153	75	36	42	38.25	76.5	38.25	3.95422e-13	8.53317	1.78571	93	60	76.5	76.5	0.00763288	1.55	0.55	1.55	0	0	0	2	2	0	2	0	0	0	1	2	0	2	0	2	0	0	2	0	0	2	0	1	1	0	0	0
AX-109577756	7B	320052119	9592.05	150	75	36	39	37.5	75	37.5	2.75552e-13	8.65373	1.92308	93	57	75	75	0.00328861	1.63158	0.631579	1.63158	0	0	0	2	2	0	2	0	0	0	1	2	0	2	0	2	0	0	2	0	0	2	0	1	1	0	0	0
AX-110389280	7B	321327804	9593.33	149	75	35	39	37.25	74.5	37.25	1.34e-13	8.89439	1.92308	92.5	56.5	74.5	74.5	0.00318562	1.63717	0.637168	1.63717	0	0	0	2	2	0	-1	0	0	0	1	2	0	-1	0	2	0	0	2	0	0	2	0	1	1	0	0	0
AX-109396027	7B	322968652	9594.97	152	74	36	42	38	76	38	8.53463e-13	8.27635	1.7619	92	60	76	76	0.00944417	1.53333	0.533333	1.53333	0	0	0	2	2	0	2	0	0	0	1	2	0	2	0	2	0	0	2	0	0	2	0	1	1	0	0	0
AX-108815362	7B	337162114	9609.16	152	74	34	44	38	76	38	2.23006e-13	8.72436	1.68182	91	61	76	76	0.014961	1.4918	0.491803	1.4918	0	0	0	2	2	0	2	0	0	0	1	2	0	2	0	2	0	0	2	1	0	2	0	2	1	0	2	0
AX-109351881	7B	341739403	9613.74	153	77	34	42	38.25	76.5	38.25	1.85622e-14	9.55423	1.83333	94	59	76.5	76.5	0.00466088	1.59322	0.59322	1.59322	0	0	0	2	2	0	2	0	0	0	1	2	0	2	0	2	0	0	2	0	0	2	0	1	1	0	0	0
AX-110920095	7B	341826996	9613.83	152	76	34	42	38	76	38	4.13878e-14	9.28656	1.80952	93	59	76	76	0.00581982	1.57627	0.576271	1.57627	0	0	0	2	2	0	2	0	0	0	1	2	0	2	0	2	0	0	2	0	0	2	0	1	1	0	0	0
AX-109324588	7B	344080122	9616.08	148	75	38	35	37	74	37	4.99922e-13	8.45489	2.14286	94	54	74	74	0.00100909	1.74074	0.740741	1.74074	0	0	0	1	2	0	1	0	0	0	1	2	0	2	0	2	0	0	2	0	0	2	0	1	1	0	0	0
AX-109862866	7B	347530723	9619.53	135	74	37	24	33.75	67.5	33.75	9.38184e-15	9.782	3.08333	92.5	42.5	67.5	67.5	1.68261e-05	2.17647	1.17647	2.17647	0	0	0	2	2	0	2	0	0	0	1	2	0	1	0	2	0	0	2	0	0	1	0	-1	1	0	0	0
AX-110573191	7B	350925362	9622.93	150	74	35	41	37.5	75	37.5	3.82009e-13	8.54469	1.80488	91.5	58.5	75	75	0.00705073	1.5641	0.564103	1.5641	0	0	0	2	2	0	2	0	0	0	1	2	0	2	0	2	0	0	2	0	0	2	0	1	1	0	0	0
AX-109363340	7B	355403232	9627.4	152	75	35	42	38	76	38	1.9169e-13	8.77487	1.78571	92.5	59.5	76	76	0.00743615	1.55462	0.554622	1.55462	0	0	0	2	2	0	2	0	0	0	1	2	0	2	0	2	0	0	2	0	0	2	0	1	1	0	0	0
AX-110611183	7B	355426093	9627.43	151	74	36	41	37.75	75.5	37.75	7.81561e-13	8.30573	1.80488	92	59	75.5	75.5	0.0072421	1.55932	0.559322	1.55932	0	0	0	2	2	0	2	0	0	0	1	2	0	2	0	2	0	0	2	0	0	2	0	1	1	0	0	0
AX-111671754	7B	364339203	9636.34	153	86	34	33	38.25	76.5	38.25	5.92114e-19	13.0101	2.60606	103	50	76.5	76.5	1.82907e-05	2.06	1.06	2.06	0	0	0	2	2	0	0	0	0	0	1	2	0	0	0	2	0	0	2	0	0	2	0	1	1	0	2	0
AX-110130928	7B	376757699	9648.76	153	72	35	46	38.25	76.5	38.25	2.01305e-12	7.98991	1.56522	89.5	63.5	76.5	76.5	0.0355554	1.40945	0.409449	1.40945	0	0	0	2	2	0	2	0	0	0	1	2	0	2	0	2	0	0	2	0	0	2	0	1	1	0	2	0
AX-109388787	7B	384029864	9656.03	150	75	35	40	37.5	75	37.5	1.54281e-13	8.84734	1.875	92.5	57.5	75	75	0.00426672	1.6087	0.608696	1.6087	0	0	0	2	2	0	2	0	0	0	1	-1	0	2	0	2	0	0	2	0	0	2	0	1	1	0	0	0
AX-86167574	7B	384373544	9656.37	151	78	38	35	37.75	75.5	37.75	3.91702e-14	9.30495	2.22857	97	54	75.5	75.5	0.000466498	1.7963	0.796296	1.7963	0	0	0	2	2	0	2	0	0	0	1	2	0	1	0	2	0	0	2	0	0	0	0	1	1	0	0	0
AX-111525369	7B	385919888	9657.92	152	75	35	42	38	76	38	1.9169e-13	8.77487	1.78571	92.5	59.5	76	76	0.00743615	1.55462	0.554622	1.55462	0	0	0	2	2	0	2	0	0	0	1	2	0	2	0	2	0	0	2	0	0	2	0	1	1	0	0	0
AX-110451664	7B	387438838	9659.44	153	76	35	42	38.25	76.5	38.25	8.73697e-14	9.03715	1.80952	93.5	59.5	76.5	76.5	0.00598254	1.57143	0.571429	1.57143	0	0	0	2	2	0	2	0	0	0	1	2	0	2	0	2	0	0	2	0	0	2	0	1	1	0	0	0
AX-109450144	7B	394018200	9666.02	152	76	35	41	38	76	38	7.83468e-14	9.07354	1.85366	93.5	58.5	76	76	0.00452729	1.59829	0.598291	1.59829	0	0	0	1	2	0	2	0	0	0	1	2	0	2	0	2	0	0	2	0	0	2	0	1	1	0	0	0
AX-108776488	7B	439786873	9711.79	153	79	38	36	38.25	76.5	38.25	2.17148e-14	9.50187	2.19444	98	55	76.5	76.5	0.0005083	1.78182	0.781818	1.78182	0	0	0	1	2	0	2	0	0	0	1	2	1	2	0	2	0	0	2	0	0	0	0	1	1	0	0	0
AX-109890394	7B	446976626	9718.98	152	78	34	40	38	76	38	6.22299e-15	9.91904	1.95	95	57	76	76	0.00205472	1.66667	0.666667	1.66667	0	0	0	1	2	0	2	0	0	0	1	2	1	2	0	2	0	0	2	0	0	2	0	1	1	0	0	0
AX-111643610	7B	449938218	9721.94	143	72	29	42	35.75	71.5	35.75	1.97437e-14	9.53363	1.71429	86.5	56.5	71.5	71.5	0.0121167	1.53097	0.530973	1.53097	0	0	0	1	2	-1	2	0	0	0	1	2	1	2	0	2	0	0	2	0	0	2	0	1	1	0	-1	0
AX-110602843	7B	451488111	9723.49	153	74	34	45	38.25	76.5	38.25	2.28362e-13	8.71644	1.64444	91	62	76.5	76.5	0.019052	1.46774	0.467742	1.46774	0	0	0	1	2	0	2	0	0	0	1	2	1	2	0	2	0	0	2	0	0	2	0	1	1	0	2	0
AX-94527140	7B	452747475	9724.75	152	74	34	44	38	76	38	2.23006e-13	8.72436	1.68182	91	61	76	76	0.014961	1.4918	0.491803	1.4918	0	0	0	1	2	0	2	0	0	0	1	2	1	2	0	2	0	0	2	0	0	2	0	1	1	0	0	0
AX-109927712	7B	452817308	9724.82	149	72	35	42	37.25	74.5	37.25	1.91133e-12	8.00722	1.71429	89.5	59.5	74.5	74.5	0.0139832	1.5042	0.504202	1.5042	0	0	0	1	2	0	2	0	0	0	1	2	1	2	0	2	0	0	2	0	0	2	0	1	-1	0	0	0
AX-111219440	7B	453145778	9725.15	147	78	35	34	36.75	73.5	36.75	3.3269e-15	10.1281	2.29412	95.5	51.5	73.5	73.5	0.000284456	1.85437	0.854369	1.85437	0	0	0	1	2	0	0	0	0	0	1	2	1	2	0	2	0	0	2	0	0	2	0	1	1	0	0	0
AX-109954437	7B	463865971	9735.87	153	79	38	36	38.25	76.5	38.25	2.17148e-14	9.50187	2.19444	98	55	76.5	76.5	0.0005083	1.78182	0.781818	1.78182	0	0	0	1	2	1	0	0	0	0	1	2	1	2	0	2	0	0	2	0	0	0	0	1	1	0	0	0
AX-94431141	7B	474409091	9746.41	134	29	44	61	33.5	67	33.5	1.78744e-07	4.18648	0.47541	51	83	67	67	0.00570313	0.614458	-0.385542	0.614458	0	1	0	1	2	1	0	1	0	1	-1	2	-1	2	1	2	0	2	2	0	0	2	0	1	1	0	2	2
AX-110498108	7B	478054282	9750.05	140	70	42	28	35	70	35	4.61096e-11	6.94464	2.5	91	49	70	70	0.000385747	1.85714	0.857143	1.85714	0	-1	0	1	2	1	0	0	0	0	1	2	1	2	0	2	0	0	2	0	0	0	0	0	-1	-1	-1	0
AX-111780551	7B	478187518	9750.19	148	78	34	36	37	74	37	2.71349e-15	10.1961	2.16667	95	53	74	74	0.000555667	1.79245	0.792453	1.79245	0	0	0	1	2	1	2	0	0	0	1	2	1	2	0	2	0	0	2	0	0	0	0	0	1	0	0	0
AX-108755073	7B	480203425	9752.2	153	31	69	53	38.25	76.5	38.25	0.0202684	0.301416	0.584906	65.5	87.5	76.5	76.5	0.0753063	0.748571	-0.251429	0.748571	0	1	0	1	2	1	2	1	0	1	1	2	1	2	1	2	0	2	2	0	0	0	0	0	1	0	0	1
AX-111085159	7B	481050974	9753.05	149	76	38	35	37.25	74.5	37.25	2.15799e-13	8.73533	2.17143	95	54	74.5	74.5	0.000782673	1.75926	0.759259	1.75926	0	0	0	1	2	1	0	0	0	0	1	2	1	2	0	2	0	0	2	0	0	0	0	0	1	0	0	0
AX-109052982	7B	491975243	9763.98	148	78	43	27	37	74	37	5.34083e-14	9.20145	2.88889	99.5	48.5	74	74	2.76294e-05	2.05155	1.05155	2.05155	0	0	0	1	2	1	0	0	0	0	1	2	1	0	0	2	0	0	2	0	0	0	0	0	1	0	2	0
AX-110483168	7B	498655099	9770.66	151	81	39	31	37.75	75.5	37.75	1.40044e-15	10.4169	2.6129	100.5	50.5	75.5	75.5	4.7227e-05	1.9901	0.990099	1.9901	0	0	0	1	2	1	0	0	0	0	1	2	1	0	0	2	0	0	2	0	0	0	0	0	1	0	2	0
AX-109932159	7B	502612173	9774.61	151	79	44	28	37.75	75.5	37.75	6.47949e-14	9.13694	2.82143	101	50	75.5	75.5	3.32009e-05	2.02	1.02	2.02	0	0	0	1	2	1	0	0	0	0	1	2	1	0	0	2	0	0	2	0	0	0	0	0	1	0	0	0
AX-110558393	7B	503154163	9775.15	153	81	40	32	38.25	76.5	38.25	4.1826e-15	10.0517	2.53125	101	52	76.5	76.5	7.45068e-05	1.94231	0.942308	1.94231	0	0	0	1	2	1	0	0	0	0	1	2	1	0	0	2	0	0	2	0	0	0	0	0	1	0	0	0
AX-111134462	7B	512581824	9784.58	153	81	40	32	38.25	76.5	38.25	4.1826e-15	10.0517	2.53125	101	52	76.5	76.5	7.45068e-05	1.94231	0.942308	1.94231	0	0	0	1	2	1	0	0	0	0	1	2	1	0	0	2	0	0	2	0	0	0	0	0	1	0	0	0
AX-111050739	7B	513245811	9785.25	152	80	40	32	38	76	38	1.026e-14	9.75214	2.5	100	52	76	76	9.8884e-05	1.92308	0.923077	1.92308	0	0	-1	1	2	1	0	0	0	0	1	2	1	0	0	2	0	0	2	0	0	0	0	0	1	0	0	0
AX-108733468	7B	517401359	9789.4	152	79	40	33	38	76	38	3.53427e-14	9.33927	2.39394	99	53	76	76	0.000190651	1.86792	0.867925	1.86792	0	0	0	1	2	1	-1	0	0	0	1	2	1	0	0	2	0	0	2	0	0	0	0	0	1	0	0	0
AX-111779220	7B	518562852	9790.56	152	81	38	33	38	76	38	1.46357e-15	10.4022	2.45455	100	52	76	76	9.8884e-05	1.92308	0.923077	1.92308	0	0	0	1	2	1	0	0	0	0	1	2	1	0	0	2	0	0	2	0	0	0	0	0	1	0	0	0
AX-110608003	7B	519192491	9791.19	150	77	40	33	37.5	75	37.5	2.00092e-13	8.76055	2.33333	97	53	75	75	0.000327414	1.83019	0.830189	1.83019	0	0	0	1	2	1	0	0	0	0	1	2	1	0	0	2	0	0	2	0	0	0	0	0	1	0	0	0
AX-109294610	7B	519786031	9791.79	149	73	43	33	37.25	74.5	37.25	3.5658e-11	7.03044	2.21212	94.5	54.5	74.5	74.5	0.00104943	1.73394	0.733945	1.73394	0	0	0	1	2	1	0	0	0	0	1	2	1	0	0	2	0	0	2	0	0	0	0	0	1	0	0	0
AX-111126981	7B	520525930	9792.53	145	74	38	33	36.25	72.5	36.25	6.84324e-13	8.35008	2.24242	93	52	72.5	72.5	0.000661968	1.78846	0.788462	1.78846	0	0	0	1	2	1	0	0	0	0	1	2	1	-1	0	2	0	0	2	0	0	1	0	0	1	0	0	0
AX-110939373	7B	525884266	9797.88	153	72	40	41	38.25	76.5	38.25	5.11592e-11	6.90995	1.7561	92	61	76.5	76.5	0.0122036	1.5082	0.508197	1.5082	0	0	0	1	2	1	0	0	0	0	1	2	1	2	0	2	0	0	2	0	0	2	0	0	1	0	2	0
AX-110585364	7B	529671933	9801.67	153	70	40	43	38.25	76.5	38.25	2.33057e-10	6.40378	1.62791	90	63	76.5	76.5	0.029049	1.42857	0.428571	1.42857	0	0	0	1	2	1	2	0	0	0	1	2	1	2	0	2	0	0	2	0	0	2	0	0	1	0	2	0
AX-111537305	7B	533615334	9805.62	153	37	69	47	38.25	76.5	38.25	0.249352	-0.536377	0.787234	71.5	81.5	76.5	76.5	0.41883	0.877301	-0.122699	0.877301	0	2	0	1	2	1	0	1	0	1	1	2	1	0	1	2	0	2	2	0	1	0	0	0	1	0	0	1
AX-110950600	7B	534699179	9806.7	146	32	69	45	36.5	73	36.5	0.252407	-0.540442	0.711111	66.5	79.5	73	73	0.281978	0.836478	-0.163522	0.836478	0	2	0	1	2	1	0	1	0	1	1	2	1	-1	1	2	-1	2	2	0	1	0	0	0	1	0	0	1
AX-110080558	7B	535258496	9807.26	151	39	65	47	37.75	75.5	37.75	0.151965	-0.37107	0.829787	71.5	79.5	75.5	75.5	0.515027	0.899371	-0.100629	0.899371	0	2	0	-1	2	1	0	1	0	1	1	2	1	0	1	2	0	2	2	0	1	0	0	0	1	0	0	1
AX-111069856	7B	549350406	9821.35	147	76	41	30	36.75	73.5	36.75	3.21652e-13	8.6021	2.53333	96.5	50.5	73.5	73.5	0.00014823	1.91089	0.910891	1.91089	0	0	0	1	2	1	0	0	0	0	1	2	1	0	0	2	0	0	2	0	1	0	0	0	1	0	0	0
AX-109586232	7B	550391006	9822.39	150	78	39	33	37.5	75	37.5	4.28959e-14	9.27462	2.36364	97.5	52.5	75	75	0.000238563	1.85714	0.857143	1.85714	0	0	0	1	2	1	2	0	0	0	1	2	1	0	0	2	0	0	2	0	1	0	0	0	1	0	0	0
AX-110098439	7B	550664262	9822.66	152	81	41	30	38	76	38	3.70067e-15	10.0925	2.7	101.5	50.5	76	76	3.52419e-05	2.0099	1.0099	2.0099	0	0	0	1	2	1	0	0	0	0	1	2	1	0	0	2	0	0	2	0	1	0	0	0	1	0	0	0
AX-111571387	7B	552546165	9824.55	152	76	44	32	38	76	38	4.13917e-12	7.74929	2.375	98	54	76	76	0.000358523	1.81481	0.814815	1.81481	0	0	0	1	2	1	2	0	0	0	1	2	1	0	0	2	0	0	2	0	1	0	0	0	1	0	0	0
AX-109933841	7B	553055012	9825.06	153	82	41	30	38.25	76.5	38.25	1.47952e-15	10.3986	2.73333	102.5	50.5	76.5	76.5	2.62296e-05	2.0297	1.0297	2.0297	0	0	0	1	2	1	0	0	0	0	1	2	1	0	0	2	0	0	2	0	1	0	0	0	1	0	0	0
AX-110448553	7B	553431449	9825.43	152	80	40	32	38	76	38	1.026e-14	9.75214	2.5	100	52	76	76	9.8884e-05	1.92308	0.923077	1.92308	0	0	0	1	2	1	0	0	0	0	1	2	1	0	0	2	0	0	2	0	1	0	0	0	1	0	0	0
AX-111121579	7B	554046058	9826.05	151	78	42	31	37.75	75.5	37.75	1.55306e-13	8.84513	2.51613	99	52	75.5	75.5	0.000130875	1.90385	0.903846	1.90385	0	0	0	1	2	1	0	0	0	0	1	2	1	-1	0	2	0	0	2	0	1	0	0	0	1	0	0	0
AX-109885156	7B	555577131	9827.58	153	37	70	46	38.25	76.5	38.25	0.339019	-0.63892	0.804348	72	81	76.5	76.5	0.466854	0.888889	-0.111111	0.888889	0	2	0	1	2	1	0	1	0	1	1	2	1	0	1	2	0	2	2	0	1	0	0	0	1	0	0	1
AX-110405460	7B	557048165	9829.05	152	82	41	29	38	76	38	9.41851e-16	10.5493	2.82759	102.5	49.5	76	76	1.71673e-05	2.07071	1.07071	2.07071	0	0	0	1	2	1	0	0	0	0	1	2	1	0	0	2	0	0	2	0	1	0	0	0	1	0	0	0
AX-109934582	7B	558212909	9830.21	152	82	42	28	38	76	38	1.15493e-15	10.4812	2.92857	103	49	76	76	1.18691e-05	2.10204	1.10204	2.10204	0	0	0	1	2	1	0	0	0	0	1	2	1	0	0	2	0	0	2	0	1	0	0	0	1	0	0	0
AX-111577754	7B	558646182	9830.65	151	34	71	46	37.75	75.5	37.75	0.294683	-0.592135	0.73913	69.5	81.5	75.5	75.5	0.328794	0.852761	-0.147239	0.852761	0	2	0	1	2	1	0	1	0	1	1	2	1	0	1	2	-1	2	2	0	1	-1	0	0	1	0	0	1
AX-108745285	7B	559151132	9831.15	152	83	40	29	38	76	38	1.83037e-16	11.0962	2.86207	103	49	76	76	1.18691e-05	2.10204	1.10204	2.10204	0	0	0	1	2	1	0	0	0	0	1	2	1	0	0	2	0	0	2	0	1	0	0	0	1	0	0	0
AX-111286654	7B	559687793	9831.69	148	35	73	40	37	74	37	0.833241	-0.939103	0.875	71.5	76.5	74	74	0.681074	0.934641	-0.0653595	0.934641	0	2	0	-1	2	1	0	1	0	1	1	-1	1	1	1	2	1	2	2	0	1	0	0	0	1	0	0	1
AX-109854550	7B	560530528	9832.53	151	38	69	44	37.75	75.5	37.75	0.450223	-0.733617	0.863636	72.5	78.5	75.5	75.5	0.625356	0.923567	-0.0764331	0.923567	0	2	0	1	2	1	0	1	0	1	1	-1	1	0	1	2	0	2	2	0	1	0	0	0	1	0	0	1
AX-111531611	7B	561277280	9833.28	153	82	42	29	38.25	76.5	38.25	1.85981e-15	10.3222	2.82759	103	50	76.5	76.5	1.82907e-05	2.06	1.06	2.06	0	0	0	1	2	1	0	0	0	0	1	2	1	0	0	2	0	0	2	0	1	0	0	0	1	0	0	0
AX-110507674	7B	562362432	9834.36	153	82	42	29	38.25	76.5	38.25	1.85981e-15	10.3222	2.82759	103	50	76.5	76.5	1.82907e-05	2.06	1.06	2.06	0	0	0	1	2	1	0	0	0	0	1	2	1	0	0	2	0	0	2	0	1	0	0	0	1	0	0	0
AX-110743743	7B	562659792	9834.66	147	76	42	29	36.75	73.5	36.75	4.08122e-13	8.52262	2.62069	97	50	73.5	73.5	0.000105972	1.94	0.94	1.94	0	0	0	1	2	1	0	0	0	0	1	2	1	0	0	2	-1	0	2	0	1	0	0	0	1	0	0	0
AX-109036990	7B	567024913	9839.02	146	78	40	28	36.5	73	36.5	1.21543e-14	9.69558	2.78571	98	48	73	73	3.50301e-05	2.04167	1.04167	2.04167	0	0	0	1	2	1	-1	0	0	0	1	2	1	0	-1	2	0	0	2	0	1	0	0	0	1	0	0	0
AX-109490541	7B	567539102	9839.54	153	82	42	29	38.25	76.5	38.25	1.85981e-15	10.3222	2.82759	103	50	76.5	76.5	1.82907e-05	2.06	1.06	2.06	0	0	0	1	2	1	0	0	0	0	1	2	1	0	0	2	0	0	2	0	1	0	0	0	1	0	0	0
AX-109051975	7B	569944210	9841.94	147	76	40	31	36.75	73.5	36.75	2.43364e-13	8.6952	2.45161	96	51	73.5	73.5	0.000206004	1.88235	0.882353	1.88235	0	0	0	1	2	1	0	0	0	0	1	2	1	0	0	2	0	0	2	0	1	0	0	0	1	0	1	0
AX-109073710	7B	571011455	9843.01	150	82	40	28	37.5	75	37.5	2.90964e-16	10.9414	2.92857	102	48	75	75	1.0381e-05	2.125	1.125	2.125	0	0	0	1	2	1	0	0	0	0	1	2	1	0	0	2	0	0	2	0	1	0	0	0	1	0	0	0
AX-110373727	7B	571850020	9843.85	153	82	40	31	38.25	76.5	38.25	1.13173e-15	10.488	2.64516	102	51	76.5	76.5	3.73798e-05	2	1	2	0	0	0	1	2	1	0	0	0	0	1	2	1	0	0	2	0	0	2	0	1	0	0	0	1	0	0	0
AX-111036549	7B	572298519	9844.3	152	82	39	31	38	76	38	5.56425e-16	10.725	2.64516	101.5	50.5	76	76	3.52419e-05	2.0099	1.0099	2.0099	0	0	0	1	2	1	0	0	0	0	1	2	1	0	0	2	0	0	2	0	1	0	0	0	1	0	0	0
AX-108797853	7B	573256302	9845.26	153	73	39	41	38.25	76.5	38.25	1.28823e-11	7.3703	1.78049	92.5	60.5	76.5	76.5	0.00968025	1.52893	0.528926	1.52893	0	0	0	1	2	1	2	0	0	0	1	2	1	2	0	2	0	0	2	0	1	2	0	0	1	0	2	0
AX-109826320	7B	577109756	9849.11	153	72	40	41	38.25	76.5	38.25	5.11592e-11	6.90995	1.7561	92	61	76.5	76.5	0.0122036	1.5082	0.508197	1.5082	0	0	0	1	2	1	2	0	0	0	1	2	1	2	0	2	0	0	2	0	1	2	0	0	1	0	2	0
AX-108840818	7B	577113920	9849.11	153	72	40	41	38.25	76.5	38.25	5.11592e-11	6.90995	1.7561	92	61	76.5	76.5	0.0122036	1.5082	0.508197	1.5082	0	0	0	1	2	1	2	0	0	0	1	2	1	2	0	2	0	0	2	0	1	2	0	0	1	0	2	0
AX-111473499	7B	580674169	9852.67	152	72	40	40	38	76	38	4.65975e-11	6.94112	1.8	92	60	76	76	0.00944417	1.53333	0.533333	1.53333	0	0	0	1	2	1	2	0	0	0	1	2	1	2	0	2	0	0	2	0	1	2	0	0	1	0	2	0
AX-111797401	7B	580986785	9852.99	151	71	45	35	37.75	75.5	37.75	8.34679e-10	5.97792	2.02857	93.5	57.5	75.5	75.5	0.00339357	1.62609	0.626087	1.62609	0	0	0	1	2	1	2	0	0	0	1	2	1	2	0	2	0	0	2	0	1	-1	0	0	1	0	2	0
AX-111601980	7B	582276177	9854.28	153	82	41	30	38.25	76.5	38.25	1.47952e-15	10.3986	2.73333	102.5	50.5	76.5	76.5	2.62296e-05	2.0297	1.0297	2.0297	0	0	0	1	2	1	2	0	0	0	1	2	1	2	0	2	0	0	2	0	1	2	0	0	1	0	0	0
AX-109347804	7B	584191056	9856.19	153	82	42	29	38.25	76.5	38.25	1.85981e-15	10.3222	2.82759	103	50	76.5	76.5	1.82907e-05	2.06	1.06	2.06	0	0	0	1	2	1	2	0	0	0	1	2	1	2	0	2	0	0	1	0	1	2	0	0	1	0	0	0
AX-108813958	7B	586177191	9858.18	153	82	41	30	38.25	76.5	38.25	1.47952e-15	10.3986	2.73333	102.5	50.5	76.5	76.5	2.62296e-05	2.0297	1.0297	2.0297	0	0	0	1	2	1	2	0	0	0	1	2	1	2	0	2	0	0	1	0	1	2	0	0	1	0	0	0
AX-110972260	7B	593070004	9865.07	151	73	39	39	37.75	75.5	37.75	1.02748e-11	7.44579	1.87179	92.5	58.5	75.5	75.5	0.00565955	1.5812	0.581197	1.5812	0	0	0	1	2	1	2	0	0	0	1	2	1	2	0	2	0	0	1	0	1	2	0	0	0	0	2	0
AX-110140731	7B	593566048	9865.57	153	73	39	41	38.25	76.5	38.25	1.28823e-11	7.3703	1.78049	92.5	60.5	76.5	76.5	0.00968025	1.52893	0.528926	1.52893	0	0	0	1	2	1	2	0	0	0	1	2	1	2	0	2	0	0	1	0	1	2	0	0	0	0	2	0
AX-110904768	7B	607163172	9879.16	151	42	67	42	37.75	75.5	37.75	0.384061	-0.680561	1	75.5	75.5	75.5	75.5	1	1	0	1	0	2	0	1	2	1	2	1	0	1	1	2	1	0	1	2	0	2	1	0	1	0	0	0	0	0	0	1
AX-109610572	7B	610400865	9882.4	149	79	43	27	37.25	74.5	37.25	2.15922e-14	9.50376	2.92593	100.5	48.5	74.5	74.5	2.04421e-05	2.07216	1.07216	2.07216	0	0	0	1	2	1	0	0	0	0	1	2	1	1	0	2	0	0	1	0	1	0	1	0	0	0	2	0
AX-108774819	7B	611805938	9883.81	152	25	72	55	38	76	38	0.00217315	1.04677	0.454545	61	91	76	76	0.014961	0.67033	-0.32967	0.67033	0	2	0	1	2	1	2	1	0	1	1	2	1	2	1	2	0	2	1	0	1	2	1	0	0	0	2	1
AX-110490694	7B	612331547	9884.33	153	75	46	32	38.25	76.5	38.25	2.95453e-11	7.09321	2.34375	98	55	76.5	76.5	0.0005083	1.78182	0.781818	1.78182	0	0	0	1	2	1	0	0	0	0	1	2	1	2	0	2	0	0	1	0	1	2	1	0	0	0	2	0
AX-110560654	7B	629481235	9901.48	151	79	44	28	37.75	75.5	37.75	6.47949e-14	9.13694	2.82143	101	50	75.5	75.5	3.32009e-05	2.02	1.02	2.02	0	0	0	1	2	1	0	0	0	0	1	2	1	2	0	2	0	0	1	0	1	2	1	0	0	0	2	0
AX-109297899	7B	633674931	9905.67	141	28	67	46	35.25	70.5	35.25	0.084447	-0.174949	0.608696	61.5	79.5	70.5	70.5	0.129551	0.773585	-0.226415	0.773585	1	-1	0	-1	2	1	2	0	0	1	1	2	1	1	1	2	0	2	1	0	1	2	1	1	0	0	2	2
AX-111516639	7B	634756792	9906.76	151	81	41	29	37.75	75.5	37.75	2.37879e-15	10.2401	2.7931	101.5	49.5	75.5	75.5	2.31932e-05	2.05051	1.05051	2.05051	0	0	0	1	2	1	0	0	0	0	1	2	1	2	0	2	0	0	1	0	1	2	1	1	0	0	2	0
AX-109389033	7B	641449375	9913.45	151	78	41	32	37.75	75.5	37.75	1.1682e-13	8.94019	2.4375	98.5	52.5	75.5	75.5	0.000181527	1.87619	0.87619	1.87619	0	0	0	1	2	1	0	0	0	0	1	2	1	2	0	2	0	0	1	0	1	2	1	1	0	0	2	0
AX-89550533	7B	642258314	9914.26	153	83	40	30	38.25	76.5	38.25	2.90622e-16	10.9418	2.76667	103	50	76.5	76.5	1.82907e-05	2.06	1.06	2.06	0	0	0	1	2	1	0	0	0	0	1	2	1	2	0	2	0	0	1	0	1	2	1	1	0	0	0	0
AX-108861535	7B	643114040	9915.11	152	81	38	33	38	76	38	1.46357e-15	10.4022	2.45455	100	52	76	76	9.8884e-05	1.92308	0.923077	1.92308	0	0	0	1	2	1	0	0	0	0	1	2	1	2	0	2	0	0	1	0	1	2	1	1	0	0	2	0
AX-110412930	7B	643476079	9915.48	153	84	39	30	38.25	76.5	38.25	5.48913e-17	11.4982	2.8	103.5	49.5	76.5	76.5	1.2675e-05	2.09091	1.09091	2.09091	0	0	0	1	2	1	0	0	0	0	1	2	1	0	0	2	0	0	1	0	1	2	1	1	0	0	2	0
AX-109844760	7B	644499830	9916.5	152	84	37	31	38	76	38	1.91655e-17	11.8494	2.70968	102.5	49.5	76	76	1.71673e-05	2.07071	1.07071	2.07071	0	0	0	1	2	1	0	0	0	0	1	2	1	0	0	2	0	0	1	0	1	2	1	1	0	0	2	0
AX-108870214	7B	644505307	9916.51	153	84	38	31	38.25	76.5	38.25	4.09044e-17	11.5964	2.70968	103	50	76.5	76.5	1.82907e-05	2.06	1.06	2.06	0	0	0	1	2	1	0	0	0	0	1	2	1	0	0	2	0	0	1	0	1	2	1	1	0	0	2	0
AX-111463389	7B	645426085	9917.43	153	33	68	52	38.25	76.5	38.25	0.0367388	0.102876	0.634615	67	86	76.5	76.5	0.124524	0.77907	-0.22093	0.77907	1	2	0	1	2	1	2	0	0	1	1	2	1	2	1	2	0	2	1	0	1	0	1	1	0	1	0	2
AX-108854166	7B	648162197	9920.16	153	28	74	51	38.25	76.5	38.25	0.0290361	0.181419	0.54902	65	88	76.5	76.5	0.0629648	0.738636	-0.261364	0.738636	1	2	0	1	2	1	2	0	0	1	1	2	1	1	1	2	0	2	1	0	1	2	1	1	0	1	2	2
AX-110563962	7B	650126448	9922.13	153	38	68	47	38.25	76.5	38.25	0.229041	-0.508015	0.808511	72	81	76.5	76.5	0.466854	0.888889	-0.111111	0.888889	1	2	0	1	2	1	2	0	0	1	1	2	1	0	1	2	0	2	1	0	1	0	1	1	0	1	2	2
AX-89434461	7B	653889472	9925.89	141	17	69	55	35.25	70.5	35.25	3.45518e-05	2.42923	0.309091	51.5	89.5	70.5	70.5	0.00137343	0.575419	-0.424581	0.575419	1	2	0	1	2	1	2	0	0	1	1	2	1	-1	-1	2	1	2	1	0	-1	2	1	1	-1	1	2	2
AX-110485151	7B	654947377	9926.95	153	80	43	30	38.25	76.5	38.25	3.40889e-14	9.35133	2.66667	101.5	51.5	76.5	76.5	5.29384e-05	1.97087	0.970874	1.97087	0	0	0	1	2	1	0	0	0	0	1	2	1	2	0	2	0	0	1	0	1	2	1	1	1	1	0	0
AX-110410095	7B	655582688	9927.58	143	79	31	33	35.75	71.5	35.75	4.08036e-17	11.5972	2.39394	94.5	48.5	71.5	71.5	0.000119713	1.94845	0.948454	1.94845	0	0	0	1	2	1	0	0	0	0	1	2	1	2	0	2	0	0	-1	0	2	2	1	1	1	1	0	0
AX-111538295	7B	656189292	9928.19	142	76	41	25	35.5	71	35.5	3.46681e-14	9.3457	3.04	96.5	45.5	71	71	1.8704e-05	2.12088	1.12088	2.12088	0	0	0	1	2	1	0	0	0	0	1	2	1	2	0	2	0	0	-1	0	1	2	1	1	1	1	0	0
AX-94525975	7B	660236021	9932.24	146	72	43	31	36.5	73	36.5	4.41925e-11	6.95881	2.32258	93.5	52.5	73	73	0.000690852	1.78095	0.780952	1.78095	0	0	0	1	2	1	0	0	0	0	1	2	1	-1	-1	2	0	0	1	0	1	2	1	1	1	1	0	0
AX-108981864	7B	661741721	9933.74	152	78	43	31	38	76	38	2.92053e-13	8.63432	2.51613	99.5	52.5	76	76	0.000137733	1.89524	0.895238	1.89524	0	0	0	1	2	1	0	0	0	0	1	2	1	2	0	2	0	0	1	0	1	2	1	1	1	1	0	0
AX-95215234	7B	662674605	9934.67	151	24	68	59	37.75	75.5	37.75	0.000142294	1.95674	0.40678	58	93	75.5	75.5	0.0043959	0.623656	-0.376344	0.623656	1	2	0	1	2	1	2	0	0	1	2	2	1	-1	1	2	0	2	1	0	1	2	1	1	1	1	2	2
AX-108789197	7B	667322037	9939.32	148	75	38	35	37	74	37	4.99922e-13	8.45489	2.14286	94	54	74	74	0.00100909	1.74074	0.740741	1.74074	0	0	0	1	2	1	0	0	0	0	2	2	1	2	0	2	0	0	1	0	1	2	1	1	1	1	0	0
AX-111537015	7B	667874340	9939.87	139	76	31	32	34.75	69.5	34.75	4.88401e-16	10.7685	2.375	91.5	47.5	69.5	69.5	0.000189942	1.92632	0.926316	1.92632	0	0	0	1	2	1	0	0	0	0	2	2	-1	-1	0	2	0	0	1	0	-1	2	1	1	1	1	0	0
AX-109836262	7B	671769051	9943.77	153	75	44	34	38.25	76.5	38.25	1.70628e-11	7.27648	2.20588	97	56	76.5	76.5	0.000917568	1.73214	0.732143	1.73214	0	0	0	1	2	1	0	0	0	0	2	2	1	2	0	2	0	0	1	0	1	2	1	1	1	1	0	0
AX-89364680	7B	692933721	9964.93	153	77	38	38	38.25	76.5	38.25	1.85264e-13	8.78625	2.02632	96	57	76.5	76.5	0.00161622	1.68421	0.684211	1.68421	0	0	0	1	2	1	0	0	0	0	2	2	1	2	0	2	0	0	1	0	1	2	2	1	1	1	0	0
AX-111509122	7B	693158185	9965.16	153	73	39	41	38.25	76.5	38.25	1.28823e-11	7.3703	1.78049	92.5	60.5	76.5	76.5	0.00968025	1.52893	0.528926	1.52893	0	0	0	1	2	1	0	0	0	0	2	2	1	2	0	2	0	0	1	0	1	2	2	1	1	1	0	0
AX-89432708	7B	701338884	9973.34	149	81	37	31	37.25	74.5	37.25	3.27723e-16	10.9017	2.6129	99.5	49.5	74.5	74.5	4.2006e-05	2.0101	1.0101	2.0101	0	0	0	1	2	1	2	0	0	0	2	2	1	2	0	2	0	0	1	0	1	0	2	1	1	0	0	0
AX-108853116	7B	705464806	9977.46	151	70	38	43	37.75	75.5	37.75	6.51947e-11	6.82902	1.62791	89	62	75.5	75.5	0.0280041	1.43548	0.435484	1.43548	0	0	0	1	2	1	2	0	0	0	2	2	1	2	0	2	0	0	1	-1	1	2	2	1	1	0	2	0
AX-95651698	7B	705734663	9977.73	150	71	37	42	37.5	75	37.5	1.59749e-11	7.29847	1.69048	89.5	60.5	75	75	0.0178923	1.47934	0.479339	1.47934	0	0	0	1	2	1	2	0	0	0	2	2	1	2	0	2	0	0	1	0	1	2	2	1	1	0	2	0
AX-109440423	7B	709253035	9981.25	153	84	38	31	38.25	76.5	38.25	4.09044e-17	11.5964	2.70968	103	50	76.5	76.5	1.82907e-05	2.06	1.06	2.06	0	0	0	1	2	1	0	0	0	0	2	2	1	2	0	2	0	0	1	0	1	2	2	1	1	0	0	0
AX-109817033	7B	711066385	9983.07	153	42	64	47	38.25	76.5	38.25	0.110153	-0.263658	0.893617	74	79	76.5	76.5	0.686047	0.936709	-0.0632911	0.936709	1	2	0	1	2	1	1	0	0	1	2	2	1	2	1	2	0	2	1	0	1	0	2	1	1	0	0	2
AX-110935680	7B	711752058	9983.75	153	80	39	34	38.25	76.5	38.25	1.02406e-14	9.75277	2.35294	99.5	53.5	76.5	76.5	0.000200108	1.85981	0.859813	1.85981	0	0	0	1	2	1	2	0	0	0	2	2	1	2	0	2	0	0	1	0	1	0	2	1	1	0	0	0
AX-89528054	7B	712513981	9984.51	142	29	37	76	35.5	71	35.5	1.48909e-14	9.62779	0.381579	47.5	94.5	71	71	8.00827e-05	0.502646	-0.497354	0.502646	-1	2	0	1	2	1	2	0	0	-1	2	2	1	2	-1	2	0	2	1	0	1	0	2	1	1	0	2	2
AX-111147449	7B	714535142	9986.54	153	78	36	39	38.25	76.5	38.25	2.34864e-14	9.47569	2	96	57	76.5	76.5	0.00161622	1.68421	0.684211	1.68421	0	0	0	1	2	1	0	0	0	0	2	2	1	2	0	2	0	0	1	0	1	2	2	1	1	0	2	0
AX-108746141	7B	718332606	9990.33	133	73	27	33	33.25	66.5	33.25	3.85311e-16	10.8477	2.21212	86.5	46.5	66.5	66.5	0.00052349	1.86022	0.860215	1.86022	0	0	0	1	2	2	0	0	0	0	-1	2	1	2	0	2	0	-1	1	0	1	0	-1	1	1	0	2	-1
AX-111630680	7B	719069692	9991.07	151	24	61	66	37.75	75.5	37.75	5.21327e-07	3.82917	0.363636	54.5	96.5	75.5	75.5	0.000631036	0.564767	-0.435233	0.564767	0	2	0	1	2	2	0	0	0	1	2	2	1	2	1	2	0	2	1	0	1	2	2	1	1	0	2	2
AX-89658728	7B	721217470	9993.22	153	72	34	47	38.25	76.5	38.25	9.37014e-13	8.24518	1.53191	89	64	76.5	76.5	0.0432663	1.39062	0.390625	1.39062	0	0	0	1	2	2	2	0	0	0	2	2	1	2	0	2	0	0	1	0	1	2	2	1	1	1	0	0
AX-111758108	7B	722089981	9994.09	151	31	63	57	37.75	75.5	37.75	0.00143533	1.18523	0.54386	62.5	88.5	75.5	75.5	0.0343576	0.706215	-0.293785	0.706215	0	2	0	1	2	2	0	0	0	1	2	2	1	-1	1	2	0	2	1	0	1	2	2	1	1	1	0	2
AX-109861863	7B	722675213	9994.68	152	31	64	57	38	76	38	0.00176059	1.11705	0.54386	63	89	76	76	0.0349551	0.707865	-0.292135	0.707865	0	2	0	1	-1	2	0	0	0	1	2	2	1	0	1	2	0	2	1	0	1	2	2	1	1	1	0	2
AX-109926256	7B	724178431	9996.18	153	30	63	60	38.25	76.5	38.25	0.000257445	1.75883	0.5	61.5	91.5	76.5	76.5	0.0152934	0.672131	-0.327869	0.672131	0	2	0	1	2	2	0	0	0	1	2	2	1	0	1	2	0	2	1	0	1	2	2	1	1	1	0	2
AX-89540697	7B	725377238	9997.38	152	73	36	43	38	76	38	1.92965e-12	8.00404	1.69767	91	61	76	76	0.014961	1.4918	0.491803	1.4918	0	0	0	1	2	2	0	0	0	0	2	2	1	0	0	2	0	0	1	0	1	2	2	1	1	1	2	0
AX-109311774	7B	731187649	10003.2	152	86	34	32	38	76	38	3.87436e-19	13.1517	2.6875	103	49	76	76	1.18691e-05	2.10204	1.10204	2.10204	0	0	0	1	2	2	2	0	0	0	2	2	1	0	0	2	0	0	1	0	1	0	2	1	1	1	0	0
[truncated: 125 more columns]
