# Supplementary material for: Pentaploidization Enriches the Genetic Diversity of Wheat by Enhancing the Recombination of AB Genomes
Source: Front Plant Sci. 2022 Jun 29;13:883868. doi: 10.3389/fpls.2022.883868 (PMC9281561; doi:10.3389/fpls.2022.883868)
Supplement: Supplementary Data 2 — (Genotyping data of SHW1 population): Corrected the title AA-Chuanmai42 and A-Chuanmai42 to AA-Langdon/SQ665 and A-Langdon/SQ665, respectively; Corrected the title BB-Langdon and B-Langdon to BB-Chuanmai42 and B-Chuanmai42, respectively. [file Table_2.xls]

## Sheet: Chi-square
SNP	Chromosome	Position	Position-Mb	(AA+AB+BB) Total	AA-Langdon/SQ665	AB	BB-Chuanmai42	AA	AB	BB	P value of chi-test with AA:AB:BB=1:2:1	log0.05P-1	AA/BB Ratio	A-Langdon/SQ665	B-Chuanmai42	A	B	P value of chi-test with A:B=1:1	p(A)/p(B)	p(A)/p(B)-1	A/B Ratio	SHW1-1	SHW1-2	SHW1-3	SHW1-4	SHW1-5	SHW1-6	SHW1-7	SHW1-8	SHW1-9	SHW1-10	SHW1-11	SHW1-12	SHW1-13	SHW1-14	SHW1-15	SHW1-16	SHW1-17	SHW1-18	SHW1-19	SHW1-20	SHW1-21	SHW1-22	SHW1-23	SHW1-24	SHW1-25	SHW1-26	SHW1-27	SHW1-28
AX-95658304	1A	8296948	8.29695	178	38	99	41	44.5	89	44.5	0.309079	-0.608057	0.926829	87.5	90.5	89	89	0.822089	0.966851	-0.0331492	0.966851	1	1	1	1	1	0	1	0	2	1	1	1	2	2	2	1	1	1	0	1	0	-1	2	1	1	1	1	0
AX-111262089	1A	8727315	8.72732	181	37	99	45	45.25	90.5	45.25	0.316025	-0.615475	0.822222	86.5	94.5	90.5	90.5	0.552087	0.915344	-0.0846561	0.915344	1	1	1	1	1	0	1	0	2	1	1	1	2	2	2	1	1	1	1	1	0	2	2	1	1	1	1	0
AX-109969719	1A	9572902	9.5729	177	40	96	41	44.25	88.5	44.25	0.526637	-0.785948	0.97561	88	89	88.5	88.5	0.940084	0.988764	-0.011236	0.988764	1	1	1	1	1	0	1	0	1	1	1	1	2	2	2	1	1	1	1	1	0	-1	2	2	1	1	1	0
AX-110523831	1A	15187341	15.1873	176	30	104	42	44	88	44	0.0240584	0.244194	0.714286	82	94	88	88	0.365712	0.87234	-0.12766	0.87234	1	1	1	1	1	1	1	-1	1	1	-1	2	-1	2	2	1	1	1	1	1	1	2	2	2	1	1	1	2
AX-111017764	1A	18048549	18.0485	181	36	103	42	45.25	90.5	45.25	0.145815	-0.357281	0.857143	87.5	93.5	90.5	90.5	0.655614	0.935829	-0.0641711	0.935829	1	1	1	1	1	1	1	0	1	1	0	2	2	2	2	1	1	1	1	1	1	2	2	2	1	1	1	2
AX-111125144	1A	18487694	18.4877	181	36	102	43	45.25	90.5	45.25	0.176922	-0.421829	0.837209	87	94	90.5	90.5	0.60285	0.925532	-0.0744681	0.925532	1	1	1	1	1	1	1	0	1	1	0	2	2	2	2	1	1	1	1	1	1	2	2	2	1	1	1	2
AX-109428041	1A	22483490	22.4835	181	37	102	42	45.25	90.5	45.25	0.202008	-0.466091	0.880952	88	93	90.5	90.5	0.710156	0.946237	-0.0537634	0.946237	1	1	1	1	2	1	1	0	1	1	0	2	2	2	2	1	1	1	1	1	1	2	2	2	1	1	1	2
AX-108975304	1A	23447371	23.4474	169	36	96	37	42.25	84.5	42.25	0.207836	-0.475585	0.972973	84	85	84.5	84.5	0.938685	0.988235	-0.0117647	0.988235	1	1	1	1	2	1	1	0	1	1	0	2	2	2	-1	1	1	1	1	-1	1	2	2	2	-1	1	-1	2
AX-110181408	1A	24331546	24.3315	172	37	95	40	43	86	43	0.370025	-0.668133	0.925	84.5	87.5	86	86	0.819065	0.965714	-0.0342857	0.965714	1	1	1	1	2	1	1	0	1	1	0	2	2	2	-1	1	1	1	1	1	1	2	2	2	-1	1	1	2
AX-111476220	1A	27131951	27.132	175	37	103	35	43.75	87.5	43.75	0.0627516	-0.0758282	1.05714	88.5	86.5	87.5	87.5	0.879829	1.02312	0.0231214	1.02312	1	1	1	1	2	1	1	0	1	1	0	2	-1	2	1	1	1	1	1	1	1	2	2	2	1	1	1	2
AX-111015470	1A	29787383	29.7874	181	39	101	41	45.25	90.5	45.25	0.289288	-0.585967	0.95122	89.5	91.5	90.5	90.5	0.881823	0.978142	-0.0218579	0.978142	1	1	1	1	2	1	1	0	1	1	0	2	2	2	1	1	1	1	1	1	1	2	2	2	1	1	1	2
AX-109864205	1A	30276357	30.2764	181	39	101	41	45.25	90.5	45.25	0.289288	-0.585967	0.95122	89.5	91.5	90.5	90.5	0.881823	0.978142	-0.0218579	0.978142	1	1	1	1	2	1	1	0	1	1	0	2	2	2	1	1	1	1	1	1	1	2	2	2	1	1	1	2
AX-108821529	1A	31182614	31.1826	179	38	101	40	44.75	89.5	44.75	0.22313	-0.499288	0.95	88.5	90.5	89.5	89.5	0.881169	0.977901	-0.0220994	0.977901	1	1	1	1	2	1	1	-1	1	1	0	2	-1	2	1	1	1	1	1	1	1	2	2	2	0	1	1	2
AX-108733288	1A	31891661	31.8917	179	39	97	43	44.75	89.5	44.75	0.487787	-0.760367	0.906977	87.5	91.5	89.5	89.5	0.76496	0.956284	-0.0437158	0.956284	1	1	1	1	2	1	1	0	1	1	0	2	2	2	1	1	1	1	-1	1	1	2	2	2	0	1	1	2
AX-109311143	1A	32744633	32.7446	180	39	101	40	45	90	45	0.25924	-0.549359	0.975	89.5	90.5	90	90	0.940584	0.98895	-0.0110497	0.98895	1	1	1	1	2	1	1	0	1	1	0	2	2	2	1	1	1	1	1	1	1	2	2	2	0	1	1	2
AX-110917923	1A	36388893	36.3889	181	39	100	42	45.25	90.5	45.25	0.351003	-0.650516	0.928571	89	92	90.5	90.5	0.823545	0.967391	-0.0326087	0.967391	1	1	1	1	2	1	1	0	1	1	0	2	2	2	1	1	1	1	1	1	1	2	2	2	0	1	1	2
AX-109340279	1A	40280825	40.2808	181	39	101	41	45.25	90.5	45.25	0.289288	-0.585967	0.95122	89.5	91.5	90.5	90.5	0.881823	0.978142	-0.0218579	0.978142	1	1	1	1	2	1	1	0	1	1	0	2	2	2	1	1	1	1	1	1	1	2	2	2	0	1	1	2
AX-94526630	1A	42550087	42.5501	170	39	95	36	42.5	85	42.5	0.292465	-0.589612	1.08333	86.5	83.5	85	85	0.818022	1.03593	0.0359281	1.03593	1	-1	1	1	2	1	1	0	1	1	0	-1	2	2	1	1	1	1	1	1	1	2	2	2	0	1	1	2
AX-111460918	1A	45856341	45.8563	178	36	100	42	44.5	89	44.5	0.209759	-0.478659	0.857143	86	92	89	89	0.652913	0.934783	-0.0652174	0.934783	1	1	1	1	2	1	1	0	1	1	0	2	2	2	1	1	1	1	1	1	1	2	2	2	-1	1	1	2
AX-111692232	1A	46967025	46.967	179	38	100	41	44.75	89.5	44.75	0.277448	-0.572017	0.926829	88	91	89.5	89.5	0.822578	0.967033	-0.032967	0.967033	1	1	1	1	2	1	1	0	1	1	0	2	2	2	1	1	1	1	1	1	1	2	2	2	0	1	1	2
AX-110945242	1A	53659451	53.6595	180	37	101	42	45	90	45	0.22688	-0.504851	0.880952	87.5	92.5	90	90	0.709388	0.945946	-0.0540541	0.945946	1	1	1	1	2	1	1	0	1	1	0	2	2	2	1	1	1	1	1	1	1	2	2	2	0	1	1	2
AX-110670478	1A	92469528	92.4695	170	39	95	36	42.5	85	42.5	0.292465	-0.589612	1.08333	86.5	83.5	85	85	0.818022	1.03593	0.0359281	1.03593	1	1	0	1	2	1	1	0	1	-1	0	2	2	2	1	1	1	1	1	1	1	-1	2	2	0	1	1	-1
AX-109635515	1A	296409028	296.409	181	38	102	41	45.25	90.5	45.25	0.220678	-0.495599	0.926829	89	92	90.5	90.5	0.823545	0.967391	-0.0326087	0.967391	1	1	0	1	2	1	1	0	1	1	0	2	2	2	1	1	1	1	1	1	1	2	2	2	0	1	1	2
AX-109819145	1A	298067643	298.068	181	38	102	41	45.25	90.5	45.25	0.220678	-0.495599	0.926829	89	92	90.5	90.5	0.823545	0.967391	-0.0326087	0.967391	1	1	0	1	2	1	1	0	1	1	0	2	2	2	1	1	1	1	1	1	1	2	2	2	0	1	1	2
AX-111283111	1A	310143397	310.143	181	38	103	40	45.25	90.5	45.25	0.174014	-0.416297	0.95	89.5	91.5	90.5	90.5	0.881823	0.978142	-0.0218579	0.978142	1	1	0	1	2	1	1	0	1	1	0	2	2	2	1	1	1	1	1	1	1	2	2	2	0	1	1	2
AX-111609101	1A	310539740	310.54	181	38	103	40	45.25	90.5	45.25	0.174014	-0.416297	0.95	89.5	91.5	90.5	90.5	0.881823	0.978142	-0.0218579	0.978142	1	1	0	1	2	1	1	0	1	1	0	2	2	2	1	1	1	1	1	1	1	2	2	2	0	1	1	2
AX-110931640	1A	311844480	311.844	180	38	103	39	45	90	45	0.152082	-0.371328	0.974359	89.5	90.5	90	90	0.940584	0.98895	-0.0110497	0.98895	1	1	0	1	-1	1	1	0	1	1	0	2	2	2	1	1	1	1	1	1	1	2	2	2	0	1	1	2
AX-110368348	1A	311846987	311.847	181	38	103	40	45.25	90.5	45.25	0.174014	-0.416297	0.95	89.5	91.5	90.5	90.5	0.881823	0.978142	-0.0218579	0.978142	1	1	0	1	2	1	1	0	1	1	0	2	2	2	1	1	1	1	1	1	1	2	2	2	0	1	1	2
AX-110434112	1A	313121935	313.122	181	38	103	40	45.25	90.5	45.25	0.174014	-0.416297	0.95	89.5	91.5	90.5	90.5	0.881823	0.978142	-0.0218579	0.978142	1	1	0	1	2	1	1	0	1	1	0	2	2	2	1	1	1	1	1	1	1	2	2	2	0	1	1	2
AX-111003139	1A	314438579	314.439	176	36	102	38	44	88	44	0.105399	-0.248932	0.947368	87	89	88	88	0.880168	0.977528	-0.0224719	0.977528	1	1	0	1	2	1	1	-1	1	1	0	2	2	2	1	1	1	1	1	1	1	2	2	2	0	1	1	2
AX-110547230	1A	355318778	355.319	172	32	104	36	43	86	43	0.0210582	0.288655	0.888889	84	88	86	86	0.760368	0.954545	-0.0454545	0.954545	1	1	0	1	1	1	1	0	1	1	0	1	2	2	1	1	1	1	1	1	1	2	2	2	0	1	1	2
AX-109423270	1A	358154622	358.155	164	38	93	33	41	82	41	0.196312	-0.456544	1.15152	84.5	79.5	82	82	0.696215	1.06289	0.0628931	1.06289	1	1	0	1	2	1	1	0	1	1	0	1	2	2	1	-1	1	-1	1	1	1	-1	-1	2	0	1	1	1
AX-109442898	1A	359028019	359.028	180	38	102	40	45	90	45	0.197459	-0.458489	0.95	89	91	90	90	0.881497	0.978022	-0.021978	0.978022	1	1	0	1	2	1	1	0	1	1	0	2	2	2	1	1	1	1	1	1	1	2	2	2	0	1	1	2
AX-111138197	1A	359564585	359.565	180	38	104	38	45	90	45	0.113293	-0.27304	1	90	90	90	90	1	1	0	1	1	1	0	1	2	1	1	0	1	1	0	2	2	2	1	1	1	1	1	1	1	2	2	2	0	1	1	2
AX-109562522	1A	360009501	360.01	180	39	101	40	45	90	45	0.25924	-0.549359	0.975	89.5	90.5	90	90	0.940584	0.98895	-0.0110497	0.98895	1	1	0	1	2	1	1	0	1	1	0	2	2	2	1	1	1	1	1	1	1	2	2	2	0	1	1	2
AX-111217732	1A	360999748	361	177	39	99	39	44.25	88.5	44.25	0.287721	-0.584154	1	88.5	88.5	88.5	88.5	1	1	0	1	1	1	0	1	2	1	1	0	1	2	0	-1	2	2	1	1	1	1	1	-1	1	2	2	2	0	1	1	2
AX-109488577	1A	361450560	361.451	174	36	97	41	43.5	87	43.5	0.274418	-0.568351	0.878049	84.5	89.5	87	87	0.704651	0.944134	-0.0558659	0.944134	1	1	-1	1	2	1	1	0	2	1	0	2	2	2	1	1	1	1	1	-1	1	-1	2	2	0	1	1	2
AX-110489045	1A	365489201	365.489	177	37	102	38	44.25	88.5	44.25	0.126822	-0.310695	0.973684	88	89	88.5	88.5	0.940084	0.988764	-0.011236	0.988764	1	1	0	1	2	1	1	0	1	1	0	2	2	2	1	1	1	1	1	1	1	2	2	-1	0	1	1	2
AX-95235150	1A	366130370	366.13	181	38	103	40	45.25	90.5	45.25	0.174014	-0.416297	0.95	89.5	91.5	90.5	90.5	0.881823	0.978142	-0.0218579	0.978142	1	1	0	1	2	1	1	0	1	1	0	1	2	2	1	1	1	1	1	1	1	2	2	2	0	1	1	2
AX-108943724	1A	367051284	367.051	179	38	102	39	44.75	89.5	44.75	0.173531	-0.415369	0.974359	89	90	89.5	89.5	0.940419	0.988889	-0.0111111	0.988889	1	1	0	1	2	1	1	0	1	1	0	2	2	2	1	1	1	1	1	1	1	2	2	2	0	1	1	2
AX-110628967	1A	389803509	389.804	181	39	102	40	45.25	90.5	45.25	0.230651	-0.510353	0.975	90	91	90.5	90.5	0.940748	0.989011	-0.010989	0.989011	1	1	0	1	2	1	1	0	1	1	0	2	2	2	1	1	1	1	1	1	1	2	2	2	0	1	1	2
AX-111585289	1A	399231378	399.231	180	39	101	40	45	90	45	0.25924	-0.549359	0.975	89.5	90.5	90	90	0.940584	0.98895	-0.0110497	0.98895	1	1	0	1	2	1	1	0	1	1	0	2	2	2	1	1	1	1	1	1	1	2	2	2	0	1	1	2
AX-111629871	1A	439929997	439.93	177	39	102	36	44.25	88.5	44.25	0.121217	-0.295608	1.08333	90	87	88.5	88.5	0.821595	1.03448	0.0344828	1.03448	1	1	0	1	1	1	1	0	1	1	0	1	-1	2	1	1	1	1	1	1	1	2	2	2	0	1	1	2
AX-111578749	1A	453766229	453.766	180	38	103	39	45	90	45	0.152082	-0.371328	0.974359	89.5	90.5	90	90	0.940584	0.98895	-0.0110497	0.98895	1	1	0	1	2	1	1	0	1	1	0	2	2	2	1	1	1	1	1	1	1	2	2	2	0	1	1	2
AX-109387872	1A	456284200	456.284	179	39	102	38	44.75	89.5	44.75	0.173531	-0.415369	1.02632	90	89	89.5	89.5	0.940419	1.01124	0.011236	1.01124	1	1	0	1	2	1	1	0	1	1	0	2	2	-1	1	1	1	1	1	1	1	2	2	2	0	1	1	2
AX-111222852	1A	472544847	472.545	180	38	100	42	45	90	45	0.301194	-0.59943	0.904762	88	92	90	90	0.765594	0.956522	-0.0434783	0.956522	1	1	0	1	2	1	1	0	1	1	0	2	-1	2	1	1	1	1	1	1	1	2	2	2	0	1	1	2
AX-109044183	1A	474300128	474.3	181	38	100	43	45.25	90.5	45.25	0.321307	-0.621008	0.883721	88	93	90.5	90.5	0.710156	0.946237	-0.0537634	0.946237	1	1	0	1	2	1	1	0	1	1	0	2	2	2	1	1	1	1	1	1	1	2	2	2	0	1	1	2
AX-110926621	1A	475204083	475.204	175	38	94	43	43.75	87.5	43.75	0.534879	-0.791131	0.883721	85	90	87.5	87.5	0.705457	0.944444	-0.0555556	0.944444	1	1	0	1	2	1	1	0	1	1	0	2	2	2	1	1	1	1	1	-1	1	2	2	2	0	1	1	2
AX-109842766	1A	477737419	477.737	181	38	99	44	45.25	90.5	45.25	0.368897	-0.667114	0.863636	87.5	93.5	90.5	90.5	0.655614	0.935829	-0.0641711	0.935829	1	1	0	1	2	1	1	0	2	1	0	2	2	2	1	1	1	1	1	1	1	2	2	2	0	1	1	2
AX-111158522	1A	477934572	477.935	179	38	101	40	44.75	89.5	44.75	0.22313	-0.499288	0.95	88.5	90.5	89.5	89.5	0.881169	0.977901	-0.0220994	0.977901	1	1	0	1	2	1	1	0	1	1	0	2	2	2	1	1	1	1	1	1	1	2	2	2	0	1	1	2
AX-111576317	1A	479030432	479.03	180	38	100	42	45	90	45	0.301194	-0.59943	0.904762	88	92	90	90	0.765594	0.956522	-0.0434783	0.956522	1	1	0	1	2	1	1	0	1	1	0	2	2	2	1	1	1	1	1	1	1	2	2	2	0	1	1	2
AX-111493911	1A	480567254	480.567	181	37	101	43	45.25	90.5	45.25	0.242409	-0.526951	0.860465	87.5	93.5	90.5	90.5	0.655614	0.935829	-0.0641711	0.935829	1	1	0	1	2	1	1	0	1	1	0	2	2	2	1	1	1	1	1	1	1	2	2	2	0	1	1	2
AX-111563037	1A	481233771	481.234	180	39	98	43	45	90	45	0.449329	-0.732953	0.906977	88	92	90	90	0.765594	0.956522	-0.0434783	0.956522	1	1	0	1	2	1	1	0	1	1	0	2	2	2	1	1	1	1	1	1	1	2	2	2	0	1	1	2
AX-109447158	1A	488648697	488.649	178	41	99	38	44.5	89	44.5	0.309079	-0.608057	1.07895	90.5	87.5	89	89	0.822089	1.03429	0.0342857	1.03429	1	1	0	1	1	1	1	0	1	1	0	-1	2	2	1	1	1	1	1	1	1	2	2	2	0	1	1	2
AX-109910238	1A	489410181	489.41	181	43	95	43	45.25	90.5	45.25	0.799509	-0.925308	1	90.5	90.5	90.5	90.5	1	1	0	1	1	1	0	0	2	1	1	0	1	1	0	2	2	2	1	1	1	1	1	1	1	2	2	2	0	1	1	2
AX-94583334	1A	490414377	490.414	176	42	96	38	44	88	44	0.441233	-0.726884	1.10526	90	86	88	88	0.763025	1.04651	0.0465116	1.04651	1	1	0	0	1	1	1	0	1	1	0	-1	2	2	1	1	1	1	1	1	1	1	2	2	0	1	1	2
AX-110991760	1A	491140000	491.14	178	42	99	37	44.5	89	44.5	0.282509	-0.578051	1.13514	91.5	86.5	89	89	0.707835	1.0578	0.0578035	1.0578	1	1	0	1	2	1	1	0	1	1	0	2	2	1	1	1	1	1	1	1	1	2	2	2	0	1	1	2
AX-108765611	1A	491491093	491.491	180	42	95	43	45	90	45	0.753269	-0.905421	0.976744	89.5	90.5	90	90	0.940584	0.98895	-0.0110497	0.98895	1	1	0	1	2	1	1	0	1	1	0	2	2	2	1	1	1	1	1	1	1	2	2	2	0	1	1	2
AX-111803078	1A	492023119	492.023	179	42	95	42	44.75	89.5	44.75	0.713203	-0.887177	1	89.5	89.5	89.5	89.5	1	1	0	1	1	1	0	1	2	1	1	0	1	1	0	1	2	2	1	1	1	1	1	1	1	2	2	2	0	1	1	2
AX-108828312	1A	492611518	492.612	174	42	96	36	43.5	87	43.5	0.320481	-0.620149	1.16667	90	84	87	87	0.649211	1.07143	0.0714286	1.07143	1	1	0	1	2	1	1	0	1	1	0	2	2	-1	1	1	1	1	1	1	1	2	2	2	0	1	1	1
AX-109867513	1A	493820290	493.82	181	43	95	43	45.25	90.5	45.25	0.799509	-0.925308	1	90.5	90.5	90.5	90.5	1	1	0	1	1	1	0	0	2	1	1	0	1	1	0	2	2	2	1	1	1	1	1	1	1	2	2	2	0	1	1	2
AX-110463408	1A	494722975	494.723	181	42	96	43	45.25	90.5	45.25	0.711928	-0.886579	0.976744	90	91	90.5	90.5	0.940748	0.989011	-0.010989	0.989011	1	1	0	1	2	1	1	0	1	1	0	2	2	2	1	1	1	1	1	1	1	2	2	2	0	1	1	2
AX-109375456	1A	496145066	496.145	169	38	101	30	42.25	84.5	42.25	0.0273076	0.201907	1.26667	88.5	80.5	84.5	84.5	0.538301	1.09938	0.0993789	1.09938	1	1	0	1	2	1	1	0	1	1	0	1	1	2	1	1	1	1	1	1	1	-1	2	2	0	1	1	-1
AX-109882536	1A	497783899	497.784	181	43	98	40	45.25	90.5	45.25	0.511059	-0.775924	1.075	92	89	90.5	90.5	0.823545	1.03371	0.0337079	1.03371	1	1	0	0	2	1	1	0	1	1	0	2	2	2	1	1	1	1	1	1	1	2	2	2	0	1	1	2
AX-111700821	1A	498667313	498.667	181	44	100	37	45.25	90.5	45.25	0.281406	-0.576746	1.18919	94	87	90.5	90.5	0.60285	1.08046	0.0804598	1.08046	1	1	0	0	2	2	1	0	1	1	0	2	2	1	1	1	1	1	1	1	1	1	2	2	0	1	1	2
AX-86167093	1A	498811359	498.811	175	45	90	40	43.75	87.5	43.75	0.807118	-0.92847	1.125	90	85	87.5	87.5	0.705457	1.05882	0.0588235	1.05882	1	1	0	-1	2	2	1	0	1	1	0	2	2	2	1	1	1	1	1	1	1	2	2	2	0	1	1	2
AX-111696669	1A	500871013	500.871	181	43	98	40	45.25	90.5	45.25	0.511059	-0.775924	1.075	92	89	90.5	90.5	0.823545	1.03371	0.0337079	1.03371	0	1	0	1	2	2	1	0	1	1	0	2	2	2	1	1	1	1	1	1	1	2	1	2	0	1	1	2
AX-111591884	1A	501343140	501.343	172	41	98	33	43	86	43	0.129185	-0.316858	1.24242	90	82	86	86	0.541866	1.09756	0.097561	1.09756	0	-1	0	-1	2	2	-1	0	1	2	1	2	2	2	1	1	1	1	1	1	1	1	1	2	0	1	1	2
AX-110483420	1A	501839485	501.839	177	44	94	39	44.25	88.5	44.25	0.616898	-0.838754	1.12821	91	86	88.5	88.5	0.707048	1.05814	0.0581395	1.05814	0	1	0	0	2	2	1	0	2	1	0	2	2	2	1	1	1	1	-1	1	1	-1	1	2	0	1	1	2
AX-108766125	1A	502860219	502.86	181	43	98	40	45.25	90.5	45.25	0.511059	-0.775924	1.075	92	89	90.5	90.5	0.823545	1.03371	0.0337079	1.03371	0	1	0	0	2	2	1	0	1	1	0	2	2	2	1	1	1	1	1	1	1	2	1	2	0	1	1	2
AX-111558343	1A	506051026	506.051	174	41	98	35	43.5	87	43.5	0.202361	-0.466674	1.17143	90	84	87	87	0.649211	1.07143	0.0714286	1.07143	0	1	-1	0	2	2	1	0	1	1	0	1	2	2	1	1	1	1	1	1	1	2	1	2	0	1	1	2
AX-109916940	1A	506524807	506.525	180	43	96	41	45	90	45	0.655588	-0.859059	1.04878	91	89	90	90	0.881497	1.02247	0.0224719	1.02247	0	1	0	0	2	2	1	0	1	1	0	2	2	2	1	1	1	1	1	1	1	2	1	2	0	1	1	2
AX-111827505	1A	507223542	507.224	180	43	97	40	45	90	45	0.551869	-0.80157	1.075	91.5	88.5	90	90	0.823063	1.0339	0.0338983	1.0339	0	1	0	0	2	2	1	0	1	1	0	2	2	2	1	1	1	1	1	1	1	2	1	2	0	1	1	2
AX-110531680	1A	508646837	508.647	181	43	97	41	45.25	90.5	45.25	0.61327	-0.836784	1.04878	91.5	89.5	90.5	90.5	0.881823	1.02235	0.0223464	1.02235	0	1	0	0	2	2	1	0	1	1	0	2	2	2	1	1	1	1	1	1	1	2	1	2	0	1	1	2
AX-111069267	1A	509030910	509.031	177	42	95	40	44.25	88.5	44.25	0.606531	-0.833096	1.05	89.5	87.5	88.5	88.5	0.880505	1.02286	0.0228571	1.02286	0	1	0	0	2	2	1	0	1	1	0	2	2	2	1	1	1	1	1	1	1	2	1	2	0	1	1	2
AX-110062154	1A	509846859	509.847	179	43	96	40	44.75	89.5	44.75	0.593127	-0.825636	1.075	91	88	89.5	89.5	0.822578	1.03409	0.0340909	1.03409	0	1	0	0	2	2	1	0	1	1	0	1	2	2	1	1	1	1	-1	1	1	2	1	2	0	1	1	2
AX-108881024	1A	510758911	510.759	179	43	97	39	44.75	89.5	44.75	0.487787	-0.760367	1.10256	91.5	87.5	89.5	89.5	0.76496	1.04571	0.0457143	1.04571	0	1	0	0	2	2	1	0	1	1	0	2	2	2	1	1	1	1	1	1	1	-1	1	2	0	1	1	2
AX-109321208	1A	511717112	511.717	178	43	95	40	44.5	89	44.5	0.634412	-0.848099	1.075	90.5	87.5	89	89	0.822089	1.03429	0.0342857	1.03429	0	1	0	1	2	2	1	0	1	1	0	2	2	2	1	1	1	1	1	1	1	2	1	2	0	1	1	2
AX-109465131	1A	512367109	512.367	178	43	97	38	44.5	89	44.5	0.423352	-0.713075	1.13158	91.5	86.5	89	89	0.707835	1.0578	0.0578035	1.0578	0	1	0	0	2	2	1	0	1	1	0	1	2	2	1	1	1	1	1	1	1	2	1	2	0	1	1	2
AX-109345385	1A	512870769	512.871	160	36	85	39	40	80	40	0.691598	-0.876908	0.923077	78.5	81.5	80	80	0.812524	0.96319	-0.0368098	0.96319	0	1	-1	-1	2	2	-1	0	1	1	0	2	2	2	1	1	1	1	1	1	1	2	1	-1	0	1	1	2
AX-109985412	1A	513362330	513.362	170	44	98	28	42.5	85	42.5	0.0303755	0.166365	1.57143	93	77	85	85	0.219768	1.20779	0.207792	1.20779	0	1	0	0	1	1	1	0	-1	1	0	-1	1	2	1	1	1	1	1	1	1	-1	1	2	0	1	1	2
AX-109326813	1A	513859613	513.86	177	43	93	41	44.25	88.5	44.25	0.777702	-0.916076	1.04878	89.5	87.5	88.5	88.5	0.880505	1.02286	0.0228571	1.02286	0	1	0	0	2	2	1	0	1	1	0	2	2	2	1	1	1	1	1	1	1	2	-1	2	0	1	1	2
AX-109048694	1A	514336708	514.337	179	41	99	39	44.75	89.5	44.75	0.356748	-0.655935	1.05128	90.5	88.5	89.5	89.5	0.881169	1.0226	0.0225989	1.0226	0	1	0	0	2	2	1	0	1	1	0	2	-1	1	1	1	1	1	1	1	1	2	1	2	0	1	1	2
AX-95632782	1A	516373227	516.373	181	42	98	41	45.25	90.5	45.25	0.534154	-0.790678	1.02439	91	90	90.5	90.5	0.940748	1.01111	0.0111111	1.01111	0	1	0	0	2	2	1	0	0	1	0	2	2	2	1	1	1	1	1	1	1	2	1	2	0	1	1	2
AX-109904229	1A	516450384	516.45	180	41	100	39	45	90	45	0.321958	-0.621684	1.05128	91	89	90	90	0.881497	1.02247	0.0224719	1.02247	0	1	0	1	2	2	1	0	0	1	0	2	2	2	1	1	1	1	1	1	1	2	1	2	0	1	1	2
AX-94426657	1A	521323272	521.323	181	45	98	38	45.25	90.5	45.25	0.409727	-0.702155	1.18421	94	87	90.5	90.5	0.60285	1.08046	0.0804598	1.08046	0	1	1	0	1	2	1	0	0	1	0	2	2	2	1	1	1	1	1	1	1	2	1	2	0	1	1	2
AX-110673287	1A	533671394	533.671	181	51	92	38	45.25	90.5	45.25	0.383443	-0.680024	1.34211	97	84	90.5	90.5	0.333903	1.15476	0.154762	1.15476	0	1	1	0	1	2	1	0	0	1	1	1	2	2	1	0	1	1	1	1	1	2	1	2	0	1	1	2
AX-109408584	1A	535291589	535.292	181	49	96	36	45.25	90.5	45.25	0.281406	-0.576746	1.36111	97	84	90.5	90.5	0.333903	1.15476	0.154762	1.15476	0	1	1	1	1	2	1	0	0	1	1	1	2	2	1	1	0	1	1	1	1	2	1	2	0	1	1	2
AX-109849752	1A	535716169	535.716	178	51	94	33	44.5	89	44.5	0.122319	-0.298628	1.54545	98	80	89	89	0.177287	1.225	0.225	1.225	0	1	1	0	1	2	1	0	0	1	1	1	2	2	1	0	0	1	1	1	1	2	1	2	0	1	1	2
AX-109903014	1A	536207822	536.208	180	51	94	35	45	90	45	0.201897	-0.465907	1.45714	98	82	90	90	0.233038	1.19512	0.195122	1.19512	0	1	1	0	1	2	1	0	0	1	1	1	2	2	1	0	0	1	1	1	1	2	1	2	0	1	1	2
AX-111043857	1A	542429785	542.43	173	51	88	34	43.25	86.5	43.25	0.183318	-0.433684	1.5	95	78	86.5	86.5	0.196189	1.21795	0.217949	1.21795	0	1	0	-1	1	2	1	0	0	1	1	1	2	2	1	0	0	0	1	0	1	2	1	2	0	1	0	2
AX-111688135	1A	543480297	543.48	178	53	91	34	44.5	89	44.5	0.125804	-0.308004	1.55882	98.5	79.5	89	89	0.154415	1.23899	0.238994	1.23899	0	1	0	1	1	2	1	0	0	1	1	1	2	2	1	0	0	0	1	0	1	2	1	2	0	1	0	2
AX-95162673	1A	545528557	545.529	181	60	88	33	45.25	90.5	45.25	0.0166277	0.367507	1.81818	104	77	90.5	90.5	0.0447609	1.35065	0.350649	1.35065	0	1	0	0	1	2	1	0	0	1	1	1	2	2	1	0	0	0	1	0	1	2	1	2	0	1	0	2
AX-111450961	1A	546502829	546.503	178	59	85	34	44.5	89	44.5	0.0249468	0.23209	1.73529	101.5	76.5	89	89	0.060954	1.3268	0.326797	1.3268	0	1	0	0	1	2	1	0	0	1	1	1	2	2	1	0	0	0	1	0	1	2	1	2	1	1	0	2
AX-108730532	1A	547884554	547.885	180	62	83	35	45	90	45	0.0101078	0.533663	1.77143	103.5	76.5	90	90	0.0441713	1.35294	0.352941	1.35294	0	1	0	0	1	1	1	0	0	1	1	1	2	2	1	0	0	0	1	0	1	2	1	2	0	1	0	2
AX-108935155	1A	549673052	549.673	181	62	84	35	45.25	90.5	45.25	0.0111705	0.500293	1.77143	104	77	90.5	90.5	0.0447609	1.35065	0.350649	1.35065	0	1	0	0	1	1	1	0	0	1	1	1	2	2	1	0	0	0	1	0	1	2	1	2	0	1	0	2
AX-108808989	1A	551165346	551.165	180	61	84	35	45	90	45	0.0156771	0.387159	1.74286	103	77	90	90	0.0526323	1.33766	0.337662	1.33766	0	1	0	0	1	1	1	0	0	1	1	1	2	2	1	0	0	0	1	0	1	2	1	2	0	1	0	2
AX-109968061	1A	555817271	555.817	181	61	84	36	45.25	90.5	45.25	0.0198433	0.308491	1.69444	103	78	90.5	90.5	0.0631356	1.32051	0.320513	1.32051	0	1	0	0	1	1	1	0	0	1	1	1	2	2	1	0	0	0	1	0	1	2	1	2	0	1	0	2
AX-110471753	1A	555951314	555.951	176	61	78	37	44	88	44	0.0121662	0.471791	1.64865	100	76	88	88	0.0704404	1.31579	0.315789	1.31579	0	1	0	0	1	1	1	0	0	1	1	2	2	2	1	0	0	0	1	0	1	2	1	2	0	1	0	2
AX-109911670	1A	559055638	559.056	181	62	84	35	45.25	90.5	45.25	0.0111705	0.500293	1.77143	104	77	90.5	90.5	0.0447609	1.35065	0.350649	1.35065	0	1	0	0	1	1	1	0	0	1	1	1	2	2	1	0	0	0	1	0	1	2	1	2	0	1	0	2
AX-110390222	1A	560095842	560.096	181	62	83	36	45.25	90.5	45.25	0.0128251	0.454187	1.72222	103.5	77.5	90.5	90.5	0.0532898	1.33548	0.335484	1.33548	0	1	0	0	1	1	1	0	0	1	1	1	2	2	1	0	0	0	1	0	1	2	1	2	0	1	0	2
AX-110014905	1A	560578516	560.579	181	62	84	35	45.25	90.5	45.25	0.0111705	0.500293	1.77143	104	77	90.5	90.5	0.0447609	1.35065	0.350649	1.35065	0	1	0	0	1	1	1	0	0	1	1	1	2	2	1	0	0	0	1	0	1	2	1	2	0	1	0	2
AX-111517864	1A	562154455	562.154	181	62	84	35	45.25	90.5	45.25	0.0111705	0.500293	1.77143	104	77	90.5	90.5	0.0447609	1.35065	0.350649	1.35065	0	1	0	0	1	1	1	0	0	1	1	1	2	2	1	0	0	0	1	0	1	2	1	2	0	1	0	2
AX-109415183	1A	562322390	562.322	181	61	84	36	45.25	90.5	45.25	0.0198433	0.308491	1.69444	103	78	90.5	90.5	0.0631356	1.32051	0.320513	1.32051	0	1	0	0	1	1	1	0	0	1	1	1	2	2	1	0	0	0	1	0	1	2	1	2	0	1	0	2
AX-109341225	1A	567371662	567.372	181	62	84	35	45.25	90.5	45.25	0.0111705	0.500293	1.77143	104	77	90.5	90.5	0.0447609	1.35065	0.350649	1.35065	0	1	0	0	1	1	1	0	0	1	1	1	2	2	1	0	0	0	1	0	1	2	1	2	0	1	0	2
AX-109356080	1A	568417998	568.418	177	62	85	30	44.25	88.5	44.25	0.00267521	0.977389	2.06667	104.5	72.5	88.5	88.5	0.0161606	1.44138	0.441379	1.44138	0	1	0	0	1	1	1	0	0	1	1	1	2	-1	1	0	0	0	1	0	1	2	1	2	0	1	0	2
AX-109509920	1A	569246272	569.246	177	62	84	31	44.25	88.5	44.25	0.00348882	0.888751	2	104	73	88.5	88.5	0.0198007	1.42466	0.424658	1.42466	0	1	0	0	1	1	1	0	0	1	1	1	2	1	1	0	0	0	1	0	1	2	1	2	0	1	0	2
AX-111489802	1A	570580119	570.58	180	62	85	33	45	90	45	0.00708341	0.652351	1.87879	104.5	75.5	90	90	0.0306542	1.38411	0.384106	1.38411	0	1	0	0	1	1	1	0	0	1	1	1	2	2	1	0	0	0	1	0	1	2	1	2	0	1	0	2
AX-109299553	1A	571928598	571.929	180	62	85	33	45	90	45	0.00708341	0.652351	1.87879	104.5	75.5	90	90	0.0306542	1.38411	0.384106	1.38411	0	1	0	0	1	1	1	0	0	1	1	1	-1	2	1	0	0	0	1	0	1	2	1	2	0	1	0	2
AX-95255804	1A	572350913	572.351	172	61	81	30	43	86	43	0.00280064	0.962094	2.03333	101.5	70.5	86	86	0.0180921	1.43972	0.439716	1.43972	0	1	0	0	1	1	1	0	0	1	1	1	2	-1	1	0	0	0	1	0	1	2	1	2	0	1	0	2
AX-108798446	1B	42347523	615.348	179	45	83	51	44.75	89.5	44.75	0.510082	-0.775286	0.882353	86.5	92.5	89.5	89.5	0.65382	0.935135	-0.0648649	0.935135	0	1	0	1	0	0	0	1	1	1	1	2	1	0	2	0	2	1	2	1	1	2	1	1	1	0	1	1
AX-182074338	1B	42348472	615.348	179	45	83	51	44.75	89.5	44.75	0.510082	-0.775286	0.882353	86.5	92.5	89.5	89.5	0.65382	0.935135	-0.0648649	0.935135	0	1	0	1	0	0	0	1	1	1	1	2	1	0	2	0	2	1	2	1	1	2	1	1	1	0	1	1
AX-94629266	1B	48347117	621.347	179	43	83	53	44.75	89.5	44.75	0.356748	-0.655935	0.811321	84.5	94.5	89.5	89.5	0.454801	0.89418	-0.10582	0.89418	0	1	0	1	0	0	0	1	1	1	1	2	1	0	2	0	2	1	2	1	1	2	1	1	1	0	1	1
AX-109846519	1B	269315308	842.315	180	47	88	45	45	90	45	0.935507	-0.977746	1.04444	91	89	90	90	0.881497	1.02247	0.0224719	1.02247	0	0	0	1	0	0	0	1	1	1	0	2	1	0	1	0	2	1	2	1	1	2	1	1	1	0	1	1
AX-111531877	1B	273050832	846.051	181	48	88	45	45.25	90.5	45.25	0.887999	-0.960349	1.06667	92	89	90.5	90.5	0.823545	1.03371	0.0337079	1.03371	0	0	0	1	0	0	0	1	1	1	0	2	1	0	1	0	2	1	2	1	1	2	1	1	1	0	1	1
AX-110600824	1B	278927057	851.927	181	47	87	47	45.25	90.5	45.25	0.873402	-0.954816	1	90.5	90.5	90.5	90.5	1	1	0	1	0	0	0	1	0	0	0	1	1	1	0	2	1	0	2	0	2	1	2	1	1	2	1	1	1	0	1	1
AX-110535000	1B	280184833	853.185	177	47	88	42	44.25	88.5	44.25	0.865829	-0.951909	1.11905	91	86	88.5	88.5	0.707048	1.05814	0.0581395	1.05814	0	0	0	1	0	0	0	1	1	1	0	2	1	0	2	0	2	1	2	1	1	2	1	1	1	0	1	1
AX-111613078	1B	281068855	854.069	179	46	88	45	44.75	89.5	44.75	0.969741	-0.989743	1.02222	90	89	89.5	89.5	0.940419	1.01124	0.011236	1.01124	0	0	0	1	0	0	0	1	1	1	0	2	1	0	1	0	2	1	2	1	1	2	1	1	1	0	1	1
AX-94910851	1B	285339010	858.339	174	47	79	48	43.5	87	43.5	0.476456	-0.752522	0.979167	86.5	87.5	87	87	0.93957	0.988571	-0.0114286	0.988571	0	0	0	1	0	0	0	1	1	1	0	2	1	0	2	0	2	1	2	1	1	2	1	1	1	0	-1	1
AX-95194781	1B	286707988	859.708	180	46	91	43	45	90	45	0.940719	-0.979601	1.06977	91.5	88.5	90	90	0.823063	1.0339	0.0338983	1.0339	0	1	0	1	0	0	0	1	1	1	0	2	1	0	2	0	1	1	2	1	1	2	1	1	1	0	1	1
AX-110052300	1B	299266246	872.266	175	43	86	46	43.75	87.5	43.75	0.925758	-0.974249	0.934783	86	89	87.5	87.5	0.820596	0.966292	-0.0337079	0.966292	0	0	0	1	0	0	0	1	1	1	0	2	1	0	1	-1	2	1	2	1	1	2	1	1	-1	0	1	1
AX-109314529	1B	299457722	872.458	167	44	83	40	41.75	83.5	41.75	0.905922	-0.967019	1.1	85.5	81.5	83.5	83.5	0.756919	1.04908	0.0490798	1.04908	0	-1	0	1	-1	0	0	0	1	1	0	2	1	0	1	0	2	1	2	1	1	2	1	1	1	0	1	1
AX-108912443	1B	300602293	873.602	181	47	89	45	45.25	90.5	45.25	0.954124	-0.984324	1.04444	91.5	89.5	90.5	90.5	0.881823	1.02235	0.0223464	1.02235	0	0	0	1	0	0	0	1	1	1	0	2	1	0	1	0	1	1	2	1	1	2	1	1	1	0	1	1
AX-108884580	1B	301565568	874.566	178	45	86	47	44.5	89	44.5	0.883737	-0.958743	0.957447	88	90	89	89	0.880839	0.977778	-0.0222222	0.977778	0	0	0	1	0	0	0	1	1	1	0	2	1	0	1	0	2	1	2	1	1	2	1	1	1	0	1	1
AX-109273370	1B	303023060	876.023	172	42	84	46	43	86	43	0.869763	-0.953422	0.913043	84	88	86	86	0.760368	0.954545	-0.0454545	0.954545	0	0	0	1	0	0	0	1	1	1	0	1	1	0	1	0	2	1	2	1	1	2	1	1	1	0	1	-1
AX-109370500	1B	304379381	877.379	172	46	88	38	43	86	43	0.657964	-0.860266	1.21053	90	82	86	86	0.541866	1.09756	0.097561	1.09756	0	0	0	1	0	0	0	1	1	2	0	2	1	0	1	0	2	1	2	1	1	2	1	1	1	0	1	1
AX-108979502	1B	305170319	878.17	176	45	84	47	44	88	44	0.815018	-0.931721	0.957447	87	89	88	88	0.880168	0.977528	-0.0224719	0.977528	0	-1	0	1	0	0	0	1	1	1	0	2	-1	0	1	0	2	1	2	1	1	2	1	1	1	0	1	1
AX-111522827	1B	305525240	878.525	180	45	91	44	45	90	45	0.983471	-0.994437	1.02273	90.5	89.5	90	90	0.940584	1.01117	0.0111732	1.01117	0	0	0	1	0	0	0	1	1	1	0	2	1	0	1	0	1	1	2	1	1	2	1	1	1	1	1	1
AX-110539535	1B	306229922	879.23	181	46	88	47	45.25	90.5	45.25	0.928128	-0.975103	0.978723	90	91	90.5	90.5	0.940748	0.989011	-0.010989	0.989011	0	0	0	1	0	0	0	1	1	1	0	2	1	0	1	0	2	1	2	1	1	2	1	1	1	0	1	1
AX-109946575	1B	307136332	880.136	175	46	85	44	43.75	87.5	43.75	0.910023	-0.968527	1.04545	88.5	86.5	87.5	87.5	0.879829	1.02312	0.0231214	1.02312	0	0	0	1	0	0	0	-1	1	1	0	2	1	0	1	0	2	1	2	1	1	2	1	1	1	0	1	1
AX-110439262	1B	308011295	881.011	180	46	88	46	45	90	45	0.956529	-0.985164	1	90	90	90	90	1	1	0	1	0	0	0	1	0	0	0	1	1	1	0	2	1	0	1	0	2	1	2	1	1	2	1	1	1	0	1	1
AX-109900946	1B	309706909	882.707	181	46	88	47	45.25	90.5	45.25	0.928128	-0.975103	0.978723	90	91	90.5	90.5	0.940748	0.989011	-0.010989	0.989011	0	0	0	1	0	0	0	1	1	1	0	2	1	0	1	0	2	1	2	1	1	2	1	1	1	0	1	1
AX-110552523	1B	311443328	884.443	170	45	86	39	42.5	85	42.5	0.799691	-0.925384	1.15385	88	82	85	85	0.645388	1.07317	0.0731707	1.07317	0	0	0	1	0	0	0	1	1	1	0	2	1	0	1	0	1	1	-1	1	1	2	1	1	1	0	1	1
AX-110368320	1B	311736328	884.736	178	46	90	42	44.5	89	44.5	0.903821	-0.966244	1.09524	91	87	89	89	0.76432	1.04598	0.045977	1.04598	0	0	0	1	0	0	0	1	1	1	0	2	1	0	1	0	-1	1	2	1	1	2	1	1	1	0	1	1
AX-110601772	1B	313527562	886.528	181	46	92	43	45.25	90.5	45.25	0.928128	-0.975103	1.06977	92	89	90.5	90.5	0.823545	1.03371	0.0337079	1.03371	0	0	0	1	0	0	0	1	1	1	0	1	1	0	1	0	2	1	2	1	1	2	1	1	1	0	1	1
AX-111625326	1B	314120195	887.12	180	46	90	44	45	90	45	0.978023	-0.992582	1.04545	91	89	90	90	0.881497	1.02247	0.0224719	1.02247	0	0	0	1	0	0	0	1	1	1	0	2	1	0	1	0	1	1	2	1	1	2	1	1	1	0	1	1
AX-94715187	1B	317013429	890.013	179	44	88	47	44.75	89.5	44.75	0.927355	-0.974825	0.93617	88	91	89.5	89.5	0.822578	0.967033	-0.032967	0.967033	0	1	0	1	0	0	0	1	1	1	0	2	1	0	1	0	2	1	2	1	1	2	1	1	1	0	1	1
AX-111011493	1B	328989594	901.99	181	46	92	43	45.25	90.5	45.25	0.928128	-0.975103	1.06977	92	89	90.5	90.5	0.823545	1.03371	0.0337079	1.03371	0	0	0	1	0	0	0	1	1	1	0	2	1	0	2	0	1	1	2	1	1	2	1	1	1	0	1	1
AX-94433968	1B	333323500	906.323	179	46	87	46	44.75	89.5	44.75	0.93255	-0.976689	1	89.5	89.5	89.5	89.5	1	1	0	1	0	0	0	1	0	0	0	1	1	1	0	2	1	0	2	0	2	1	2	1	1	2	1	1	1	0	1	1
AX-109840997	1B	347558393	920.558	171	47	85	39	42.75	85.5	42.75	0.685784	-0.87409	1.20513	89.5	81.5	85.5	85.5	0.540686	1.09816	0.0981595	1.09816	0	0	0	1	0	0	0	1	1	1	0	2	-1	0	2	0	2	1	2	1	1	2	1	1	1	0	1	1
AX-108909153	1B	356984891	929.985	176	45	89	42	44	88	44	0.939413	-0.979137	1.07143	89.5	86.5	88	88	0.821098	1.03468	0.0346821	1.03468	0	0	0	1	0	0	0	1	1	1	0	2	1	0	2	0	1	1	2	1	1	2	1	1	1	0	1	1
AX-110517311	1B	361778280	934.778	181	47	87	47	45.25	90.5	45.25	0.873402	-0.954816	1	90.5	90.5	90.5	90.5	1	1	0	1	0	0	0	1	0	0	0	1	1	1	0	2	1	0	2	0	2	1	2	1	1	2	1	1	1	0	1	1
AX-109338666	1B	363956736	936.957	180	46	87	47	45	90	45	0.899824	-0.964765	0.978723	89.5	90.5	90	90	0.940584	0.98895	-0.0110497	0.98895	0	0	0	1	0	0	0	1	1	1	0	2	1	0	2	0	2	1	2	1	1	2	1	1	1	0	1	1
AX-111524617	1B	364328609	937.329	171	42	84	45	42.75	85.5	42.75	0.924089	-0.973647	0.933333	84	87	85.5	85.5	0.818546	0.965517	-0.0344828	0.965517	0	-1	0	-1	-1	0	-1	1	1	1	0	1	1	0	2	0	2	1	2	1	1	2	1	1	1	0	1	1
AX-110597141	1B	368675675	941.676	180	47	91	42	45	90	45	0.860708	-0.949929	1.11905	92.5	87.5	90	90	0.709388	1.05714	0.0571429	1.05714	0	0	0	1	0	0	0	1	1	1	0	2	1	0	1	0	-1	1	2	1	1	2	1	1	1	0	1	1
AX-110623229	1B	369515449	942.515	177	49	83	45	44.25	88.5	44.25	0.649077	-0.855727	1.08889	90.5	86.5	88.5	88.5	0.763675	1.04624	0.0462428	1.04624	0	0	0	1	0	0	0	1	1	1	0	2	1	0	-1	0	2	1	2	1	1	2	1	1	1	0	1	1
AX-108845851	1B	371140782	944.141	177	45	88	44	44.25	88.5	44.25	0.991561	-0.997171	1.02273	89	88	88.5	88.5	0.940084	1.01136	0.0113636	1.01136	0	0	0	1	0	0	0	1	1	1	0	2	1	0	2	0	1	1	2	1	1	2	1	1	1	0	1	1
AX-110689665	1B	372748785	945.749	174	45	82	47	43.5	87	43.5	0.733194	-0.896404	0.957447	86	88	87	87	0.879487	0.977273	-0.0227273	0.977273	0	0	0	-1	0	0	0	1	1	-1	0	2	1	0	-1	0	2	1	2	1	1	2	1	1	1	0	1	1
AX-110740030	1B	373856428	946.856	181	47	86	48	45.25	90.5	45.25	0.795104	-0.923464	0.979167	90	91	90.5	90.5	0.940748	0.989011	-0.010989	0.989011	0	0	0	1	0	0	0	1	1	1	0	2	1	0	2	0	2	1	2	1	1	2	1	1	1	0	1	1
AX-111707424	1B	374316467	947.316	181	47	86	48	45.25	90.5	45.25	0.795104	-0.923464	0.979167	90	91	90.5	90.5	0.940748	0.989011	-0.010989	0.989011	0	0	0	1	0	0	0	1	1	1	0	2	1	0	2	0	2	1	2	1	1	2	1	1	1	0	1	1
AX-109932384	1B	374913451	947.913	179	47	86	46	44.75	89.5	44.75	0.867224	-0.952446	1.02174	90	89	89.5	89.5	0.940419	1.01124	0.011236	1.01124	0	0	0	1	0	0	0	1	1	1	0	2	1	0	2	0	2	1	2	1	1	2	1	1	1	0	1	1
AX-109580210	1B	375303546	948.304	181	47	86	48	45.25	90.5	45.25	0.795104	-0.923464	0.979167	90	91	90.5	90.5	0.940748	0.989011	-0.010989	0.989011	0	0	0	1	0	0	0	1	1	1	0	2	1	0	2	0	2	1	2	1	1	2	1	1	1	0	1	1
AX-111125943	1B	376367673	949.368	166	41	77	48	41.5	83	41.5	0.482432	-0.756682	0.854167	79.5	86.5	83	83	0.58692	0.919075	-0.0809249	0.919075	0	1	0	1	-1	1	0	1	1	1	0	2	-1	0	2	0	2	1	2	1	1	2	1	1	1	0	1	1
AX-111121879	1B	376791311	949.791	181	47	86	48	45.25	90.5	45.25	0.795104	-0.923464	0.979167	90	91	90.5	90.5	0.940748	0.989011	-0.010989	0.989011	0	0	0	1	0	0	0	1	1	1	0	2	1	0	2	0	2	1	2	1	1	2	1	1	1	0	1	1
AX-109544098	1B	377963460	950.963	179	47	85	47	44.75	89.5	44.75	0.797513	-0.924474	1	89.5	89.5	89.5	89.5	1	1	0	1	0	0	0	1	0	0	0	1	1	1	0	2	1	0	2	0	2	1	2	1	1	2	1	1	1	0	1	1
AX-111715015	1B	385300997	958.301	181	48	86	47	45.25	90.5	45.25	0.795104	-0.923464	1.02128	91	90	90.5	90.5	0.940748	1.01111	0.0111111	1.01111	0	0	0	1	0	0	0	1	1	1	0	2	1	0	2	0	2	1	2	1	1	2	1	1	1	0	1	1
AX-111468437	1B	386240704	959.241	179	48	85	46	44.75	89.5	44.75	0.779889	-0.917014	1.04348	90.5	88.5	89.5	89.5	0.881169	1.0226	0.0225989	1.0226	0	0	0	1	0	0	0	1	1	1	0	1	-1	0	1	0	2	1	2	1	1	2	1	1	1	0	1	1
AX-109340517	1B	386689382	959.689	180	49	84	47	45	90	45	0.655588	-0.859059	1.04255	91	89	90	90	0.881497	1.02247	0.0224719	1.02247	0	0	0	1	0	0	0	1	1	1	0	2	1	0	2	0	2	1	2	1	1	2	1	1	1	0	1	1
AX-109391593	1B	387288895	960.289	169	42	83	44	42.25	84.5	42.25	0.950948	-0.983211	0.954545	83.5	85.5	84.5	84.5	0.877731	0.976608	-0.0233918	0.976608	0	-1	0	1	-1	1	0	1	-1	1	0	-1	1	0	2	0	1	1	2	1	1	2	1	1	1	0	1	1
AX-111549107	1B	388341838	961.342	181	49	84	48	45.25	90.5	45.25	0.623519	-0.842317	1.02083	91	90	90.5	90.5	0.940748	1.01111	0.0111111	1.01111	0	0	0	1	0	0	0	1	1	1	0	2	1	0	2	0	2	1	2	1	1	2	1	1	1	0	1	1
AX-110121329	1B	388895243	961.895	179	46	87	46	44.75	89.5	44.75	0.93255	-0.976689	1	89.5	89.5	89.5	89.5	1	1	0	1	0	0	0	1	0	0	0	1	1	1	0	2	1	0	-1	0	2	1	2	1	1	2	1	1	1	0	1	1
AX-111022842	1B	389321645	962.322	179	48	84	47	44.75	89.5	44.75	0.70923	-0.885312	1.02128	90	89	89.5	89.5	0.940419	1.01124	0.011236	1.01124	0	-1	0	1	0	0	0	1	1	1	0	1	1	0	2	0	2	1	2	1	1	2	1	1	1	0	1	1
AX-109873586	1B	389879147	962.879	178	44	85	49	44.5	89	44.5	0.725986	-0.893106	0.897959	86.5	91.5	89	89	0.707835	0.945355	-0.0546448	0.945355	0	0	0	1	0	0	0	1	1	1	0	2	1	0	2	0	2	1	2	1	1	2	1	1	1	0	1	1
AX-111759816	1B	391416920	964.417	177	46	83	48	44.25	88.5	44.25	0.694609	-0.878358	0.958333	87.5	89.5	88.5	88.5	0.880505	0.977654	-0.0223464	0.977654	0	0	0	1	0	0	0	1	1	1	0	2	1	0	2	0	2	1	2	1	1	2	1	1	1	0	1	1
AX-110002681	1B	391917068	964.917	178	47	83	48	44.5	89	44.5	0.663576	-0.863101	0.979167	88.5	89.5	89	89	0.940252	0.988827	-0.0111732	0.988827	0	0	0	1	0	0	0	1	1	1	0	2	1	0	2	0	2	1	2	1	1	2	1	1	1	0	1	-1
AX-111540229	1B	392457146	965.457	178	47	84	47	44.5	89	44.5	0.755105	-0.906234	1	89	89	89	89	1	1	0	1	0	0	0	1	-1	0	0	1	1	1	0	2	1	0	2	0	2	1	2	1	1	2	1	1	1	0	1	1
AX-111717169	1B	393512736	966.513	181	49	83	49	45.25	90.5	45.25	0.537113	-0.792523	1	90.5	90.5	90.5	90.5	1	1	0	1	0	0	0	1	0	0	0	1	1	1	0	2	1	0	2	0	2	1	2	1	1	2	1	1	1	0	1	1
AX-111153034	1B	393998509	966.999	178	48	83	47	44.5	89	44.5	0.663576	-0.863101	1.02128	89.5	88.5	89	89	0.940252	1.0113	0.0112994	1.0113	0	0	0	1	0	0	0	1	1	1	0	2	1	0	-1	0	2	1	2	1	1	2	1	1	1	0	1	1
AX-110449412	1B	395727013	968.727	179	49	89	41	44.75	89.5	44.75	0.697443	-0.879717	1.19512	93.5	85.5	89.5	89.5	0.549875	1.09357	0.0935673	1.09357	0	0	0	1	0	0	0	1	1	1	0	2	1	0	1	0	1	1	2	1	1	2	1	1	1	0	1	1
AX-110190018	1B	399230670	972.231	181	49	88	44	45.25	90.5	45.25	0.812871	-0.930841	1.11364	93	88	90.5	90.5	0.710156	1.05682	0.0568182	1.05682	0	0	0	1	0	0	0	1	1	1	0	2	1	0	1	0	2	1	2	1	1	2	1	1	1	0	1	1
AX-110437942	1B	399329113	972.329	180	47	85	48	45	90	45	0.753269	-0.905421	0.979167	89.5	90.5	90	90	0.940584	0.98895	-0.0110497	0.98895	0	0	0	1	0	0	0	1	1	1	0	2	1	0	2	0	2	1	2	1	1	2	1	1	1	0	1	1
AX-109971835	1B	401333244	974.333	179	49	86	44	44.75	89.5	44.75	0.758406	-0.90769	1.11364	92	87	89.5	89.5	0.708614	1.05747	0.0574713	1.05747	0	0	0	1	0	0	0	1	1	1	0	2	1	0	2	0	2	1	2	1	1	2	1	1	1	0	1	1
AX-109447941	1B	401821047	974.821	180	48	84	48	45	90	45	0.67032	-0.866477	1	90	90	90	90	1	1	0	1	0	0	0	1	0	0	0	1	1	1	0	2	1	0	2	0	2	1	2	1	1	2	1	1	1	0	1	1
AX-108877371	1B	402337255	975.337	174	47	82	45	43.5	87	43.5	0.733194	-0.896404	1.04444	88	86	87	87	0.879487	1.02326	0.0232558	1.02326	0	-1	0	1	0	0	0	-1	1	1	0	2	1	0	-1	0	2	1	2	-1	1	2	1	1	1	0	1	1
AX-109523456	1B	403418894	976.419	177	46	85	46	44.25	88.5	44.25	0.870735	-0.953795	1	88.5	88.5	88.5	88.5	1	1	0	1	0	-1	0	1	0	0	0	1	1	1	0	2	1	0	2	0	2	1	2	-1	1	2	1	1	1	0	1	1
AX-109862923	1B	403979802	976.98	181	48	87	46	45.25	90.5	45.25	0.854312	-0.947439	1.04348	91.5	89.5	90.5	90.5	0.881823	1.02235	0.0223464	1.02235	0	0	0	1	0	0	0	1	1	1	0	2	1	0	2	0	2	1	2	1	1	2	1	1	1	0	1	1
AX-109272373	1B	404523501	977.524	179	48	85	46	44.75	89.5	44.75	0.779889	-0.917014	1.04348	90.5	88.5	89.5	89.5	0.881169	1.0226	0.0225989	1.0226	0	1	0	1	0	0	0	1	1	1	0	2	1	0	2	0	2	1	2	1	1	2	1	1	1	0	1	1
AX-111782039	1B	404883727	977.884	181	49	87	45	45.25	90.5	45.25	0.799509	-0.925308	1.08889	92.5	88.5	90.5	90.5	0.766224	1.0452	0.0451977	1.0452	0	0	0	1	0	0	0	1	1	1	0	2	1	0	2	0	2	1	2	1	1	2	1	1	1	0	1	1
AX-111744000	1B	405524154	978.524	180	48	86	46	45	90	45	0.818731	-0.933238	1.04348	91	89	90	90	0.881497	1.02247	0.0224719	1.02247	0	0	0	1	0	0	0	1	1	1	0	2	1	0	2	0	2	1	2	1	1	2	1	1	1	0	1	1
AX-111506135	1B	520372454	1093.37	181	49	80	52	45.25	90.5	45.25	0.281406	-0.576746	0.942308	89	92	90.5	90.5	0.823545	0.967391	-0.0326087	0.967391	0	0	0	2	0	0	0	1	1	0	0	2	1	1	2	0	2	1	2	1	1	2	1	1	1	0	1	1
AX-109903718	1B	564916918	1137.92	178	44	79	55	44.5	89	44.5	0.164743	-0.39802	0.8	83.5	94.5	89	89	0.409664	0.883598	-0.116402	0.883598	0	0	-1	2	0	0	0	1	1	0	-1	2	1	1	2	0	2	1	2	1	1	2	1	1	1	0	2	1
AX-108846907	1B	566532044	1139.53	163	37	67	59	40.75	81.5	40.75	0.00389104	0.852328	0.627119	70.5	92.5	81.5	81.5	0.0848572	0.762162	-0.237838	0.762162	-1	0	0	2	1	-1	1	1	0	-1	0	2	-1	1	2	0	2	1	2	1	-1	2	1	2	1	0	2	1
AX-110961208	1B	573261850	1146.26	181	49	74	58	45.25	90.5	45.25	0.031562	0.153575	0.844828	86	95	90.5	90.5	0.503518	0.905263	-0.0947368	0.905263	0	0	0	2	0	0	1	1	0	0	0	2	1	1	2	0	2	1	2	1	1	2	1	2	1	0	2	1
AX-109439401	1B	575503316	1148.5	174	47	72	55	43.5	87	43.5	0.0521296	-0.0139229	0.854545	83	91	87	87	0.544197	0.912088	-0.0879121	0.912088	0	0	0	2	0	0	1	1	0	0	0	2	1	2	2	0	1	1	2	1	1	2	1	2	1	0	2	1
AX-109916275	1B	575828993	1148.83	174	47	74	53	43.5	87	43.5	0.116551	-0.282504	0.886792	84	90	87	87	0.649211	0.933333	-0.0666667	0.933333	0	0	0	2	0	0	1	1	0	0	0	2	1	-1	1	0	1	1	2	1	1	2	1	2	1	0	2	1
AX-108826064	1B	582119865	1155.12	181	48	77	56	45.25	90.5	45.25	0.0937238	-0.209741	0.857143	86.5	94.5	90.5	90.5	0.552087	0.915344	-0.0846561	0.915344	0	0	0	2	0	0	1	1	0	0	0	2	1	1	2	0	2	1	2	1	1	2	1	2	1	0	2	1
AX-109041231	1B	584761170	1157.76	180	49	77	54	45	90	45	0.133098	-0.32682	0.907407	87.5	92.5	90	90	0.709388	0.945946	-0.0540541	0.945946	0	0	0	2	0	0	1	1	0	0	0	1	1	1	2	0	2	1	2	1	1	2	1	2	1	0	2	1
AX-108831740	1B	660015693	1233.02	172	49	91	32	43	86	43	0.139327	-0.342087	1.53125	94.5	77.5	86	86	0.194894	1.21935	0.219355	1.21935	2	0	1	1	-1	0	2	0	0	1	1	1	1	0	0	0	-1	0	1	0	2	2	0	1	0	1	2	1
AX-94506569	1B	662718373	1235.72	175	39	93	43	43.75	87.5	43.75	0.645879	-0.854078	0.906977	85.5	89.5	87.5	87.5	0.762369	0.955307	-0.0446927	0.955307	2	1	1	2	1	0	2	0	0	1	1	1	1	-1	1	0	2	0	1	0	1	2	0	1	0	1	2	1
AX-110489420	1B	663230030	1236.23	180	49	87	44	45	90	45	0.787502	-0.920257	1.11364	92.5	87.5	90	90	0.709388	1.05714	0.0571429	1.05714	2	0	1	2	1	0	2	0	0	1	1	1	1	0	0	0	2	0	1	0	1	2	0	1	0	1	2	0
AX-108747782	1B	664070972	1237.07	180	49	87	44	45	90	45	0.787502	-0.920257	1.11364	92.5	87.5	90	90	0.709388	1.05714	0.0571429	1.05714	2	0	1	2	1	0	2	0	0	1	1	1	1	0	0	0	2	0	1	0	1	2	0	1	0	1	2	0
AX-110407313	1B	664773810	1237.77	174	49	88	37	43.5	87	43.5	0.432108	-0.719908	1.32432	93	81	87	87	0.362971	1.14815	0.148148	1.14815	2	0	1	2	1	0	2	0	0	-1	1	1	1	0	0	0	2	0	1	0	1	2	0	1	0	1	2	0
AX-111548801	1B	666062250	1239.06	180	52	86	42	45	90	45	0.480305	-0.755207	1.2381	95	85	90	90	0.456057	1.11765	0.117647	1.11765	2	0	1	2	2	0	2	0	0	1	1	1	1	0	0	0	2	0	1	0	1	2	0	1	0	1	2	0
AX-109376365	1B	666807428	1239.81	176	46	86	44	44	88	44	0.934091	-0.97724	1.04545	89	87	88	88	0.880168	1.02299	0.0229885	1.02299	2	-1	1	2	2	0	2	0	0	1	1	1	1	0	-1	0	2	0	1	0	1	2	0	1	0	1	2	0
AX-110002545	1B	667499368	1240.5	180	49	87	44	45	90	45	0.787502	-0.920257	1.11364	92.5	87.5	90	90	0.709388	1.05714	0.0571429	1.05714	2	0	1	2	2	0	2	0	0	1	1	1	1	0	0	0	2	0	1	0	1	2	0	1	0	1	2	0
AX-110403620	1B	667911274	1240.91	179	49	86	44	44.75	89.5	44.75	0.758406	-0.90769	1.11364	92	87	89.5	89.5	0.708614	1.05747	0.0574713	1.05747	2	0	1	2	2	0	2	0	0	1	1	1	-1	0	0	0	2	0	1	0	1	2	0	1	0	1	2	0
AX-112289703	1B	673176421	1246.18	177	46	88	43	44.25	88.5	44.25	0.947743	-0.982084	1.06977	90	87	88.5	88.5	0.821595	1.03448	0.0344828	1.03448	2	0	1	2	2	0	1	0	0	1	1	1	1	0	0	0	2	0	1	0	1	2	0	1	0	1	2	0
AX-109840266	1B	674057303	1247.06	180	47	90	43	45	90	45	0.914947	-0.970328	1.09302	92	88	90	90	0.765594	1.04545	0.0454545	1.04545	2	0	1	2	1	0	1	0	0	1	1	1	1	1	0	0	2	0	1	0	1	2	0	1	0	1	2	0
AX-109373216	1B	674611578	1247.61	181	48	87	46	45.25	90.5	45.25	0.854312	-0.947439	1.04348	91.5	89.5	90.5	90.5	0.881823	1.02235	0.0223464	1.02235	2	0	1	2	2	0	1	0	0	1	1	1	1	0	0	0	2	0	1	0	1	2	0	1	0	1	2	0
AX-109409212	1B	680121566	1253.12	180	54	78	48	45	90	45	0.165299	-0.399145	1.125	93	87	90	90	0.654721	1.06897	0.0689655	1.06897	2	0	1	2	2	0	1	0	0	1	1	1	1	0	0	0	2	0	1	0	0	2	0	1	0	0	2	0
AX-111127329	1B	687069734	1260.07	178	50	77	51	44.5	89	44.5	0.197188	-0.458031	0.980392	88.5	89.5	89	89	0.940252	0.988827	-0.0111732	0.988827	2	0	1	2	2	0	1	0	0	1	1	1	1	0	0	0	2	0	1	1	0	2	0	1	0	0	2	0
AX-89606293	2A	37078970	1298.08	181	32	100	49	45.25	90.5	45.25	0.0747263	-0.134127	0.653061	82	99	90.5	90.5	0.206374	0.828283	-0.171717	0.828283	2	0	0	2	1	1	1	1	1	1	0	2	0	2	1	1	0	1	1	1	1	1	1	1	2	1	2	0
AX-108747282	2A	46071413	1307.07	170	23	93	54	42.5	85	42.5	0.00165181	1.13834	0.425926	69.5	100.5	85	85	0.0174261	0.691542	-0.308458	0.691542	2	0	0	1	1	1	1	1	1	1	0	2	-1	2	1	1	-1	1	1	1	1	2	0	1	2	-1	1	1
AX-109568335	2A	46346287	1307.35	181	34	93	54	45.25	90.5	45.25	0.102386	-0.239249	0.62963	80.5	100.5	90.5	90.5	0.137124	0.800995	-0.199005	0.800995	2	0	0	1	1	1	1	1	1	1	0	2	0	2	0	1	1	1	1	1	1	2	0	1	2	1	0	1
AX-109031576	2A	47175271	1308.18	177	33	91	53	44.25	88.5	44.25	0.0972463	-0.222057	0.622642	78.5	98.5	88.5	88.5	0.132764	0.796954	-0.203046	0.796954	2	0	0	1	1	1	1	1	1	1	0	2	0	2	0	1	1	1	1	1	1	2	0	1	2	-1	0	1
AX-95630089	2A	47826702	1308.83	170	33	90	47	42.5	85	42.5	0.235261	-0.51696	0.702128	78	92	85	85	0.282934	0.847826	-0.152174	0.847826	2	0	0	1	1	1	1	1	1	1	0	2	0	2	0	1	0	1	1	-1	1	2	0	1	2	1	-1	1
AX-112288692	2A	49453128	1310.45	177	33	97	47	44.25	88.5	44.25	0.146061	-0.357844	0.702128	81.5	95.5	88.5	88.5	0.29266	0.853403	-0.146597	0.853403	2	0	0	1	1	1	1	1	1	1	0	2	0	-1	1	1	1	1	1	1	1	2	0	1	2	1	0	1
AX-111057189	2A	59163482	1320.16	174	33	94	47	43.5	87	43.5	0.184583	-0.435979	0.702128	80	94	87	87	0.288537	0.851064	-0.148936	0.851064	2	0	0	1	1	1	1	1	1	1	0	-1	0	2	1	1	1	2	2	1	1	2	0	1	2	1	0	1
AX-109079508	2A	62305002	1323.31	177	35	90	52	44.25	88.5	44.25	0.190483	-0.446482	0.673077	80	97	88.5	88.5	0.201321	0.824742	-0.175258	0.824742	2	0	0	1	1	1	1	1	1	1	0	2	0	2	1	1	-1	2	2	-1	1	2	0	1	2	-1	0	1
AX-108741112	2A	63924247	1324.92	170	30	92	48	42.5	85	42.5	0.0835464	-0.17137	0.625	76	94	85	85	0.167421	0.808511	-0.191489	0.808511	2	0	0	1	1	1	1	1	1	1	0	1	0	2	1	1	1	2	2	-1	1	2	0	1	2	1	0	1
AX-109414409	2A	76770764	1337.77	171	37	86	48	42.75	85.5	42.75	0.491386	-0.76282	0.770833	80	91	85.5	85.5	0.400241	0.879121	-0.120879	0.879121	2	0	0	-1	1	1	1	1	1	1	0	2	0	0	1	1	1	2	2	1	1	2	0	1	2	1	0	1
AX-94410389	2A	80871520	1341.87	181	37	94	50	45.25	90.5	45.25	0.343331	-0.643139	0.74	84	97	90.5	90.5	0.333903	0.865979	-0.134021	0.865979	2	0	0	1	1	1	1	1	1	1	0	2	0	0	1	1	1	2	2	1	1	2	0	1	2	1	0	1
AX-109867478	2A	81494051	1342.49	180	37	94	49	45	90	45	0.376146	-0.67361	0.755102	84	96	90	90	0.371093	0.875	-0.125	0.875	2	0	0	1	1	1	1	1	1	1	0	2	0	0	1	1	1	2	2	1	1	2	0	1	2	1	0	1
AX-109520260	2A	86898517	1347.9	179	38	92	49	44.75	89.5	44.75	0.47435	-0.751042	0.77551	84	95	89.5	89.5	0.410975	0.884211	-0.115789	0.884211	2	0	0	1	1	1	1	1	1	1	0	2	-1	0	1	1	1	2	2	1	1	2	0	1	2	0	0	1
AX-109312754	2A	120395466	1381.4	178	37	96	45	44.5	89	44.5	0.402479	-0.696197	0.822222	85	93	89	89	0.548756	0.913978	-0.0860215	0.913978	2	0	0	1	1	1	1	1	1	1	0	2	0	0	1	1	1	2	2	1	1	2	0	1	2	1	0	1
AX-108873118	2A	121013178	1382.01	179	37	95	47	44.75	89.5	44.75	0.407935	-0.700692	0.787234	84.5	94.5	89.5	89.5	0.454801	0.89418	-0.10582	0.89418	2	0	0	1	1	1	1	1	1	1	0	2	0	0	1	1	1	2	2	1	1	2	0	1	2	-1	0	1
AX-109325569	2A	121583709	1382.58	177	37	94	46	44.25	88.5	44.25	0.449583	-0.733142	0.804348	84	93	88.5	88.5	0.498735	0.903226	-0.0967742	0.903226	2	0	0	1	1	1	-1	1	-1	1	0	2	0	0	1	1	1	2	2	1	1	2	0	1	2	1	0	1
AX-111635700	2A	122005612	1383.01	181	37	97	47	45.25	90.5	45.25	0.360834	-0.659737	0.787234	85.5	95.5	90.5	90.5	0.457304	0.895288	-0.104712	0.895288	2	0	0	1	1	1	1	1	1	1	0	2	0	0	1	1	1	2	2	1	1	2	0	1	2	1	0	1
AX-110394261	2A	123173960	1384.17	174	36	95	43	43.5	87	43.5	0.361591	-0.660436	0.837209	83.5	90.5	87	87	0.595648	0.922652	-0.0773481	0.922652	2	0	0	1	1	1	1	1	-1	1	0	2	0	0	1	1	1	2	-1	-1	1	2	0	1	2	1	0	1
AX-110717327	2A	123454504	1384.45	174	37	92	45	43.5	87	43.5	0.519353	-0.781298	0.822222	83	91	87	87	0.544197	0.912088	-0.0879121	0.912088	2	0	0	-1	1	1	1	1	1	1	0	2	0	0	1	-1	1	2	2	1	1	-1	0	1	2	1	0	1
AX-111570872	2A	124363723	1385.36	181	37	97	47	45.25	90.5	45.25	0.360834	-0.659737	0.787234	85.5	95.5	90.5	90.5	0.457304	0.895288	-0.104712	0.895288	2	0	0	1	1	1	1	1	1	1	0	2	0	0	1	1	1	2	2	1	1	2	0	1	2	1	0	1
AX-110921635	2A	125607419	1386.61	178	37	94	47	44.5	89	44.5	0.430548	-0.718701	0.787234	84	94	89	89	0.453537	0.893617	-0.106383	0.893617	2	0	0	1	1	1	1	1	1	1	0	2	0	0	1	1	1	2	2	1	1	2	0	1	2	-1	-1	1
AX-111566257	2A	126864122	1387.86	180	36	98	46	45	90	45	0.281769	-0.577176	0.782609	85	95	90	90	0.456057	0.894737	-0.105263	0.894737	2	0	0	1	1	1	1	1	1	1	0	2	0	0	1	1	1	2	2	1	1	2	0	1	2	1	0	1
AX-111523061	2A	128507219	1389.51	180	35	97	48	45	90	45	0.22688	-0.504851	0.729167	83.5	96.5	90	90	0.332564	0.865285	-0.134715	0.865285	2	0	0	1	1	1	1	1	1	1	0	2	0	0	1	1	1	2	2	1	1	2	0	1	2	1	0	1
AX-111193925	2A	130716187	1391.72	170	37	93	40	42.5	85	42.5	0.446694	-0.73099	0.925	83.5	86.5	85	85	0.818022	0.965318	-0.0346821	0.965318	2	0	0	1	1	1	1	-1	1	1	0	2	0	0	1	1	-1	2	2	1	1	2	0	1	2	1	0	1
AX-111722425	2A	131715390	1392.72	181	37	96	48	45.25	90.5	45.25	0.366865	-0.66527	0.770833	85	96	90.5	90.5	0.413572	0.885417	-0.114583	0.885417	2	0	0	1	1	1	1	1	1	1	0	2	0	0	1	1	1	2	2	1	1	2	0	1	2	1	0	1
AX-109826841	2A	132867433	1393.87	177	37	94	46	44.25	88.5	44.25	0.449583	-0.733142	0.804348	84	93	88.5	88.5	0.498735	0.903226	-0.0967742	0.903226	2	0	0	1	1	1	1	1	-1	1	0	2	0	0	1	1	1	2	2	1	1	2	0	1	2	1	0	1
AX-108960874	2A	133333815	1394.33	178	37	94	47	44.5	89	44.5	0.430548	-0.718701	0.787234	84	94	89	89	0.453537	0.893617	-0.106383	0.893617	2	0	0	1	1	1	1	1	1	1	0	2	0	0	1	1	-1	2	2	1	1	2	0	1	2	1	0	1
AX-110626001	2A	135199508	1396.2	180	37	98	45	45	90	45	0.344154	-0.643938	0.822222	86	94	90	90	0.550985	0.914894	-0.0851064	0.914894	2	0	0	1	1	1	1	1	1	1	0	2	0	0	1	1	1	2	2	1	1	2	0	1	2	1	0	1
AX-109834294	2A	135593270	1396.59	181	37	97	47	45.25	90.5	45.25	0.360834	-0.659737	0.787234	85.5	95.5	90.5	90.5	0.457304	0.895288	-0.104712	0.895288	2	0	0	1	1	1	1	1	1	1	0	2	0	0	1	1	1	2	2	1	1	2	0	1	2	1	0	1
AX-111074204	2A	136330264	1397.33	175	37	94	44	43.75	87.5	43.75	0.466332	-0.745352	0.840909	84	91	87.5	87.5	0.596701	0.923077	-0.0769231	0.923077	2	0	0	1	1	1	1	1	1	1	0	2	0	0	1	1	1	2	2	1	1	2	0	1	2	1	0	1
AX-108855326	2A	137719741	1398.72	180	37	96	47	45	90	45	0.384598	-0.681028	0.787234	85	95	90	90	0.456057	0.894737	-0.105263	0.894737	2	0	0	1	1	1	1	1	1	1	0	2	0	0	1	1	1	2	2	1	1	2	0	1	2	1	0	1
AX-111066910	2A	141283511	1402.28	180	37	96	47	45	90	45	0.384598	-0.681028	0.787234	85	95	90	90	0.456057	0.894737	-0.105263	0.894737	2	0	0	1	1	1	1	1	1	1	0	2	0	0	1	1	1	2	2	1	1	2	0	1	2	1	0	1
AX-110471961	2A	143549655	1404.55	179	37	95	47	44.75	89.5	44.75	0.407935	-0.700692	0.787234	84.5	94.5	89.5	89.5	0.454801	0.89418	-0.10582	0.89418	2	0	0	1	1	1	1	1	1	1	0	2	0	0	1	1	1	2	2	1	1	2	0	1	2	1	0	1
AX-109941791	2A	143832653	1404.83	180	36	97	47	45	90	45	0.296216	-0.593867	0.765957	84.5	95.5	90	90	0.412278	0.884817	-0.115183	0.884817	2	0	0	1	1	1	1	1	1	1	0	2	0	0	1	1	1	2	2	1	1	2	0	1	2	1	-1	1
AX-111032286	2A	144429850	1405.43	181	37	97	47	45.25	90.5	45.25	0.360834	-0.659737	0.787234	85.5	95.5	90.5	90.5	0.457304	0.895288	-0.104712	0.895288	2	0	0	1	1	1	1	1	1	1	0	2	0	0	1	1	1	2	2	1	1	2	0	1	2	1	0	1
AX-111054566	2A	144652972	1405.65	181	37	97	47	45.25	90.5	45.25	0.360834	-0.659737	0.787234	85.5	95.5	90.5	90.5	0.457304	0.895288	-0.104712	0.895288	2	0	0	1	1	1	1	1	1	1	0	2	0	0	1	1	1	2	2	1	1	2	0	1	2	1	0	1
AX-94897794	2A	146962617	1407.96	171	37	90	44	42.75	85.5	42.75	0.592507	-0.825288	0.840909	82	89	85.5	85.5	0.59244	0.921348	-0.0786517	0.921348	2	0	0	1	1	1	1	1	1	-1	0	2	0	0	1	1	1	2	2	1	1	2	0	1	2	1	0	1
AX-109062065	2A	382173530	1643.17	179	36	96	47	44.75	89.5	44.75	0.317256	-0.616773	0.765957	84	95	89.5	89.5	0.410975	0.884211	-0.115789	0.884211	2	0	0	1	1	1	1	1	1	1	0	2	0	0	1	1	1	2	2	1	1	2	0	1	2	1	0	1
AX-110410792	2A	503441606	1764.44	181	39	95	47	45.25	90.5	45.25	0.561385	-0.807276	0.829787	86.5	94.5	90.5	90.5	0.552087	0.915344	-0.0846561	0.915344	2	0	0	1	1	1	1	1	1	0	0	2	0	0	1	1	1	2	2	1	1	2	0	1	2	1	0	1
AX-111761576	2A	505416217	1766.42	179	36	96	47	44.75	89.5	44.75	0.317256	-0.616773	0.765957	84	95	89.5	89.5	0.410975	0.884211	-0.115789	0.884211	2	0	0	1	1	1	1	1	1	1	0	2	0	0	1	1	1	2	2	1	1	2	0	1	2	-1	-1	1
AX-110094355	2A	532853140	1793.85	180	37	96	47	45	90	45	0.384598	-0.681028	0.787234	85	95	90	90	0.456057	0.894737	-0.105263	0.894737	2	0	0	1	1	1	1	1	1	1	0	2	0	0	1	2	1	2	2	1	1	2	0	1	2	0	0	1
AX-111587627	2A	551737758	1812.74	175	35	95	45	43.75	87.5	43.75	0.296922	-0.594661	0.777778	82.5	92.5	87.5	87.5	0.449692	0.891892	-0.108108	0.891892	2	0	0	1	1	1	1	1	1	1	0	2	-1	0	1	2	1	2	2	1	1	2	0	1	2	1	0	1
AX-109456438	2A	554582895	1815.58	180	38	94	48	45	90	45	0.480305	-0.755207	0.791667	85	95	90	90	0.456057	0.894737	-0.105263	0.894737	2	0	0	1	1	1	1	1	1	1	0	2	0	0	1	2	1	2	2	1	1	2	0	1	2	1	0	1
AX-108763047	2A	555479878	1816.48	174	38	92	44	43.5	87	43.5	0.610027	-0.835014	0.863636	84	90	87	87	0.649211	0.933333	-0.0666667	0.933333	2	0	0	1	1	1	1	-1	1	1	0	2	0	0	1	2	1	2	2	1	1	2	0	1	2	1	0	1
AX-109419208	2A	555886644	1816.89	169	38	95	36	42.25	84.5	42.25	0.2649	-0.556568	1.05556	85.5	83.5	84.5	84.5	0.877731	1.02395	0.0239521	1.02395	2	0	0	1	1	1	1	2	1	1	0	-1	0	0	1	2	1	2	2	1	1	2	0	1	2	0	0	1
AX-109927461	2A	556953839	1817.95	174	32	94	48	43.5	87	43.5	0.130748	-0.320873	0.666667	79	95	87	87	0.225146	0.831579	-0.168421	0.831579	2	0	-1	1	1	1	1	1	1	1	-1	2	0	0	1	2	1	2	2	1	1	2	0	1	2	0	1	1
AX-110370613	2A	558536561	1819.54	181	38	95	48	45.25	90.5	45.25	0.460131	-0.740884	0.791667	85.5	95.5	90.5	90.5	0.457304	0.895288	-0.104712	0.895288	2	0	0	1	1	1	1	1	1	1	0	2	0	0	1	2	1	2	2	1	1	2	0	1	2	1	0	1
AX-111473626	2A	560214941	1821.21	181	39	94	48	45.25	90.5	45.25	0.558292	-0.805432	0.8125	86	95	90.5	90.5	0.503518	0.905263	-0.0947368	0.905263	2	0	0	1	1	1	1	1	1	1	0	2	0	0	1	2	1	2	2	1	1	2	0	1	2	1	0	1
AX-109376020	2A	560690433	1821.69	177	37	92	48	44.25	88.5	44.25	0.439537	-0.725598	0.770833	83	94	88.5	88.5	0.408344	0.882979	-0.117021	0.882979	2	0	0	1	1	1	1	1	1	1	0	2	0	0	1	2	1	2	2	1	1	2	0	1	2	1	0	1
AX-111546236	2A	561592294	1822.59	180	38	94	48	45	90	45	0.480305	-0.755207	0.791667	85	95	90	90	0.456057	0.894737	-0.105263	0.894737	2	0	0	1	1	1	1	1	1	1	0	2	0	0	1	2	1	2	2	1	1	2	0	1	2	1	0	1
AX-109286714	2A	562727585	1823.73	180	38	94	48	45	90	45	0.480305	-0.755207	0.791667	85	95	90	90	0.456057	0.894737	-0.105263	0.894737	2	0	0	1	1	1	1	1	1	1	0	2	0	0	1	2	1	2	2	1	1	2	0	1	2	1	0	1
AX-86184745	2A	564502809	1825.5	180	38	94	48	45	90	45	0.480305	-0.755207	0.791667	85	95	90	90	0.456057	0.894737	-0.105263	0.894737	2	0	0	1	1	1	1	1	1	1	0	2	0	0	1	2	1	2	2	1	1	2	0	1	2	1	0	1
AX-108829822	2A	578948247	1839.95	178	38	94	46	44.5	89	44.5	0.527055	-0.786213	0.826087	85	93	89	89	0.548756	0.913978	-0.0860215	0.913978	2	0	0	1	1	1	1	-1	1	1	0	2	0	0	1	2	1	2	2	1	1	2	0	1	2	1	0	1
AX-109913197	2A	585141659	1846.14	176	37	94	45	44	88	44	0.461752	-0.742057	0.822222	84	92	88	88	0.546494	0.913043	-0.0869565	0.913043	2	0	0	1	1	1	1	1	1	1	0	2	0	0	1	2	1	2	2	1	1	2	0	1	2	-1	-1	1
AX-110168387	2A	604129562	1865.13	178	37	96	45	44.5	89	44.5	0.402479	-0.696197	0.822222	85	93	89	89	0.548756	0.913978	-0.0860215	0.913978	2	0	0	1	1	1	1	1	1	1	0	-1	0	0	1	2	1	2	2	1	1	2	0	1	2	1	0	1
AX-109280291	2A	604861056	1865.86	181	38	96	47	45.25	90.5	45.25	0.457596	-0.739039	0.808511	86	95	90.5	90.5	0.503518	0.905263	-0.0947368	0.905263	2	0	0	1	1	1	1	1	1	1	0	2	0	0	1	2	1	2	2	1	1	2	0	1	2	1	0	1
AX-109963316	2A	605379330	1866.38	176	36	93	47	44	88	44	0.37848	-0.675675	0.765957	82.5	93.5	88	88	0.407016	0.882353	-0.117647	0.882353	2	0	0	1	1	1	1	1	1	1	0	2	0	0	1	2	1	2	2	1	1	2	0	1	2	-1	1	1
AX-109303155	2A	605534683	1866.53	180	39	94	47	45	90	45	0.586646	-0.821969	0.829787	86	94	90	90	0.550985	0.914894	-0.0851064	0.914894	2	0	0	1	1	1	1	1	1	1	0	2	0	0	1	2	1	2	2	1	1	2	0	1	2	1	0	1
AX-109290429	2A	608865127	1869.87	179	39	95	45	44.75	89.5	44.75	0.583269	-0.820042	0.866667	86.5	92.5	89.5	89.5	0.65382	0.935135	-0.0648649	0.935135	2	0	0	1	1	1	1	1	1	1	0	2	0	0	1	2	1	2	2	1	1	2	0	1	2	1	0	1
AX-108945005	2A	619622294	1880.62	181	40	94	47	45.25	90.5	45.25	0.666259	-0.864448	0.851064	87	94	90.5	90.5	0.60285	0.925532	-0.0744681	0.925532	2	0	0	1	1	1	1	1	1	1	0	2	0	0	1	2	1	2	2	1	1	2	0	1	2	1	0	1
AX-110538140	2A	622396527	1883.4	180	40	93	47	45	90	45	0.689201	-0.875749	0.851064	86.5	93.5	90	90	0.601845	0.925134	-0.0748663	0.925134	2	0	0	1	1	1	1	1	1	1	0	2	0	0	1	2	1	2	2	1	1	2	0	1	2	1	0	1
AX-108903144	2A	624355649	1885.36	179	40	93	46	44.75	89.5	44.75	0.713203	-0.887177	0.869565	86.5	92.5	89.5	89.5	0.65382	0.935135	-0.0648649	0.935135	2	0	0	1	1	1	1	1	1	1	0	2	0	0	1	2	1	2	2	1	1	2	0	1	2	1	0	1
AX-110494827	2A	697416051	1958.42	180	40	93	47	45	90	45	0.689201	-0.875749	0.851064	86.5	93.5	90	90	0.601845	0.925134	-0.0748663	0.925134	1	0	1	1	1	1	0	2	1	1	0	2	0	0	1	1	1	2	2	1	1	2	0	1	2	1	0	1
AX-110461158	2A	712182754	1973.18	178	39	93	46	44.5	89	44.5	0.634412	-0.848099	0.847826	85.5	92.5	89	89	0.599811	0.924324	-0.0756757	0.924324	1	0	1	1	1	1	0	2	1	1	0	2	0	0	1	1	1	2	2	1	1	2	0	-1	2	1	0	1
AX-108754042	2A	712195205	1973.2	180	38	96	46	45	90	45	0.46975	-0.747789	0.826087	86	94	90	90	0.550985	0.914894	-0.0851064	0.914894	1	0	1	1	1	1	0	2	1	1	0	2	0	0	1	1	1	2	2	1	1	2	0	1	2	1	0	1
AX-110418781	2A	714728390	1975.73	179	38	98	43	44.75	89.5	44.75	0.387931	-0.683908	0.883721	87	92	89.5	89.5	0.708614	0.945652	-0.0543478	0.945652	1	0	1	1	1	1	0	2	1	1	0	2	0	0	1	1	1	2	2	1	1	2	0	1	2	1	-1	1
AX-110429464	2A	715290882	1976.29	181	39	97	45	45.25	90.5	45.25	0.51389	-0.777769	0.866667	87.5	93.5	90.5	90.5	0.655614	0.935829	-0.0641711	0.935829	1	0	1	1	1	1	0	2	1	1	0	2	0	0	1	1	1	2	2	1	1	2	0	1	2	1	0	1
AX-108888319	2A	719305063	1980.31	177	31	101	45	44.25	88.5	44.25	0.0565358	-0.0410086	0.688889	81.5	95.5	88.5	88.5	0.29266	0.853403	-0.146597	0.853403	1	1	1	1	1	1	0	2	1	1	0	2	0	0	1	1	1	2	2	1	1	2	0	1	2	-1	0	1
AX-109422320	2A	719945932	1980.95	180	34	102	44	45	90	45	0.115839	-0.280458	0.772727	85	95	90	90	0.456057	0.894737	-0.105263	0.894737	1	1	1	1	1	1	0	2	1	1	0	2	0	0	1	1	1	2	1	1	1	2	0	1	2	-1	0	1
AX-110167860	2A	720800649	1981.8	180	32	104	44	45	90	45	0.0509058	-0.00599336	0.727273	84	96	90	90	0.371093	0.875	-0.125	0.875	1	1	1	1	1	1	0	2	1	1	0	2	0	0	1	1	1	2	1	1	1	2	0	1	2	-1	0	1
AX-109894450	2A	722527045	1983.53	162	7	111	44	40.5	81	40.5	3.19484e-09	5.52987	0.159091	62.5	99.5	81	81	0.0036492	0.628141	-0.371859	0.628141	1	1	1	1	1	1	-1	2	1	1	1	2	1	-1	1	1	1	2	1	1	1	2	-1	1	2	1	1	1
AX-108777020	2A	723145304	1984.15	181	34	101	46	45.25	90.5	45.25	0.133479	-0.327773	0.73913	84.5	96.5	90.5	90.5	0.372418	0.875648	-0.124352	0.875648	1	1	1	1	1	1	0	2	1	1	0	2	0	0	1	1	1	2	1	1	1	2	0	1	2	1	0	1
AX-109905354	2A	745671770	2006.67	180	42	95	43	45	90	45	0.753269	-0.905421	0.976744	89.5	90.5	90	90	0.940584	0.98895	-0.0110497	0.98895	2	1	1	1	1	1	0	2	1	2	0	1	0	1	1	1	1	1	0	1	1	2	0	1	1	-1	0	1
AX-94495090	2A	747147132	2008.15	177	41	94	42	44.25	88.5	44.25	0.706482	-0.884016	0.97619	88	89	88.5	88.5	0.940084	0.988764	-0.011236	0.988764	2	1	1	1	1	1	0	2	1	2	0	1	0	1	1	1	1	1	0	1	1	2	0	1	1	1	0	1
AX-95659338	2A	747611742	2008.61	179	41	98	40	44.75	89.5	44.75	0.443592	-0.728664	1.025	90	89	89.5	89.5	0.940419	1.01124	0.011236	1.01124	2	1	1	1	1	1	1	1	1	2	0	1	0	1	1	1	1	1	0	1	1	2	0	1	1	1	0	1
AX-110034510	2A	748967211	2009.97	175	42	94	39	43.75	87.5	43.75	0.586088	-0.821651	1.07692	89	86	87.5	87.5	0.820596	1.03488	0.0348837	1.03488	2	1	1	1	1	1	1	-1	1	2	0	1	0	1	-1	1	1	1	0	1	1	2	0	1	1	0	0	1
AX-108841408	2A	749440997	2010.44	181	42	99	40	45.25	90.5	45.25	0.440237	-0.72613	1.05	91.5	89.5	90.5	90.5	0.881823	1.02235	0.0223464	1.02235	2	1	1	1	1	1	1	1	1	2	0	1	0	1	1	1	1	1	0	1	1	2	0	1	1	1	0	1
AX-108772597	2A	750109188	2011.11	168	40	99	29	42	84	42	0.033413	0.13455	1.37931	89.5	78.5	84	84	0.396066	1.14013	0.140127	1.14013	2	1	1	1	1	1	1	1	1	2	0	1	0	1	1	1	1	1	0	1	1	2	0	1	1	1	0	1
AX-110600847	2A	751003420	2012	179	40	99	40	44.75	89.5	44.75	0.36481	-0.663395	1	89.5	89.5	89.5	89.5	1	1	0	1	2	1	1	1	1	1	1	-1	1	2	0	1	0	1	1	1	1	1	1	1	1	2	0	1	1	1	0	1
AX-110624465	2A	751539653	2012.54	180	40	98	42	45	90	45	0.480305	-0.755207	0.952381	89	91	90	90	0.881497	0.978022	-0.021978	0.978022	2	1	1	1	1	1	1	1	1	2	0	1	0	1	1	1	1	1	1	1	1	2	0	1	1	-1	0	1
AX-111027616	2A	753061455	2014.06	180	44	92	44	45	90	45	0.956529	-0.985164	1	90	90	90	90	1	1	0	1	2	1	1	1	2	1	1	1	1	2	0	1	0	1	1	1	1	1	1	1	1	2	0	1	1	-1	0	1
AX-110366552	2A	753693013	2014.69	180	44	92	44	45	90	45	0.956529	-0.985164	1	90	90	90	90	1	1	0	1	2	1	1	1	2	1	1	0	1	2	0	1	0	1	1	1	1	1	1	1	1	2	0	1	1	1	1	1
AX-109330937	2A	755378747	2016.38	175	42	89	44	43.75	87.5	43.75	0.952589	-0.983786	0.954545	86.5	88.5	87.5	87.5	0.879829	0.977401	-0.0225989	0.977401	2	1	1	1	2	1	1	-1	1	2	0	1	0	1	1	1	1	2	1	1	1	2	0	1	1	-1	-1	1
AX-110957267	2A	756276818	2017.28	161	38	77	46	40.25	80.5	40.25	0.577129	-0.816509	0.826087	76.5	84.5	80.5	80.5	0.528375	0.905325	-0.0946746	0.905325	2	-1	1	-1	2	1	1	-1	1	2	-1	1	-1	-1	1	1	1	2	1	1	1	2	0	1	1	1	1	1
AX-111654221	2A	757318954	2018.32	179	45	88	46	44.75	89.5	44.75	0.969741	-0.989743	0.978261	89	90	89.5	89.5	0.940419	0.988889	-0.0111111	0.988889	2	1	1	1	2	1	1	1	1	2	0	1	0	1	1	1	1	2	1	1	1	2	0	1	1	1	0	1
AX-109067976	2A	758295272	2019.3	170	43	86	41	42.5	85	42.5	0.965321	-0.988219	1.04878	86	84	85	85	0.878088	1.02381	0.0238095	1.02381	2	1	1	1	2	1	1	1	1	2	0	0	0	1	1	1	1	2	1	1	1	2	0	1	1	1	0	1
AX-109384630	2A	758939697	2019.94	180	44	90	46	45	90	45	0.978023	-0.992582	0.956522	89	91	90	90	0.881497	0.978022	-0.021978	0.978022	2	1	1	1	2	1	1	1	1	2	0	1	0	1	1	1	1	2	1	1	1	2	0	1	1	1	0	1
AX-111013754	2A	776038161	2037.04	181	46	89	46	45.25	90.5	45.25	0.975445	-0.991701	1	90.5	90.5	90.5	90.5	1	1	0	1	2	1	1	1	2	1	1	1	1	2	0	1	0	1	1	2	1	2	1	1	1	2	1	1	1	1	0	1
AX-109501778	2A	779821335	2040.82	177	45	90	42	44.25	88.5	44.25	0.926565	-0.97454	1.07143	90	87	88.5	88.5	0.821595	1.03448	0.0344828	1.03448	2	1	1	1	2	1	1	1	1	2	0	1	0	1	1	1	1	2	1	1	1	2	0	1	1	-1	0	1
AX-111606522	2B	4582003	2045.58	180	42	92	46	45	90	45	0.875173	-0.955492	0.913043	88	92	90	90	0.765594	0.956522	-0.0434783	0.956522	1	1	2	0	2	1	1	1	0	0	1	0	2	1	-1	1	0	1	0	0	2	1	1	0	2	1	0	1
AX-111105226	2B	5074308	2046.07	176	39	98	39	44	88	44	0.320984	-0.620672	1	88	88	88	88	1	1	0	1	1	1	2	0	2	1	1	-1	0	0	1	0	2	1	-1	1	1	1	0	0	2	1	1	0	2	1	0	1
AX-111230062	2B	17141279	2058.14	177	42	88	47	44.25	88.5	44.25	0.865829	-0.951909	0.893617	86	91	88.5	88.5	0.707048	0.945055	-0.0549451	0.945055	1	0	2	0	2	0	1	1	0	0	1	0	2	1	-1	1	0	1	0	0	2	1	1	0	2	1	0	1
AX-109852366	2B	19135357	2060.14	179	42	89	48	44.75	89.5	44.75	0.815535	-0.931933	0.875	86.5	92.5	89.5	89.5	0.65382	0.935135	-0.0648649	0.935135	1	0	2	0	2	0	1	1	0	0	1	0	2	1	-1	1	0	1	0	0	2	1	1	0	2	1	0	1
AX-111529691	2B	24133804	2065.13	173	44	79	50	43.25	86.5	43.25	0.423848	-0.713465	0.88	83.5	89.5	86.5	86.5	0.648267	0.932961	-0.0670391	0.932961	1	0	2	0	-1	0	1	1	0	0	1	1	2	1	-1	1	0	0	0	0	2	1	1	0	2	2	0	1
AX-111710268	2B	24269887	2065.27	179	45	81	53	44.75	89.5	44.75	0.311984	-0.611179	0.849057	85.5	93.5	89.5	89.5	0.549875	0.914439	-0.0855615	0.914439	1	0	2	0	2	0	1	1	0	0	1	1	2	1	-1	1	0	0	0	0	2	1	1	0	2	2	0	1
AX-111466772	2B	24931789	2065.93	179	46	80	53	44.75	89.5	44.75	0.277448	-0.572017	0.867925	86	93	89.5	89.5	0.600832	0.924731	-0.0752688	0.924731	1	0	2	0	2	0	1	1	0	0	0	1	2	1	-1	1	0	0	0	0	2	1	1	0	2	2	0	1
AX-110384300	2B	26100288	2067.1	174	45	79	50	43.5	87	43.5	0.415069	-0.706479	0.9	84.5	89.5	87	87	0.704651	0.944134	-0.0558659	0.944134	1	0	2	0	2	0	1	1	0	0	0	1	2	1	-1	1	0	0	0	0	2	1	1	0	2	2	0	1
AX-108782930	2B	31575527	2072.58	171	30	91	50	42.75	85.5	42.75	0.0676788	-0.10106	0.6	75.5	95.5	85.5	85.5	0.126156	0.790576	-0.209424	0.790576	0	1	2	0	2	0	1	1	0	0	1	1	2	1	2	1	0	0	1	0	2	1	1	0	2	2	1	1
AX-89331684	2B	49491559	2090.49	178	44	90	44	44.5	89	44.5	0.988827	-0.996249	1	89	89	89	89	1	1	0	1	0	1	0	0	1	-1	1	1	1	1	1	1	1	1	-1	1	0	1	1	1	2	1	1	1	2	1	1	0
AX-109989078	2B	55065222	2096.07	177	43	94	40	44.25	88.5	44.25	0.675261	-0.868928	1.075	90	87	88.5	88.5	0.821595	1.03448	0.0344828	1.03448	0	1	0	1	1	0	1	1	1	1	1	1	1	1	-1	1	0	1	1	1	2	1	1	0	2	1	1	0
AX-110415170	2B	57683608	2098.68	168	42	92	34	42	84	42	0.318907	-0.618505	1.23529	88	80	84	84	0.537094	1.1	0.1	1.1	0	1	0	1	1	0	1	1	1	1	1	1	1	1	0	1	0	1	1	1	-1	1	1	0	-1	1	1	0
AX-95683850	2B	58978466	2099.98	174	41	93	40	43.5	87	43.5	0.657349	-0.859954	1.025	87.5	86.5	87	87	0.93957	1.01156	0.0115607	1.01156	0	1	0	-1	-1	0	1	1	1	1	1	1	1	1	1	1	0	1	1	1	2	1	1	0	2	1	1	0
AX-95197196	2B	65100055	2106.1	159	45	79	35	39.75	79.5	39.75	0.531488	-0.789008	1.28571	84.5	74.5	79.5	79.5	0.427748	1.13423	0.134228	1.13423	0	1	0	1	-1	0	1	1	1	-1	1	1	1	1	-1	1	0	1	1	1	2	1	1	0	-1	1	1	0
AX-109600191	2B	67554684	2108.55	178	44	91	43	44.5	89	44.5	0.950695	-0.983122	1.02326	89.5	88.5	89	89	0.940252	1.0113	0.0112994	1.0113	0	1	0	-1	1	0	1	1	1	1	1	1	1	1	-1	1	0	1	1	1	2	1	1	0	2	1	1	0
AX-109932071	2B	67987589	2108.99	178	45	90	43	44.5	89	44.5	0.966854	-0.988748	1.04651	90	88	89	89	0.880839	1.02273	0.0227273	1.02273	0	1	0	0	1	0	1	1	1	1	1	1	1	1	-1	1	0	1	1	1	2	1	1	0	2	1	1	0
AX-111513823	2B	69017622	2110.02	178	46	88	44	44.5	89	44.5	0.966854	-0.988748	1.04545	90	88	89	89	0.880839	1.02273	0.0227273	1.02273	0	1	0	0	1	0	1	1	1	1	1	1	1	1	-1	1	0	1	1	1	2	1	1	1	2	1	1	0
AX-111616168	2B	72590170	2113.59	179	45	89	45	44.75	89.5	44.75	0.997211	-0.999068	1	89.5	89.5	89.5	89.5	1	1	0	1	0	1	0	0	1	0	1	1	1	1	1	1	1	1	-1	1	0	1	1	2	2	1	1	0	2	1	1	0
AX-110409902	2B	73796750	2114.8	179	42	91	46	44.75	89.5	44.75	0.89179	-0.961771	0.913043	87.5	91.5	89.5	89.5	0.76496	0.956284	-0.0437158	0.956284	0	1	0	0	1	0	1	1	1	1	1	1	1	1	1	1	0	1	1	2	2	1	1	0	2	1	1	0
AX-110066797	2B	74400676	2115.4	179	44	89	46	44.75	89.5	44.75	0.975174	-0.991608	0.956522	88.5	90.5	89.5	89.5	0.881169	0.977901	-0.0220994	0.977901	0	1	0	-1	1	0	1	1	1	1	1	1	1	1	-1	1	0	1	1	2	2	1	1	0	2	1	1	0
AX-109845400	2B	76023783	2117.02	178	45	89	44	44.5	89	44.5	0.994398	-0.998125	1.02273	89.5	88.5	89	89	0.940252	1.0113	0.0112994	1.0113	0	1	0	-1	1	0	1	1	1	1	1	1	1	1	0	1	0	1	1	2	2	1	1	0	2	1	1	0
AX-111699215	2B	88932426	2129.93	176	41	90	45	44	88	44	0.872525	-0.954481	0.911111	86	90	88	88	0.763025	0.955556	-0.0444444	0.955556	0	1	0	-1	1	0	1	1	1	1	1	1	1	1	2	1	-1	1	1	2	2	1	1	0	2	1	-1	0
AX-109361154	2B	90235514	2131.24	178	44	91	43	44.5	89	44.5	0.950695	-0.983122	1.02326	89.5	88.5	89	89	0.940252	1.0113	0.0112994	1.0113	0	1	0	1	1	0	1	1	1	1	1	1	-1	1	-1	1	0	1	1	2	2	1	1	0	2	1	1	0
AX-109317898	2B	91848480	2132.85	180	44	92	44	45	90	45	0.956529	-0.985164	1	90	90	90	90	1	1	0	1	0	1	0	1	1	0	1	1	1	1	1	1	1	1	-1	1	0	1	1	2	2	1	1	0	2	1	1	0
AX-110649607	2B	92508072	2133.51	179	46	90	43	44.75	89.5	44.75	0.948311	-0.982284	1.06977	91	88	89.5	89.5	0.822578	1.03409	0.0340909	1.03409	0	1	0	1	1	0	1	1	1	1	1	1	1	1	-1	1	0	1	1	2	2	1	1	0	2	1	1	0
AX-111154071	2B	93105895	2134.11	180	45	91	44	45	90	45	0.983471	-0.994437	1.02273	90.5	89.5	90	90	0.940584	1.01117	0.0111732	1.01117	0	1	0	1	1	0	1	1	1	1	1	1	1	1	-1	1	0	1	1	2	2	1	1	0	2	1	1	0
AX-111496247	2B	93932311	2134.93	177	43	90	44	44.25	88.5	44.25	0.969404	-0.989627	0.977273	88	89	88.5	88.5	0.940084	0.988764	-0.011236	0.988764	0	1	0	-1	1	0	1	1	1	1	1	1	1	1	-1	1	0	1	1	2	2	1	1	-1	2	1	1	0
AX-108822057	2B	95013420	2136.01	172	45	87	40	43	86	43	0.854724	-0.9476	1.125	88.5	83.5	86	86	0.70302	1.05988	0.0598802	1.05988	0	1	0	1	1	0	1	1	1	1	1	1	1	1	-1	1	0	1	1	2	2	1	1	0	2	1	1	0
AX-108784400	2B	95544433	2136.54	178	45	91	42	44.5	89	44.5	0.908913	-0.968119	1.07143	90.5	87.5	89	89	0.822089	1.03429	0.0342857	1.03429	0	1	0	1	1	0	1	1	1	1	1	1	1	1	-1	1	0	1	1	2	2	1	1	0	2	1	1	0
AX-111041588	2B	97431616	2138.43	180	46	91	43	45	90	45	0.940719	-0.979601	1.06977	91.5	88.5	90	90	0.823063	1.0339	0.0338983	1.0339	0	1	0	1	1	0	1	1	1	1	1	1	1	1	-1	1	0	1	1	2	2	1	1	0	2	1	1	0
AX-109051357	2B	100258157	2141.26	170	42	83	45	42.5	85	42.5	0.904837	-0.966619	0.933333	83.5	86.5	85	85	0.818022	0.965318	-0.0346821	0.965318	0	1	-1	-1	1	0	1	1	1	1	1	1	2	1	2	1	0	1	1	2	2	1	1	0	2	1	1	0
AX-110998243	2B	103397808	2144.4	179	45	91	43	44.75	89.5	44.75	0.953624	-0.984149	1.04651	90.5	88.5	89.5	89.5	0.881169	1.0226	0.0225989	1.0226	0	1	0	1	1	0	1	1	1	1	1	1	1	1	-1	1	0	1	1	2	2	1	1	0	2	1	1	0
AX-109958263	2B	105917391	2146.92	178	45	92	41	44.5	89	44.5	0.826123	-0.936239	1.09756	91	87	89	89	0.76432	1.04598	0.045977	1.04598	0	1	0	1	1	0	1	1	1	1	1	1	1	1	-1	1	0	1	1	2	2	1	1	0	2	1	1	0
AX-111580003	2B	106479620	2147.48	178	45	91	42	44.5	89	44.5	0.908913	-0.968119	1.07143	90.5	87.5	89	89	0.822089	1.03429	0.0342857	1.03429	0	1	0	1	1	0	1	1	1	1	1	1	1	1	-1	1	0	1	1	2	2	1	1	0	2	1	1	0
AX-111026170	2B	107386493	2148.39	178	44	89	45	44.5	89	44.5	0.994398	-0.998125	0.977778	88.5	89.5	89	89	0.940252	0.988827	-0.0111732	0.988827	0	1	0	1	1	0	1	1	1	-1	1	1	1	1	-1	1	-1	1	1	2	2	1	1	0	2	1	1	0
AX-110409899	2B	110573187	2151.57	172	43	88	41	43	86	43	0.932611	-0.976711	1.04878	87	85	86	86	0.878794	1.02353	0.0235294	1.02353	0	1	0	1	1	0	1	1	1	1	1	1	1	1	1	1	0	1	1	2	2	1	1	0	2	1	1	0
AX-109371038	2B	111371100	2152.37	180	46	91	43	45	90	45	0.940719	-0.979601	1.06977	91.5	88.5	90	90	0.823063	1.0339	0.0338983	1.0339	0	1	0	1	1	0	1	1	1	1	1	1	1	1	-1	1	0	1	1	2	2	1	1	0	2	1	1	0
AX-111608888	2B	113165090	2154.17	178	45	90	43	44.5	89	44.5	0.966854	-0.988748	1.04651	90	88	89	89	0.880839	1.02273	0.0227273	1.02273	0	1	0	1	1	0	1	1	1	1	1	1	1	1	-1	1	0	1	1	2	2	1	1	0	2	1	1	0
AX-111654600	2B	115235546	2156.24	178	46	93	39	44.5	89	44.5	0.634412	-0.848099	1.17949	92.5	85.5	89	89	0.599811	1.08187	0.0818713	1.08187	0	1	0	1	1	0	1	1	1	1	1	1	1	1	-1	1	0	1	1	2	2	1	1	0	2	1	1	0
AX-110913830	2B	115380003	2156.38	173	40	90	43	43.25	86.5	43.25	0.823953	-0.935361	0.930233	85	88	86.5	86.5	0.81958	0.965909	-0.0340909	0.965909	0	1	0	-1	1	0	1	1	1	1	1	1	1	1	-1	1	0	1	1	2	2	1	1	0	2	1	1	0
AX-111458861	2B	116848708	2157.85	180	45	93	42	45	90	45	0.860708	-0.949929	1.07143	91.5	88.5	90	90	0.823063	1.0339	0.0338983	1.0339	0	1	0	1	1	0	1	1	1	1	1	1	1	1	-1	1	0	1	1	2	2	1	1	0	2	1	1	0
AX-108799498	2B	117343285	2158.34	178	45	89	44	44.5	89	44.5	0.994398	-0.998125	1.02273	89.5	88.5	89	89	0.940252	1.0113	0.0112994	1.0113	0	1	0	1	1	0	1	1	1	1	1	1	1	1	-1	1	0	1	1	2	2	1	1	0	2	1	1	0
AX-111109669	2B	117990136	2158.99	179	45	91	43	44.75	89.5	44.75	0.953624	-0.984149	1.04651	90.5	88.5	89.5	89.5	0.881169	1.0226	0.0225989	1.0226	0	1	0	1	1	0	1	1	1	1	1	1	1	1	-1	1	0	1	1	2	2	1	1	0	2	1	1	0
AX-109639586	2B	128657508	2169.66	178	45	90	43	44.5	89	44.5	0.966854	-0.988748	1.04651	90	88	89	89	0.880839	1.02273	0.0227273	1.02273	0	1	0	1	1	0	1	1	1	1	1	1	1	1	-1	1	0	1	1	2	2	1	1	0	2	1	1	0
AX-109933035	2B	130011251	2171.01	179	44	91	44	44.75	89.5	44.75	0.975174	-0.991608	1	89.5	89.5	89.5	89.5	1	1	0	1	0	1	0	1	1	0	1	1	1	1	1	1	1	1	-1	1	0	1	1	2	2	1	1	0	2	1	1	0
AX-109426374	2B	130392915	2171.39	178	44	93	41	44.5	89	44.5	0.794266	-0.923112	1.07317	90.5	87.5	89	89	0.822089	1.03429	0.0342857	1.03429	0	1	0	1	1	0	1	1	1	1	1	1	1	1	-1	1	0	1	1	2	2	1	1	0	2	1	1	0
AX-109302096	2B	154990723	2195.99	177	46	92	39	44.25	88.5	44.25	0.660172	-0.861385	1.17949	92	85	88.5	88.5	0.598782	1.08235	0.0823529	1.08235	0	1	0	1	1	0	1	1	1	1	1	1	1	1	2	1	0	1	1	2	2	1	1	0	2	1	1	0
AX-95099952	2B	157693798	2198.69	173	47	88	38	43.25	86.5	43.25	0.610047	-0.835025	1.23684	91	82	86.5	86.5	0.493813	1.10976	0.109756	1.10976	0	1	0	1	1	0	1	1	1	1	-1	1	1	1	-1	1	0	1	1	2	2	1	1	0	1	-1	1	0
AX-109837306	2B	177658640	2218.66	180	46	90	44	45	90	45	0.978023	-0.992582	1.04545	91	89	90	90	0.881497	1.02247	0.0224719	1.02247	0	1	0	1	1	0	1	1	1	1	1	1	1	1	2	1	0	1	1	2	2	1	1	0	2	1	1	0
AX-111050385	2B	390805939	2431.81	180	47	90	43	45	90	45	0.914947	-0.970328	1.09302	92	88	90	90	0.765594	1.04545	0.0454545	1.04545	0	1	0	1	1	0	1	1	1	1	1	1	1	1	2	1	0	1	1	2	2	1	1	0	2	1	1	0
AX-110030593	2B	395912472	2436.91	181	47	91	43	45.25	90.5	45.25	0.912871	-0.96957	1.09302	92.5	88.5	90.5	90.5	0.766224	1.0452	0.0451977	1.0452	0	1	0	1	1	0	1	1	1	1	1	1	1	1	2	1	0	1	1	2	2	1	1	0	2	1	1	0
AX-95166376	2B	399353854	2440.35	181	47	91	43	45.25	90.5	45.25	0.912871	-0.96957	1.09302	92.5	88.5	90.5	90.5	0.766224	1.0452	0.0451977	1.0452	0	1	0	1	1	0	1	1	1	1	1	1	1	1	2	1	0	1	1	2	2	1	1	0	2	1	1	0
AX-110463107	2B	405656446	2446.66	181	47	91	43	45.25	90.5	45.25	0.912871	-0.96957	1.09302	92.5	88.5	90.5	90.5	0.766224	1.0452	0.0451977	1.0452	0	1	0	1	1	0	1	1	1	1	1	1	1	1	2	1	0	1	1	2	2	1	1	0	2	1	1	0
AX-108884726	2B	406114925	2447.11	180	47	90	43	45	90	45	0.914947	-0.970328	1.09302	92	88	90	90	0.765594	1.04545	0.0454545	1.04545	0	1	0	1	1	0	1	1	1	1	1	1	1	1	2	1	0	1	1	2	2	1	1	0	2	1	1	0
AX-110443918	2B	409883668	2450.88	180	47	90	43	45	90	45	0.914947	-0.970328	1.09302	92	88	90	90	0.765594	1.04545	0.0454545	1.04545	0	1	0	1	1	0	1	1	1	1	1	1	-1	1	2	1	0	1	1	2	2	1	1	0	2	1	1	0
AX-111190808	2B	414071323	2455.07	181	47	91	43	45.25	90.5	45.25	0.912871	-0.96957	1.09302	92.5	88.5	90.5	90.5	0.766224	1.0452	0.0451977	1.0452	0	1	0	1	1	0	1	1	1	1	1	1	1	1	2	1	0	1	1	2	2	1	1	0	2	1	1	0
AX-109496660	2B	415028275	2456.03	176	45	89	42	44	88	44	0.939413	-0.979137	1.07143	89.5	86.5	88	88	0.821098	1.03468	0.0346821	1.03468	0	1	0	1	1	0	1	1	1	1	1	-1	2	1	2	1	0	-1	1	2	2	1	1	0	2	1	1	0
AX-110429143	2B	415360166	2456.36	181	47	91	43	45.25	90.5	45.25	0.912871	-0.96957	1.09302	92.5	88.5	90.5	90.5	0.766224	1.0452	0.0451977	1.0452	0	1	0	1	1	0	1	1	1	1	1	1	1	1	2	1	0	1	1	2	2	1	1	0	2	1	1	0
AX-109506225	2B	419628941	2460.63	180	47	91	42	45	90	45	0.860708	-0.949929	1.11905	92.5	87.5	90	90	0.709388	1.05714	0.0571429	1.05714	0	1	0	1	1	0	1	1	1	1	1	1	1	1	2	1	0	1	1	2	2	1	1	0	2	1	1	0
AX-111682299	2B	419659310	2460.66	181	47	92	42	45.25	90.5	45.25	0.849605	-0.945595	1.11905	93	88	90.5	90.5	0.710156	1.05682	0.0568182	1.05682	0	1	0	1	1	0	1	1	1	1	1	1	1	1	2	1	0	1	1	2	2	1	1	0	2	1	1	0
AX-111257016	2B	420304213	2461.3	179	47	90	42	44.75	89.5	44.75	0.867224	-0.952446	1.11905	92	87	89.5	89.5	0.708614	1.05747	0.0574713	1.05747	0	1	0	1	1	0	1	1	1	1	1	1	1	1	2	1	0	1	1	2	2	1	1	0	2	1	1	0
AX-109921058	2B	421260553	2462.26	179	46	92	41	44.75	89.5	44.75	0.810992	-0.930068	1.12195	92	87	89.5	89.5	0.708614	1.05747	0.0574713	1.05747	0	1	0	1	1	0	1	1	1	1	1	1	1	1	-1	1	0	1	1	2	2	1	1	0	2	1	1	0
AX-109535680	2B	422235785	2463.24	180	47	91	42	45	90	45	0.860708	-0.949929	1.11905	92.5	87.5	90	90	0.709388	1.05714	0.0571429	1.05714	0	1	0	1	1	0	1	1	1	1	1	1	1	1	1	1	0	1	1	2	2	1	1	0	2	1	1	0
AX-111483767	2B	422965790	2463.97	181	47	92	42	45.25	90.5	45.25	0.849605	-0.945595	1.11905	93	88	90.5	90.5	0.710156	1.05682	0.0568182	1.05682	0	1	0	1	1	0	1	1	1	1	1	1	1	1	2	1	0	1	1	2	2	1	1	0	2	1	1	0
AX-111140614	2B	423235978	2464.24	181	47	92	42	45.25	90.5	45.25	0.849605	-0.945595	1.11905	93	88	90.5	90.5	0.710156	1.05682	0.0568182	1.05682	0	1	0	1	1	0	1	1	1	1	1	1	1	1	2	1	0	1	1	2	2	1	1	0	2	1	1	0
AX-110066081	2B	423951704	2464.95	179	47	92	40	44.75	89.5	44.75	0.70923	-0.885312	1.175	93	86	89.5	89.5	0.600832	1.0814	0.0813953	1.0814	0	1	0	1	1	0	1	1	1	1	1	1	1	1	2	1	0	1	1	2	2	1	1	0	2	1	1	0
AX-109340415	2B	424650712	2465.65	181	47	92	42	45.25	90.5	45.25	0.849605	-0.945595	1.11905	93	88	90.5	90.5	0.710156	1.05682	0.0568182	1.05682	0	1	0	1	1	0	1	1	1	1	1	1	1	1	2	1	0	1	1	2	2	1	1	0	2	1	1	0
AX-109048108	2B	424916275	2465.92	163	47	84	32	40.75	81.5	40.75	0.232921	-0.513623	1.46875	89	74	81.5	81.5	0.240038	1.2027	0.202703	1.2027	0	1	0	1	1	0	1	1	1	1	1	1	0	1	2	1	0	1	1	-1	2	1	1	0	2	1	1	0
AX-109582956	2B	425502702	2466.5	180	47	91	42	45	90	45	0.860708	-0.949929	1.11905	92.5	87.5	90	90	0.709388	1.05714	0.0571429	1.05714	0	1	0	1	1	0	1	1	1	1	1	1	1	1	2	1	0	1	1	2	2	1	1	0	2	1	1	0
AX-111561046	2B	425876715	2466.88	175	47	90	38	43.75	87.5	43.75	0.586088	-0.821651	1.23684	92	83	87.5	87.5	0.496292	1.10843	0.108434	1.10843	0	1	0	1	1	0	1	1	1	1	1	1	1	1	-1	1	0	1	1	2	2	1	1	0	2	1	1	0
AX-111503986	2B	426597162	2467.6	181	47	91	43	45.25	90.5	45.25	0.912871	-0.96957	1.09302	92.5	88.5	90.5	90.5	0.766224	1.0452	0.0451977	1.0452	0	1	0	1	1	0	1	1	1	1	1	1	1	1	2	1	0	1	1	2	2	1	1	0	2	1	1	0
AX-109392008	2B	427036307	2468.04	180	46	95	39	45	90	45	0.57695	-0.816405	1.17949	93.5	86.5	90	90	0.601845	1.08092	0.0809249	1.08092	0	1	0	1	1	0	1	1	1	1	1	1	1	1	1	1	0	1	1	2	2	1	1	0	2	1	1	0
AX-111156102	2B	427410746	2468.41	178	44	91	43	44.5	89	44.5	0.950695	-0.983122	1.02326	89.5	88.5	89	89	0.940252	1.0113	0.0112994	1.0113	0	1	0	1	1	0	1	1	1	1	1	1	1	1	2	1	0	1	1	2	2	1	1	0	2	1	1	0
AX-109290889	2B	427947473	2468.95	179	46	91	42	44.75	89.5	44.75	0.89179	-0.961771	1.09524	91.5	87.5	89.5	89.5	0.76496	1.04571	0.0457143	1.04571	0	1	0	1	1	0	1	1	1	1	1	1	1	1	2	1	0	1	1	2	2	1	1	0	2	1	1	0
AX-109344537	2B	428592268	2469.59	175	46	91	38	43.75	87.5	43.75	0.603075	-0.831188	1.21053	91.5	83.5	87.5	87.5	0.54535	1.09581	0.0958084	1.09581	0	1	0	1	1	0	1	1	1	1	1	1	1	1	2	1	0	1	1	2	2	1	1	0	2	1	1	0
AX-111688164	2B	429116480	2470.12	177	47	90	40	44.25	88.5	44.25	0.739146	-0.899103	1.175	92	85	88.5	88.5	0.598782	1.08235	0.0823529	1.08235	0	1	0	1	1	0	1	1	1	1	1	1	1	1	2	1	0	1	1	2	2	1	1	0	2	1	1	0
AX-108956436	2B	429515074	2470.52	169	47	101	21	42.25	84.5	42.25	0.000730418	1.41073	2.2381	97.5	71.5	84.5	84.5	0.0455003	1.36364	0.363636	1.36364	0	1	0	1	1	0	1	1	1	1	1	1	1	1	1	1	0	1	1	-1	2	1	1	0	2	1	1	0
AX-111735530	2B	430242427	2471.24	181	47	92	42	45.25	90.5	45.25	0.849605	-0.945595	1.11905	93	88	90.5	90.5	0.710156	1.05682	0.0568182	1.05682	0	1	0	1	1	0	1	1	1	1	1	1	1	1	2	1	0	1	1	2	2	1	1	0	2	1	1	0
AX-110400548	2B	430743764	2471.74	178	47	91	40	44.5	89	44.5	0.725986	-0.893106	1.175	92.5	85.5	89	89	0.599811	1.08187	0.0818713	1.08187	0	1	0	1	1	0	1	1	1	1	1	1	1	1	-1	1	0	1	1	2	2	1	1	0	2	1	1	0
AX-110959136	2B	431032642	2472.03	176	46	88	42	44	88	44	0.913101	-0.969654	1.09524	90	86	88	88	0.763025	1.04651	0.0465116	1.04651	0	1	0	1	1	0	-1	1	1	1	-1	1	-1	1	2	1	0	1	1	2	2	1	1	0	2	1	1	0
AX-111461166	2B	431634992	2472.63	168	47	90	31	42	84	42	0.141936	-0.348279	1.51613	92	76	84	84	0.217044	1.21053	0.210526	1.21053	0	1	0	1	1	0	1	1	1	1	1	1	1	1	2	1	0	1	1	-1	2	1	1	0	-1	1	1	0
AX-110519757	2B	433175613	2474.18	173	47	88	38	43.25	86.5	43.25	0.610047	-0.835025	1.23684	91	82	86.5	86.5	0.493813	1.10976	0.109756	1.10976	0	1	0	1	1	0	1	1	1	1	1	1	1	1	2	1	0	1	1	2	2	1	1	0	2	1	1	0
AX-111228210	2B	433794909	2474.79	179	47	90	42	44.75	89.5	44.75	0.867224	-0.952446	1.11905	92	87	89.5	89.5	0.708614	1.05747	0.0574713	1.05747	0	1	0	1	1	0	1	1	1	1	1	1	1	1	2	1	0	1	1	2	2	1	1	0	2	1	1	0
AX-109904652	2B	434828710	2475.83	179	47	91	41	44.75	89.5	44.75	0.797513	-0.924474	1.14634	92.5	86.5	89.5	89.5	0.65382	1.06936	0.0693642	1.06936	0	-1	0	1	1	0	1	1	1	1	1	1	1	1	2	1	0	1	1	2	2	1	1	0	2	1	1	0
AX-111045653	2B	436520872	2477.52	181	47	92	42	45.25	90.5	45.25	0.849605	-0.945595	1.11905	93	88	90.5	90.5	0.710156	1.05682	0.0568182	1.05682	0	1	0	1	1	0	1	1	1	1	1	1	1	1	2	1	0	1	1	2	2	1	1	0	2	1	1	0
AX-111007493	2B	436879717	2477.88	181	47	92	42	45.25	90.5	45.25	0.849605	-0.945595	1.11905	93	88	90.5	90.5	0.710156	1.05682	0.0568182	1.05682	0	1	0	1	1	0	1	1	1	1	1	1	1	1	2	1	0	1	1	2	2	1	1	0	2	1	1	0
AX-109820431	2B	437383500	2478.38	178	42	93	43	44.5	89	44.5	0.830778	-0.938114	0.976744	88.5	89.5	89	89	0.940252	0.988827	-0.0111732	0.988827	0	1	0	1	1	0	1	1	1	1	1	1	1	1	2	1	0	1	1	2	2	1	1	0	2	1	1	0
AX-108899106	2B	441180994	2482.18	180	47	90	43	45	90	45	0.914947	-0.970328	1.09302	92	88	90	90	0.765594	1.04545	0.0454545	1.04545	0	1	0	1	1	0	1	1	1	1	1	1	1	1	2	1	0	1	1	2	2	1	1	0	2	1	1	0
AX-94586951	2B	443159960	2484.16	176	46	88	42	44	88	44	0.913101	-0.969654	1.09524	90	86	88	88	0.763025	1.04651	0.0465116	1.04651	0	1	0	1	1	0	1	1	1	1	1	2	1	1	2	1	0	1	1	2	2	1	1	0	2	1	1	0
AX-108733350	2B	445897529	2486.9	179	46	90	43	44.75	89.5	44.75	0.948311	-0.982284	1.06977	91	88	89.5	89.5	0.822578	1.03409	0.0340909	1.03409	0	1	0	1	1	0	1	1	1	1	1	1	1	1	2	1	0	1	1	2	2	1	1	0	2	1	1	0
AX-108798195	2B	448398325	2489.4	179	47	90	42	44.75	89.5	44.75	0.867224	-0.952446	1.11905	92	87	89.5	89.5	0.708614	1.05747	0.0574713	1.05747	0	1	0	1	1	0	1	1	1	1	1	1	1	1	2	1	0	1	1	2	2	1	1	0	2	1	1	0
AX-110996334	2B	449164364	2490.16	179	44	92	43	44.75	89.5	44.75	0.927355	-0.974825	1.02326	90	89	89.5	89.5	0.940419	1.01124	0.011236	1.01124	0	1	0	1	1	0	1	1	1	1	1	1	1	1	2	1	0	1	1	2	2	1	1	0	2	1	1	0
AX-111536130	2B	453264124	2494.26	179	47	90	42	44.75	89.5	44.75	0.867224	-0.952446	1.11905	92	87	89.5	89.5	0.708614	1.05747	0.0574713	1.05747	0	1	0	1	1	0	1	1	1	1	1	1	1	1	2	1	0	1	1	2	2	1	1	0	2	-1	1	0
AX-109513912	2B	454006048	2495.01	180	45	92	43	45	90	45	0.935507	-0.977746	1.04651	91	89	90	90	0.881497	1.02247	0.0224719	1.02247	0	1	0	1	1	0	1	1	1	1	1	1	1	1	2	1	0	1	1	2	2	1	1	0	2	1	1	0
AX-109403355	2B	455474435	2496.47	180	47	91	42	45	90	45	0.860708	-0.949929	1.11905	92.5	87.5	90	90	0.709388	1.05714	0.0571429	1.05714	0	1	0	1	1	0	1	1	1	1	1	1	1	1	2	1	0	1	1	2	2	1	1	0	2	1	1	0
AX-109909462	2B	455610242	2496.61	174	47	87	40	43.5	87	43.5	0.754569	-0.905997	1.175	90.5	83.5	87	87	0.595648	1.08383	0.0838323	1.08383	0	1	0	1	1	0	1	-1	1	1	1	1	1	1	-1	1	0	1	1	2	2	1	1	0	2	1	1	0
AX-109380038	2B	456013459	2497.01	179	45	92	42	44.75	89.5	44.75	0.886821	-0.959906	1.07143	91	88	89.5	89.5	0.822578	1.03409	0.0340909	1.03409	0	1	0	1	1	0	1	1	1	1	1	1	-1	1	2	1	0	1	1	2	2	1	1	0	2	1	1	0
AX-109406051	2B	457333642	2498.33	180	46	91	43	45	90	45	0.940719	-0.979601	1.06977	91.5	88.5	90	90	0.823063	1.0339	0.0338983	1.0339	0	1	0	1	1	0	1	1	1	1	1	1	-1	1	2	1	0	1	1	2	2	1	1	0	2	1	1	0
AX-111599386	2B	457596300	2498.6	181	46	92	43	45.25	90.5	45.25	0.928128	-0.975103	1.06977	92	89	90.5	90.5	0.823545	1.03371	0.0337079	1.03371	0	1	0	1	1	0	1	1	1	1	1	1	1	1	2	1	0	1	1	2	2	1	1	0	2	1	1	0
AX-111029824	2B	458092952	2499.09	178	47	88	43	44.5	89	44.5	0.903821	-0.966244	1.09302	91	87	89	89	0.76432	1.04598	0.045977	1.04598	0	1	-1	1	1	0	1	1	1	1	1	1	-1	1	2	1	0	1	1	2	2	1	1	0	2	1	1	0
AX-109983420	2B	459479288	2500.48	179	47	91	41	44.75	89.5	44.75	0.797513	-0.924474	1.14634	92.5	86.5	89.5	89.5	0.65382	1.06936	0.0693642	1.06936	0	1	0	1	1	0	1	1	1	1	1	1	1	1	-1	1	0	1	1	2	2	1	1	0	2	1	1	0
AX-109325753	2B	459803014	2500.8	177	43	91	43	44.25	88.5	44.25	0.931815	-0.976426	1	88.5	88.5	88.5	88.5	1	1	0	1	0	1	0	1	1	0	1	1	1	1	1	1	1	1	2	1	0	1	1	2	2	1	1	0	2	1	1	0
AX-110674570	2B	460377207	2501.38	181	47	91	43	45.25	90.5	45.25	0.912871	-0.96957	1.09302	92.5	88.5	90.5	90.5	0.766224	1.0452	0.0451977	1.0452	0	1	0	1	1	0	1	1	1	1	1	1	1	1	2	1	0	1	1	2	2	1	1	0	2	1	1	0
AX-110447694	2B	461092490	2502.09	181	47	91	43	45.25	90.5	45.25	0.912871	-0.96957	1.09302	92.5	88.5	90.5	90.5	0.766224	1.0452	0.0451977	1.0452	0	1	0	1	1	0	1	1	1	1	1	1	1	1	2	1	0	1	1	2	2	1	1	0	2	1	1	0
AX-111575379	2B	461886409	2502.89	175	47	95	33	43.75	87.5	43.75	0.171554	-0.411544	1.42424	94.5	80.5	87.5	87.5	0.289918	1.17391	0.173913	1.17391	0	1	0	1	1	0	1	1	1	1	1	1	1	1	1	1	0	1	1	2	2	1	1	0	2	1	1	0
AX-111563920	2B	462944142	2503.94	181	47	91	43	45.25	90.5	45.25	0.912871	-0.96957	1.09302	92.5	88.5	90.5	90.5	0.766224	1.0452	0.0451977	1.0452	0	1	0	1	1	0	1	1	1	1	1	1	1	1	2	1	0	1	1	2	2	1	1	0	2	1	1	0
AX-111489579	2B	463455498	2504.46	181	47	91	43	45.25	90.5	45.25	0.912871	-0.96957	1.09302	92.5	88.5	90.5	90.5	0.766224	1.0452	0.0451977	1.0452	0	1	0	1	1	0	1	1	1	1	1	1	1	1	2	1	0	1	1	2	2	1	1	0	2	1	1	0
AX-110017170	2B	464442409	2505.44	178	48	90	40	44.5	89	44.5	0.690191	-0.876228	1.2	93	85	89	89	0.548756	1.09412	0.0941176	1.09412	0	1	0	1	1	0	1	1	1	1	1	1	1	1	2	1	0	1	1	2	2	1	1	0	2	1	1	0
AX-108790673	2B	482049712	2523.05	181	45	94	42	45.25	90.5	45.25	0.831035	-0.938218	1.07143	92	89	90.5	90.5	0.823545	1.03371	0.0337079	1.03371	0	1	0	1	1	0	1	1	1	1	1	1	1	1	2	1	0	1	1	2	2	1	1	0	2	1	1	0
AX-110983186	2B	486061007	2527.06	174	47	90	37	43.5	87	43.5	0.50755	-0.773624	1.27027	92	82	87	87	0.448392	1.12195	0.121951	1.12195	0	1	0	1	1	0	1	1	1	1	1	1	1	1	1	1	0	1	1	2	2	1	1	0	2	1	1	0
AX-110430269	2B	487866767	2528.87	172	45	89	38	43	86	43	0.677372	-0.86997	1.18421	89.5	82.5	86	86	0.593518	1.08485	0.0848485	1.08485	0	1	0	1	1	0	1	1	1	1	1	1	-1	1	2	1	0	1	1	2	2	1	1	0	2	1	1	-1
AX-111757791	2B	489262863	2530.26	180	46	92	42	45	90	45	0.875173	-0.955492	1.09524	92	88	90	90	0.765594	1.04545	0.0454545	1.04545	0	1	0	1	1	0	1	1	1	1	1	1	1	1	2	1	0	1	1	2	2	1	1	0	2	1	1	0
AX-111716247	2B	507508283	2548.51	174	49	90	35	43.5	87	43.5	0.292326	-0.589454	1.4	94	80	87	87	0.288537	1.175	0.175	1.175	0	1	0	1	1	0	1	1	1	1	1	1	1	1	-1	1	0	1	1	2	2	1	1	0	-1	0	1	0
AX-109279699	2B	512174586	2553.17	179	49	88	42	44.75	89.5	44.75	0.741646	-0.900231	1.16667	93	86	89.5	89.5	0.600832	1.0814	0.0813953	1.0814	0	1	0	1	1	0	1	1	1	1	1	1	1	1	2	1	0	1	1	2	2	1	1	0	2	0	1	0
AX-111029571	2B	524002281	2565	178	49	92	37	44.5	89	44.5	0.402479	-0.696197	1.32432	95	83	89	89	0.368419	1.14458	0.144578	1.14458	0	1	0	1	1	0	1	1	1	1	1	1	1	1	1	1	0	1	1	2	2	1	1	0	2	0	1	0
AX-95158415	2B	529257684	2570.26	179	49	89	41	44.75	89.5	44.75	0.697443	-0.879717	1.19512	93.5	85.5	89.5	89.5	0.549875	1.09357	0.0935673	1.09357	0	1	0	1	1	0	1	1	1	1	1	1	1	1	2	1	0	1	1	2	2	1	1	0	2	0	1	0
AX-110064241	2B	539807448	2580.81	178	49	90	39	44.5	89	44.5	0.563812	-0.808717	1.25641	94	84	89	89	0.453537	1.11905	0.119048	1.11905	0	1	0	1	1	0	1	1	1	1	1	1	1	1	1	1	0	1	1	1	2	1	1	0	2	0	-1	0
AX-108779261	2B	546624638	2587.62	181	50	90	41	45.25	90.5	45.25	0.637452	-0.849694	1.21951	95	86	90.5	90.5	0.503518	1.10465	0.104651	1.10465	0	1	0	1	1	0	1	1	1	1	1	1	1	1	0	1	0	1	1	2	2	1	1	0	2	0	1	0
AX-111167874	2B	547007986	2588.01	180	49	85	46	45	90	45	0.720523	-0.890585	1.06522	91.5	88.5	90	90	0.823063	1.0339	0.0338983	1.0339	0	1	0	1	1	0	1	1	1	1	1	1	1	1	2	1	0	1	1	2	2	1	1	0	2	0	1	0
AX-89734740	2B	547910322	2588.91	180	50	89	41	45	90	45	0.630583	-0.846077	1.21951	94.5	85.5	90	90	0.502335	1.10526	0.105263	1.10526	0	1	0	1	1	0	1	1	1	1	1	1	1	1	0	1	0	1	1	2	2	1	1	0	2	0	1	0
AX-111063291	2B	549157401	2590.16	176	48	89	39	44	88	44	0.624009	-0.842579	1.23077	92.5	83.5	88	88	0.497518	1.10778	0.107784	1.10778	0	1	0	1	1	0	1	1	1	1	1	1	1	1	-1	1	0	1	1	-1	2	1	1	0	2	0	1	0
AX-110426534	2B	549307092	2590.31	179	49	90	40	44.75	89.5	44.75	0.634253	-0.848015	1.225	94	85	89.5	89.5	0.501144	1.10588	0.105882	1.10588	0	1	0	1	1	0	1	1	1	1	1	1	1	1	2	1	0	1	1	2	2	1	1	0	2	0	1	0
AX-108906314	2B	550396678	2591.4	180	50	89	41	45	90	45	0.630583	-0.846077	1.21951	94.5	85.5	90	90	0.502335	1.10526	0.105263	1.10526	0	1	0	1	1	0	1	1	1	1	1	1	1	1	0	1	0	1	1	2	2	1	1	0	2	0	1	0
AX-109846380	2B	552982900	2593.98	157	50	72	35	39.25	78.5	39.25	0.13927	-0.341951	1.42857	86	71	78.5	78.5	0.231256	1.21127	0.211268	1.21127	0	1	0	-1	-1	0	-1	1	1	-1	1	-1	1	1	0	1	0	1	-1	-1	2	-1	-1	0	2	0	-1	0
AX-111763421	2B	553605233	2594.61	175	49	87	39	43.75	87.5	43.75	0.563107	-0.808299	1.25641	92.5	82.5	87.5	87.5	0.449692	1.12121	0.121212	1.12121	0	1	0	1	1	0	1	1	1	1	1	1	1	1	2	1	0	1	1	1	2	1	1	0	2	0	1	0
AX-110933437	2B	555089999	2596.09	179	47	89	43	44.75	89.5	44.75	0.911942	-0.96923	1.09302	91.5	87.5	89.5	89.5	0.76496	1.04571	0.0457143	1.04571	0	1	0	1	1	0	1	1	1	1	1	1	1	1	2	1	0	1	1	2	2	1	1	0	2	0	1	1
AX-109582793	2B	555504458	2596.5	179	48	89	42	44.75	89.5	44.75	0.815535	-0.931933	1.14286	92.5	86.5	89.5	89.5	0.65382	1.06936	0.0693642	1.06936	0	1	0	1	1	0	1	1	1	1	1	1	-1	1	2	1	0	1	1	2	2	1	1	0	2	0	1	1
AX-109393067	2B	560183014	2601.18	172	47	90	35	43	86	43	0.359423	-0.658429	1.34286	92	80	86	86	0.360196	1.15	0.15	1.15	0	1	0	1	1	0	1	1	1	1	1	1	1	1	2	1	0	1	1	1	2	1	1	0	2	0	1	1
AX-108982891	2B	560264243	2601.26	178	46	90	42	44.5	89	44.5	0.903821	-0.966244	1.09524	91	87	89	89	0.76432	1.04598	0.045977	1.04598	0	1	0	1	1	0	1	1	1	1	1	1	1	1	2	1	0	1	1	2	2	1	1	0	2	0	1	1
AX-109544284	2B	560459846	2601.46	178	46	90	42	44.5	89	44.5	0.903821	-0.966244	1.09524	91	87	89	89	0.76432	1.04598	0.045977	1.04598	0	1	1	1	1	0	1	1	1	1	1	1	1	1	2	1	0	1	1	2	2	1	1	0	2	0	1	1
AX-109853315	2B	561262081	2602.26	178	48	89	41	44.5	89	44.5	0.759359	-0.908109	1.17073	92.5	85.5	89	89	0.599811	1.08187	0.0818713	1.08187	0	1	0	1	1	0	1	1	1	1	1	1	-1	1	1	1	0	1	1	2	2	1	1	0	2	0	1	1
AX-111590492	2B	562211963	2603.21	180	48	89	43	45	90	45	0.860708	-0.949929	1.11628	92.5	87.5	90	90	0.709388	1.05714	0.0571429	1.05714	0	1	0	1	1	0	1	1	1	1	1	1	-1	1	2	1	0	1	1	2	2	1	1	0	2	0	1	1
AX-108843759	2B	564920289	2605.92	179	48	92	39	44.75	89.5	44.75	0.593127	-0.825636	1.23077	94	85	89.5	89.5	0.501144	1.10588	0.105882	1.10588	0	1	0	1	1	0	1	1	1	1	1	1	1	1	1	1	0	1	1	-1	2	1	1	0	2	0	1	1
AX-111555027	2B	566424468	2607.42	181	50	91	40	45.25	90.5	45.25	0.57393	-0.814653	1.25	95.5	85.5	90.5	90.5	0.457304	1.11696	0.116959	1.11696	0	1	0	1	1	0	1	1	1	1	1	1	1	1	0	1	0	1	1	2	2	1	1	0	2	0	1	1
AX-94943179	2B	566627471	2607.63	174	39	95	40	43.5	87	43.5	0.476456	-0.752522	0.975	86.5	87.5	87	87	0.93957	0.988571	-0.0114286	0.988571	0	1	0	1	1	0	1	1	1	1	1	1	1	1	1	1	0	1	1	2	2	1	1	0	2	0	1	1
AX-110199373	2B	568009990	2609.01	176	50	87	39	44	88	44	0.49715	-0.766714	1.28205	93.5	82.5	88	88	0.407016	1.13333	0.133333	1.13333	0	1	0	1	1	0	1	1	1	1	1	1	-1	1	0	1	0	1	1	-1	2	1	1	0	2	0	1	1
AX-110425178	2B	568625945	2609.63	176	44	92	40	44	88	44	0.7613	-0.908961	1.1	90	86	88	88	0.763025	1.04651	0.0465116	1.04651	0	1	0	1	1	0	1	1	1	1	1	1	1	1	-1	1	0	1	1	2	2	1	1	-1	2	0	1	1
AX-110064360	2B	569129018	2610.13	181	50	90	41	45.25	90.5	45.25	0.637452	-0.849694	1.21951	95	86	90.5	90.5	0.503518	1.10465	0.104651	1.10465	0	1	0	1	1	0	1	1	1	1	1	1	1	1	0	1	0	1	1	2	2	1	1	0	2	0	1	1
AX-108897178	2B	569485690	2610.49	179	50	90	39	44.75	89.5	44.75	0.50724	-0.773421	1.28205	95	84	89.5	89.5	0.410975	1.13095	0.130952	1.13095	0	1	0	1	1	0	1	1	1	1	1	1	1	1	0	1	0	1	1	-1	2	1	1	0	2	0	1	1
AX-111026116	2B	579565661	2620.57	174	48	85	41	43.5	87	43.5	0.720661	-0.890649	1.17073	90.5	83.5	87	87	0.595648	1.08383	0.0838323	1.08383	0	1	0	1	1	0	1	1	1	1	1	1	1	1	0	1	0	1	1	2	2	1	1	0	2	0	1	1
AX-109411819	2B	581478789	2622.48	172	42	89	41	43	86	43	0.895418	-0.963126	1.02439	86.5	85.5	86	86	0.939221	1.0117	0.0116959	1.0117	-1	1	0	1	1	-1	1	1	1	1	1	1	1	1	0	1	1	-1	1	2	2	1	1	0	2	0	-1	-1
AX-109624315	2B	584965845	2625.97	177	46	94	37	44.25	88.5	44.25	0.449583	-0.733142	1.24324	93	84	88.5	88.5	0.498735	1.10714	0.107143	1.10714	1	1	0	1	1	0	1	1	1	1	1	1	-1	1	0	1	0	1	1	1	2	1	1	0	2	0	1	1
AX-109822114	2B	595010160	2636.01	179	48	92	39	44.75	89.5	44.75	0.593127	-0.825636	1.23077	94	85	89.5	89.5	0.501144	1.10588	0.105882	1.10588	0	1	0	1	1	0	1	1	1	1	1	1	1	1	0	1	0	1	1	-1	2	1	1	0	2	0	1	1
AX-109831206	2B	602430467	2643.43	164	43	82	39	41	82	41	0.907047	-0.967433	1.10256	84	80	82	82	0.754776	1.05	0.05	1.05	0	1	0	1	1	0	1	1	1	1	1	-1	-1	-1	0	1	0	1	1	2	2	1	-1	0	2	0	1	1
AX-108926581	2B	609757868	2650.76	181	49	91	41	45.25	90.5	45.25	0.700225	-0.881046	1.19512	94.5	86.5	90.5	90.5	0.552087	1.09249	0.0924855	1.09249	0	1	0	1	1	0	1	1	1	1	1	1	1	1	2	1	0	1	1	2	2	1	1	0	2	0	1	1
AX-111715747	2B	610691577	2651.69	181	49	91	41	45.25	90.5	45.25	0.700225	-0.881046	1.19512	94.5	86.5	90.5	90.5	0.552087	1.09249	0.0924855	1.09249	0	1	0	1	1	0	1	1	1	1	1	1	1	1	2	1	0	1	1	2	2	1	1	0	2	0	1	1
AX-111561311	2B	611276060	2652.28	181	49	90	42	45.25	90.5	45.25	0.760727	-0.90871	1.16667	94	87	90.5	90.5	0.60285	1.08046	0.0804598	1.08046	0	1	0	1	1	0	1	1	1	1	1	1	1	1	2	1	0	1	1	2	2	1	1	0	2	0	1	1
AX-110439040	2B	611282001	2652.28	181	49	91	41	45.25	90.5	45.25	0.700225	-0.881046	1.19512	94.5	86.5	90.5	90.5	0.552087	1.09249	0.0924855	1.09249	0	1	0	1	1	0	1	1	1	1	1	1	1	1	2	1	0	1	1	2	2	1	1	0	2	0	1	1
AX-109516447	2B	612873108	2653.87	178	45	92	41	44.5	89	44.5	0.826123	-0.936239	1.09756	91	87	89	89	0.76432	1.04598	0.045977	1.04598	0	1	0	1	1	0	1	1	1	1	1	1	1	1	2	1	0	1	1	2	2	1	1	0	2	0	1	1
AX-111507200	2B	613255706	2654.26	179	49	91	39	44.75	89.5	44.75	0.557775	-0.805123	1.25641	94.5	84.5	89.5	89.5	0.454801	1.11834	0.118343	1.11834	0	1	0	1	1	0	1	1	1	1	1	1	1	1	2	1	0	1	1	2	2	1	1	0	2	0	1	1
AX-110607918	2B	613917550	2654.92	180	49	90	41	45	90	45	0.700784	-0.881313	1.19512	94	86	90	90	0.550985	1.09302	0.0930233	1.09302	0	1	0	1	1	0	1	1	1	1	1	1	1	1	2	1	0	1	1	2	2	1	1	0	2	0	1	1
AX-108910513	2B	614900284	2655.9	170	47	83	40	42.5	85	42.5	0.715128	-0.888076	1.175	88.5	81.5	85	85	0.591354	1.08589	0.0858896	1.08589	-1	1	0	1	1	0	1	1	1	1	1	1	1	1	1	1	0	1	1	2	2	-1	1	0	2	0	1	1
AX-109856353	2B	615364194	2656.36	181	49	91	41	45.25	90.5	45.25	0.700225	-0.881046	1.19512	94.5	86.5	90.5	90.5	0.552087	1.09249	0.0924855	1.09249	0	1	0	1	1	0	1	1	1	1	1	1	1	1	2	1	0	1	1	2	2	1	1	0	2	0	1	1
AX-109973094	2B	616966573	2657.97	179	49	93	37	44.75	89.5	44.75	0.390104	-0.685773	1.32432	95.5	83.5	89.5	89.5	0.36976	1.14371	0.143713	1.14371	0	1	0	1	1	0	1	1	1	1	1	1	1	1	2	1	0	1	1	1	2	1	1	0	2	0	1	1
AX-110075779	2B	617931451	2658.93	177	49	93	35	44.25	88.5	44.25	0.262854	-0.553979	1.4	95.5	81.5	88.5	88.5	0.29266	1.17178	0.171779	1.17178	0	1	0	1	1	0	1	1	1	1	1	1	1	1	1	1	0	1	1	-1	2	1	1	0	2	0	1	1
AX-108785918	2B	619634652	2660.63	181	49	91	41	45.25	90.5	45.25	0.700225	-0.881046	1.19512	94.5	86.5	90.5	90.5	0.552087	1.09249	0.0924855	1.09249	0	1	0	1	1	0	1	1	1	1	1	1	1	1	2	1	0	1	1	2	2	1	1	0	2	0	1	1
AX-109596529	2B	620077866	2661.08	180	49	91	40	45	90	45	0.630583	-0.846077	1.225	94.5	85.5	90	90	0.502335	1.10526	0.105263	1.10526	0	1	0	1	1	0	1	1	1	1	1	1	1	1	2	1	0	1	1	2	2	1	1	0	2	0	1	1
AX-111169101	2B	620619423	2661.62	180	49	92	39	45	90	45	0.548812	-0.799715	1.25641	95	85	90	90	0.456057	1.11765	0.117647	1.11765	0	1	0	1	1	0	1	1	1	1	1	1	1	1	2	1	0	1	1	2	2	1	1	0	2	0	1	1
AX-111030988	2B	621107807	2662.11	172	49	86	37	43	86	43	0.432917	-0.720533	1.32432	92	80	86	86	0.360196	1.15	0.15	1.15	0	1	0	1	1	0	1	1	1	-1	1	1	1	1	2	1	0	1	1	1	2	1	1	0	-1	0	1	-1
AX-110977650	2B	621665677	2662.67	180	48	91	41	45	90	45	0.753269	-0.905421	1.17073	93.5	86.5	90	90	0.601845	1.08092	0.0809249	1.08092	0	1	0	1	1	0	1	1	1	1	1	1	1	1	2	1	0	1	1	2	2	1	1	0	2	0	1	1
AX-111233617	2B	636413723	2677.41	179	49	95	35	44.75	89.5	44.75	0.238601	-0.521666	1.4	96.5	82.5	89.5	89.5	0.295372	1.1697	0.169697	1.1697	0	1	0	1	1	0	1	1	1	1	1	1	1	1	-1	1	0	1	1	1	2	1	2	0	2	0	1	1
AX-108773165	2B	646890531	2687.89	181	47	93	41	45.25	90.5	45.25	0.764942	-0.910554	1.14634	93.5	87.5	90.5	90.5	0.655614	1.06857	0.0685714	1.06857	0	1	0	1	1	0	1	1	1	1	1	1	1	1	2	1	0	1	1	2	2	1	2	0	2	0	1	1
AX-111058825	2B	648702418	2689.7	172	42	88	42	43	86	43	0.954553	-0.984474	1	86	86	86	86	1	1	0	1	0	1	0	1	1	0	1	1	1	1	1	1	1	1	2	1	0	-1	1	2	2	1	2	0	2	0	1	1
AX-110497059	2B	649480210	2690.48	179	47	91	41	44.75	89.5	44.75	0.797513	-0.924474	1.14634	92.5	86.5	89.5	89.5	0.65382	1.06936	0.0693642	1.06936	0	1	0	1	1	0	1	1	1	1	1	1	1	1	1	1	0	1	1	2	2	1	2	0	2	0	1	1
AX-109481653	2B	649732959	2690.73	178	47	91	40	44.5	89	44.5	0.725986	-0.893106	1.175	92.5	85.5	89	89	0.599811	1.08187	0.0818713	1.08187	0	1	0	1	1	0	1	1	1	1	1	1	1	1	2	1	0	1	1	2	2	1	2	0	2	0	1	1
AX-109844754	2B	650169193	2691.17	176	46	89	41	44	88	44	0.857779	-0.948791	1.12195	90.5	85.5	88	88	0.706256	1.05848	0.0584795	1.05848	0	1	0	1	1	0	1	1	1	1	1	1	1	1	2	1	0	1	1	-1	2	1	2	0	2	0	1	1
AX-110488760	2B	651360266	2692.36	180	47	90	43	45	90	45	0.914947	-0.970328	1.09302	92	88	90	90	0.765594	1.04545	0.0454545	1.04545	0	1	0	1	1	0	1	1	1	1	1	1	1	1	2	1	0	1	1	2	2	1	2	0	2	0	1	1
AX-109829147	2B	653890805	2694.89	179	46	91	42	44.75	89.5	44.75	0.89179	-0.961771	1.09524	91.5	87.5	89.5	89.5	0.76496	1.04571	0.0457143	1.04571	0	1	0	1	1	-1	1	1	1	1	1	1	1	1	2	1	0	1	1	2	2	1	2	0	2	0	1	1
AX-110450567	2B	654363975	2695.36	181	47	91	43	45.25	90.5	45.25	0.912871	-0.96957	1.09302	92.5	88.5	90.5	90.5	0.766224	1.0452	0.0451977	1.0452	0	1	0	1	1	0	1	1	1	1	1	1	1	1	2	1	0	1	1	2	2	1	2	0	2	0	1	1
AX-109348194	2B	655618099	2696.62	181	47	91	43	45.25	90.5	45.25	0.912871	-0.96957	1.09302	92.5	88.5	90.5	90.5	0.766224	1.0452	0.0451977	1.0452	0	1	0	1	1	0	1	1	1	1	1	1	1	1	2	1	0	1	1	2	2	1	2	0	2	0	1	1
AX-111491563	2B	658940395	2699.94	175	48	94	33	43.75	87.5	43.75	0.170576	-0.409636	1.45455	95	80	87.5	87.5	0.256839	1.1875	0.1875	1.1875	0	1	0	1	1	0	1	1	1	1	1	1	1	1	0	1	0	1	1	1	2	1	2	0	2	0	1	1
AX-111768556	2B	661556117	2702.56	180	48	92	40	45	90	45	0.67032	-0.866477	1.2	94	86	90	90	0.550985	1.09302	0.0930233	1.09302	0	1	0	1	1	0	1	1	1	1	1	2	1	1	0	2	0	1	1	2	2	1	2	0	2	0	1	1
AX-111738233	2B	661781633	2702.78	169	47	82	40	42.25	84.5	42.25	0.694957	-0.878525	1.175	88	81	84.5	84.5	0.590258	1.08642	0.0864198	1.08642	0	1	0	1	1	0	1	1	1	1	-1	1	1	1	0	-1	0	1	1	-1	2	1	2	0	2	0	1	-1
AX-110420126	2B	662317267	2703.32	174	47	90	37	43.5	87	43.5	0.50755	-0.773624	1.27027	92	82	87	87	0.448392	1.12195	0.121951	1.12195	0	1	0	1	1	0	1	1	1	1	1	1	1	1	0	-1	0	1	1	2	2	1	2	0	-1	0	1	1
AX-111055545	2B	662841162	2703.84	180	47	88	45	45	90	45	0.935507	-0.977746	1.04444	91	89	90	90	0.881497	1.02247	0.0224719	1.02247	0	1	0	1	1	0	1	1	1	1	1	1	1	1	0	2	0	1	1	2	2	1	2	0	2	0	1	1
AX-109329349	2B	663893121	2704.89	180	48	90	42	45	90	45	0.818731	-0.933238	1.14286	93	87	90	90	0.654721	1.06897	0.0689655	1.06897	0	1	0	0	1	0	1	1	1	1	1	1	1	1	0	2	0	1	1	2	2	1	2	0	2	0	1	1
AX-111460646	2B	670856777	2711.86	177	49	91	37	44.25	88.5	44.25	0.413052	-0.704853	1.32432	94.5	82.5	88.5	88.5	0.36707	1.14545	0.145455	1.14545	0	1	0	1	1	0	1	-1	1	1	1	1	1	1	0	1	0	1	1	1	2	1	2	0	2	0	1	1
AX-109996524	2B	673713506	2714.71	179	50	88	41	44.75	89.5	44.75	0.620237	-0.840555	1.21951	94	85	89.5	89.5	0.501144	1.10588	0.105882	1.10588	0	1	0	1	1	0	1	1	1	1	1	1	1	1	0	2	0	1	1	-1	2	1	2	0	2	0	1	1
AX-111526877	2B	674024885	2715.02	172	50	91	31	43	86	43	0.0916723	-0.202354	1.6129	95.5	76.5	86	86	0.147411	1.24837	0.248366	1.24837	0	-1	0	1	1	0	1	1	1	1	1	1	1	1	1	1	0	1	1	1	2	1	2	0	2	0	1	1
AX-111166288	2B	675337447	2716.34	173	48	95	30	43.25	86.5	43.25	0.0666638	-0.0960165	1.6	95.5	77.5	86.5	86.5	0.171151	1.23226	0.232258	1.23226	0	1	0	1	1	0	1	1	1	1	1	1	1	1	1	-1	0	1	1	-1	2	1	2	0	2	0	1	1
AX-95630098	2B	697510373	2738.51	175	49	88	38	43.75	87.5	43.75	0.499431	-0.768242	1.28947	93	82	87.5	87.5	0.405679	1.13415	0.134146	1.13415	0	1	0	1	1	0	1	1	1	0	1	-1	1	2	0	2	0	1	1	1	2	1	2	1	2	0	1	1
AX-111525463	2B	765879849	2806.88	176	45	92	39	44	88	44	0.679523	-0.871029	1.15385	91	85	88	88	0.651077	1.07059	0.0705882	1.07059	0	1	0	1	1	0	1	1	1	0	2	1	1	2	2	1	0	1	1	2	2	1	2	1	2	0	1	1
AX-89646390	2B	780818076	2821.82	181	50	88	43	45.25	90.5	45.25	0.711928	-0.886579	1.16279	94	87	90.5	90.5	0.60285	1.08046	0.0804598	1.08046	0	1	0	0	1	0	1	1	1	0	2	1	1	2	2	0	0	0	1	2	2	1	2	1	2	0	1	0
AX-86179914	3A	14045695	2836.05	181	46	85	50	45.25	90.5	45.25	0.655307	-0.858915	0.92	88.5	92.5	90.5	90.5	0.766224	0.956757	-0.0432432	0.956757	2	2	2	0	1	1	1	1	1	2	1	2	1	1	2	0	1	0	1	1	1	1	1	0	2	1	0	1
AX-110636649	3A	14848821	2836.85	179	45	85	49	44.75	89.5	44.75	0.72932	-0.894636	0.918367	87.5	91.5	89.5	89.5	0.76496	0.956284	-0.0437158	0.956284	2	2	2	0	1	1	1	1	1	2	1	2	1	1	1	0	1	0	1	1	1	1	1	0	2	1	0	1
AX-109484907	3A	18751927	2840.75	173	45	78	50	43.25	86.5	43.25	0.375398	-0.672945	0.9	84	89	86.5	86.5	0.703839	0.94382	-0.0561798	0.94382	2	2	2	0	1	1	-1	1	1	2	1	2	-1	1	2	0	1	0	1	1	1	2	1	0	2	1	0	1
AX-110390615	3A	25575162	2847.58	180	44	85	51	45	90	45	0.57695	-0.816405	0.862745	86.5	93.5	90	90	0.601845	0.925134	-0.0748663	0.925134	1	1	2	2	1	1	1	0	1	2	0	2	0	1	1	1	1	0	0	1	0	2	2	0	2	2	0	1
AX-108803311	3A	27578944	2849.58	181	45	87	49	45.25	90.5	45.25	0.799509	-0.925308	0.918367	88.5	92.5	90.5	90.5	0.766224	0.956757	-0.0432432	0.956757	1	1	2	2	1	0	1	0	1	2	0	2	0	1	0	1	1	0	0	1	0	2	2	0	2	2	0	1
AX-111543258	3A	27884426	2849.88	180	43	86	51	45	90	45	0.586646	-0.821969	0.843137	86	94	90	90	0.550985	0.914894	-0.0851064	0.914894	1	1	2	2	1	0	1	0	1	2	0	2	0	1	1	1	1	0	0	1	0	2	2	0	2	2	0	1
AX-111680640	3A	33704927	2855.7	181	50	81	50	45.25	90.5	45.25	0.368897	-0.667114	1	90.5	90.5	90.5	90.5	1	1	0	1	1	1	1	2	1	0	1	0	1	2	0	2	0	0	0	1	1	0	0	1	0	2	2	0	1	1	0	1
AX-111653361	3A	35648919	2857.65	180	46	84	50	45	90	45	0.613307	-0.836805	0.92	88	92	90	90	0.765594	0.956522	-0.0434783	0.956522	1	1	1	2	1	0	1	0	1	2	0	2	0	0	1	1	1	0	0	1	0	2	2	0	1	1	0	1
AX-108986053	3A	36486115	2858.49	178	44	86	48	44.5	89	44.5	0.826123	-0.936239	0.916667	87	91	89	89	0.76432	0.956044	-0.043956	0.956044	1	1	1	2	1	0	1	0	1	2	0	2	0	1	1	1	1	0	0	1	0	2	2	0	1	1	0	1
AX-111611367	3A	36657660	2858.66	180	43	87	50	45	90	45	0.689201	-0.875749	0.86	86.5	93.5	90	90	0.601845	0.925134	-0.0748663	0.925134	1	1	1	2	1	0	1	0	1	2	0	2	0	1	1	1	1	0	0	1	0	2	2	0	1	1	0	1
AX-109530078	3A	37188265	2859.19	179	44	85	50	44.75	89.5	44.75	0.652219	-0.857339	0.88	86.5	92.5	89.5	89.5	0.65382	0.935135	-0.0648649	0.935135	1	1	1	2	1	0	1	0	1	2	0	2	0	1	1	1	1	0	0	1	0	2	2	0	1	1	0	1
AX-95632304	3A	41068049	2863.07	181	41	91	49	45.25	90.5	45.25	0.700225	-0.881046	0.836735	86.5	94.5	90.5	90.5	0.552087	0.915344	-0.0846561	0.915344	1	1	1	2	1	1	1	0	1	2	0	2	0	1	1	1	1	0	0	1	0	2	2	0	1	1	0	1
AX-111631905	3A	46005047	2868.01	181	41	90	50	45.25	90.5	45.25	0.637452	-0.849694	0.82	86	95	90.5	90.5	0.503518	0.905263	-0.0947368	0.905263	1	0	1	2	1	1	1	0	1	2	0	2	0	1	1	1	1	0	0	1	0	2	2	0	1	1	0	1
AX-108814864	3A	46459334	2868.46	181	41	90	50	45.25	90.5	45.25	0.637452	-0.849694	0.82	86	95	90.5	90.5	0.503518	0.905263	-0.0947368	0.905263	1	0	1	2	1	1	1	0	1	2	0	2	0	1	1	1	1	0	0	1	0	2	2	0	1	1	0	1
AX-94567917	3A	47825418	2869.83	181	41	90	50	45.25	90.5	45.25	0.637452	-0.849694	0.82	86	95	90.5	90.5	0.503518	0.905263	-0.0947368	0.905263	1	0	1	2	1	1	1	0	1	2	0	2	0	1	1	1	1	0	0	1	0	2	2	0	1	1	0	1
AX-111514932	3A	49469642	2871.47	181	41	90	50	45.25	90.5	45.25	0.637452	-0.849694	0.82	86	95	90.5	90.5	0.503518	0.905263	-0.0947368	0.905263	1	0	1	2	1	1	1	0	1	2	0	2	0	1	1	1	1	0	0	1	0	2	2	0	1	1	0	1
AX-94470714	3A	53204808	2875.2	181	42	89	50	45.25	90.5	45.25	0.68492	-0.873669	0.84	86.5	94.5	90.5	90.5	0.552087	0.915344	-0.0846561	0.915344	1	0	1	2	1	1	1	0	1	2	0	2	0	1	1	1	1	0	0	1	0	2	2	0	1	1	0	1
AX-109520633	3A	55802927	2877.8	181	43	87	51	45.25	90.5	45.25	0.61327	-0.836784	0.843137	86.5	94.5	90.5	90.5	0.552087	0.915344	-0.0846561	0.915344	1	0	1	2	1	1	1	0	2	2	0	2	0	1	0	1	1	0	0	1	0	2	2	0	1	1	0	1
AX-110422872	3A	56395321	2878.4	181	43	87	51	45.25	90.5	45.25	0.61327	-0.836784	0.843137	86.5	94.5	90.5	90.5	0.552087	0.915344	-0.0846561	0.915344	1	0	1	2	1	1	1	0	2	2	0	2	0	1	0	1	1	0	0	1	0	2	2	0	1	1	0	1
AX-109311301	3A	56964449	2878.96	181	43	87	51	45.25	90.5	45.25	0.61327	-0.836784	0.843137	86.5	94.5	90.5	90.5	0.552087	0.915344	-0.0846561	0.915344	1	0	1	2	1	1	1	0	2	2	0	2	0	1	0	1	1	0	0	1	0	2	2	0	1	1	0	1
AX-109553201	3A	61478965	2883.48	174	42	87	45	43.5	87	43.5	0.949591	-0.982734	0.933333	85.5	88.5	87	87	0.82009	0.966102	-0.0338983	0.966102	1	0	1	-1	1	1	1	0	2	2	0	2	0	1	1	1	1	0	0	-1	0	1	2	0	1	1	0	1
AX-110916132	3A	67388570	2889.39	173	41	89	43	43.25	86.5	43.25	0.909031	-0.968163	0.953488	85.5	87.5	86.5	86.5	0.879142	0.977143	-0.0228571	0.977143	1	0	1	-1	2	1	1	0	1	-1	0	1	0	1	1	1	1	0	0	1	0	1	2	0	1	1	0	1
AX-110449221	3A	68290954	2890.29	180	41	89	50	45	90	45	0.630583	-0.846077	0.82	85.5	94.5	90	90	0.502335	0.904762	-0.0952381	0.904762	1	0	1	1	2	1	1	0	2	2	0	2	0	-1	1	1	1	0	0	1	0	1	2	0	1	1	0	1
AX-108731494	3A	69058163	2891.06	181	41	88	52	45.25	90.5	45.25	0.478275	-0.753793	0.788462	85	96	90.5	90.5	0.413572	0.885417	-0.114583	0.885417	1	0	1	2	2	1	1	0	2	2	0	2	0	1	1	1	1	0	0	1	0	1	2	0	1	1	0	1
AX-111524586	3A	73631815	2895.63	179	41	88	50	44.75	89.5	44.75	0.620237	-0.840555	0.82	85	94	89.5	89.5	0.501144	0.904255	-0.0957447	0.904255	1	0	1	-1	2	1	1	0	2	2	0	1	0	1	1	1	1	0	0	1	0	1	2	0	1	1	0	1
AX-110401758	3A	75417425	2897.42	181	41	87	53	45.25	90.5	45.25	0.394183	-0.689245	0.773585	84.5	96.5	90.5	90.5	0.372418	0.875648	-0.124352	0.875648	1	0	1	2	2	1	1	0	2	2	0	2	0	1	1	1	1	0	0	1	0	1	2	0	1	1	0	1
AX-110670767	3A	79296520	2901.3	177	41	87	49	44.25	88.5	44.25	0.679087	-0.870814	0.836735	84.5	92.5	88.5	88.5	0.547629	0.913514	-0.0864865	0.913514	1	0	1	2	2	1	1	0	2	2	0	-1	0	1	1	1	1	0	0	1	0	1	2	0	1	1	0	1
AX-111591696	3A	89970813	2911.97	180	41	86	53	45	90	45	0.376146	-0.67361	0.773585	84	96	90	90	0.371093	0.875	-0.125	0.875	1	0	1	2	2	1	1	0	2	2	0	2	0	1	0	1	1	0	-1	1	0	1	2	0	1	1	0	1
AX-109552940	3A	91029792	2913.03	180	42	85	53	45	90	45	0.386741	-0.682882	0.792453	84.5	95.5	90	90	0.412278	0.884817	-0.115183	0.884817	1	0	1	2	2	1	1	0	2	2	0	2	0	1	0	1	1	0	0	1	0	1	2	0	1	1	0	1
AX-89497626	3A	95137255	2917.14	181	41	87	53	45.25	90.5	45.25	0.394183	-0.689245	0.773585	84.5	96.5	90.5	90.5	0.372418	0.875648	-0.124352	0.875648	1	0	1	2	2	1	1	0	2	2	0	2	0	1	1	1	1	0	0	1	0	1	2	0	1	1	0	1
AX-108829349	3A	95900329	2917.9	181	41	87	53	45.25	90.5	45.25	0.394183	-0.689245	0.773585	84.5	96.5	90.5	90.5	0.372418	0.875648	-0.124352	0.875648	1	0	1	2	2	1	1	0	2	2	0	2	0	1	1	1	1	0	0	1	0	1	2	0	1	1	0	1
AX-108783249	3A	100023583	2922.02	173	42	87	44	43.25	86.5	43.25	0.974324	-0.991317	0.954545	85.5	87.5	86.5	86.5	0.879142	0.977143	-0.0228571	0.977143	1	0	1	2	2	1	1	0	2	2	0	2	0	1	0	1	1	0	0	1	0	1	2	0	1	1	0	1
AX-111051495	3A	100192924	2922.19	180	42	85	53	45	90	45	0.386741	-0.682882	0.792453	84.5	95.5	90	90	0.412278	0.884817	-0.115183	0.884817	1	0	1	2	2	1	1	0	2	2	0	2	0	1	0	1	1	0	0	1	0	1	2	0	1	1	0	1
AX-109296862	3A	111239566	2933.24	181	41	86	54	45.25	90.5	45.25	0.314284	-0.613631	0.759259	84	97	90.5	90.5	0.333903	0.865979	-0.134021	0.865979	1	0	1	2	2	1	1	0	2	2	0	2	0	1	1	1	1	0	0	1	0	1	2	0	1	1	0	1
AX-89681107	3A	114422824	2936.42	181	42	85	54	45.25	90.5	45.25	0.323087	-0.622852	0.777778	84.5	96.5	90.5	90.5	0.372418	0.875648	-0.124352	0.875648	1	0	1	2	2	1	1	0	2	2	0	2	0	1	0	1	1	0	0	1	0	1	2	0	1	1	0	1
AX-111177475	3A	127978380	2949.98	178	42	83	53	44.5	89	44.5	0.338149	-0.638062	0.792453	83.5	94.5	89	89	0.409664	0.883598	-0.116402	0.883598	1	0	-1	2	2	1	1	0	2	2	0	2	0	1	0	1	1	0	0	1	0	1	2	0	1	1	0	1
AX-110052738	3A	128106667	2950.11	179	40	84	55	44.75	89.5	44.75	0.202914	-0.467585	0.727273	82	97	89.5	89.5	0.262223	0.845361	-0.154639	0.845361	1	0	1	2	2	1	1	0	2	2	0	2	0	1	0	1	1	0	0	1	0	1	2	0	1	1	0	1
AX-110954847	3A	132146770	2954.15	181	41	85	55	45.25	90.5	45.25	0.242409	-0.526951	0.745455	83.5	97.5	90.5	90.5	0.298056	0.85641	-0.14359	0.85641	1	0	1	2	2	1	1	0	2	2	0	2	0	1	1	1	1	0	0	1	0	1	2	0	1	1	0	1
AX-110600168	3A	132769679	2954.77	181	40	86	55	45.25	90.5	45.25	0.230651	-0.510353	0.727273	83	98	90.5	90.5	0.264876	0.846939	-0.153061	0.846939	1	0	1	2	2	1	1	0	2	2	0	2	0	1	1	1	1	0	0	1	0	1	2	0	1	1	0	1
AX-110471403	3A	137407658	2959.41	181	41	85	55	45.25	90.5	45.25	0.242409	-0.526951	0.745455	83.5	97.5	90.5	90.5	0.298056	0.85641	-0.14359	0.85641	1	0	1	2	2	1	1	0	2	2	0	2	0	1	1	1	1	0	0	1	0	1	2	0	1	1	0	1
AX-109035969	3A	137905111	2959.91	181	41	85	55	45.25	90.5	45.25	0.242409	-0.526951	0.745455	83.5	97.5	90.5	90.5	0.298056	0.85641	-0.14359	0.85641	1	0	1	2	2	1	1	0	2	2	0	2	0	1	1	1	1	0	0	1	0	1	2	0	1	1	0	1
AX-110906276	3A	139093992	2961.09	181	40	86	55	45.25	90.5	45.25	0.230651	-0.510353	0.727273	83	98	90.5	90.5	0.264876	0.846939	-0.153061	0.846939	1	0	1	2	2	1	1	0	2	2	0	2	0	1	1	1	1	0	0	1	0	1	2	0	1	1	0	1
AX-110445755	3A	141388051	2963.39	181	41	85	55	45.25	90.5	45.25	0.242409	-0.526951	0.745455	83.5	97.5	90.5	90.5	0.298056	0.85641	-0.14359	0.85641	1	0	1	2	2	1	1	0	2	2	0	2	0	1	1	1	1	0	0	1	0	1	2	0	1	1	0	1
AX-111230990	3A	141970789	2963.97	179	41	86	52	44.75	89.5	44.75	0.443592	-0.728664	0.788462	84	95	89.5	89.5	0.410975	0.884211	-0.115789	0.884211	1	0	1	2	-1	1	1	0	2	2	0	2	0	1	1	1	1	0	0	1	0	1	2	0	1	1	0	1
AX-108885694	3A	142038846	2964.04	181	41	85	55	45.25	90.5	45.25	0.242409	-0.526951	0.745455	83.5	97.5	90.5	90.5	0.298056	0.85641	-0.14359	0.85641	1	0	1	2	2	1	1	0	2	2	0	2	0	1	1	1	1	0	0	1	0	1	2	0	1	1	0	1
AX-110489629	3A	144293004	2966.29	179	39	85	55	44.75	89.5	44.75	0.19082	-0.447072	0.709091	81.5	97.5	89.5	89.5	0.231737	0.835897	-0.164103	0.835897	1	0	1	2	2	1	1	0	2	2	0	2	0	1	1	1	1	0	0	1	0	1	2	0	1	1	0	1
AX-110578732	3A	233195363	3055.2	181	41	85	55	45.25	90.5	45.25	0.242409	-0.526951	0.745455	83.5	97.5	90.5	90.5	0.298056	0.85641	-0.14359	0.85641	1	0	1	2	2	1	1	0	2	2	0	2	0	1	1	1	1	0	0	1	0	1	2	0	1	1	0	1
AX-108982447	3A	238675957	3060.68	181	41	85	55	45.25	90.5	45.25	0.242409	-0.526951	0.745455	83.5	97.5	90.5	90.5	0.298056	0.85641	-0.14359	0.85641	1	0	1	2	2	1	1	0	2	2	0	2	0	1	1	1	1	0	0	1	0	1	2	0	1	1	0	1
AX-111157535	3A	246411867	3068.41	173	42	77	54	43.25	86.5	43.25	0.153244	-0.373868	0.777778	80.5	92.5	86.5	86.5	0.361588	0.87027	-0.12973	0.87027	1	0	1	2	2	1	1	0	2	2	0	2	0	1	1	1	1	0	0	1	0	1	2	0	-1	1	0	1
AX-109924761	3A	246568262	3068.57	179	39	85	55	44.75	89.5	44.75	0.19082	-0.447072	0.709091	81.5	97.5	89.5	89.5	0.231737	0.835897	-0.164103	0.835897	1	0	1	2	2	1	1	0	2	2	0	2	0	1	1	1	1	0	0	1	0	1	2	0	1	1	0	1
AX-111110553	3A	250912640	3072.91	181	41	85	55	45.25	90.5	45.25	0.242409	-0.526951	0.745455	83.5	97.5	90.5	90.5	0.298056	0.85641	-0.14359	0.85641	1	0	1	2	2	1	1	0	2	2	0	2	0	1	1	1	1	0	0	1	0	1	2	0	1	1	0	1
AX-89650480	3A	254359818	3076.36	176	37	84	55	44	88	44	0.132294	-0.324797	0.672727	79	97	88	88	0.174844	0.814433	-0.185567	0.814433	1	-1	-1	2	2	1	1	1	2	2	0	2	-1	1	1	1	1	0	0	1	0	1	2	0	1	1	0	1
AX-111053963	3A	255064405	3077.06	181	41	85	55	45.25	90.5	45.25	0.242409	-0.526951	0.745455	83.5	97.5	90.5	90.5	0.298056	0.85641	-0.14359	0.85641	1	0	1	2	2	1	1	0	2	2	0	2	0	1	1	1	1	0	0	1	0	1	2	0	1	1	0	1
AX-108887003	3A	264670869	3086.67	165	42	73	50	41.25	82.5	41.25	0.227224	-0.505357	0.84	78.5	86.5	82.5	82.5	0.533417	0.907514	-0.0924855	0.907514	1	0	1	2	2	1	1	0	2	2	0	2	0	1	1	1	1	0	0	1	0	1	2	0	1	1	0	1
AX-111520556	3A	285931698	3107.93	181	41	85	55	45.25	90.5	45.25	0.242409	-0.526951	0.745455	83.5	97.5	90.5	90.5	0.298056	0.85641	-0.14359	0.85641	1	0	1	2	2	1	1	0	2	2	0	2	0	1	1	1	1	0	0	1	0	1	2	0	1	1	0	1
AX-111290671	3A	296382522	3118.38	181	41	85	55	45.25	90.5	45.25	0.242409	-0.526951	0.745455	83.5	97.5	90.5	90.5	0.298056	0.85641	-0.14359	0.85641	1	0	1	2	2	1	1	0	2	2	0	2	0	1	1	1	1	0	0	1	0	1	2	0	1	1	0	1
AX-111235003	3A	300271350	3122.27	181	41	85	55	45.25	90.5	45.25	0.242409	-0.526951	0.745455	83.5	97.5	90.5	90.5	0.298056	0.85641	-0.14359	0.85641	1	0	1	2	2	1	1	0	2	2	0	2	0	1	1	1	1	0	0	1	0	1	2	0	1	1	0	1
AX-108903233	3A	302994545	3124.99	176	41	81	54	44	88	44	0.219359	-0.493598	0.759259	81.5	94.5	88	88	0.32713	0.862434	-0.137566	0.862434	1	0	-1	2	2	1	1	0	1	2	0	1	0	1	1	1	1	0	0	1	0	1	2	0	1	1	0	1
AX-111485003	3A	330279116	3152.28	181	41	86	54	45.25	90.5	45.25	0.314284	-0.613631	0.759259	84	97	90.5	90.5	0.333903	0.865979	-0.134021	0.865979	1	0	1	2	2	1	1	0	2	2	0	1	0	1	1	1	1	0	0	1	0	1	2	0	1	1	0	1
AX-109936929	3A	331023200	3153.02	181	41	85	55	45.25	90.5	45.25	0.242409	-0.526951	0.745455	83.5	97.5	90.5	90.5	0.298056	0.85641	-0.14359	0.85641	1	0	1	2	2	1	1	0	2	2	0	2	0	1	1	1	1	0	0	1	0	1	2	0	1	1	0	1
AX-108952371	3A	346956954	3168.96	178	37	88	53	44.5	89	44.5	0.234702	-0.516166	0.698113	81	97	89	89	0.23043	0.835052	-0.164948	0.835052	1	1	1	2	2	-1	1	1	2	2	0	2	0	1	1	1	1	0	1	1	0	1	2	0	1	1	0	1
AX-109878195	3A	364441736	3186.44	180	41	87	52	45	90	45	0.461985	-0.742226	0.788462	84.5	95.5	90	90	0.412278	0.884817	-0.115183	0.884817	1	0	1	2	2	1	1	0	2	2	0	2	0	1	0	1	1	0	0	1	0	1	2	0	1	1	0	1
AX-108840867	3A	368011188	3190.01	181	41	86	54	45.25	90.5	45.25	0.314284	-0.613631	0.759259	84	97	90.5	90.5	0.333903	0.865979	-0.134021	0.865979	1	0	1	2	2	1	1	0	2	2	0	1	0	1	1	1	1	0	0	1	0	1	2	0	1	1	0	1
AX-108895821	3A	373216098	3195.22	178	42	81	55	44.5	89	44.5	0.188522	-0.443028	0.763636	82.5	95.5	89	89	0.329862	0.863874	-0.136126	0.863874	1	0	1	2	2	1	1	0	2	2	0	2	0	1	0	1	1	0	0	1	0	1	2	0	1	1	0	1
AX-110041975	3A	374969741	3196.97	172	41	82	49	43	86	43	0.572273	-0.813688	0.836735	82	90	86	86	0.541866	0.911111	-0.0888889	0.911111	1	0	1	2	-1	-1	1	0	2	2	0	2	0	1	0	1	1	0	0	1	0	1	2	0	1	1	0	-1
AX-109976177	3A	425906269	3247.91	180	42	83	55	45	90	45	0.22688	-0.504851	0.763636	83.5	96.5	90	90	0.332564	0.865285	-0.134715	0.865285	1	0	1	2	2	1	1	0	2	2	0	2	0	1	0	1	1	0	0	1	0	1	2	0	1	1	0	1
AX-109972641	3A	438639490	3260.64	180	42	84	54	45	90	45	0.301194	-0.59943	0.777778	84	96	90	90	0.371093	0.875	-0.125	0.875	1	0	1	2	2	1	1	0	2	2	0	2	0	1	1	1	1	0	0	1	0	1	2	0	1	1	0	1
AX-109627023	3A	447619711	3269.62	179	40	84	55	44.75	89.5	44.75	0.202914	-0.467585	0.727273	82	97	89.5	89.5	0.262223	0.845361	-0.154639	0.845361	1	0	1	2	2	1	1	0	2	2	0	2	0	1	1	1	1	0	0	1	0	1	2	0	1	1	0	1
AX-110025042	3A	466572697	3288.57	181	42	84	55	45.25	90.5	45.25	0.246461	-0.532484	0.763636	84	97	90.5	90.5	0.333903	0.865979	-0.134021	0.865979	1	0	1	2	2	1	1	0	2	2	0	2	0	1	0	1	1	0	0	1	0	1	2	0	1	1	0	1
AX-109109227	3A	478652433	3300.65	162	37	76	49	40.5	81	40.5	0.301939	-0.600254	0.755102	75	87	81	81	0.345779	0.862069	-0.137931	0.862069	1	0	-1	-1	-1	1	1	0	-1	2	0	-1	0	1	1	1	1	0	-1	1	0	1	2	0	1	1	0	2
AX-110378026	3A	480967259	3302.97	181	41	85	55	45.25	90.5	45.25	0.242409	-0.526951	0.745455	83.5	97.5	90.5	90.5	0.298056	0.85641	-0.14359	0.85641	1	0	1	2	2	1	1	0	2	2	0	2	0	1	1	1	1	0	0	1	0	1	2	0	1	1	0	1
AX-110469543	3A	485833646	3307.83	179	40	85	54	44.75	89.5	44.75	0.266807	-0.558963	0.740741	82.5	96.5	89.5	89.5	0.295372	0.854922	-0.145078	0.854922	1	0	1	2	2	1	1	0	2	2	0	2	0	1	1	1	1	0	0	1	0	1	2	0	1	1	0	1
AX-110434299	3A	486753510	3308.75	179	41	85	53	44.75	89.5	44.75	0.356748	-0.655935	0.773585	83.5	95.5	89.5	89.5	0.36976	0.874346	-0.125654	0.874346	1	0	1	2	-1	1	1	0	2	2	0	2	0	1	1	1	1	0	0	1	0	1	2	0	1	1	0	1
AX-109536494	3A	487858938	3309.86	179	41	86	52	44.75	89.5	44.75	0.443592	-0.728664	0.788462	84	95	89.5	89.5	0.410975	0.884211	-0.115789	0.884211	1	0	1	2	2	1	1	0	2	2	0	2	0	1	1	1	1	0	0	1	0	1	2	0	1	1	0	1
AX-110473707	3A	502449420	3324.45	180	40	85	55	45	90	45	0.217017	-0.490015	0.727273	82.5	97.5	90	90	0.263552	0.846154	-0.153846	0.846154	1	0	1	2	2	1	1	0	2	2	0	2	0	1	1	1	1	0	0	1	0	1	2	0	1	1	0	1
AX-111570424	3A	504160724	3326.16	178	41	84	53	44.5	89	44.5	0.336254	-0.636187	0.773585	83	95	89	89	0.368419	0.873684	-0.126316	0.873684	1	0	1	2	-1	1	1	0	2	2	0	2	0	1	1	1	1	0	0	1	0	1	2	0	1	1	0	1
AX-111487970	3A	504553590	3326.55	181	41	85	55	45.25	90.5	45.25	0.242409	-0.526951	0.745455	83.5	97.5	90.5	90.5	0.298056	0.85641	-0.14359	0.85641	1	0	1	2	2	1	1	0	2	2	0	2	0	1	1	1	1	0	0	1	0	1	2	0	1	1	0	1
AX-110392318	3A	505028713	3327.03	178	40	84	54	44.5	89	44.5	0.25107	-0.53867	0.740741	82	96	89	89	0.29402	0.854167	-0.145833	0.854167	1	0	1	2	2	1	1	0	2	2	0	2	0	1	1	1	1	0	0	1	0	1	2	0	1	-1	0	1
AX-110508456	3A	505525232	3327.53	180	41	85	54	45	90	45	0.296216	-0.593867	0.759259	83.5	96.5	90	90	0.332564	0.865285	-0.134715	0.865285	1	0	1	2	2	1	1	0	2	2	0	2	0	1	1	1	1	0	0	1	0	1	2	0	1	1	0	1
AX-111466140	3A	534852566	3356.85	180	43	83	54	45	90	45	0.296216	-0.593867	0.796296	84.5	95.5	90	90	0.412278	0.884817	-0.115183	0.884817	1	0	2	2	2	1	1	0	2	2	0	2	0	1	1	1	1	0	0	1	0	1	2	0	1	1	0	1
AX-111490400	3A	547993061	3369.99	181	41	87	53	45.25	90.5	45.25	0.394183	-0.689245	0.773585	84.5	96.5	90.5	90.5	0.372418	0.875648	-0.124352	0.875648	1	0	1	2	2	1	1	0	2	2	0	2	0	1	1	1	1	0	0	1	0	1	2	0	1	1	0	1
AX-108907898	3A	548263896	3370.26	181	41	87	53	45.25	90.5	45.25	0.394183	-0.689245	0.773585	84.5	96.5	90.5	90.5	0.372418	0.875648	-0.124352	0.875648	1	0	1	2	2	1	1	0	2	2	0	2	0	1	1	1	1	0	0	1	0	1	2	0	1	1	0	1
AX-109901092	3A	549622671	3371.62	181	41	87	53	45.25	90.5	45.25	0.394183	-0.689245	0.773585	84.5	96.5	90.5	90.5	0.372418	0.875648	-0.124352	0.875648	1	0	1	2	2	1	1	0	2	2	0	2	0	1	1	1	1	0	0	1	0	1	2	0	1	1	0	1
AX-111644842	3A	550045144	3372.05	180	41	87	52	45	90	45	0.461985	-0.742226	0.788462	84.5	95.5	90	90	0.412278	0.884817	-0.115183	0.884817	1	0	1	2	2	1	1	0	2	2	0	2	0	1	1	1	1	0	0	1	0	1	2	0	1	1	0	1
AX-109849154	3A	550727993	3372.73	181	41	87	53	45.25	90.5	45.25	0.394183	-0.689245	0.773585	84.5	96.5	90.5	90.5	0.372418	0.875648	-0.124352	0.875648	1	0	1	2	2	1	1	0	2	2	0	2	0	1	1	1	1	0	0	1	0	1	2	0	1	1	0	1
AX-110003002	3A	551689452	3373.69	181	40	88	53	45.25	90.5	45.25	0.366865	-0.66527	0.754717	84	97	90.5	90.5	0.333903	0.865979	-0.134021	0.865979	1	0	1	2	2	1	1	0	2	2	0	2	0	1	1	1	1	0	0	1	0	1	2	0	1	1	0	1
AX-109817797	3A	552024688	3374.02	181	41	87	53	45.25	90.5	45.25	0.394183	-0.689245	0.773585	84.5	96.5	90.5	90.5	0.372418	0.875648	-0.124352	0.875648	1	0	1	2	2	1	1	0	2	2	0	2	0	1	1	1	1	0	0	1	0	1	2	0	1	1	0	1
AX-110667231	3A	554331876	3376.33	177	42	85	50	44.25	88.5	44.25	0.606531	-0.833096	0.84	84.5	92.5	88.5	88.5	0.547629	0.913514	-0.0864865	0.913514	1	0	1	-1	2	1	1	0	2	2	0	-1	0	1	0	1	1	0	0	1	0	1	2	0	1	1	0	1
AX-111024746	3A	557414688	3379.41	172	37	84	51	43	86	43	0.305426	-0.604088	0.72549	79	93	86	86	0.285751	0.849462	-0.150538	0.849462	1	0	2	2	2	1	1	-1	2	2	0	2	0	1	0	1	1	0	0	1	0	1	2	0	1	0	0	1
AX-111258786	3A	568669609	3390.67	180	46	81	53	45	90	45	0.309678	-0.608703	0.867925	86.5	93.5	90	90	0.601845	0.925134	-0.0748663	0.925134	1	0	2	2	2	1	1	0	2	2	0	2	0	1	0	1	1	0	0	1	0	1	2	0	1	0	0	1
AX-111811874	3A	568838274	3390.84	179	44	81	54	44.75	89.5	44.75	0.255145	-0.544044	0.814815	84.5	94.5	89.5	89.5	0.454801	0.89418	-0.10582	0.89418	1	0	2	2	2	1	1	0	2	2	0	2	0	1	0	1	1	0	0	1	0	1	2	0	1	-1	0	1
AX-110025534	3A	569664677	3391.66	169	45	76	48	42.25	84.5	42.25	0.403216	-0.696807	0.9375	83	86	84.5	84.5	0.817494	0.965116	-0.0348837	0.965116	1	0	2	2	2	1	1	0	2	2	0	2	0	2	0	1	1	0	0	1	0	-1	1	0	1	1	0	1
AX-111458518	3A	571922769	3393.92	179	44	83	52	44.75	89.5	44.75	0.43622	-0.72307	0.846154	85.5	93.5	89.5	89.5	0.549875	0.914439	-0.0855615	0.914439	1	0	2	2	2	1	1	0	2	2	0	2	0	1	0	1	1	0	0	1	0	1	2	0	1	1	0	1
AX-111692048	3A	574475183	3396.48	181	46	81	54	45.25	90.5	45.25	0.259026	-0.549082	0.851852	86.5	94.5	90.5	90.5	0.552087	0.915344	-0.0846561	0.915344	1	0	2	2	2	1	1	0	2	2	0	2	0	1	0	1	1	0	0	1	0	1	2	0	1	1	0	1
AX-108949997	3A	601548229	3423.55	172	43	79	50	43	86	43	0.425432	-0.71471	0.86	82.5	89.5	86	86	0.593518	0.921788	-0.0782123	0.921788	2	0	2	2	2	1	1	0	2	2	0	1	0	1	1	2	1	1	0	1	0	1	2	0	1	1	0	1
AX-95651716	3A	611948316	3433.95	181	42	82	57	45.25	90.5	45.25	0.129842	-0.318552	0.736842	83	98	90.5	90.5	0.264876	0.846939	-0.153061	0.846939	2	0	2	2	2	1	1	0	2	2	0	2	0	1	1	2	1	1	0	1	0	1	2	0	1	1	0	1
AX-109437970	3A	612522271	3434.52	180	42	82	56	45	90	45	0.165299	-0.399145	0.75	83	97	90	90	0.296718	0.85567	-0.14433	0.85567	2	0	2	2	2	1	1	0	2	2	0	2	0	1	1	2	1	1	0	1	0	1	2	0	1	1	0	1
AX-109857950	3A	612950062	3434.95	179	42	82	55	44.75	89.5	44.75	0.2075	-0.475045	0.763636	83	96	89.5	89.5	0.331217	0.864583	-0.135417	0.864583	2	0	2	2	2	1	1	0	2	2	0	-1	0	1	1	2	1	1	0	1	0	1	2	0	1	1	0	1
AX-94402160	3A	619795988	3441.8	175	40	78	57	43.75	87.5	43.75	0.0683675	-0.10444	0.701754	79	96	87.5	87.5	0.198765	0.822917	-0.177083	0.822917	2	0	2	2	2	-1	1	0	2	2	0	2	0	1	-1	2	1	1	0	1	0	1	2	0	1	1	0	1
AX-89381998	3A	637901078	3459.9	179	43	81	55	44.75	89.5	44.75	0.199542	-0.461991	0.781818	83.5	95.5	89.5	89.5	0.36976	0.874346	-0.125654	0.874346	2	0	2	2	-1	1	1	0	1	2	0	2	0	1	1	2	1	1	0	1	0	1	2	0	1	0	0	0
AX-109464655	3A	655161137	3477.16	181	42	81	58	45.25	90.5	45.25	0.0896715	-0.194987	0.724138	82.5	98.5	90.5	90.5	0.234333	0.837563	-0.162437	0.837563	2	0	2	2	2	1	1	0	1	2	0	2	0	1	1	2	1	1	0	1	0	1	2	0	1	0	1	0
AX-109621355	3A	662934359	3484.93	178	47	77	54	44.5	89	44.5	0.15058	-0.368015	0.87037	85.5	92.5	89	89	0.599811	0.924324	-0.0756757	0.924324	2	0	2	2	2	1	1	0	1	2	0	1	0	1	1	-1	1	1	0	1	0	0	2	0	1	0	0	0
AX-109910042	3A	666010449	3488.01	181	47	78	56	45.25	90.5	45.25	0.113718	-0.27429	0.839286	86	95	90.5	90.5	0.503518	0.905263	-0.0947368	0.905263	2	0	2	2	2	1	1	0	1	2	0	1	0	1	1	2	1	1	0	1	0	0	2	0	1	0	0	0
AX-108738634	3A	673864200	3495.86	179	45	78	56	44.75	89.5	44.75	0.116062	-0.2811	0.803571	84	95	89.5	89.5	0.410975	0.884211	-0.115789	0.884211	2	0	2	2	2	2	1	0	1	2	0	1	0	1	1	2	1	1	0	1	0	0	2	0	1	0	0	0
AX-110575119	3A	678504151	3500.5	181	44	80	57	45.25	90.5	45.25	0.116259	-0.281667	0.77193	84	97	90.5	90.5	0.333903	0.865979	-0.134021	0.865979	2	0	2	2	2	2	1	0	1	2	0	1	0	1	1	2	1	1	0	1	0	0	2	0	1	0	0	0
AX-95245536	3A	680749657	3502.75	181	46	78	57	45.25	90.5	45.25	0.0911702	-0.20052	0.807018	85	96	90.5	90.5	0.413572	0.885417	-0.114583	0.885417	2	0	2	2	2	2	1	0	1	2	0	1	0	1	1	2	1	1	0	1	0	0	2	0	1	0	0	0
AX-109827120	3A	683524484	3505.52	176	48	78	50	44	88	44	0.313771	-0.613086	0.96	87	89	88	88	0.880168	0.977528	-0.0224719	0.977528	2	0	1	2	2	0	1	1	1	2	0	1	0	0	0	2	1	1	0	1	0	0	2	0	1	0	1	0
AX-108841461	3A	684584230	3506.58	179	49	77	53	44.75	89.5	44.75	0.159582	-0.387397	0.924528	87.5	91.5	89.5	89.5	0.76496	0.956284	-0.0437158	0.956284	2	0	1	2	-1	0	1	1	1	2	0	1	0	0	0	2	1	1	0	1	0	0	2	0	1	0	1	0
AX-86165976	3A	685290137	3507.29	181	49	78	54	45.25	90.5	45.25	0.154952	-0.377568	0.907407	88	93	90.5	90.5	0.710156	0.946237	-0.0537634	0.946237	2	0	1	2	1	0	1	1	1	2	0	1	0	0	0	2	1	1	0	1	0	0	2	0	1	0	1	0
AX-109975400	3A	695775395	3517.78	181	47	81	53	45.25	90.5	45.25	0.302361	-0.600721	0.886792	87.5	93.5	90.5	90.5	0.655614	0.935829	-0.0641711	0.935829	2	0	1	2	2	0	2	1	1	2	0	1	0	0	1	2	1	1	1	2	0	1	0	1	1	0	1	0
AX-110044435	3A	697378386	3519.38	176	43	81	52	44	88	44	0.361662	-0.660502	0.826923	83.5	92.5	88	88	0.497518	0.902703	-0.0972973	0.902703	2	0	1	2	2	1	2	1	1	2	0	1	0	0	0	2	1	1	1	1	0	1	0	-1	1	-1	1	0
AX-111710665	3A	697591212	3519.59	168	28	87	53	42	84	42	0.0217665	0.277611	0.528302	71.5	96.5	84	84	0.0537567	0.740933	-0.259067	0.740933	2	0	1	2	2	1	2	1	1	2	0	1	0	0	0	2	1	1	1	1	0	1	0	1	1	1	1	-1
AX-95210076	3A	699844037	3521.84	181	48	83	50	45.25	90.5	45.25	0.525373	-0.785146	0.96	89.5	91.5	90.5	90.5	0.881823	0.978142	-0.0218579	0.978142	1	0	1	2	2	0	2	1	1	2	0	1	0	0	1	1	1	1	0	1	0	1	0	1	1	0	1	1
AX-109932282	3A	700442428	3522.44	180	48	87	45	45	90	45	0.860708	-0.949929	1.06667	91.5	88.5	90	90	0.823063	1.0339	0.0338983	1.0339	1	0	2	2	2	0	2	1	1	2	0	1	0	0	1	1	1	1	0	1	0	1	0	1	1	0	1	1
AX-110720002	3A	700889598	3522.89	177	48	82	47	44.25	88.5	44.25	0.616898	-0.838754	1.02128	89	88	88.5	88.5	0.940084	1.01136	0.0113636	1.01136	1	0	1	2	2	0	2	1	1	2	0	1	0	0	0	1	1	1	0	1	0	1	0	1	-1	1	1	1
AX-109874039	3A	701453362	3523.45	181	50	85	46	45.25	90.5	45.25	0.655307	-0.858915	1.08696	92.5	88.5	90.5	90.5	0.766224	1.0452	0.0451977	1.0452	1	0	2	2	2	0	2	1	1	2	0	1	0	0	0	1	1	1	0	1	0	1	0	1	1	0	1	1
AX-111500976	3A	703643276	3525.64	169	37	90	42	42.25	84.5	42.25	0.602952	-0.831121	0.880952	82	87	84.5	84.5	0.700522	0.942529	-0.0574713	0.942529	1	0	2	2	-1	1	2	1	1	2	0	1	0	0	1	1	1	1	0	1	0	1	0	1	-1	0	1	1
AX-110375352	3A	708110881	3530.11	180	47	88	45	45	90	45	0.935507	-0.977746	1.04444	91	89	90	90	0.881497	1.02247	0.0224719	1.02247	1	0	2	2	2	0	2	1	1	2	0	1	0	1	0	1	1	1	0	1	0	1	0	1	1	0	1	1
AX-109405558	3A	710847128	3532.85	169	46	88	35	42.25	84.5	42.25	0.422762	-0.712609	1.31429	90	79	84.5	84.5	0.397467	1.13924	0.139241	1.13924	-1	0	2	-1	-1	0	-1	1	1	2	0	1	0	1	1	1	1	1	0	1	0	1	0	-1	1	0	1	1
AX-109904053	3A	712448164	3534.45	181	46	90	45	45.25	90.5	45.25	0.991747	-0.997234	1.02222	91	90	90.5	90.5	0.940748	1.01111	0.0111111	1.01111	1	0	2	2	2	0	2	1	1	2	0	1	0	1	1	1	1	1	0	1	0	1	0	1	1	0	1	1
AX-109428087	3A	717006402	3539.01	181	48	90	43	45.25	90.5	45.25	0.86859	-0.952972	1.11628	93	88	90.5	90.5	0.710156	1.05682	0.0568182	1.05682	1	0	2	2	2	0	2	1	1	2	0	1	0	1	0	2	0	1	1	1	0	1	0	0	1	0	1	1
AX-109354334	3A	718049516	3540.05	174	44	91	39	43.5	87	43.5	0.720661	-0.890649	1.12821	89.5	84.5	87	87	0.704651	1.05917	0.0591716	1.05917	1	0	2	-1	2	0	2	1	1	2	0	1	0	1	1	2	0	1	1	1	0	1	0	0	1	0	1	1
AX-94920311	3A	719764197	3541.76	179	46	91	42	44.75	89.5	44.75	0.89179	-0.961771	1.09524	91.5	87.5	89.5	89.5	0.76496	1.04571	0.0457143	1.04571	1	0	2	2	2	0	2	1	1	2	0	1	0	1	1	2	0	1	1	1	0	1	0	0	1	0	1	1
AX-89567713	3A	724870059	3546.87	181	41	88	52	45.25	90.5	45.25	0.478275	-0.753793	0.788462	85	96	90.5	90.5	0.413572	0.885417	-0.114583	0.885417	1	1	2	2	1	0	2	1	1	2	0	2	1	1	1	2	0	1	2	2	1	1	0	0	1	2	1	1
AX-108887673	3A	726511279	3548.51	181	41	93	47	45.25	90.5	45.25	0.764942	-0.910554	0.87234	87.5	93.5	90.5	90.5	0.655614	0.935829	-0.0641711	0.935829	1	1	2	2	1	0	2	1	1	2	0	2	1	1	0	2	0	1	2	2	1	1	0	0	1	2	1	1
AX-111656976	3A	728515342	3550.52	178	40	93	45	44.5	89	44.5	0.725986	-0.893106	0.888889	86.5	91.5	89	89	0.707835	0.945355	-0.0546448	0.945355	1	1	2	2	1	0	2	1	1	2	0	2	1	1	0	1	0	1	2	2	1	1	0	0	1	2	1	1
AX-110505846	3A	731225339	3553.23	180	41	93	46	45	90	45	0.787502	-0.920257	0.891304	87.5	92.5	90	90	0.709388	0.945946	-0.0540541	0.945946	1	1	1	2	1	0	2	1	1	2	0	2	1	1	1	2	0	1	2	2	1	1	1	0	1	2	1	1
AX-108742089	3A	731718623	3553.72	180	41	95	44	45	90	45	0.720523	-0.890585	0.931818	88.5	91.5	90	90	0.823063	0.967213	-0.0327869	0.967213	1	1	1	2	1	0	2	1	1	2	0	1	1	1	1	2	0	1	2	2	1	1	1	0	1	1	1	1
AX-110707258	3A	733432801	3555.43	178	42	90	46	44.5	89	44.5	0.903821	-0.966244	0.913043	87	91	89	89	0.76432	0.956044	-0.043956	0.956044	1	1	1	2	1	0	2	1	1	2	0	2	1	2	0	2	0	1	2	2	1	1	1	0	1	2	1	1
AX-108873891	3A	733865298	3555.87	181	44	90	47	45.25	90.5	45.25	0.948867	-0.98248	0.93617	89	92	90.5	90.5	0.823545	0.967391	-0.0326087	0.967391	1	1	1	2	1	0	2	1	1	2	0	2	1	2	0	2	0	1	2	2	1	1	1	0	1	2	1	1
AX-108873227	3A	734266045	3556.27	180	40	94	46	45	90	45	0.685383	-0.873895	0.869565	87	93	90	90	0.654721	0.935484	-0.0645161	0.935484	0	1	1	2	1	0	2	1	1	2	0	2	1	2	1	2	0	1	2	2	1	1	1	0	1	2	1	1
AX-110577031	3A	737478116	3559.48	179	43	91	45	44.75	89.5	44.75	0.953624	-0.984149	0.955556	88.5	90.5	89.5	89.5	0.881169	0.977901	-0.0220994	0.977901	0	1	1	2	1	1	1	1	1	1	0	2	-1	2	1	2	0	1	2	2	1	1	1	0	1	2	1	1
AX-110552246	3A	740058361	3562.06	179	44	87	48	44.75	89.5	44.75	0.852811	-0.946852	0.916667	87.5	91.5	89.5	89.5	0.76496	0.956284	-0.0437158	0.956284	0	1	1	2	1	0	1	1	1	1	0	2	1	2	0	2	0	0	2	2	1	0	2	0	1	2	1	1
AX-110378663	3A	740890868	3562.89	179	41	89	49	44.75	89.5	44.75	0.697443	-0.879717	0.836735	85.5	93.5	89.5	89.5	0.549875	0.914439	-0.0855615	0.914439	0	1	1	2	1	0	1	1	1	1	0	2	1	2	1	2	0	0	2	2	1	0	2	0	1	2	1	1
AX-94417941	3A	741240716	3563.24	180	40	91	49	45	90	45	0.630583	-0.846077	0.816327	85.5	94.5	90	90	0.502335	0.904762	-0.0952381	0.904762	0	1	1	2	1	0	1	1	1	1	0	2	1	2	1	2	0	0	2	2	1	0	2	0	1	2	1	1
AX-109964112	3A	744740924	3566.74	181	46	84	51	45.25	90.5	45.25	0.54609	-0.798055	0.901961	88	93	90.5	90.5	0.710156	0.946237	-0.0537634	0.946237	0	1	1	2	1	0	1	1	1	1	0	2	1	2	0	2	0	0	2	2	1	0	2	0	1	2	1	1
AX-111070376	3A	745301764	3567.3	179	46	83	50	44.75	89.5	44.75	0.57038	-0.812583	0.92	87.5	91.5	89.5	89.5	0.76496	0.956284	-0.0437158	0.956284	0	1	1	2	1	0	1	1	1	1	0	2	1	2	0	2	0	0	2	2	1	0	2	0	1	-1	1	1
AX-108916293	3A	745778401	3567.78	181	44	88	49	45.25	90.5	45.25	0.812871	-0.930841	0.897959	88	93	90.5	90.5	0.710156	0.946237	-0.0537634	0.946237	0	1	1	1	1	0	1	1	1	1	0	2	1	2	1	2	1	0	2	2	1	0	2	0	1	2	1	1
AX-109974155	3A	746092746	3568.09	181	45	86	50	45.25	90.5	45.25	0.696367	-0.879202	0.9	88	93	90.5	90.5	0.710156	0.946237	-0.0537634	0.946237	0	1	1	1	1	0	1	1	1	1	0	2	1	2	1	2	0	0	2	2	1	0	2	0	1	2	1	1
AX-110534147	3A	747608264	3569.61	179	46	86	47	44.75	89.5	44.75	0.867224	-0.952446	0.978723	89	90	89.5	89.5	0.940419	0.988889	-0.0111111	0.988889	0	1	1	1	1	0	1	1	0	1	0	2	-1	2	1	2	0	0	2	2	1	0	2	0	1	2	1	1
AX-108840355	3A	747610277	3569.61	175	47	88	40	43.75	87.5	43.75	0.753627	-0.90558	1.175	91	84	87.5	87.5	0.596701	1.08333	0.0833333	1.08333	0	1	1	1	1	0	1	1	0	1	0	-1	1	2	0	2	0	0	2	-1	1	0	2	0	1	2	1	1
AX-111540995	3A	749854128	3571.85	175	42	85	48	43.75	87.5	43.75	0.757946	-0.907487	0.875	84.5	90.5	87.5	87.5	0.650147	0.933702	-0.0662983	0.933702	0	1	1	1	1	-1	1	1	0	1	0	2	1	2	1	2	0	0	2	2	1	0	2	0	1	2	1	1
AX-109296490	3A	750473917	3572.47	177	46	86	45	44.25	88.5	44.25	0.926565	-0.97454	1.02222	89	88	88.5	88.5	0.940084	1.01136	0.0113636	1.01136	0	1	1	1	1	0	1	1	0	1	0	-1	1	2	1	2	0	0	2	2	1	0	2	0	1	2	1	1
AX-111564047	3B	7065119	3580.07	174	47	91	36	43.5	87	43.5	0.415069	-0.706479	1.30556	92.5	81.5	87	87	0.404333	1.13497	0.134969	1.13497	2	1	1	2	1	0	-1	0	0	1	1	2	1	2	1	0	0	2	2	1	0	2	1	1	1	0	1	1
AX-110571567	3B	7187583	3580.19	173	13	117	43	43.25	86.5	43.25	1.17521e-07	4.32646	0.302326	71.5	101.5	86.5	86.5	0.0225569	0.704433	-0.295567	0.704433	2	1	1	2	1	1	1	1	1	1	1	2	1	2	2	0	1	2	2	1	-1	2	1	1	1	-1	1	1
AX-182025003	3B	8525494	3581.53	153	28	83	42	38.25	76.5	38.25	0.15988	-0.388018	0.666667	69.5	83.5	76.5	76.5	0.257705	0.832335	-0.167665	0.832335	2	1	-1	2	1	0	1	1	1	1	1	2	1	2	2	0	0	2	2	1	-1	2	1	1	1	0	1	1
AX-95007989	3B	11087306	3584.09	179	49	86	44	44.75	89.5	44.75	0.758406	-0.90769	1.11364	92	87	89.5	89.5	0.708614	1.05747	0.0574713	1.05747	2	1	1	2	1	0	1	0	0	1	1	2	1	2	1	0	0	2	2	1	0	2	1	1	1	0	1	1
AX-111570853	3B	13923866	3586.92	177	49	83	45	44.25	88.5	44.25	0.649077	-0.855727	1.08889	90.5	86.5	88.5	88.5	0.763675	1.04624	0.0462428	1.04624	2	1	1	-1	1	1	1	0	0	1	1	2	1	2	1	0	0	2	2	1	0	2	1	1	1	0	1	2
AX-111049873	3B	13961173	3586.96	167	45	80	42	41.75	83.5	41.75	0.818241	-0.933038	1.07143	85	82	83.5	83.5	0.816424	1.03659	0.0365854	1.03659	2	-1	1	2	0	-1	-1	0	0	1	1	2	-1	2	1	0	0	2	2	1	-1	2	1	1	1	0	1	1
AX-108753178	3B	15164193	3588.16	179	48	85	46	44.75	89.5	44.75	0.779889	-0.917014	1.04348	90.5	88.5	89.5	89.5	0.881169	1.0226	0.0225989	1.0226	2	2	1	2	1	1	1	0	0	1	1	2	1	2	1	0	1	2	2	1	0	2	1	1	1	0	1	1
AX-109344528	3B	17996883	3591	176	46	83	47	44	88	44	0.748434	-0.903271	0.978723	87.5	88.5	88	88	0.939914	0.988701	-0.0112994	0.988701	2	2	1	2	1	1	1	0	0	1	1	2	1	2	0	0	1	2	2	1	0	2	1	1	1	0	1	1
AX-110423892	3B	25208642	3598.21	178	50	85	43	44.5	89	44.5	0.634412	-0.848099	1.16279	92.5	85.5	89	89	0.599811	1.08187	0.0818713	1.08187	2	2	0	2	1	1	1	0	0	1	0	2	1	1	1	0	1	2	2	1	0	2	1	2	1	0	1	1
AX-111060272	3B	38507491	3611.51	177	54	75	48	44.25	88.5	44.25	0.104068	-0.244688	1.125	91.5	85.5	88.5	88.5	0.651998	1.07018	0.0701754	1.07018	2	2	0	1	1	2	1	0	0	1	0	0	0	1	0	0	1	2	1	2	0	2	1	1	1	0	1	1
AX-109868743	3B	48783951	3621.78	181	54	70	57	45.25	90.5	45.25	0.00915578	0.566685	0.947368	89	92	90.5	90.5	0.823545	0.967391	-0.0326087	0.967391	2	2	0	1	0	2	1	0	0	1	0	0	0	1	1	1	2	2	2	2	0	2	1	1	1	0	1	1
AX-109948554	3B	48812520	3621.81	180	54	70	56	45	90	45	0.0114855	0.49101	0.964286	89	91	90	90	0.881497	0.978022	-0.021978	0.978022	2	2	0	1	0	2	1	0	0	1	0	0	0	1	1	1	2	2	-1	2	0	2	1	1	1	0	1	1
AX-110935747	3B	54865590	3627.87	180	53	69	58	45	90	45	0.00648095	0.682022	0.913793	87.5	92.5	90	90	0.709388	0.945946	-0.0540541	0.945946	2	2	0	1	0	2	1	0	0	1	0	0	0	1	1	1	2	2	2	2	0	2	1	1	1	0	1	2
AX-111523002	3B	55369721	3628.37	181	53	70	58	45.25	90.5	45.25	0.00838117	0.596193	0.913793	88	93	90.5	90.5	0.710156	0.946237	-0.0537634	0.946237	2	2	0	1	0	2	1	0	0	1	0	0	0	1	1	1	2	2	2	2	0	2	1	1	1	0	1	2
AX-109910758	3B	59054885	3632.05	181	54	68	59	45.25	90.5	45.25	0.00324045	0.913403	0.915254	88	93	90.5	90.5	0.710156	0.946237	-0.0537634	0.946237	2	2	0	1	0	2	1	0	0	1	0	0	0	1	1	1	2	2	2	2	0	2	1	1	1	0	1	2
AX-111575503	3B	59921458	3632.92	181	54	68	59	45.25	90.5	45.25	0.00324045	0.913403	0.915254	88	93	90.5	90.5	0.710156	0.946237	-0.0537634	0.946237	2	2	0	1	0	2	1	0	0	1	0	0	0	1	1	1	2	2	2	2	0	2	1	1	1	0	1	2
AX-111536380	3B	60270647	3633.27	181	52	70	59	45.25	90.5	45.25	0.00734038	0.640455	0.881356	87	94	90.5	90.5	0.60285	0.925532	-0.0744681	0.925532	2	2	0	1	0	2	1	0	0	1	0	0	0	1	1	1	2	2	2	2	0	2	1	1	1	0	1	2
AX-110477578	3B	61432791	3634.43	173	52	69	52	43.25	86.5	43.25	0.0289999	0.181835	1	86.5	86.5	86.5	86.5	1	1	0	1	2	-1	0	1	0	2	1	0	0	1	0	0	0	1	1	1	2	2	2	2	0	2	1	1	1	0	1	2
AX-108864275	3B	63663790	3636.66	177	52	68	57	44.25	88.5	44.25	0.0075227	0.632266	0.912281	86	91	88.5	88.5	0.707048	0.945055	-0.0549451	0.945055	2	2	0	1	0	2	1	0	0	1	0	0	0	1	1	1	2	2	2	2	0	2	1	1	1	0	1	2
AX-109505027	3B	64153111	3637.15	172	48	72	52	43	86	43	0.0932853	-0.208176	0.923077	84	88	86	86	0.760368	0.954545	-0.0454545	0.954545	2	2	0	1	0	2	1	1	1	1	0	1	0	1	1	1	2	2	2	2	0	2	1	1	1	0	1	2
AX-95658220	3B	68879938	3641.88	181	51	72	58	45.25	90.5	45.25	0.0173791	0.352753	0.87931	87	94	90.5	90.5	0.60285	0.925532	-0.0744681	0.925532	2	2	0	1	0	2	1	0	0	1	0	0	0	1	1	1	2	2	2	2	0	2	1	1	1	0	1	2
AX-109290113	3B	74314714	3647.31	179	52	70	57	44.75	89.5	44.75	0.0124222	0.46484	0.912281	87	92	89.5	89.5	0.708614	0.945652	-0.0543478	0.945652	2	2	0	1	0	2	1	0	0	1	0	0	0	1	1	1	2	2	2	2	0	2	1	1	1	0	1	2
AX-110463370	3B	75068641	3648.07	180	52	71	57	45	90	45	0.0157644	0.385304	0.912281	87.5	92.5	90	90	0.709388	0.945946	-0.0540541	0.945946	2	2	0	1	0	2	1	0	0	1	0	0	0	1	1	1	2	2	2	2	0	2	1	1	1	0	1	2
AX-109445547	3B	75586197	3648.59	177	52	71	54	44.25	88.5	44.25	0.0307136	0.162671	0.962963	87.5	89.5	88.5	88.5	0.880505	0.977654	-0.0223464	0.977654	2	2	0	1	0	2	1	0	0	1	0	0	0	1	1	1	2	2	2	2	0	2	1	1	1	0	1	2
AX-108878935	3B	76427597	3649.43	176	52	69	55	44	88	44	0.0157108	0.386442	0.945455	86.5	89.5	88	88	0.821098	0.96648	-0.0335196	0.96648	2	2	0	1	0	2	1	0	0	1	0	0	0	1	1	1	2	2	2	2	0	2	1	1	1	0	1	2
AX-109914961	3B	77002784	3650	181	52	71	58	45.25	90.5	45.25	0.0122706	0.468941	0.896552	87.5	93.5	90.5	90.5	0.655614	0.935829	-0.0641711	0.935829	2	2	0	1	0	2	1	0	0	1	0	0	0	1	1	1	2	2	2	2	0	2	1	1	1	0	1	2
AX-110003940	3B	78230553	3651.23	175	45	72	58	43.75	87.5	43.75	0.0244426	0.238905	0.775862	81	94	87.5	87.5	0.325751	0.861702	-0.138298	0.861702	2	2	0	1	0	2	1	0	-1	1	0	0	1	1	1	1	2	2	2	2	0	2	1	1	1	0	1	2
AX-111112609	3B	78608931	3651.61	180	50	72	58	45	90	45	0.019148	0.320397	0.862069	86	94	90	90	0.550985	0.914894	-0.0851064	0.914894	2	2	0	1	0	2	1	0	0	1	0	0	0	1	1	1	2	2	2	2	0	2	1	1	1	0	1	2
AX-111128552	3B	79273088	3652.27	181	52	71	58	45.25	90.5	45.25	0.0122706	0.468941	0.896552	87.5	93.5	90.5	90.5	0.655614	0.935829	-0.0641711	0.935829	2	2	0	1	0	2	1	0	0	1	0	0	0	1	1	1	2	2	2	2	0	2	1	1	1	0	1	2
AX-109385302	3B	159468894	3732.47	180	54	72	54	45	90	45	0.0273237	0.20171	1	90	90	90	90	1	1	0	1	2	2	0	1	0	2	1	0	0	1	0	0	0	1	1	1	2	2	2	2	0	2	1	1	1	0	1	2
AX-111462042	3B	212746597	3785.75	180	53	75	52	45	90	45	0.0816302	-0.163625	1.01923	90.5	89.5	90	90	0.940584	1.01117	0.0111732	1.01117	2	2	0	1	0	2	1	0	0	1	0	0	0	1	1	1	2	2	2	2	0	2	1	1	1	0	1	2
AX-111665680	3B	231985003	3804.99	166	40	73	53	41.5	83	41.5	0.108296	-0.257981	0.754717	76.5	89.5	83	83	0.312977	0.854749	-0.145251	0.854749	2	2	-1	1	0	2	1	-1	-1	1	0	-1	0	1	1	1	2	2	2	2	0	2	1	1	1	0	1	2
AX-110642930	3B	245504315	3818.5	179	53	74	52	44.75	89.5	44.75	0.0678847	-0.102075	1.01923	90	89	89.5	89.5	0.940419	1.01124	0.011236	1.01124	2	2	0	1	0	2	1	0	0	1	0	0	0	1	1	1	2	2	2	2	0	2	1	1	1	0	1	2
AX-110055716	3B	319167808	3892.17	178	48	76	54	44.5	89	44.5	0.122319	-0.298628	0.888889	86	92	89	89	0.652913	0.934783	-0.0652174	0.934783	2	2	0	1	0	2	1	0	1	1	0	1	0	1	1	1	2	2	2	2	-1	2	1	1	1	0	1	2
AX-109524188	3B	349292946	3922.29	177	52	73	52	44.25	88.5	44.25	0.0662255	-0.0938145	1	88.5	88.5	88.5	88.5	1	1	0	1	2	2	0	1	0	2	1	0	0	1	0	0	0	1	1	1	2	2	2	2	0	2	1	1	1	0	1	2
AX-109315356	3B	418126914	3991.13	174	52	70	52	43.5	87	43.5	0.0360864	0.108857	1	87	87	87	87	1	1	0	1	2	2	0	1	0	2	1	0	0	1	0	0	0	1	1	1	2	2	2	2	0	2	1	1	-1	0	1	2
AX-110565050	3B	422135614	3995.14	180	52	72	56	45	90	45	0.0249998	0.231381	0.928571	88	92	90	90	0.765594	0.956522	-0.0434783	0.956522	2	2	0	1	0	2	1	0	0	1	0	0	0	1	1	1	2	2	2	2	0	2	1	1	-1	0	1	2
AX-108890155	3B	427596739	4000.6	180	52	73	55	45	90	45	0.0383458	0.0885856	0.945455	88.5	91.5	90	90	0.823063	0.967213	-0.0327869	0.967213	2	2	0	1	0	-1	1	0	0	1	0	0	0	1	1	1	2	2	2	2	0	2	1	1	1	0	1	2
AX-108791887	3B	430521720	4003.52	181	52	73	56	45.25	90.5	45.25	0.0310432	0.159107	0.928571	88.5	92.5	90.5	90.5	0.766224	0.956757	-0.0432432	0.956757	2	2	0	1	0	2	1	0	0	1	0	0	0	1	1	1	2	2	2	2	0	2	1	1	1	0	1	2
AX-109291094	3B	434952247	4007.95	181	52	73	56	45.25	90.5	45.25	0.0310432	0.159107	0.928571	88.5	92.5	90.5	90.5	0.766224	0.956757	-0.0432432	0.956757	2	2	0	1	0	2	1	0	0	1	0	0	0	1	1	1	2	2	2	2	0	2	1	1	1	0	1	2
AX-111289488	3B	435300438	4008.3	181	52	74	55	45.25	90.5	45.25	0.046981	0.0207892	0.945455	89	92	90.5	90.5	0.823545	0.967391	-0.0326087	0.967391	2	2	0	1	0	2	1	0	0	1	0	0	0	1	1	1	2	2	2	2	0	2	1	1	1	0	1	2
AX-108915318	3B	437483153	4010.48	166	47	63	56	41.5	83	41.5	0.00495564	0.771597	0.839286	78.5	87.5	83	83	0.484842	0.897143	-0.102857	0.897143	2	2	0	-1	-1	2	1	0	0	1	0	0	0	1	1	-1	2	2	2	2	0	2	1	1	1	0	1	2
AX-108726753	3B	471803070	4044.8	179	52	73	54	44.75	89.5	44.75	0.046689	0.0228704	0.962963	88.5	90.5	89.5	89.5	0.881169	0.977901	-0.0220994	0.977901	2	2	0	1	0	2	-1	0	0	1	0	0	0	1	1	1	2	2	2	2	0	2	1	1	-1	0	1	2
AX-109300211	3B	472113098	4045.11	171	46	72	53	42.75	85.5	42.75	0.0890882	-0.192809	0.867925	82	89	85.5	85.5	0.59244	0.921348	-0.0786517	0.921348	2	2	0	-1	0	2	1	0	0	1	0	0	0	1	1	1	2	2	2	2	0	2	1	1	1	0	1	2
AX-110466545	3B	472866095	4045.87	180	51	73	56	45	90	45	0.0350844	0.118257	0.910714	87.5	92.5	90	90	0.709388	0.945946	-0.0540541	0.945946	2	2	0	1	0	2	1	0	0	1	0	0	0	1	1	1	2	2	2	2	0	2	1	1	1	0	1	2
AX-110410665	3B	479502603	4052.5	181	52	73	56	45.25	90.5	45.25	0.0310432	0.159107	0.928571	88.5	92.5	90.5	90.5	0.766224	0.956757	-0.0432432	0.956757	2	2	0	1	0	2	1	0	0	1	0	0	0	1	1	1	2	2	2	2	0	2	1	1	1	0	1	2
AX-94407996	3B	480568925	4053.57	180	51	73	56	45	90	45	0.0350844	0.118257	0.910714	87.5	92.5	90	90	0.709388	0.945946	-0.0540541	0.945946	2	2	0	1	0	2	1	0	-1	1	0	0	0	1	1	1	2	2	2	2	0	2	1	1	1	0	1	2
AX-110098038	3B	482253775	4055.25	177	46	75	56	44.25	88.5	44.25	0.0724909	-0.123989	0.821429	83.5	93.5	88.5	88.5	0.452264	0.893048	-0.106952	0.893048	2	2	0	1	0	2	1	0	0	1	0	0	0	1	1	1	2	2	2	2	0	2	1	1	1	0	1	2
AX-111609440	3B	482777022	4055.78	178	51	73	54	44.5	89	44.5	0.0535593	-0.0229546	0.944444	87.5	90.5	89	89	0.822089	0.966851	-0.0331492	0.966851	2	2	0	1	0	2	1	0	0	1	0	0	-1	1	1	1	2	2	2	2	0	2	1	1	1	0	1	2
AX-111557528	3B	482971892	4055.97	179	51	72	56	44.75	89.5	44.75	0.0283975	0.188842	0.910714	87	92	89.5	89.5	0.708614	0.945652	-0.0543478	0.945652	2	2	0	1	0	2	1	0	0	1	0	0	0	1	1	1	2	2	2	2	0	2	1	1	1	0	1	2
AX-111550253	3B	484237988	4057.24	180	52	72	56	45	90	45	0.0249998	0.231381	0.928571	88	92	90	90	0.765594	0.956522	-0.0434783	0.956522	2	2	0	1	0	2	1	0	0	1	0	0	0	1	1	1	2	2	2	2	0	2	1	1	2	0	1	2
AX-109516466	3B	485233845	4058.23	180	50	74	56	45	90	45	0.0476228	0.0162605	0.892857	87	93	90	90	0.654721	0.935484	-0.0645161	0.935484	2	2	0	1	0	2	1	0	0	1	-1	0	0	1	1	1	2	2	2	2	0	2	1	1	1	0	1	2
AX-109095116	3B	485821592	4058.82	175	51	70	54	43.75	87.5	43.75	0.0286836	0.185496	0.944444	86	89	87.5	87.5	0.820596	0.966292	-0.0337079	0.966292	2	2	-1	1	0	2	1	0	0	1	0	0	0	1	1	1	2	2	2	2	0	2	1	1	-1	0	1	2
AX-111464292	3B	486363415	4059.36	180	52	72	56	45	90	45	0.0249998	0.231381	0.928571	88	92	90	90	0.765594	0.956522	-0.0434783	0.956522	2	2	0	1	0	2	1	0	0	1	0	0	0	1	1	1	2	2	2	2	0	2	1	1	1	0	1	2
AX-111575846	3B	486865816	4059.87	173	52	70	51	43.25	86.5	43.25	0.0427161	0.0525571	1.01961	87	86	86.5	86.5	0.939396	1.01163	0.0116279	1.01163	2	2	0	1	0	2	1	0	0	1	0	0	0	1	1	1	2	2	2	-1	0	2	1	1	1	0	1	2
AX-111452618	3B	487482948	4060.48	177	51	72	54	44.25	88.5	44.25	0.0438439	0.0438578	0.944444	87	90	88.5	88.5	0.821595	0.966667	-0.0333333	0.966667	2	2	0	1	0	-1	1	0	0	1	0	-1	0	1	1	1	2	2	2	2	0	2	1	1	2	0	1	2
AX-109279439	3B	487792214	4060.79	170	53	75	42	42.5	85	42.5	0.151339	-0.369692	1.2619	90.5	79.5	85	85	0.398859	1.13836	0.138365	1.13836	1	2	0	1	0	1	1	0	0	1	0	0	0	1	-1	1	2	2	2	2	0	2	1	1	1	0	1	2
AX-109037794	3B	488315553	4061.32	180	52	72	56	45	90	45	0.0249998	0.231381	0.928571	88	92	90	90	0.765594	0.956522	-0.0434783	0.956522	2	2	0	1	0	2	1	0	0	1	0	0	0	1	1	1	2	2	2	2	0	2	1	1	2	0	1	2
AX-110089945	3B	489347129	4062.35	176	52	71	53	44	88	44	0.0372623	0.0981531	0.981132	87.5	88.5	88	88	0.939914	0.988701	-0.0112994	0.988701	2	2	0	1	0	2	1	0	0	1	0	0	0	1	1	1	2	2	2	2	0	2	1	1	1	0	1	2
AX-111026930	3B	489599090	4062.6	180	52	74	54	45	90	45	0.0568882	-0.0430832	0.962963	89	91	90	90	0.881497	0.978022	-0.021978	0.978022	2	2	0	1	0	2	1	0	0	1	0	0	0	1	1	1	2	2	2	2	0	-1	1	1	1	0	1	2
AX-108729299	3B	490162597	4063.16	181	52	73	56	45.25	90.5	45.25	0.0310432	0.159107	0.928571	88.5	92.5	90.5	90.5	0.766224	0.956757	-0.0432432	0.956757	2	2	0	1	0	2	1	0	0	1	0	0	0	1	1	1	2	2	2	2	0	2	1	1	1	0	1	2
AX-110054156	3B	490190391	4063.19	180	52	73	55	45	90	45	0.0383458	0.0885856	0.945455	88.5	91.5	90	90	0.823063	0.967213	-0.0327869	0.967213	2	2	0	1	0	2	1	0	0	1	0	0	0	1	1	1	2	2	2	2	0	-1	1	1	1	0	1	2
AX-110424510	3B	495122102	4068.12	179	50	73	56	44.75	89.5	44.75	0.0390459	0.0825456	0.892857	86.5	92.5	89.5	89.5	0.65382	0.935135	-0.0648649	0.935135	2	2	0	1	0	2	1	0	0	1	0	0	-1	1	1	1	2	2	2	2	0	2	1	1	1	0	1	2
AX-111221059	3B	495812507	4068.81	180	51	73	56	45	90	45	0.0350844	0.118257	0.910714	87.5	92.5	90	90	0.709388	0.945946	-0.0540541	0.945946	2	2	0	1	0	2	1	0	0	1	0	0	0	1	1	1	2	2	2	2	0	2	1	1	1	0	1	2
AX-111531945	3B	496883127	4069.88	177	52	72	53	44.25	88.5	44.25	0.0458711	0.0287705	0.981132	88	89	88.5	88.5	0.940084	0.988764	-0.011236	0.988764	2	2	0	1	0	2	1	0	0	1	0	0	0	1	1	1	2	2	2	2	0	2	1	1	-1	0	1	2
AX-110555494	3B	497909138	4070.91	180	51	73	56	45	90	45	0.0350844	0.118257	0.910714	87.5	92.5	90	90	0.709388	0.945946	-0.0540541	0.945946	2	2	0	1	0	2	1	0	0	1	0	0	0	1	1	1	2	2	2	2	0	2	1	1	1	0	1	2
AX-110442253	3B	498263547	4071.26	181	52	73	56	45.25	90.5	45.25	0.0310432	0.159107	0.928571	88.5	92.5	90.5	90.5	0.766224	0.956757	-0.0432432	0.956757	2	2	0	1	0	2	1	0	0	1	0	0	0	1	1	1	2	2	2	2	0	2	1	1	1	0	1	2
AX-109851198	3B	499055944	4072.06	180	48	76	56	45	90	45	0.0793939	-0.154353	0.857143	86	94	90	90	0.550985	0.914894	-0.0851064	0.914894	2	2	0	1	0	2	1	0	1	1	-1	1	0	1	1	1	2	2	2	2	0	2	1	1	1	0	1	2
AX-110427494	3B	499840804	4072.84	181	52	73	56	45.25	90.5	45.25	0.0310432	0.159107	0.928571	88.5	92.5	90.5	90.5	0.766224	0.956757	-0.0432432	0.956757	2	2	0	1	0	2	1	0	0	1	0	0	0	1	1	1	2	2	2	2	0	2	1	1	1	0	1	2
AX-111125878	3B	500321893	4073.32	181	52	73	56	45.25	90.5	45.25	0.0310432	0.159107	0.928571	88.5	92.5	90.5	90.5	0.766224	0.956757	-0.0432432	0.956757	2	2	0	1	0	2	1	0	0	1	0	0	0	1	1	1	2	2	2	2	0	2	1	1	1	0	1	2
AX-111485400	3B	501103637	4074.1	180	52	73	55	45	90	45	0.0383458	0.0885856	0.945455	88.5	91.5	90	90	0.823063	0.967213	-0.0327869	0.967213	2	2	0	1	0	2	1	0	0	1	0	0	0	1	1	1	2	2	2	-1	0	2	1	1	1	0	1	2
AX-110572818	3B	502494577	4075.49	181	52	73	56	45.25	90.5	45.25	0.0310432	0.159107	0.928571	88.5	92.5	90.5	90.5	0.766224	0.956757	-0.0432432	0.956757	2	2	0	1	0	2	1	0	0	1	0	0	0	1	1	1	2	2	2	2	0	2	1	1	1	0	1	2
AX-110413790	3B	502839623	4075.84	180	52	72	56	45	90	45	0.0249998	0.231381	0.928571	88	92	90	90	0.765594	0.956522	-0.0434783	0.956522	2	2	0	1	0	2	1	0	0	1	0	0	0	1	1	1	2	2	2	2	0	2	1	1	-1	0	1	2
AX-109355238	3B	503528440	4076.53	181	52	73	56	45.25	90.5	45.25	0.0310432	0.159107	0.928571	88.5	92.5	90.5	90.5	0.766224	0.956757	-0.0432432	0.956757	2	2	0	1	0	2	1	0	0	1	0	0	0	1	1	1	2	2	2	2	0	2	1	1	1	0	1	2
AX-109936625	3B	503989114	4076.99	181	52	72	57	45.25	90.5	45.25	0.0198433	0.308491	0.912281	88	93	90.5	90.5	0.710156	0.946237	-0.0537634	0.946237	2	2	0	1	0	2	1	0	0	1	0	0	0	1	1	1	2	2	2	2	0	2	1	1	2	0	1	2
AX-109496562	3B	508750184	4081.75	172	51	75	46	43	86	43	0.211755	-0.481821	1.1087	88.5	83.5	86	86	0.70302	1.05988	0.0598802	1.05988	2	2	0	1	0	2	1	0	0	1	-1	0	0	1	1	1	-1	2	2	-1	0	2	1	1	-1	0	1	2
AX-94541525	3B	511072341	4084.07	180	51	74	55	45	90	45	0.0532193	-0.0208293	0.927273	88	92	90	90	0.765594	0.956522	-0.0434783	0.956522	2	2	0	1	0	2	1	0	0	1	0	0	-1	1	1	1	2	2	2	2	0	2	1	1	1	0	1	2
AX-110092119	3B	513811949	4086.81	178	51	73	54	44.5	89	44.5	0.0535593	-0.0229546	0.944444	87.5	90.5	89	89	0.822089	0.966851	-0.0331492	0.966851	2	2	0	1	0	2	1	0	0	1	0	0	0	1	1	1	2	2	2	2	0	2	1	1	1	0	1	2
AX-109406585	3B	519055599	4092.06	180	52	74	54	45	90	45	0.0568882	-0.0430832	0.962963	89	91	90	90	0.881497	0.978022	-0.021978	0.978022	2	2	0	1	0	2	1	0	0	1	0	0	0	1	1	1	2	2	2	2	0	2	1	1	1	0	1	2
AX-109033951	3B	519135463	4092.14	176	50	72	54	44	88	44	0.0497871	0.0014246	0.925926	86	90	88	88	0.763025	0.955556	-0.0444444	0.955556	2	2	0	1	-1	2	1	-1	0	1	0	0	0	1	1	1	2	2	2	2	0	2	1	1	2	0	1	2
AX-111177456	3B	519766995	4092.77	179	52	75	52	44.75	89.5	44.75	0.0954491	-0.21583	1	89.5	89.5	89.5	89.5	1	1	0	1	2	2	0	1	0	2	1	0	0	1	0	0	0	1	1	1	2	2	2	2	0	2	1	1	1	0	1	2
AX-111556075	3B	520180546	4093.18	171	50	73	48	42.75	85.5	42.75	0.157099	-0.382162	1.04167	86.5	84.5	85.5	85.5	0.878443	1.02367	0.0236686	1.02367	-1	2	0	1	0	2	1	0	0	1	0	0	0	1	1	1	2	2	2	-1	0	2	1	1	1	0	1	2
AX-109608571	3B	520966246	4093.97	178	50	75	53	44.5	89	44.5	0.105104	-0.247994	0.943396	87.5	90.5	89	89	0.822089	0.966851	-0.0331492	0.966851	2	2	0	1	0	2	1	0	0	1	0	-1	0	1	1	1	2	2	2	2	0	2	1	1	1	0	1	2
AX-94388240	3B	521699151	4094.7	179	52	74	53	44.75	89.5	44.75	0.0678847	-0.102075	0.981132	89	90	89.5	89.5	0.940419	0.988889	-0.0111111	0.988889	2	2	0	1	0	2	1	0	0	1	0	0	0	1	1	1	2	2	2	2	0	2	1	1	1	0	1	2
AX-109823960	3B	522215560	4095.22	181	52	74	55	45.25	90.5	45.25	0.046981	0.0207892	0.945455	89	92	90.5	90.5	0.823545	0.967391	-0.0326087	0.967391	2	2	0	1	0	2	1	0	0	1	0	0	0	1	1	1	2	2	2	2	0	2	1	1	1	0	1	2
AX-109875013	3B	523299540	4096.3	181	52	74	55	45.25	90.5	45.25	0.046981	0.0207892	0.945455	89	92	90.5	90.5	0.823545	0.967391	-0.0326087	0.967391	2	2	0	1	0	2	1	0	0	1	0	0	0	1	1	1	2	2	2	2	0	2	1	1	1	0	1	2
AX-110674067	3B	523797691	4096.8	179	49	75	55	44.75	89.5	44.75	0.0780599	-0.148696	0.890909	86.5	92.5	89.5	89.5	0.65382	0.935135	-0.0648649	0.935135	2	2	-1	1	0	2	1	0	0	1	0	0	0	1	1	1	2	2	2	2	0	2	1	1	1	0	1	2
AX-111254437	3B	524769466	4097.77	174	51	71	52	43.5	87	43.5	0.05243	-0.0158413	0.980769	86.5	87.5	87	87	0.93957	0.988571	-0.0114286	0.988571	2	2	0	1	0	2	1	0	0	1	0	-1	0	1	1	1	2	2	2	2	0	2	1	1	-1	0	1	2
AX-111118939	3B	543024314	4116.02	176	52	71	53	44	88	44	0.0372623	0.0981531	0.981132	87.5	88.5	88	88	0.939914	0.988701	-0.0112994	0.988701	2	2	0	1	0	2	-1	0	0	1	0	0	0	1	1	1	2	2	2	-1	0	2	1	1	-1	0	1	2
AX-111134381	3B	543625285	4116.63	179	52	73	54	44.75	89.5	44.75	0.046689	0.0228704	0.962963	88.5	90.5	89.5	89.5	0.881169	0.977901	-0.0220994	0.977901	2	2	0	1	0	2	1	0	0	1	0	0	0	1	1	1	2	2	2	2	0	2	1	1	1	0	1	2
AX-110978195	3B	547605375	4120.61	180	52	75	53	45	90	45	0.0816302	-0.163625	0.981132	89.5	90.5	90	90	0.940584	0.98895	-0.0110497	0.98895	2	2	0	1	0	2	1	0	0	1	0	0	0	1	1	1	2	2	2	2	0	2	1	1	1	0	1	2
AX-108777806	3B	549337723	4122.34	181	52	74	55	45.25	90.5	45.25	0.046981	0.0207892	0.945455	89	92	90.5	90.5	0.823545	0.967391	-0.0326087	0.967391	2	2	0	1	0	2	1	0	0	1	0	0	0	1	1	1	2	2	2	2	0	2	1	1	1	0	1	2
AX-111505239	3B	556516090	4129.52	180	51	75	54	45	90	45	0.0780817	-0.148789	0.944444	88.5	91.5	90	90	0.823063	0.967213	-0.0327869	0.967213	2	2	0	1	0	2	1	0	0	1	0	0	0	1	1	1	2	2	2	2	0	2	1	1	1	0	1	2
AX-109946806	3B	560593489	4133.59	179	52	75	52	44.75	89.5	44.75	0.0954491	-0.21583	1	89.5	89.5	89.5	89.5	1	1	0	1	2	2	0	1	0	2	1	0	0	1	0	0	0	1	1	1	2	2	2	2	0	2	1	1	1	0	1	2
AX-110038027	3B	561260728	4134.26	180	52	74	54	45	90	45	0.0568882	-0.0430832	0.962963	89	91	90	90	0.881497	0.978022	-0.021978	0.978022	2	2	0	1	0	2	1	0	0	1	0	0	0	1	1	1	2	2	2	2	0	2	1	1	-1	0	1	2
AX-111507044	3B	562208657	4135.21	180	52	73	55	45	90	45	0.0383458	0.0885856	0.945455	88.5	91.5	90	90	0.823063	0.967213	-0.0327869	0.967213	2	2	0	1	0	2	1	0	0	1	0	0	0	1	1	1	2	2	2	2	0	2	1	1	2	0	1	2
AX-109343990	3B	563042838	4136.04	180	52	75	53	45	90	45	0.0816302	-0.163625	0.981132	89.5	90.5	90	90	0.940584	0.98895	-0.0110497	0.98895	2	2	0	1	0	2	1	0	0	1	0	0	0	1	1	1	2	2	2	2	0	2	1	1	1	0	1	2
AX-108729416	3B	572682335	4145.68	176	50	70	56	44	88	44	0.0205198	0.2973	0.892857	85	91	88	88	0.651077	0.934066	-0.0659341	0.934066	2	2	0	1	0	2	1	0	0	1	0	0	0	1	1	1	2	2	2	2	0	2	1	2	-1	0	1	2
AX-110582386	3B	573575010	4146.58	180	52	73	55	45	90	45	0.0383458	0.0885856	0.945455	88.5	91.5	90	90	0.823063	0.967213	-0.0327869	0.967213	2	2	0	1	0	2	1	0	0	1	0	0	0	1	1	1	2	2	2	2	0	2	1	2	1	0	1	2
AX-94719696	3B	574699008	4147.7	171	49	71	51	42.75	85.5	42.75	0.0835378	-0.171336	0.960784	84.5	86.5	85.5	85.5	0.878443	0.976879	-0.0231214	0.976879	-1	2	0	1	1	2	1	0	0	1	0	1	0	1	1	1	2	2	2	-1	0	2	1	2	-1	0	-1	2
AX-110490439	3B	575194074	4148.19	179	51	72	56	44.75	89.5	44.75	0.0283975	0.188842	0.910714	87	92	89.5	89.5	0.708614	0.945652	-0.0543478	0.945652	2	2	0	1	0	2	1	0	0	1	0	0	0	1	1	1	2	2	2	2	0	2	1	2	1	0	1	2
AX-111736148	3B	593544865	4166.54	168	39	73	56	42	84	42	0.0423954	0.0550723	0.696429	75.5	92.5	84	84	0.189662	0.816216	-0.183784	0.816216	2	2	0	1	0	2	1	0	-1	1	-1	0	-1	1	1	1	2	2	2	2	0	2	1	2	1	0	1	2
AX-110918414	3B	595285917	4168.29	180	52	72	56	45	90	45	0.0249998	0.231381	0.928571	88	92	90	90	0.765594	0.956522	-0.0434783	0.956522	2	2	0	1	0	2	1	0	0	1	0	0	0	1	1	1	2	2	2	2	0	2	1	2	1	0	1	2
AX-94781108	3B	597048703	4170.05	178	51	71	56	44.5	89	44.5	0.0228022	0.262095	0.910714	86.5	91.5	89	89	0.707835	0.945355	-0.0546448	0.945355	2	2	0	1	0	2	1	0	0	1	-1	0	0	1	1	1	2	2	2	2	0	2	1	2	-1	0	1	2
AX-109974660	3B	598502162	4171.5	179	54	70	55	44.75	89.5	44.75	0.0142046	0.420083	0.981818	89	90	89.5	89.5	0.940419	0.988889	-0.0111111	0.988889	2	2	0	1	0	2	1	0	0	1	0	0	0	1	1	1	2	2	2	2	0	2	1	2	-1	0	1	2
AX-110560967	3B	598860826	4171.86	177	51	70	56	44.25	88.5	44.25	0.0181611	0.338062	0.910714	86	91	88.5	88.5	0.707048	0.945055	-0.0549451	0.945055	2	2	0	1	0	2	1	0	0	1	-1	0	0	1	1	1	2	2	2	2	0	2	1	2	1	0	1	2
AX-110012386	3B	602437857	4175.44	181	54	71	56	45.25	90.5	45.25	0.0146435	0.409925	0.964286	89.5	91.5	90.5	90.5	0.881823	0.978142	-0.0218579	0.978142	2	2	0	1	0	2	1	0	0	1	0	0	0	1	1	1	2	2	2	2	0	2	1	2	1	0	1	2
AX-110078107	3B	605680984	4178.68	169	52	63	54	42.25	84.5	42.25	0.00411103	0.83397	0.962963	83.5	85.5	84.5	84.5	0.877731	0.976608	-0.0233918	0.976608	2	2	0	1	0	1	1	0	0	1	0	-1	0	1	1	-1	2	2	2	2	0	2	1	2	2	0	1	2
AX-95141357	3B	622082295	4195.08	178	53	70	55	44.5	89	44.5	0.0169303	0.361487	0.963636	88	90	89	89	0.880839	0.977778	-0.0222222	0.977778	2	2	0	1	0	2	1	-1	0	1	0	0	0	1	1	1	2	2	2	2	0	2	1	2	1	0	1	2
AX-109888896	3B	626368819	4199.37	180	55	69	56	45	90	45	0.00740533	0.637515	0.982143	89.5	90.5	90	90	0.940584	0.98895	-0.0110497	0.98895	2	2	0	1	0	2	1	0	0	1	0	0	0	1	1	1	2	2	2	2	0	2	1	2	1	0	1	2
AX-111460582	3B	626895720	4199.9	181	54	71	56	45.25	90.5	45.25	0.0146435	0.409925	0.964286	89.5	91.5	90.5	90.5	0.881823	0.978142	-0.0218579	0.978142	2	2	1	1	0	2	1	0	0	1	0	0	0	1	1	1	2	2	2	2	0	2	1	2	1	0	1	2
AX-110502590	3B	627139543	4200.14	180	55	70	55	45	90	45	0.0117436	0.483592	1	90	90	90	90	1	1	0	1	2	2	0	1	0	2	1	0	0	1	0	0	0	1	1	1	2	2	2	2	0	2	1	2	1	0	1	2
AX-110062160	3B	664135847	4237.14	167	44	66	57	41.75	83.5	41.75	0.00928235	0.562102	0.77193	77	90	83.5	83.5	0.31443	0.855556	-0.144444	0.855556	2	2	0	1	0	2	1	0	0	1	0	0	0	1	1	1	2	2	2	2	0	2	-1	2	-1	-1	1	2
AX-110375013	3B	675645832	4248.65	180	57	63	60	45	90	45	0.000288735	1.72054	0.95	88.5	91.5	90	90	0.823063	0.967213	-0.0327869	0.967213	2	2	0	1	0	2	1	0	0	1	0	0	0	1	1	1	2	2	2	2	0	2	1	2	0	0	1	2
AX-111089489	3B	676588369	4249.59	181	55	65	61	45.25	90.5	45.25	0.000621125	1.46483	0.901639	87.5	93.5	90.5	90.5	0.655614	0.935829	-0.0641711	0.935829	2	2	0	1	0	2	1	0	0	1	0	0	0	1	1	1	2	2	2	2	0	2	1	2	0	0	1	2
AX-110569582	3B	677184808	4250.18	178	55	66	57	44.5	89	44.5	0.00256373	0.991597	0.964912	88	90	89	89	0.880839	0.977778	-0.0222222	0.977778	2	2	0	1	0	2	1	0	0	1	0	0	0	1	1	1	2	2	2	2	0	2	1	2	0	0	1	2
AX-110453095	3B	682805336	4255.81	181	55	65	61	45.25	90.5	45.25	0.000621125	1.46483	0.901639	87.5	93.5	90.5	90.5	0.655614	0.935829	-0.0641711	0.935829	2	2	0	1	0	2	1	0	0	1	0	0	0	1	1	1	2	2	2	2	0	2	1	2	0	0	1	2
AX-109822302	3B	684410865	4257.41	176	50	66	60	44	88	44	0.00231538	1.02561	0.833333	83	93	88	88	0.450982	0.892473	-0.107527	0.892473	2	2	0	1	0	2	1	0	0	1	0	-1	0	1	1	1	2	2	2	2	0	2	1	2	-1	0	1	2
AX-110687689	3B	684499245	4257.5	179	54	65	60	44.75	89.5	44.75	0.000999934	1.30589	0.9	86.5	92.5	89.5	89.5	0.65382	0.935135	-0.0648649	0.935135	2	2	0	1	0	2	1	0	0	1	0	0	0	1	1	1	2	2	2	2	0	2	1	2	0	0	1	2
AX-109436690	3B	685018261	4258.02	180	55	65	60	45	90	45	0.000838972	1.36447	0.916667	87.5	92.5	90	90	0.709388	0.945946	-0.0540541	0.945946	2	2	0	1	0	2	1	0	0	1	0	0	0	1	1	1	2	2	2	2	0	2	1	2	0	0	1	2
AX-89334206	3B	697473092	4270.47	181	55	66	60	45.25	90.5	45.25	0.00114687	1.26012	0.916667	88	93	90.5	90.5	0.710156	0.946237	-0.0537634	0.946237	2	2	0	1	0	2	1	0	0	1	0	0	0	1	1	1	2	2	2	2	0	2	1	2	0	0	1	2
AX-111535241	3B	700077821	4273.08	178	55	64	59	44.5	89	44.5	0.00081497	1.37416	0.932203	87	91	89	89	0.76432	0.956044	-0.043956	0.956044	2	2	0	1	0	2	1	0	0	1	0	0	0	1	1	1	2	2	2	2	0	2	2	2	0	0	1	2
AX-108738488	3B	701436510	4274.44	173	55	65	53	43.25	86.5	43.25	0.00466787	0.791566	1.03774	87.5	85.5	86.5	86.5	0.879142	1.02339	0.0233918	1.02339	2	2	0	1	0	2	1	0	0	1	0	0	0	1	1	1	2	2	1	-1	0	2	1	2	0	0	1	2
AX-109373871	3B	702123161	4275.12	177	52	65	60	44.25	88.5	44.25	0.00135806	1.2037	0.866667	84.5	92.5	88.5	88.5	0.547629	0.913514	-0.0864865	0.913514	2	2	0	1	0	2	1	0	0	1	0	0	0	1	1	1	2	2	2	2	0	2	1	2	0	0	1	2
AX-109983339	3B	702650072	4275.65	179	51	67	61	44.75	89.5	44.75	0.00199905	1.07465	0.836066	84.5	94.5	89.5	89.5	0.454801	0.89418	-0.10582	0.89418	2	2	0	1	0	2	1	0	0	1	-1	0	0	1	1	1	2	2	2	2	0	2	1	2	1	0	1	2
AX-109282650	3B	703120585	4276.12	176	54	65	57	44	88	44	0.00232857	1.02371	0.947368	86.5	89.5	88	88	0.821098	0.96648	-0.0335196	0.96648	2	2	0	1	0	2	1	0	0	1	0	0	0	1	1	1	2	2	2	2	0	2	1	2	0	0	1	2
AX-110992117	3B	703296419	4276.3	179	54	65	60	44.75	89.5	44.75	0.000999934	1.30589	0.9	86.5	92.5	89.5	89.5	0.65382	0.935135	-0.0648649	0.935135	2	2	0	1	0	2	1	0	0	1	0	0	0	1	1	1	2	2	2	2	0	2	1	2	0	0	1	2
AX-110919590	3B	704324505	4277.32	178	54	66	58	44.5	89	44.5	0.00239659	1.0141	0.931034	87	91	89	89	0.76432	0.956044	-0.043956	0.956044	2	2	0	1	0	2	1	0	0	1	0	0	0	1	1	1	2	2	2	2	0	2	-1	2	0	0	1	2
AX-109576658	3B	704760617	4277.76	180	55	66	59	45	90	45	0.00152024	1.16604	0.932203	88	92	90	90	0.765594	0.956522	-0.0434783	0.956522	2	2	0	1	0	2	1	0	0	1	0	0	0	1	1	1	2	2	2	2	0	2	1	2	0	0	1	2
AX-110369837	3B	718852343	4291.85	179	52	65	62	44.75	89.5	44.75	0.000699347	1.42524	0.83871	84.5	94.5	89.5	89.5	0.454801	0.89418	-0.10582	0.89418	2	2	0	1	0	2	1	0	0	1	0	0	0	1	1	1	2	2	2	2	0	2	1	2	0	0	1	2
AX-110468691	3B	737432678	4310.43	176	51	78	47	44	88	44	0.293091	-0.590326	1.08511	90	86	88	88	0.763025	1.04651	0.0465116	1.04651	1	2	0	1	0	2	2	0	1	1	0	0	0	1	1	1	2	1	2	2	0	-1	1	2	0	1	1	2
AX-109345409	3B	745287661	4318.29	179	50	74	55	44.75	89.5	44.75	0.0593667	-0.0573182	0.909091	87	92	89.5	89.5	0.708614	0.945652	-0.0543478	0.945652	1	2	0	1	0	2	2	0	1	1	0	0	0	1	1	1	2	2	2	2	0	0	1	2	0	1	1	2
AX-94585575	3B	745733321	4318.73	178	45	78	55	44.5	89	44.5	0.146409	-0.358638	0.818182	84	94	89	89	0.453537	0.893617	-0.106383	0.893617	1	2	0	1	0	2	2	0	1	1	0	0	0	1	1	1	2	2	2	2	0	0	1	2	0	1	1	2
AX-89331046	3B	781210302	4354.21	179	63	82	34	44.75	89.5	44.75	0.00485952	0.778135	1.85294	104	75	89.5	89.5	0.030192	1.38667	0.386667	1.38667	2	2	1	1	0	1	2	0	1	1	0	0	0	1	1	2	1	0	1	1	0	0	2	2	0	1	1	1
AX-111064745	3B	781670598	4354.67	179	63	81	35	44.75	89.5	44.75	0.00558791	0.731513	1.8	103.5	75.5	89.5	89.5	0.0363654	1.37086	0.370861	1.37086	2	1	1	1	0	1	2	0	1	1	0	0	0	1	1	2	1	0	1	1	0	0	2	2	0	1	1	1
AX-109293837	3B	796458982	4369.46	179	50	84	45	44.75	89.5	44.75	0.620237	-0.840555	1.11111	92	87	89.5	89.5	0.708614	1.05747	0.0574713	1.05747	2	1	1	1	1	0	1	1	1	1	0	1	2	1	1	1	1	0	1	1	0	0	2	1	2	1	1	1
AX-109401676	3B	796516602	4369.52	179	50	84	45	44.75	89.5	44.75	0.620237	-0.840555	1.11111	92	87	89.5	89.5	0.708614	1.05747	0.0574713	1.05747	2	1	1	1	1	0	1	1	1	1	0	1	2	1	1	1	1	0	1	1	0	0	2	1	2	1	1	1
AX-110493720	3B	798205726	4371.21	179	50	84	45	44.75	89.5	44.75	0.620237	-0.840555	1.11111	92	87	89.5	89.5	0.708614	1.05747	0.0574713	1.05747	2	1	1	1	1	0	1	1	1	1	0	1	2	1	1	1	1	0	1	1	0	0	2	1	2	1	1	1
AX-109499770	3B	798205970	4371.21	178	49	84	45	44.5	89	44.5	0.690191	-0.876228	1.08889	91	87	89	89	0.76432	1.04598	0.045977	1.04598	2	1	1	1	1	0	1	1	1	1	0	1	2	1	1	1	1	0	1	1	0	0	2	1	2	1	1	1
AX-111466357	3B	798946140	4371.95	174	48	82	44	43.5	87	43.5	0.684333	-0.873383	1.09091	89	85	87	87	0.761708	1.04706	0.0470588	1.04706	2	1	1	1	1	0	1	1	1	1	0	1	2	1	-1	1	1	0	1	1	0	0	2	1	2	1	1	1
AX-109368875	3B	800662875	4373.66	176	49	87	40	44	88	44	0.624009	-0.842579	1.225	92.5	83.5	88	88	0.497518	1.10778	0.107784	1.10778	2	1	1	1	1	0	1	1	1	1	0	1	2	1	1	1	1	0	1	1	0	0	2	1	2	1	1	1
AX-110971467	3B	819147518	4392.15	177	54	83	40	44.25	88.5	44.25	0.234769	-0.516261	1.35	95.5	81.5	88.5	88.5	0.29266	1.17178	0.171779	1.17178	2	1	1	1	-1	0	0	-1	0	1	0	1	2	1	1	1	1	0	1	1	0	0	2	1	2	1	1	1
AX-109925583	3B	819726035	4392.73	177	55	82	40	44.25	88.5	44.25	0.17402	-0.416307	1.375	96	81	88.5	88.5	0.259544	1.18519	0.185185	1.18519	2	1	1	1	1	0	0	2	1	1	0	1	2	1	1	1	1	0	1	1	0	0	2	1	2	1	1	1
AX-110594565	4A	16738393	4409.74	178	37	95	46	44.5	89	44.5	0.423352	-0.713075	0.804348	84.5	93.5	89	89	0.499944	0.903743	-0.0962567	0.903743	1	1	1	0	1	0	1	1	2	1	0	0	0	1	1	2	1	1	1	2	2	1	1	1	2	0	2	-1
AX-110400967	4A	17842239	4410.84	179	35	95	49	44.75	89.5	44.75	0.238601	-0.521666	0.714286	82.5	96.5	89.5	89.5	0.295372	0.854922	-0.145078	0.854922	1	1	1	0	1	1	1	1	2	1	0	0	0	1	2	2	1	1	1	2	1	1	1	1	2	0	2	1
AX-108815871	4A	25018102	4418.02	180	38	98	44	45	90	45	0.402077	-0.695864	0.863636	87	93	90	90	0.654721	0.935484	-0.0645161	0.935484	1	1	1	1	1	1	0	1	2	1	0	0	0	1	1	1	1	1	1	2	1	1	1	1	1	0	1	1
AX-111077580	4A	25578658	4418.58	179	38	96	45	44.75	89.5	44.75	0.47435	-0.751042	0.844444	86	93	89.5	89.5	0.600832	0.924731	-0.0752688	0.924731	1	1	1	1	1	1	0	1	2	1	0	0	0	1	1	1	1	1	1	2	1	1	1	1	1	0	1	1
AX-111629044	4A	29171671	4422.17	180	39	94	47	45	90	45	0.586646	-0.821969	0.829787	86	94	90	90	0.550985	0.914894	-0.0851064	0.914894	1	1	2	1	1	1	0	1	2	1	0	0	0	1	2	1	1	1	0	2	1	1	1	1	1	0	1	1
AX-108954112	4A	29789708	4422.79	180	38	95	47	45	90	45	0.482981	-0.757062	0.808511	85.5	94.5	90	90	0.502335	0.904762	-0.0952381	0.904762	1	1	2	1	1	1	0	1	2	1	0	0	0	1	2	1	1	1	0	2	1	1	1	1	1	0	1	1
AX-109821994	4A	30283352	4423.28	180	38	92	50	45	90	45	0.429796	-0.718118	0.76	84	96	90	90	0.371093	0.875	-0.125	0.875	1	1	2	1	1	1	0	1	2	1	0	0	0	1	2	1	1	1	0	2	1	1	1	1	1	0	1	1
AX-95629274	4A	38367204	4431.37	174	38	84	52	43.5	87	43.5	0.292326	-0.589454	0.730769	80	94	87	87	0.288537	0.851064	-0.148936	0.851064	1	2	2	-1	1	-1	0	1	2	1	0	0	0	1	2	1	1	1	0	-1	1	0	1	1	1	0	1	1
AX-111122581	4A	41007610	4434.01	181	40	90	51	45.25	90.5	45.25	0.511059	-0.775924	0.784314	85	96	90.5	90.5	0.413572	0.885417	-0.114583	0.885417	1	2	2	1	1	1	0	1	2	1	0	0	0	0	1	1	1	1	0	2	1	0	1	1	1	0	1	1
AX-111466734	4A	45828504	4438.83	179	38	88	53	44.75	89.5	44.75	0.277448	-0.572017	0.716981	82	97	89.5	89.5	0.262223	0.845361	-0.154639	0.845361	1	2	2	1	1	1	0	1	2	1	0	0	0	0	2	1	1	1	0	2	1	0	1	1	1	0	1	1
AX-111112138	4A	46415911	4439.42	177	38	88	51	44.25	88.5	44.25	0.383803	-0.680336	0.745098	82	95	88.5	88.5	0.3285	0.863158	-0.136842	0.863158	1	2	1	1	1	1	0	1	2	1	0	0	0	0	2	1	1	1	0	2	1	0	1	-1	1	0	-1	1
AX-110971879	4A	47388390	4440.39	180	38	90	52	45	90	45	0.33659	-0.63652	0.730769	83	97	90	90	0.296718	0.85567	-0.14433	0.85567	1	2	2	1	1	1	0	1	2	1	0	-1	0	0	2	1	1	1	0	2	1	0	1	1	1	0	1	1
AX-109860616	4A	61886839	4454.89	175	37	88	50	43.75	87.5	43.75	0.379625	-0.676683	0.74	81	94	87.5	87.5	0.325751	0.861702	-0.138298	0.861702	1	2	2	1	1	1	0	-1	2	1	0	-1	0	0	2	1	1	1	0	2	1	0	1	1	1	0	1	1
AX-110477913	4A	65518451	4458.52	180	37	91	52	45	90	45	0.283339	-0.579031	0.711538	82.5	97.5	90	90	0.263552	0.846154	-0.153846	0.846154	1	2	2	1	1	1	0	1	2	1	0	0	-1	0	2	1	1	1	0	1	1	0	1	1	1	0	1	1
AX-111534576	4A	66584231	4459.58	180	38	89	53	45	90	45	0.283339	-0.579031	0.716981	82.5	97.5	90	90	0.263552	0.846154	-0.153846	0.846154	1	2	2	1	1	1	0	1	2	1	0	0	0	0	2	1	1	1	0	1	1	0	1	1	1	0	1	1
AX-111567703	4A	66774207	4459.77	181	39	90	52	45.25	90.5	45.25	0.392012	-0.687401	0.75	84	97	90.5	90.5	0.333903	0.865979	-0.134021	0.865979	1	2	2	1	1	1	0	1	2	1	0	0	0	0	2	1	1	1	0	1	1	0	1	1	1	0	1	1
AX-111077847	4A	69840804	4462.84	180	38	90	52	45	90	45	0.33659	-0.63652	0.730769	83	97	90	90	0.296718	0.85567	-0.14433	0.85567	1	2	2	1	1	1	0	1	2	1	0	0	0	0	2	1	1	1	0	1	1	0	1	1	1	0	1	1
AX-109281192	4A	82399805	4475.4	181	39	90	52	45.25	90.5	45.25	0.392012	-0.687401	0.75	84	97	90.5	90.5	0.333903	0.865979	-0.134021	0.865979	1	2	2	1	1	1	0	1	2	1	0	0	0	0	2	1	1	1	0	1	1	0	1	1	1	0	1	1
AX-109850424	4A	83577736	4476.58	180	38	90	52	45	90	45	0.33659	-0.63652	0.730769	83	97	90	90	0.296718	0.85567	-0.14433	0.85567	1	2	2	1	1	1	0	1	2	1	0	-1	0	0	2	1	1	1	0	1	1	0	1	1	1	0	1	1
AX-109303277	4A	83721635	4476.72	179	38	90	51	44.75	89.5	44.75	0.387931	-0.683908	0.745098	83	96	89.5	89.5	0.331217	0.864583	-0.135417	0.864583	1	2	2	1	1	1	0	1	2	1	0	0	0	0	2	1	1	1	0	1	1	0	1	1	1	0	1	1
AX-110915963	4A	85202379	4478.2	181	39	90	52	45.25	90.5	45.25	0.392012	-0.687401	0.75	84	97	90.5	90.5	0.333903	0.865979	-0.134021	0.865979	1	2	2	1	1	1	0	1	2	1	0	0	0	0	2	1	1	1	0	1	1	0	1	1	1	0	1	1
AX-111196894	4A	85893318	4478.89	178	38	89	51	44.5	89	44.5	0.386958	-0.68307	0.745098	82.5	95.5	89	89	0.329862	0.863874	-0.136126	0.863874	1	2	2	1	1	1	0	1	2	1	0	0	0	0	2	1	-1	1	0	1	1	0	1	1	1	0	1	1
AX-110736524	4A	85980000	4478.98	181	39	90	52	45.25	90.5	45.25	0.392012	-0.687401	0.75	84	97	90.5	90.5	0.333903	0.865979	-0.134021	0.865979	1	2	2	1	1	1	0	1	2	1	0	0	0	0	2	1	1	1	0	1	1	0	1	1	1	0	1	1
AX-110033939	4A	86986458	4479.99	180	38	90	52	45	90	45	0.33659	-0.63652	0.730769	83	97	90	90	0.296718	0.85567	-0.14433	0.85567	1	2	2	1	1	1	0	1	2	1	0	0	0	0	2	1	1	1	0	1	1	0	1	1	1	0	1	1
AX-110990995	4A	87968750	4480.97	181	39	90	52	45.25	90.5	45.25	0.392012	-0.687401	0.75	84	97	90.5	90.5	0.333903	0.865979	-0.134021	0.865979	1	2	2	1	1	1	0	1	2	1	0	0	0	0	2	1	1	1	0	1	1	0	1	1	1	0	1	1
AX-108819266	4A	88259542	4481.26	180	38	91	51	45	90	45	0.386741	-0.682882	0.745098	83.5	96.5	90	90	0.332564	0.865285	-0.134715	0.865285	1	2	2	1	1	1	0	1	2	1	0	0	0	0	2	1	1	1	0	1	1	0	1	1	1	0	1	1
AX-109910451	4A	89020303	4482.02	180	38	90	52	45	90	45	0.33659	-0.63652	0.730769	83	97	90	90	0.296718	0.85567	-0.14433	0.85567	1	2	2	1	1	1	0	1	2	1	0	0	-1	0	2	1	1	1	0	1	1	0	1	1	1	0	1	1
AX-111566538	4A	89492828	4482.49	180	38	88	54	45	90	45	0.230693	-0.510415	0.703704	82	98	90	90	0.233038	0.836735	-0.163265	0.836735	1	2	2	1	1	1	0	1	2	1	0	0	0	0	2	1	1	1	0	1	1	0	1	1	1	0	1	1
AX-109981440	4A	89895885	4482.9	181	38	91	52	45.25	90.5	45.25	0.337687	-0.637606	0.730769	83.5	97.5	90.5	90.5	0.298056	0.85641	-0.14359	0.85641	1	2	2	1	1	1	0	1	2	1	0	0	0	0	2	1	1	1	0	1	1	0	1	1	1	0	1	1
AX-111190701	4A	100188255	4493.19	180	38	93	49	45	90	45	0.461985	-0.742226	0.77551	84.5	95.5	90	90	0.412278	0.884817	-0.115183	0.884817	1	2	2	1	1	1	0	1	2	1	0	0	0	0	1	1	1	1	0	1	1	0	1	1	1	0	1	1
AX-109915676	4A	103004266	4496	181	37	93	51	45.25	90.5	45.25	0.316025	-0.615475	0.72549	83.5	97.5	90.5	90.5	0.298056	0.85641	-0.14359	0.85641	1	2	2	1	1	1	0	1	2	1	0	0	0	0	2	1	1	1	0	1	1	0	1	1	1	0	1	1
AX-111587091	4A	105228303	4498.23	180	39	91	50	45	90	45	0.504931	-0.771898	0.78	84.5	95.5	90	90	0.412278	0.884817	-0.115183	0.884817	1	2	2	1	1	1	0	1	2	1	0	0	0	0	1	1	1	1	0	1	1	0	1	1	1	0	1	1
AX-111635462	4A	106122676	4499.12	171	38	84	49	42.75	85.5	42.75	0.480025	-0.755012	0.77551	80	91	85.5	85.5	0.400241	0.879121	-0.120879	0.879121	1	2	2	1	1	1	0	1	2	1	0	0	0	0	1	1	1	1	0	1	1	0	1	1	1	0	-1	-1
AX-110912744	4A	107228194	4500.23	181	39	93	49	45.25	90.5	45.25	0.537113	-0.792523	0.795918	85.5	95.5	90.5	90.5	0.457304	0.895288	-0.104712	0.895288	1	2	2	1	1	1	0	1	2	1	0	0	0	0	1	1	1	1	0	1	1	0	1	1	1	0	1	1
AX-109581996	4A	107699007	4500.7	181	39	93	49	45.25	90.5	45.25	0.537113	-0.792523	0.795918	85.5	95.5	90.5	90.5	0.457304	0.895288	-0.104712	0.895288	1	2	2	1	1	1	0	1	2	1	0	0	0	0	1	1	1	1	0	1	1	0	1	1	1	0	1	1
AX-109506032	4A	108192759	4501.19	180	38	93	49	45	90	45	0.461985	-0.742226	0.77551	84.5	95.5	90	90	0.412278	0.884817	-0.115183	0.884817	1	2	2	1	1	1	0	1	2	1	0	0	0	0	1	1	1	1	0	1	1	0	1	1	1	0	1	1
AX-108995509	4A	108747433	4501.75	168	28	93	47	42	84	42	0.0444631	0.0391767	0.595745	74.5	93.5	84	84	0.14268	0.796791	-0.203209	0.796791	-1	2	2	1	1	1	0	1	2	1	0	1	0	0	1	1	1	1	-1	-1	1	0	1	1	1	0	1	1
AX-109324791	4A	109148447	4502.15	168	37	86	45	42	84	42	0.651439	-0.856939	0.822222	80	88	84	84	0.537094	0.909091	-0.0909091	0.909091	1	2	-1	-1	1	1	0	1	2	1	0	0	0	0	1	1	1	1	0	1	1	0	1	1	1	0	1	1
AX-109997716	4A	109770546	4502.77	180	38	93	49	45	90	45	0.461985	-0.742226	0.77551	84.5	95.5	90	90	0.412278	0.884817	-0.115183	0.884817	1	2	2	1	1	1	0	1	2	1	0	0	0	0	1	1	1	1	0	1	1	0	1	1	1	0	1	1
AX-110552751	4A	110298500	4503.3	174	34	92	48	43.5	87	43.5	0.243219	-0.528064	0.708333	80	94	87	87	0.288537	0.851064	-0.148936	0.851064	1	2	2	1	1	1	0	1	2	1	0	-1	0	0	1	1	1	1	0	1	1	0	1	1	1	0	1	1
AX-109354728	4A	111268266	4504.27	179	37	92	50	44.75	89.5	44.75	0.362777	-0.66153	0.74	83	96	89.5	89.5	0.331217	0.864583	-0.135417	0.864583	1	2	2	1	1	1	0	1	2	1	0	0	0	0	1	1	1	1	0	1	1	0	1	1	1	0	1	1
AX-111014081	4A	111816817	4504.82	179	37	93	49	44.75	89.5	44.75	0.390104	-0.685773	0.755102	83.5	95.5	89.5	89.5	0.36976	0.874346	-0.125654	0.874346	1	2	2	1	1	1	0	1	2	1	0	0	0	0	1	1	1	1	0	1	1	0	1	1	1	0	1	1
AX-111122406	4A	112326134	4505.33	174	39	89	46	43.5	87	43.5	0.720661	-0.890649	0.847826	83.5	90.5	87	87	0.595648	0.922652	-0.0773481	0.922652	1	2	2	1	1	1	0	1	-1	1	0	0	0	0	1	1	1	1	0	1	1	0	1	-1	1	0	1	1
AX-109330895	4A	112794824	4505.79	179	39	93	47	44.75	89.5	44.75	0.609929	-0.834961	0.829787	85.5	93.5	89.5	89.5	0.549875	0.914439	-0.0855615	0.914439	1	2	2	1	1	1	0	1	2	1	0	0	0	0	1	1	1	1	0	1	1	0	1	1	1	0	1	1
AX-109946109	4A	137017919	4530.02	163	34	81	48	40.75	81.5	40.75	0.299536	-0.597587	0.708333	74.5	88.5	81.5	81.5	0.272832	0.841808	-0.158192	0.841808	1	2	2	1	1	1	0	1	2	1	0	0	0	0	1	1	-1	1	0	-1	1	0	1	1	1	0	1	1
AX-110517615	4A	477578034	4870.58	181	37	91	53	45.25	90.5	45.25	0.242409	-0.526951	0.698113	82.5	98.5	90.5	90.5	0.234333	0.837563	-0.162437	0.837563	1	2	2	1	1	1	0	1	2	1	0	0	0	0	1	1	1	1	0	1	1	0	1	1	2	0	1	1
AX-109490376	4A	482871379	4875.87	180	37	93	50	45	90	45	0.353848	-0.65321	0.74	83.5	96.5	90	90	0.332564	0.865285	-0.134715	0.865285	1	2	2	1	1	1	0	1	2	1	0	0	0	0	1	1	1	1	0	1	1	0	1	1	-1	0	1	1
AX-109500638	4A	483900334	4876.9	176	36	91	49	44	88	44	0.345591	-0.645329	0.734694	81.5	94.5	88	88	0.32713	0.862434	-0.137566	0.862434	1	2	2	1	1	1	0	1	2	1	0	0	0	0	1	1	1	1	0	1	1	0	1	1	2	0	1	1
AX-109307896	4A	484860570	4877.86	179	37	92	50	44.75	89.5	44.75	0.362777	-0.66153	0.74	83	96	89.5	89.5	0.331217	0.864583	-0.135417	0.864583	1	2	2	1	1	1	0	1	2	1	0	0	0	0	1	1	1	1	0	1	1	0	1	1	2	0	1	1
AX-110016016	4A	488553399	4881.55	179	37	91	51	44.75	89.5	44.75	0.326243	-0.626098	0.72549	82.5	96.5	89.5	89.5	0.295372	0.854922	-0.145078	0.854922	1	2	2	1	1	1	0	1	2	1	0	0	0	0	1	1	1	1	0	1	1	0	1	1	2	0	1	1
AX-109301139	4A	537551725	4930.55	181	38	89	54	45.25	90.5	45.25	0.237111	-0.519574	0.703704	82.5	98.5	90.5	90.5	0.234333	0.837563	-0.162437	0.837563	1	2	2	1	1	1	0	1	2	1	0	0	0	0	1	1	1	1	0	1	1	0	1	1	2	0	1	1
AX-111522375	4A	538214542	4931.21	180	37	90	53	45	90	45	0.241177	-0.525251	0.698113	82	98	90	90	0.233038	0.836735	-0.163265	0.836735	1	2	2	1	1	1	0	1	2	1	0	0	0	0	1	1	1	1	0	1	1	0	1	1	2	0	1	1
AX-110371373	4A	539823119	4932.82	180	38	89	53	45	90	45	0.283339	-0.579031	0.716981	82.5	97.5	90	90	0.263552	0.846154	-0.153846	0.846154	1	2	2	1	1	1	0	1	2	1	0	0	0	0	1	1	1	1	0	1	1	0	1	1	-1	0	1	1
AX-109378449	4A	565712501	4958.71	181	39	89	53	45.25	90.5	45.25	0.330306	-0.630229	0.735849	83.5	97.5	90.5	90.5	0.298056	0.85641	-0.14359	0.85641	1	2	2	1	1	1	0	1	2	1	0	0	0	0	2	1	1	1	0	1	1	0	1	1	2	0	1	1
AX-108887341	4A	567213012	4960.21	181	39	89	53	45.25	90.5	45.25	0.330306	-0.630229	0.735849	83.5	97.5	90.5	90.5	0.298056	0.85641	-0.14359	0.85641	1	2	2	1	1	1	0	1	2	1	0	0	0	0	2	1	1	1	0	1	1	0	1	1	2	0	1	1
AX-109391536	4A	584425606	4977.43	179	40	88	51	44.75	89.5	44.75	0.496031	-0.765961	0.784314	84	95	89.5	89.5	0.410975	0.884211	-0.115789	0.884211	1	2	2	1	1	1	0	1	2	1	0	0	0	0	2	1	1	1	0	1	1	0	1	1	-1	0	1	1
AX-109031111	4A	592217074	4985.22	181	45	83	53	45.25	90.5	45.25	0.37714	-0.674491	0.849057	86.5	94.5	90.5	90.5	0.552087	0.915344	-0.0846561	0.915344	1	1	2	1	1	1	0	2	2	1	0	0	0	0	2	1	1	0	0	1	1	0	1	1	2	0	1	1
AX-110440850	4A	593279486	4986.28	177	43	84	50	44.25	88.5	44.25	0.603114	-0.83121	0.86	85	92	88.5	88.5	0.598782	0.923913	-0.076087	0.923913	1	1	2	1	1	1	0	2	2	1	0	0	0	0	2	1	1	0	0	1	1	0	1	1	2	0	1	1
AX-110985030	4A	593284738	4986.28	178	45	81	52	44.5	89	44.5	0.369952	-0.668067	0.865385	85.5	92.5	89	89	0.599811	0.924324	-0.0756757	0.924324	1	1	2	1	1	1	0	2	2	1	0	0	0	0	2	1	1	0	0	1	1	0	1	1	2	0	1	1
AX-86184085	4A	594664440	4987.66	179	41	86	52	44.75	89.5	44.75	0.443592	-0.728664	0.788462	84	95	89.5	89.5	0.410975	0.884211	-0.115789	0.884211	1	1	2	1	1	1	0	2	2	1	0	0	0	0	2	1	1	0	0	1	1	1	1	1	2	-1	1	1
AX-110173837	4A	594895428	4987.9	180	43	85	52	45	90	45	0.482981	-0.757062	0.826923	85.5	94.5	90	90	0.502335	0.904762	-0.0952381	0.904762	1	1	2	1	1	1	0	2	2	1	0	0	0	0	2	1	1	0	0	1	1	0	1	1	2	0	1	1
AX-109485039	4A	595191246	4988.19	181	44	85	52	45.25	90.5	45.25	0.502658	-0.770392	0.846154	86.5	94.5	90.5	90.5	0.552087	0.915344	-0.0846561	0.915344	1	1	2	1	1	1	0	2	2	1	0	0	0	0	2	1	1	0	0	1	1	0	1	1	2	0	1	1
AX-111466985	4A	596508514	4989.51	181	44	89	48	45.25	90.5	45.25	0.892919	-0.962193	0.916667	88.5	92.5	90.5	90.5	0.766224	0.956757	-0.0432432	0.956757	1	1	2	1	1	1	0	2	2	1	0	0	0	0	1	1	1	0	0	1	1	0	1	1	2	0	1	1
AX-95025458	4A	598433552	4991.43	179	41	88	50	44.75	89.5	44.75	0.620237	-0.840555	0.82	85	94	89.5	89.5	0.501144	0.904255	-0.0957447	0.904255	1	1	2	1	2	1	0	2	2	1	0	0	0	0	1	1	1	0	0	1	1	1	1	1	2	0	1	1
AX-108917261	4A	600798863	4993.8	180	45	87	48	45	90	45	0.860708	-0.949929	0.9375	88.5	91.5	90	90	0.823063	0.967213	-0.0327869	0.967213	1	1	2	1	2	1	0	2	2	1	0	-1	0	0	2	1	1	0	0	1	1	0	1	1	1	0	1	1
AX-109906404	4A	602747129	4995.75	179	45	85	49	44.75	89.5	44.75	0.72932	-0.894636	0.918367	87.5	91.5	89.5	89.5	0.76496	0.956284	-0.0437158	0.956284	1	1	2	1	2	1	0	2	2	1	0	0	0	0	2	1	1	0	0	1	1	0	1	1	2	0	1	-1
AX-110679413	4A	604118467	4997.12	171	44	82	45	42.75	85.5	42.75	0.861463	-0.950222	0.977778	85	86	85.5	85.5	0.939044	0.988372	-0.0116279	0.988372	0	1	2	1	2	1	0	-1	2	1	0	0	0	0	1	1	1	0	0	1	1	0	1	1	2	0	1	1
AX-111759651	4A	605781362	4998.78	176	44	89	43	44	88	44	0.983099	-0.99431	1.02326	88.5	87.5	88	88	0.939914	1.01143	0.0114286	1.01143	0	1	2	1	2	1	0	1	-1	1	0	0	0	0	2	1	1	0	0	1	1	0	1	1	1	0	1	1
AX-109469915	4A	607240777	5000.24	180	47	91	42	45	90	45	0.860708	-0.949929	1.11905	92.5	87.5	90	90	0.709388	1.05714	0.0571429	1.05714	0	1	2	1	2	1	0	2	2	2	0	0	0	0	1	1	1	0	0	1	1	0	1	1	2	0	1	1
AX-110517066	4A	607418782	5000.42	181	46	91	44	45.25	90.5	45.25	0.975445	-0.991701	1.04545	91.5	89.5	90.5	90.5	0.881823	1.02235	0.0223464	1.02235	0	1	2	1	2	1	0	2	2	2	0	0	0	0	1	1	1	0	0	1	1	0	1	1	2	0	1	1
AX-109354657	4A	607895298	5000.9	172	37	92	43	43	86	43	0.533708	-0.7904	0.860465	83	89	86	86	0.647315	0.932584	-0.0674157	0.932584	0	1	2	1	2	1	0	2	2	2	0	0	0	0	1	1	1	0	-1	1	1	1	1	1	2	0	1	1
AX-110946610	4A	608033587	5001.03	178	46	90	42	44.5	89	44.5	0.903821	-0.966244	1.09524	91	87	89	89	0.76432	1.04598	0.045977	1.04598	0	1	2	1	2	1	0	-1	2	2	0	0	0	0	1	1	1	0	0	1	1	0	1	1	2	0	1	1
AX-111079701	4A	611973106	5004.97	174	43	94	37	43.5	87	43.5	0.46296	-0.742929	1.16216	90	84	87	87	0.649211	1.07143	0.0714286	1.07143	0	1	2	1	1	1	0	2	2	2	0	0	0	0	2	1	1	0	0	1	1	0	1	1	1	0	1	1
AX-89567379	4A	612401584	5005.4	175	45	97	33	43.75	87.5	43.75	0.156565	-0.381024	1.36364	93.5	81.5	87.5	87.5	0.364346	1.14724	0.147239	1.14724	-1	0	2	1	1	1	0	2	2	2	0	0	0	0	1	1	1	0	-1	1	1	0	1	1	1	0	1	-1
AX-111537186	4A	613525981	5006.53	181	45	95	41	45.25	90.5	45.25	0.731868	-0.8958	1.09756	92.5	88.5	90.5	90.5	0.766224	1.0452	0.0451977	1.0452	1	0	2	1	1	1	0	2	2	2	0	0	0	0	1	1	1	0	0	1	1	0	1	1	2	0	1	1
AX-109582340	4A	624134756	5017.13	180	42	89	49	45	90	45	0.753269	-0.905421	0.857143	86.5	93.5	90	90	0.601845	0.925134	-0.0748663	0.925134	1	0	1	1	1	1	1	0	2	2	1	0	1	0	1	1	1	2	0	1	2	0	1	1	0	1	1	2
AX-110008463	4A	624314019	5017.31	181	43	87	51	45.25	90.5	45.25	0.61327	-0.836784	0.843137	86.5	94.5	90.5	90.5	0.552087	0.915344	-0.0846561	0.915344	1	0	1	1	1	1	1	0	2	2	1	0	1	0	1	1	1	2	0	1	2	0	1	1	1	1	1	2
AX-109443083	4A	627995201	5021	178	47	79	52	44.5	89	44.5	0.282509	-0.578051	0.903846	86.5	91.5	89	89	0.707835	0.945355	-0.0546448	0.945355	1	0	1	1	1	1	1	-1	2	2	1	0	0	0	2	1	1	2	0	1	2	0	1	2	0	1	1	2
AX-110570010	4A	629272194	5022.27	177	52	77	48	44.25	88.5	44.25	0.205	-0.470999	1.08333	90.5	86.5	88.5	88.5	0.763675	1.04624	0.0462428	1.04624	1	0	1	1	1	1	1	0	2	2	1	0	0	0	2	1	1	2	0	1	2	0	1	2	0	1	1	2
AX-111526124	4A	631557405	5024.56	176	52	73	51	44	88	44	0.0771117	-0.144616	1.01961	88.5	87.5	88	88	0.939914	1.01143	0.0114286	1.01143	1	0	2	1	1	2	1	0	2	2	1	0	-1	0	2	1	1	2	0	1	2	0	1	2	0	1	1	2
AX-111820519	4A	639013716	5032.01	180	57	68	55	45	90	45	0.00451658	0.802564	1.03636	91	89	90	90	0.881497	1.02247	0.0224719	1.02247	1	0	2	1	1	2	1	0	2	2	1	0	0	0	1	1	1	2	0	1	2	0	0	2	0	1	2	2
AX-111592727	4A	639438855	5032.44	172	54	67	51	43	86	43	0.0142642	0.418685	1.05882	87.5	84.5	86	86	0.819065	1.0355	0.035503	1.0355	1	0	2	1	1	2	1	0	2	-1	1	0	0	1	1	1	1	2	0	1	2	0	0	2	0	1	2	2
AX-111600193	4A	642368254	5035.37	179	52	82	45	44.75	89.5	44.75	0.405662	-0.698827	1.15556	93	86	89.5	89.5	0.600832	1.0814	0.0813953	1.0814	1	0	2	1	2	1	1	0	2	1	1	1	0	1	2	1	0	2	2	1	2	2	1	1	-1	1	2	1
AX-111653695	4A	646824572	5039.82	181	50	83	48	45.25	90.5	45.25	0.525373	-0.785146	1.04167	91.5	89.5	90.5	90.5	0.881823	1.02235	0.0223464	1.02235	1	0	2	1	1	1	1	0	2	2	1	1	0	1	2	1	0	2	1	1	2	2	1	1	0	1	2	1
AX-108775849	4A	660922081	5053.92	179	48	78	53	44.75	89.5	44.75	0.19843	-0.460126	0.90566	87	92	89.5	89.5	0.708614	0.945652	-0.0543478	0.945652	0	0	2	1	1	1	1	0	2	2	1	0	0	1	1	1	1	2	0	1	2	2	1	1	0	1	2	1
AX-111550229	4A	661959307	5054.96	179	51	74	54	44.75	89.5	44.75	0.0649176	-0.0871558	0.944444	88	91	89.5	89.5	0.822578	0.967033	-0.032967	0.967033	1	0	2	1	1	1	1	0	2	2	1	0	0	1	1	1	1	2	0	1	2	2	1	1	0	1	2	1
AX-110492648	4A	663368503	5056.37	181	52	73	56	45.25	90.5	45.25	0.0310432	0.159107	0.928571	88.5	92.5	90.5	90.5	0.766224	0.956757	-0.0432432	0.956757	1	0	2	1	1	1	1	0	2	2	1	0	0	1	2	1	1	2	0	1	2	2	1	2	0	1	2	1
AX-111833434	4A	664529882	5057.53	172	52	71	49	43	86	43	0.0693489	-0.109198	1.06122	87.5	84.5	86	86	0.819065	1.0355	0.035503	1.0355	1	0	2	1	1	1	-1	0	2	2	-1	0	0	1	2	1	1	2	0	1	2	2	1	2	0	1	2	1
AX-95630867	4A	665504435	5058.5	181	51	74	56	45.25	90.5	45.25	0.0430063	0.0502971	0.910714	88	93	90.5	90.5	0.710156	0.946237	-0.0537634	0.946237	1	0	2	1	1	1	1	0	2	2	1	0	0	1	2	1	1	2	0	1	2	2	1	2	0	1	2	1
AX-109416582	4A	668471682	5061.47	178	51	73	54	44.5	89	44.5	0.0535593	-0.0229546	0.944444	87.5	90.5	89	89	0.822089	0.966851	-0.0331492	0.966851	1	0	2	1	1	1	1	0	2	2	1	0	0	1	2	1	1	2	0	1	2	2	1	2	0	1	2	1
AX-110441175	4A	673854310	5066.85	178	46	77	55	44.5	89	44.5	0.125804	-0.308004	0.836364	84.5	93.5	89	89	0.499944	0.903743	-0.0962567	0.903743	1	0	2	1	1	1	1	0	2	2	1	0	0	1	2	1	1	2	0	1	2	2	1	2	0	1	2	-1
AX-95104850	4A	688095748	5081.1	180	54	82	44	45	90	45	0.281769	-0.577176	1.22727	95	85	90	90	0.456057	1.11765	0.117647	1.11765	1	0	2	1	2	1	2	0	2	1	1	1	0	1	2	1	0	2	2	1	2	2	2	1	0	1	2	1
AX-110386779	4A	688398094	5081.4	179	55	81	43	44.75	89.5	44.75	0.199542	-0.461991	1.27907	95.5	83.5	89.5	89.5	0.36976	1.14371	0.143713	1.14371	-1	0	2	1	2	1	1	0	2	1	1	1	0	1	2	1	0	2	2	1	2	2	2	1	0	1	2	1
AX-108899028	4A	701656904	5094.66	176	61	81	34	44	88	44	0.00910562	0.568519	1.79412	101.5	74.5	88	88	0.0418306	1.36242	0.362416	1.36242	1	0	2	1	1	2	-1	0	1	0	1	-1	0	1	2	1	0	1	2	1	2	0	1	1	0	1	2	0
AX-111050965	4A	703966317	5096.97	181	62	80	39	45.25	90.5	45.25	0.0159088	0.382261	1.58974	102	79	90.5	90.5	0.0873442	1.29114	0.291139	1.29114	1	0	2	1	1	2	1	0	1	0	1	1	0	1	1	1	0	1	2	1	2	0	1	1	0	1	2	0
AX-110928325	4A	704647631	5097.65	180	62	81	37	45	90	45	0.0126232	0.459484	1.67568	102.5	77.5	90	90	0.0624074	1.32258	0.322581	1.32258	1	0	2	1	1	2	2	0	1	0	1	1	0	1	1	1	0	1	2	1	2	0	1	1	0	1	2	0
AX-109653442	4A	705111908	5098.11	177	59	78	40	44.25	88.5	44.25	0.037429	0.0966637	1.475	98	79	88.5	88.5	0.153255	1.24051	0.240506	1.24051	1	0	2	1	1	2	-1	1	1	0	1	1	0	1	1	1	0	1	2	1	2	0	1	1	0	1	2	0
AX-94807766	4A	705169743	5098.17	170	54	80	36	42.5	85	42.5	0.110803	-0.265622	1.5	94	76	85	85	0.167421	1.23684	0.236842	1.23684	-1	0	-1	1	1	2	-1	0	1	0	1	1	0	1	1	1	0	1	2	1	2	-1	1	1	1	1	-1	0
AX-108905356	4A	706497864	5099.5	181	62	79	40	45.25	90.5	45.25	0.0159969	0.380417	1.55	101.5	79.5	90.5	90.5	0.101997	1.27673	0.27673	1.27673	1	0	2	1	1	2	1	0	1	0	1	1	0	1	1	1	0	1	2	1	2	0	1	1	0	1	2	0
AX-108796225	4A	707464669	5100.46	172	58	75	39	43	86	43	0.0300223	0.170269	1.48718	95.5	76.5	86	86	0.147411	1.24837	0.248366	1.24837	1	0	2	1	1	2	1	0	1	0	1	1	0	1	1	1	0	1	2	1	2	-1	1	1	0	1	2	0
AX-109915181	4A	707831859	5100.83	179	61	80	38	44.75	89.5	44.75	0.018993	0.323111	1.60526	101	78	89.5	89.5	0.085596	1.29487	0.294872	1.29487	1	0	2	1	1	2	1	0	1	0	1	1	0	1	1	1	0	1	2	1	2	0	1	1	0	1	2	0
AX-108747090	4A	708706473	5101.71	179	62	78	39	44.75	89.5	44.75	0.0118793	0.479759	1.58974	101	78	89.5	89.5	0.085596	1.29487	0.294872	1.29487	1	0	2	1	1	2	1	0	1	0	1	1	0	1	1	1	0	1	2	1	2	0	1	1	0	1	2	0
AX-111221198	4A	709049773	5102.05	180	62	79	39	45	90	45	0.0137966	0.429812	1.58974	101.5	78.5	90	90	0.0864702	1.29299	0.292994	1.29299	1	0	2	1	1	2	1	0	1	0	1	1	0	1	1	1	0	1	2	1	2	0	1	1	0	1	2	0
AX-109551603	4A	710250345	5103.25	179	61	78	40	44.75	89.5	44.75	0.0194222	0.315652	1.525	100	79	89.5	89.5	0.116505	1.26582	0.265823	1.26582	1	0	2	1	1	2	1	0	1	0	1	1	0	1	1	1	0	1	2	1	2	0	1	1	0	1	2	0
AX-110624745	4A	726440339	5119.44	169	56	76	37	42.25	84.5	42.25	0.0502309	-0.00153819	1.51351	94	75	84.5	84.5	0.143868	1.25333	0.253333	1.25333	1	1	2	1	1	1	2	0	2	0	0	1	1	1	1	1	0	0	2	1	1	0	1	1	0	0	-1	0
AX-110966412	4A	733709860	5126.71	174	46	85	43	43.5	87	43.5	0.90692	-0.967387	1.06977	88.5	85.5	87	87	0.82009	1.03509	0.0350877	1.03509	1	1	2	1	1	1	1	1	2	0	-1	1	1	1	1	1	0	0	2	1	1	0	0	1	0	0	2	0
AX-108750428	4B	557571	5127.56	181	41	88	52	45.25	90.5	45.25	0.478275	-0.753793	0.788462	85	96	90.5	90.5	0.413572	0.885417	-0.114583	0.885417	0	1	1	1	1	1	2	0	2	2	0	1	0	1	1	1	2	1	0	2	2	0	2	1	2	1	1	2
AX-94724471	4B	6084778	5133.08	172	38	86	48	43	86	43	0.559118	-0.805925	0.791667	81	91	86	86	0.445766	0.89011	-0.10989	0.89011	0	1	1	1	1	1	1	0	-1	2	0	-1	0	0	1	1	2	1	0	2	2	1	-1	1	2	1	1	2
AX-108760910	4B	6813656	5133.81	181	39	88	54	45.25	90.5	45.25	0.269239	-0.561992	0.722222	83	98	90.5	90.5	0.264876	0.846939	-0.153061	0.846939	0	1	1	1	1	1	1	0	2	2	0	1	0	0	1	1	2	1	1	2	2	1	2	1	2	1	1	2
AX-95684545	4B	7037407	5134.04	173	37	87	49	43.25	86.5	43.25	0.433762	-0.721183	0.755102	80.5	92.5	86.5	86.5	0.361588	0.87027	-0.12973	0.87027	0	1	1	1	1	1	1	0	2	-1	0	1	0	0	1	1	2	1	1	2	2	1	-1	1	2	1	1	2
AX-95630628	4B	10437508	5137.44	180	41	87	52	45	90	45	0.461985	-0.742226	0.788462	84.5	95.5	90	90	0.412278	0.884817	-0.115183	0.884817	0	1	1	1	1	1	1	0	2	2	0	1	0	0	1	1	1	1	1	2	2	1	2	1	2	1	1	2
AX-111640796	4B	12536696	5139.54	173	32	91	50	43.25	86.5	43.25	0.12161	-0.296687	0.64	77.5	95.5	86.5	86.5	0.171151	0.811518	-0.188482	0.811518	1	1	1	1	1	1	1	1	2	2	-1	-1	-1	0	1	1	1	1	1	2	2	2	2	1	2	0	1	2
AX-95684402	4B	12892078	5139.89	180	38	93	49	45	90	45	0.461985	-0.742226	0.77551	84.5	95.5	90	90	0.412278	0.884817	-0.115183	0.884817	1	1	1	1	1	1	1	1	2	2	0	1	0	0	1	1	1	1	1	2	2	2	2	1	2	0	1	2
AX-110473522	4B	14583784	5141.58	181	38	91	52	45.25	90.5	45.25	0.337687	-0.637606	0.730769	83.5	97.5	90.5	90.5	0.298056	0.85641	-0.14359	0.85641	1	1	1	1	1	1	1	1	2	2	0	1	0	0	1	1	1	1	1	2	2	2	2	1	2	1	1	2
AX-110531267	4B	15414989	5142.41	178	36	92	50	44.5	89	44.5	0.300518	-0.59868	0.72	82	96	89	89	0.29402	0.854167	-0.145833	0.854167	1	1	1	1	1	1	1	1	2	2	0	1	0	0	1	1	1	1	1	2	2	2	2	1	2	1	1	2
AX-108819906	4B	15616019	5142.62	179	37	92	50	44.75	89.5	44.75	0.362777	-0.66153	0.74	83	96	89.5	89.5	0.331217	0.864583	-0.135417	0.864583	1	1	1	1	1	1	1	1	2	2	0	1	0	0	1	1	1	1	1	2	2	2	2	1	2	1	1	2
AX-110579095	4B	21911866	5148.91	180	38	85	57	45	90	45	0.101944	-0.237805	0.666667	80.5	99.5	90	90	0.156724	0.809045	-0.190955	0.809045	1	2	1	1	1	1	1	1	2	2	0	0	0	0	1	1	1	1	1	2	2	2	2	2	2	1	1	2
AX-109968140	4B	22255717	5149.26	172	36	82	54	43	86	43	0.126215	-0.309095	0.666667	77	95	86	86	0.169912	0.810526	-0.189474	0.810526	1	2	1	1	-1	1	1	1	2	2	0	0	1	0	1	1	1	1	1	2	2	2	-1	2	2	1	1	2
AX-111518025	4B	42936852	5169.94	177	38	85	54	44.25	88.5	44.25	0.205	-0.470999	0.703704	80.5	96.5	88.5	88.5	0.229118	0.834197	-0.165803	0.834197	1	2	1	1	1	1	1	1	2	2	0	0	0	0	0	1	1	0	1	1	2	2	2	2	2	1	1	2
AX-111657163	4B	43230034	5170.23	177	36	86	55	44.25	88.5	44.25	0.121217	-0.295608	0.654545	79	98	88.5	88.5	0.153255	0.806122	-0.193878	0.806122	1	2	1	1	1	1	1	1	2	2	0	0	1	0	0	1	1	0	1	1	2	2	2	2	2	1	1	2
AX-110460498	4B	44924279	5171.92	180	41	84	55	45	90	45	0.225623	-0.502997	0.745455	83	97	90	90	0.296718	0.85567	-0.14433	0.85567	1	2	1	1	1	1	1	1	2	2	0	0	0	0	1	1	1	0	1	1	2	2	2	2	2	1	1	2
AX-108867943	4B	141423906	5268.42	180	41	81	58	45	90	45	0.0816302	-0.163625	0.706897	81.5	98.5	90	90	0.205118	0.827411	-0.172589	0.827411	0	2	1	1	1	1	1	1	2	2	0	0	0	0	0	1	1	0	1	1	2	2	2	2	2	1	1	2
AX-109425122	4B	141958974	5268.96	179	39	86	54	44.75	89.5	44.75	0.248117	-0.53472	0.722222	82	97	89.5	89.5	0.262223	0.845361	-0.154639	0.845361	0	2	1	1	1	1	1	1	2	2	0	0	0	0	0	1	1	0	1	-1	2	2	2	2	2	1	1	2
AX-110017436	4B	145846703	5272.85	180	41	83	56	45	90	45	0.16622	-0.401	0.732143	82.5	97.5	90	90	0.263552	0.846154	-0.153846	0.846154	0	2	1	1	1	1	1	1	2	2	0	0	0	0	0	1	1	0	1	1	2	2	2	2	2	1	1	2
AX-109057982	4B	150564179	5277.56	164	37	76	51	41	82	41	0.195119	-0.454509	0.72549	75	89	82	82	0.274299	0.842697	-0.157303	0.842697	0	2	1	1	2	1	1	2	2	2	0	0	-1	0	0	1	1	0	1	1	2	2	1	2	2	1	1	2
AX-110919561	4B	151093499	5278.09	178	41	82	55	44.5	89	44.5	0.191727	-0.448654	0.745455	82	96	89	89	0.29402	0.854167	-0.145833	0.854167	0	2	1	1	1	1	1	1	2	2	0	0	0	0	0	1	1	0	1	1	2	2	2	2	2	1	1	2
AX-110670562	4B	153152119	5280.15	179	40	82	57	44.75	89.5	44.75	0.106138	-0.251263	0.701754	81	98	89.5	89.5	0.203857	0.826531	-0.173469	0.826531	0	2	1	1	1	1	1	1	2	2	0	0	0	0	0	1	1	0	1	1	2	2	2	2	2	1	1	2
AX-109489399	4B	154684650	5281.68	180	41	82	57	45	90	45	0.118442	-0.287876	0.719298	82	98	90	90	0.233038	0.836735	-0.163265	0.836735	0	2	1	1	1	1	1	1	2	2	0	0	0	0	0	1	1	0	1	1	2	2	2	2	2	1	1	2
AX-110027725	4B	155279204	5282.28	174	41	75	58	43.5	87	43.5	0.0362944	0.106939	0.706897	78.5	95.5	87	87	0.197479	0.82199	-0.17801	0.82199	0	2	1	1	1	1	1	1	2	2	0	0	0	0	0	1	1	0	1	1	2	2	2	2	2	1	1	2
AX-111003696	4B	155810252	5282.81	172	41	80	51	43	86	43	0.367879	-0.666192	0.803922	81	91	86	86	0.445766	0.89011	-0.10989	0.89011	0	2	1	1	1	1	1	1	2	2	0	0	0	0	0	1	1	0	1	1	2	2	-1	2	2	1	1	1
AX-108733620	4B	156308653	5283.31	180	41	82	57	45	90	45	0.118442	-0.287876	0.719298	82	98	90	90	0.233038	0.836735	-0.163265	0.836735	0	2	1	1	1	1	1	1	2	2	0	0	0	0	0	1	1	0	1	1	2	2	2	2	2	1	1	2
AX-110943296	4B	159347956	5286.35	174	42	81	51	43.5	87	43.5	0.415069	-0.706479	0.823529	82.5	91.5	87	87	0.495057	0.901639	-0.0983607	0.901639	0	2	1	1	1	1	1	1	2	2	0	0	0	0	0	1	1	0	1	1	2	2	-1	2	2	1	1	2
AX-110032284	4B	159930339	5286.93	181	41	82	58	45.25	90.5	45.25	0.0911702	-0.20052	0.706897	82	99	90.5	90.5	0.206374	0.828283	-0.171717	0.828283	0	2	1	1	1	1	1	1	2	2	0	0	0	0	0	1	1	0	1	1	2	2	2	2	2	1	1	2
AX-109580702	4B	161081395	5288.08	179	41	79	59	44.75	89.5	44.75	0.0477441	0.015411	0.694915	80.5	98.5	89.5	89.5	0.178502	0.817259	-0.182741	0.817259	0	2	1	1	1	1	1	1	2	2	0	0	0	0	0	1	1	0	1	1	2	2	2	2	2	1	1	2
AX-111529675	4B	163050441	5290.05	181	40	84	57	45.25	90.5	45.25	0.127004	-0.311175	0.701754	82	99	90.5	90.5	0.206374	0.828283	-0.171717	0.828283	0	2	1	1	1	1	1	1	2	2	0	1	0	0	0	1	1	0	1	1	2	2	2	2	2	1	1	2
AX-109496305	4B	163636616	5290.64	178	41	83	54	44.5	89	44.5	0.258223	-0.548046	0.759259	82.5	95.5	89	89	0.329862	0.863874	-0.136126	0.863874	0	2	1	1	1	1	1	1	2	2	0	0	0	0	0	1	1	0	1	1	2	2	1	2	2	1	1	2
AX-110565938	4B	164115877	5291.12	179	41	82	56	44.75	89.5	44.75	0.151757	-0.370613	0.732143	82	97	89.5	89.5	0.262223	0.845361	-0.154639	0.845361	0	2	1	1	1	1	1	1	-1	2	0	0	0	0	0	1	1	0	1	1	2	2	2	2	2	1	1	2
AX-111632283	4B	166698372	5293.7	173	41	79	53	43.25	86.5	43.25	0.227033	-0.505076	0.773585	80.5	92.5	86.5	86.5	0.361588	0.87027	-0.12973	0.87027	0	2	1	1	1	-1	-1	1	2	2	0	0	0	0	0	1	1	0	1	1	2	2	-1	2	2	1	1	2
AX-111166447	4B	168268411	5295.27	177	41	82	54	44.25	88.5	44.25	0.238782	-0.521919	0.759259	82	95	88.5	88.5	0.3285	0.863158	-0.136842	0.863158	0	2	1	1	1	1	1	1	2	2	0	0	0	0	0	1	1	0	1	1	2	2	1	2	2	1	1	2
AX-111567546	4B	169419980	5296.42	176	39	81	56	44	88	44	0.110929	-0.266001	0.696429	79.5	96.5	88	88	0.200045	0.823834	-0.176166	0.823834	0	2	1	1	1	1	1	1	2	2	0	0	0	0	0	1	1	0	1	1	2	2	2	2	2	1	1	2
AX-109885115	4B	170853878	5297.85	170	40	78	52	42.5	85	42.5	0.240862	-0.524814	0.769231	79	91	85	85	0.357386	0.868132	-0.131868	0.868132	0	2	1	-1	1	1	1	1	2	2	0	-1	0	0	0	1	1	0	1	1	2	2	2	2	2	1	1	2
AX-109431795	4B	172430957	5299.43	181	40	84	57	45.25	90.5	45.25	0.127004	-0.311175	0.701754	82	99	90.5	90.5	0.206374	0.828283	-0.171717	0.828283	0	2	1	1	1	1	1	1	2	2	0	0	0	0	1	1	1	0	1	1	2	2	2	2	2	1	1	2
AX-111022564	4B	195165547	5322.17	177	42	77	58	44.25	88.5	44.25	0.0528299	-0.0183776	0.724138	80.5	96.5	88.5	88.5	0.229118	0.834197	-0.165803	0.834197	0	2	1	1	1	1	-1	1	2	2	0	0	0	0	1	1	1	0	1	-1	2	2	2	2	2	1	1	2
AX-111147540	4B	227345411	5354.35	168	38	77	53	42	84	42	0.146223	-0.358214	0.716981	76.5	91.5	84	84	0.24716	0.836066	-0.163934	0.836066	0	2	1	1	1	1	1	-1	2	-1	0	0	0	0	1	1	1	0	1	1	2	2	-1	2	2	1	1	2
AX-109058133	4B	245967213	5372.97	177	40	83	54	44.25	88.5	44.25	0.234769	-0.516261	0.740741	81.5	95.5	88.5	88.5	0.29266	0.853403	-0.146597	0.853403	0	2	1	1	1	1	1	1	2	2	-1	0	0	0	1	1	1	0	1	1	2	2	2	2	-1	1	1	-1
AX-110359713	4B	267026256	5394.03	177	41	81	55	44.25	88.5	44.25	0.175006	-0.418193	0.745455	81.5	95.5	88.5	88.5	0.29266	0.853403	-0.146597	0.853403	0	2	1	1	1	1	1	1	2	2	0	0	0	0	1	1	1	0	1	1	2	2	2	2	2	1	1	2
AX-109412222	4B	362135412	5489.14	181	41	82	58	45.25	90.5	45.25	0.0911702	-0.20052	0.706897	82	99	90.5	90.5	0.206374	0.828283	-0.171717	0.828283	0	2	1	1	1	1	1	1	2	2	0	0	0	0	1	1	1	0	1	1	2	2	2	2	2	1	1	2
AX-109015565	4B	377785297	5504.79	180	41	82	57	45	90	45	0.118442	-0.287876	0.719298	82	98	90	90	0.233038	0.836735	-0.163265	0.836735	0	2	1	1	1	1	1	1	2	2	0	0	0	0	1	1	1	0	1	1	2	2	-1	2	2	1	1	2
AX-110038932	4B	428198532	5555.2	172	39	87	46	43	86	43	0.743407	-0.901022	0.847826	82.5	89.5	86	86	0.593518	0.921788	-0.0782123	0.921788	0	2	1	1	1	1	1	1	2	2	0	0	0	0	0	1	1	0	1	1	2	2	1	2	2	1	1	2
AX-111780380	4B	428712872	5555.71	179	39	82	58	44.75	89.5	44.75	0.0709875	-0.116993	0.672414	80	99	89.5	89.5	0.155571	0.808081	-0.191919	0.808081	0	2	1	1	1	1	-1	1	2	2	0	0	0	0	0	1	1	0	1	1	2	2	2	2	2	1	1	2
AX-108935256	4B	445689397	5572.69	175	36	80	59	43.75	87.5	43.75	0.0255859	0.223645	0.610169	76	99	87.5	87.5	0.0820987	0.767677	-0.232323	0.767677	1	2	1	1	1	1	1	1	2	2	-1	1	0	0	0	1	1	0	1	1	2	2	2	2	2	1	1	2
AX-111123505	4B	463204713	5590.2	181	39	84	58	45.25	90.5	45.25	0.0853217	-0.178389	0.672414	81	100	90.5	90.5	0.157874	0.81	-0.19	0.81	1	2	1	1	1	1	1	1	2	2	0	0	0	0	0	1	1	0	1	1	2	2	2	2	2	1	1	2
AX-95147707	4B	565528122	5692.53	176	36	93	47	44	88	44	0.37848	-0.675675	0.765957	82.5	93.5	88	88	0.407016	0.882353	-0.117647	0.882353	1	2	1	1	1	1	1	1	2	2	0	1	0	0	1	1	1	0	1	1	2	2	1	2	2	1	1	2
AX-86175614	4B	569630673	5696.63	176	37	85	54	44	88	44	0.174764	-0.417732	0.685185	79.5	96.5	88	88	0.200045	0.823834	-0.176166	0.823834	2	2	1	1	1	1	1	1	2	2	0	0	0	0	1	1	1	0	1	1	2	2	-1	2	2	1	1	2
AX-94745154	4B	575042251	5702.04	173	33	82	58	43.25	86.5	43.25	0.0213475	0.2841	0.568966	74	99	86.5	86.5	0.0573394	0.747475	-0.252525	0.747475	2	2	1	1	1	1	1	1	2	2	0	0	0	0	1	1	1	0	1	1	2	2	2	2	2	1	1	2
AX-108892921	4B	579406242	5706.41	181	38	84	59	45.25	90.5	45.25	0.0548411	-0.0308497	0.644068	80	101	90.5	90.5	0.118543	0.792079	-0.207921	0.792079	2	2	1	1	1	1	1	1	2	2	0	0	0	0	1	1	1	0	1	1	2	2	2	2	2	1	1	2
AX-108871853	4B	582494198	5709.49	181	39	82	60	45.25	90.5	45.25	0.0393678	0.079805	0.65	80	101	90.5	90.5	0.118543	0.792079	-0.207921	0.792079	2	2	1	1	1	1	1	1	2	2	0	0	0	0	1	1	1	0	1	1	2	2	2	2	2	1	1	2
AX-94955456	4B	588431258	5715.43	171	35	83	53	42.75	85.5	42.75	0.139759	-0.34312	0.660377	76.5	94.5	85.5	85.5	0.168669	0.809524	-0.190476	0.809524	-1	2	1	-1	1	1	1	1	2	2	-1	1	0	0	1	1	1	0	1	1	2	2	2	2	2	1	1	2
AX-110485684	4B	588547406	5715.55	180	38	83	59	45	90	45	0.0500644	-0.000429888	0.644068	79.5	100.5	90	90	0.117525	0.791045	-0.208955	0.791045	2	2	1	1	1	1	1	1	2	2	0	0	0	0	1	1	1	0	1	1	2	2	2	2	2	1	1	2
AX-95658062	4B	589178247	5716.18	181	38	86	57	45.25	90.5	45.25	0.108801	-0.259536	0.666667	81	100	90.5	90.5	0.157874	0.81	-0.19	0.81	2	2	1	1	2	1	1	1	2	2	0	0	0	0	1	1	1	0	1	1	2	2	1	2	2	1	1	2
AX-111480041	4B	590138529	5717.14	180	38	83	59	45	90	45	0.0500644	-0.000429888	0.644068	79.5	100.5	90	90	0.117525	0.791045	-0.208955	0.791045	2	2	1	1	1	1	1	1	2	2	0	0	0	0	1	1	1	0	1	1	2	2	2	2	2	1	1	2
AX-111113300	4B	591171273	5718.17	181	38	84	59	45.25	90.5	45.25	0.0548411	-0.0308497	0.644068	80	101	90.5	90.5	0.118543	0.792079	-0.207921	0.792079	2	2	1	1	1	1	1	1	2	2	0	0	0	0	1	1	1	0	1	1	2	2	2	2	2	1	1	2
AX-108758643	4B	591576253	5718.58	171	38	76	57	42.75	85.5	42.75	0.0421438	0.0570593	0.666667	76	95	85.5	85.5	0.146233	0.8	-0.2	0.8	2	2	1	1	1	-1	1	1	2	2	0	0	0	0	1	1	1	0	1	1	2	2	2	2	2	1	1	2
AX-110941673	4B	591907780	5718.91	176	36	82	58	44	88	44	0.0424643	0.0545305	0.62069	77	99	88	88	0.0972544	0.777778	-0.222222	0.777778	2	2	1	1	1	1	1	1	2	2	0	-1	0	0	1	1	1	0	1	1	2	2	2	2	2	1	1	2
AX-109488694	4B	593133272	5720.13	176	38	82	56	44	88	44	0.105399	-0.248932	0.678571	79	97	88	88	0.174844	0.814433	-0.185567	0.814433	2	2	1	1	1	1	1	1	2	2	0	0	0	0	1	1	1	0	1	1	2	2	2	2	2	1	1	2
AX-109911996	4B	594356386	5721.36	176	39	84	53	44	88	44	0.273773	-0.567567	0.735849	81	95	88	88	0.291293	0.852632	-0.147368	0.852632	2	2	1	1	1	-1	1	1	2	2	0	0	0	0	1	1	1	0	1	1	2	2	1	2	2	1	1	2
AX-89572432	4B	595709543	5722.71	178	38	89	51	44.5	89	44.5	0.386958	-0.68307	0.745098	82.5	95.5	89	89	0.329862	0.863874	-0.136126	0.863874	1	2	1	1	1	1	1	1	2	2	0	0	-1	0	0	1	1	0	1	1	2	2	1	2	2	1	1	2
AX-111648532	4B	601516460	5728.52	181	39	83	59	45.25	90.5	45.25	0.0589249	-0.0548248	0.661017	80.5	100.5	90.5	90.5	0.137124	0.800995	-0.199005	0.800995	2	2	1	1	1	1	1	1	2	2	0	0	0	0	0	1	1	0	1	1	2	2	2	2	2	1	1	2
AX-108983733	4B	602657779	5729.66	181	39	86	56	45.25	90.5	45.25	0.161954	-0.392322	0.696429	82	99	90.5	90.5	0.206374	0.828283	-0.171717	0.828283	2	2	1	1	1	1	1	1	2	2	0	0	0	0	0	1	1	0	1	1	2	2	1	2	2	1	1	2
AX-110013985	4B	604048394	5731.05	174	30	86	58	43.5	87	43.5	0.0109191	0.507892	0.517241	73	101	87	87	0.0337811	0.722772	-0.277228	0.722772	2	2	1	1	1	1	1	-1	2	2	1	0	0	0	0	1	1	0	1	1	2	2	2	2	2	1	1	2
AX-108953195	4B	619080071	5746.08	175	30	86	59	43.75	87.5	43.75	0.00797512	0.61277	0.508475	73	102	87.5	87.5	0.0283655	0.715686	-0.284314	0.715686	2	2	1	1	1	1	1	1	2	2	1	-1	0	0	1	1	1	0	1	1	2	2	2	2	2	1	1	2
AX-109282409	4B	620058232	5747.06	168	34	79	55	42	84	42	0.0537926	-0.0244058	0.618182	73.5	94.5	84	84	0.105193	0.777778	-0.222222	0.777778	-1	2	1	1	1	1	1	1	-1	-1	-1	0	0	0	1	-1	1	0	1	1	2	2	2	2	2	1	1	2
AX-109618065	4B	650256200	5777.26	168	34	85	49	42	84	42	0.258932	-0.548962	0.693878	76.5	91.5	84	84	0.24716	0.836066	-0.163934	0.836066	2	2	1	1	1	-1	1	1	2	2	-1	0	-1	1	1	2	1	0	1	0	1	2	2	2	2	1	1	1
AX-111025706	4B	650547340	5777.55	180	41	88	51	45	90	45	0.548812	-0.799715	0.803922	85	95	90	90	0.456057	0.894737	-0.105263	0.894737	2	2	1	1	1	0	1	1	2	2	0	0	0	1	1	2	1	0	1	0	1	2	2	2	2	1	1	1
AX-109489407	4B	657838072	5784.84	177	46	77	54	44.25	88.5	44.25	0.156307	-0.380475	0.851852	84.5	92.5	88.5	88.5	0.547629	0.913514	-0.0864865	0.913514	2	2	1	1	0	0	2	2	1	2	0	-1	0	2	0	2	1	1	-1	1	1	2	2	2	2	1	2	2
AX-109958106	4B	658347126	5785.35	179	43	84	52	44.75	89.5	44.75	0.453617	-0.736124	0.826923	85	94	89.5	89.5	0.501144	0.904255	-0.0957447	0.904255	2	2	1	1	0	0	2	2	1	2	0	0	1	2	1	2	1	1	1	1	1	2	1	2	2	1	2	2
AX-111671536	4B	658966576	5785.97	178	45	80	53	44.5	89	44.5	0.280926	-0.576176	0.849057	85	93	89	89	0.548756	0.913978	-0.0860215	0.913978	2	2	1	-1	0	0	2	2	1	2	0	0	0	2	1	2	1	1	1	1	1	2	2	2	2	1	2	2
AX-89473451	4B	659168760	5786.17	180	45	82	53	45	90	45	0.344154	-0.643938	0.849057	86	94	90	90	0.550985	0.914894	-0.0851064	0.914894	2	2	1	1	0	0	2	2	1	2	0	0	0	2	1	2	1	1	1	1	1	2	2	2	2	1	2	2
AX-108743591	4B	662564529	5789.56	181	52	76	53	45.25	90.5	45.25	0.0974195	-0.222651	0.981132	90	91	90.5	90.5	0.940748	0.989011	-0.010989	0.989011	0	2	1	1	0	0	2	2	0	0	2	0	0	2	1	2	0	1	1	2	0	1	2	2	2	1	2	2
AX-109283664	4B	665404036	5792.4	178	49	79	50	44.5	89	44.5	0.323287	-0.623059	0.98	88.5	89.5	89	89	0.940252	0.988827	-0.0111732	0.988827	0	2	1	1	0	0	1	2	0	0	2	1	0	2	1	2	0	1	1	2	0	1	2	2	2	0	2	2
AX-111595278	4B	672958573	5799.96	176	54	68	54	44	88	44	0.0106153	0.51731	1	88	88	88	88	1	1	0	1	0	1	1	1	0	1	1	2	0	0	2	1	0	2	1	1	0	1	2	2	0	-1	2	2	1	0	2	1
AX-108755302	4B	673473210	5800.47	175	52	68	55	43.75	87.5	43.75	0.0123125	0.467802	0.945455	86	89	87.5	87.5	0.820596	0.966292	-0.0337079	0.966292	0	1	1	1	0	1	1	1	0	0	2	1	0	2	1	1	0	1	2	2	0	-1	2	2	1	0	2	1
AX-110419834	5A	1339528	5802.34	181	44	77	60	45.25	90.5	45.25	0.032446	0.144354	0.733333	82.5	98.5	90.5	90.5	0.234333	0.837563	-0.162437	0.837563	1	1	0	1	2	1	0	2	2	2	2	2	1	0	2	0	2	1	2	2	0	1	2	1	1	0	0	1
AX-109440005	5A	4277047	5805.28	181	42	85	54	45.25	90.5	45.25	0.323087	-0.622852	0.777778	84.5	96.5	90.5	90.5	0.372418	0.875648	-0.124352	0.875648	1	1	0	1	2	0	0	2	2	2	2	0	1	0	2	0	2	1	2	2	0	1	2	1	1	0	0	1
AX-109336809	5A	8223137	5809.22	181	39	87	55	45.25	90.5	45.25	0.212307	-0.48269	0.709091	82.5	98.5	90.5	90.5	0.234333	0.837563	-0.162437	0.837563	1	1	1	1	1	0	1	2	2	2	2	0	1	1	2	0	2	1	2	2	0	1	2	1	1	0	0	1
AX-86175375	5A	8243625	5809.24	178	39	85	54	44.5	89	44.5	0.236024	-0.518041	0.722222	81.5	96.5	89	89	0.260887	0.84456	-0.15544	0.84456	1	1	1	1	1	0	1	2	2	2	2	0	-1	1	2	0	2	1	2	2	0	1	2	1	1	0	0	1
AX-109623110	5A	10623547	5811.62	181	42	90	49	45.25	90.5	45.25	0.760727	-0.90871	0.857143	87	94	90.5	90.5	0.60285	0.925532	-0.0744681	0.925532	1	0	1	1	1	0	1	2	2	1	2	0	1	1	2	0	2	1	2	2	0	2	2	1	1	0	0	1
AX-94712295	5A	14844490	5815.84	178	42	94	42	44.5	89	44.5	0.755105	-0.906234	1	89	89	89	89	1	1	0	1	1	0	1	2	1	0	1	2	2	1	2	0	1	1	2	0	2	1	2	1	1	2	1	0	1	0	1	1
AX-111171531	5A	16971832	5817.97	178	44	94	40	44.5	89	44.5	0.690191	-0.876228	1.1	91	87	89	89	0.76432	1.04598	0.045977	1.04598	1	0	1	2	1	0	1	2	2	1	-1	0	1	1	2	0	2	1	2	1	1	2	1	0	1	0	1	1
AX-109945330	5A	17520423	5818.52	180	42	95	43	45	90	45	0.753269	-0.905421	0.976744	89.5	90.5	90	90	0.940584	0.98895	-0.0110497	0.98895	1	0	1	2	1	0	1	2	2	1	2	0	1	1	2	0	2	1	2	1	1	2	1	0	1	0	1	1
AX-110529756	5A	29377478	5830.38	175	38	93	44	43.75	87.5	43.75	0.576126	-0.815929	0.863636	84.5	90.5	87.5	87.5	0.650147	0.933702	-0.0662983	0.933702	2	0	1	2	2	0	1	2	2	1	-1	0	1	1	2	0	2	1	2	0	1	2	1	0	1	0	1	1
AX-108764636	5A	30649056	5831.65	180	37	97	46	45	90	45	0.369929	-0.668046	0.804348	85.5	94.5	90	90	0.502335	0.904762	-0.0952381	0.904762	2	0	1	2	2	0	1	2	2	1	2	0	1	1	1	0	2	1	2	0	1	2	1	0	1	0	1	1
AX-110374482	5A	35654813	5836.65	177	37	97	43	44.25	88.5	44.25	0.360676	-0.659591	0.860465	85.5	91.5	88.5	88.5	0.651998	0.934426	-0.0655738	0.934426	2	0	1	2	2	0	1	2	2	1	2	0	1	1	1	0	2	1	2	0	1	2	1	0	1	0	1	1
AX-110430693	5A	35765945	5836.77	181	37	100	44	45.25	90.5	45.25	0.281406	-0.576746	0.840909	87	94	90.5	90.5	0.60285	0.925532	-0.0744681	0.925532	2	0	1	2	2	0	1	2	2	1	2	0	1	1	1	0	2	1	2	0	1	2	1	0	1	0	1	1
AX-108892277	5A	466858066	6267.86	180	37	97	46	45	90	45	0.369929	-0.668046	0.804348	85.5	94.5	90	90	0.502335	0.904762	-0.0952381	0.904762	1	0	1	2	2	0	1	2	2	1	1	0	0	2	2	0	2	0	2	0	1	2	1	0	1	0	1	1
AX-108955237	5A	468811587	6269.81	181	38	97	46	45.25	90.5	45.25	0.440237	-0.72613	0.826087	86.5	94.5	90.5	90.5	0.552087	0.915344	-0.0846561	0.915344	1	0	1	2	2	0	1	2	2	1	1	0	0	2	2	0	2	0	2	0	1	2	1	0	1	0	1	1
AX-111479128	5A	549880108	6350.88	176	28	96	52	44	88	44	0.0183156	0.335233	0.538462	76	100	88	88	0.0704404	0.76	-0.24	0.76	1	0	2	1	2	1	1	1	2	2	2	1	1	2	2	1	1	0	2	1	1	2	1	1	0	0	1	1
AX-110950653	5A	550723509	6351.72	178	34	94	50	44.5	89	44.5	0.179227	-0.42615	0.68	81	97	89	89	0.23043	0.835052	-0.164948	0.835052	1	0	-1	1	2	1	1	1	2	2	2	1	1	2	2	1	1	0	2	1	1	2	1	1	0	0	1	1
AX-109340261	5A	551429944	6352.43	177	34	91	52	44.25	88.5	44.25	0.1494	-0.365387	0.653846	79.5	97.5	88.5	88.5	0.176067	0.815385	-0.184615	0.815385	1	0	2	1	2	1	1	1	2	2	2	1	1	2	2	1	1	0	2	1	1	2	2	1	0	0	1	1
AX-110716987	5A	551785323	6352.79	178	34	95	49	44.5	89	44.5	0.188522	-0.443028	0.693878	81.5	96.5	89	89	0.260887	0.84456	-0.15544	0.84456	1	0	-1	1	2	1	1	1	2	2	2	1	1	2	2	1	1	0	2	1	1	2	1	1	0	0	1	1
AX-111026217	5A	553371459	6354.37	180	34	95	51	45	90	45	0.152082	-0.371328	0.666667	81.5	98.5	90	90	0.205118	0.827411	-0.172589	0.827411	1	1	2	1	2	1	1	1	2	2	2	1	1	2	2	1	1	0	2	1	1	2	1	1	0	0	1	1
AX-111545805	5A	555335583	6356.34	180	33	95	52	45	90	45	0.101944	-0.237805	0.634615	80.5	99.5	90	90	0.156724	0.809045	-0.190955	0.809045	1	1	2	1	2	1	1	1	2	2	2	1	1	2	2	1	1	0	2	1	1	2	1	1	0	0	1	1
AX-110424170	5A	557077569	6358.08	179	37	87	55	44.75	89.5	44.75	0.152607	-0.372478	0.672727	80.5	98.5	89.5	89.5	0.178502	0.817259	-0.182741	0.817259	1	1	2	1	2	1	1	1	2	2	2	1	1	2	2	1	1	0	2	1	1	2	1	2	0	0	1	1
AX-111079031	5A	559617604	6360.62	180	39	87	54	45	90	45	0.25924	-0.549359	0.722222	82.5	97.5	90	90	0.263552	0.846154	-0.153846	0.846154	1	1	2	1	2	1	1	1	2	2	2	1	1	2	2	1	1	0	2	1	1	2	1	2	0	0	1	1
AX-95659219	5A	559738002	6360.74	180	38	88	54	45	90	45	0.230693	-0.510415	0.703704	82	98	90	90	0.233038	0.836735	-0.163265	0.836735	1	1	2	1	2	1	1	1	2	2	2	1	1	2	2	1	1	0	2	1	1	2	1	2	0	0	1	1
AX-108798179	5A	561698620	6362.7	173	36	91	46	43.25	86.5	43.25	0.443908	-0.728901	0.782609	81.5	91.5	86.5	86.5	0.447084	0.89071	-0.10929	0.89071	1	1	-1	1	2	1	1	1	-1	2	-1	1	-1	-1	2	1	1	0	2	1	2	2	1	1	0	0	1	1
AX-108882152	5A	562799680	6363.8	178	35	92	51	44.5	89	44.5	0.214526	-0.48616	0.686275	81	97	89	89	0.23043	0.835052	-0.164948	0.835052	1	1	2	1	2	1	1	1	2	2	2	1	1	2	2	1	1	0	2	1	2	2	1	1	0	0	1	1
AX-109102595	5A	564551777	6365.55	178	37	91	50	44.5	89	44.5	0.369952	-0.668067	0.74	82.5	95.5	89	89	0.329862	0.863874	-0.136126	0.863874	1	1	-1	1	2	1	1	1	2	2	2	1	-1	2	2	1	1	0	2	1	2	2	1	1	0	0	1	1
AX-111463040	5A	571684147	6372.68	180	38	86	56	45	90	45	0.138376	-0.339802	0.678571	81	99	90	90	0.179712	0.818182	-0.181818	0.818182	1	1	2	0	2	2	1	0	2	2	2	1	1	2	2	1	1	0	2	1	2	2	1	1	0	0	2	1
AX-109876198	5A	572814765	6373.81	180	39	85	56	45	90	45	0.152082	-0.371328	0.696429	81.5	98.5	90	90	0.205118	0.827411	-0.172589	0.827411	1	1	2	0	2	2	1	0	2	2	2	1	1	2	2	1	1	0	2	1	2	2	1	1	0	0	2	1
AX-109900224	5A	573095667	6374.1	180	39	86	55	45	90	45	0.201897	-0.465907	0.709091	82	98	90	90	0.233038	0.836735	-0.163265	0.836735	1	1	2	0	2	2	1	0	2	2	2	1	1	2	2	1	1	0	2	1	2	2	1	1	0	0	2	1
AX-109490579	5A	576289359	6377.29	178	32	90	56	44.5	89	44.5	0.0388833	0.083939	0.571429	77	101	89	89	0.0720383	0.762376	-0.237624	0.762376	1	1	2	1	2	1	0	0	2	2	2	1	1	2	2	1	1	0	2	1	2	2	1	1	0	0	2	1
AX-109919064	5A	578959222	6379.96	179	38	87	54	44.75	89.5	44.75	0.22313	-0.499288	0.703704	81.5	97.5	89.5	89.5	0.231737	0.835897	-0.164103	0.835897	1	1	2	-1	2	1	0	0	2	2	2	1	1	2	2	1	1	0	2	1	2	2	1	1	0	0	2	1
AX-109831701	5A	579401135	6380.4	178	34	87	57	44.5	89	44.5	0.048955	0.00705058	0.596491	77.5	100.5	89	89	0.0847218	0.771144	-0.228856	0.771144	1	1	2	1	2	1	0	0	2	2	2	1	1	2	2	1	1	0	2	1	2	2	1	1	0	0	2	0
AX-108885457	5A	579957237	6380.96	178	38	88	52	44.5	89	44.5	0.328782	-0.628685	0.730769	82	96	89	89	0.29402	0.854167	-0.145833	0.854167	1	1	2	1	2	1	0	0	2	2	2	1	1	-1	-1	1	1	0	2	1	2	2	1	1	0	0	2	1
AX-108727324	5A	584055533	6385.06	179	40	85	54	44.75	89.5	44.75	0.266807	-0.558963	0.740741	82.5	96.5	89.5	89.5	0.295372	0.854922	-0.145078	0.854922	1	1	2	1	2	1	0	0	2	2	2	1	1	2	2	1	1	0	2	1	2	2	1	1	0	0	2	1
AX-109628516	5A	584520745	6385.52	180	39	90	51	45	90	45	0.449329	-0.732953	0.764706	84	96	90	90	0.371093	0.875	-0.125	0.875	1	1	2	1	2	1	0	0	2	2	2	1	1	2	2	1	1	0	2	1	2	2	1	1	0	0	2	1
AX-110976602	5A	585742226	6386.74	178	38	87	53	44.5	89	44.5	0.270093	-0.563049	0.716981	81.5	96.5	89	89	0.260887	0.84456	-0.15544	0.84456	1	1	2	1	2	1	0	0	2	2	2	1	1	2	1	1	1	0	2	1	2	2	1	1	0	0	2	1
AX-109353062	5A	586202021	6387.2	180	39	86	55	45	90	45	0.201897	-0.465907	0.709091	82	98	90	90	0.233038	0.836735	-0.163265	0.836735	1	1	2	1	2	1	0	0	2	2	2	1	1	2	2	1	1	0	2	1	2	2	1	1	0	0	2	1
AX-110451753	5A	586727128	6387.73	174	39	83	52	43.5	87	43.5	0.315003	-0.614394	0.75	80.5	93.5	87	87	0.324365	0.860963	-0.139037	0.860963	1	1	1	1	2	1	0	0	-1	2	2	1	1	2	2	1	1	0	2	1	2	2	1	1	0	0	2	1
AX-110041070	5A	586728447	6387.73	177	34	87	56	44.25	88.5	44.25	0.0632989	-0.0787271	0.607143	77.5	99.5	88.5	88.5	0.0982045	0.778894	-0.221106	0.778894	1	1	2	1	2	1	0	0	2	2	2	1	1	2	2	1	1	0	2	1	2	2	1	1	0	0	2	2
AX-111513675	5A	586886517	6387.89	177	39	83	55	44.25	88.5	44.25	0.167272	-0.403106	0.709091	80.5	96.5	88.5	88.5	0.229118	0.834197	-0.165803	0.834197	1	1	2	1	2	1	0	0	2	2	2	1	1	2	2	1	1	0	2	1	2	2	1	1	0	0	2	1
AX-111629269	5A	587427902	6388.43	180	39	86	55	45	90	45	0.201897	-0.465907	0.709091	82	98	90	90	0.233038	0.836735	-0.163265	0.836735	1	1	2	1	2	1	0	0	2	2	2	1	1	2	2	1	1	0	2	1	2	2	1	1	0	0	2	1
AX-108888015	5A	587542737	6388.54	180	39	87	54	45	90	45	0.25924	-0.549359	0.722222	82.5	97.5	90	90	0.263552	0.846154	-0.153846	0.846154	1	1	2	1	2	1	0	0	2	2	1	1	1	2	2	1	1	0	2	1	2	2	1	1	0	0	2	1
AX-109833049	5A	587869843	6388.87	180	39	86	55	45	90	45	0.201897	-0.465907	0.709091	82	98	90	90	0.233038	0.836735	-0.163265	0.836735	1	1	2	1	2	1	0	0	2	2	2	1	1	2	2	1	1	0	2	1	2	2	1	1	0	0	2	1
AX-110433504	5A	588845013	6389.85	179	39	85	55	44.75	89.5	44.75	0.19082	-0.447072	0.709091	81.5	97.5	89.5	89.5	0.231737	0.835897	-0.164103	0.835897	1	1	2	1	2	1	0	0	2	2	2	1	1	2	2	1	1	0	2	1	2	2	1	1	0	0	2	1
AX-110905235	5A	589956714	6390.96	176	38	83	55	44	88	44	0.14571	-0.35704	0.690909	79.5	96.5	88	88	0.200045	0.823834	-0.176166	0.823834	1	1	2	1	2	1	0	0	2	2	2	1	1	2	2	1	1	0	-1	2	2	2	1	1	0	0	2	1
AX-110946923	5A	590461191	6391.46	173	36	86	51	43.25	86.5	43.25	0.271588	-0.564892	0.705882	79	94	86.5	86.5	0.254108	0.840426	-0.159574	0.840426	1	1	2	1	-1	1	-1	0	2	2	2	1	1	2	2	1	1	0	2	1	-1	2	1	1	0	0	2	1
AX-108809007	5A	591948083	6392.95	174	39	82	53	43.5	87	43.5	0.243219	-0.528064	0.735849	80	94	87	87	0.288537	0.851064	-0.148936	0.851064	0	1	2	1	2	1	0	0	2	2	2	1	1	2	2	1	1	0	2	2	2	2	1	1	0	0	2	2
AX-109825110	5A	594211828	6395.21	180	42	84	54	45	90	45	0.301194	-0.59943	0.777778	84	96	90	90	0.371093	0.875	-0.125	0.875	0	1	2	1	2	1	0	0	2	2	2	1	1	2	2	1	1	0	2	1	2	2	1	1	0	0	2	2
AX-108895342	5A	597294532	6398.29	180	43	84	53	45	90	45	0.384598	-0.681028	0.811321	85	95	90	90	0.456057	0.894737	-0.105263	0.894737	0	1	1	1	2	1	0	0	2	2	2	1	1	2	2	1	1	0	2	1	2	2	1	1	0	0	2	2
AX-110027672	5A	605679022	6406.68	180	43	85	52	45	90	45	0.482981	-0.757062	0.826923	85.5	94.5	90	90	0.502335	0.904762	-0.0952381	0.904762	0	2	2	1	2	1	0	0	2	2	2	1	1	2	2	1	1	0	2	1	2	2	2	1	0	0	2	2
AX-111130384	5A	607626250	6408.63	180	40	89	51	45	90	45	0.504931	-0.771898	0.784314	84.5	95.5	90	90	0.412278	0.884817	-0.115183	0.884817	1	2	2	1	2	1	0	0	1	2	2	1	1	2	2	1	1	0	2	1	2	2	2	1	0	0	2	2
AX-109406297	5A	608040095	6409.04	175	40	90	45	43.75	87.5	43.75	0.807118	-0.92847	0.888889	85	90	87.5	87.5	0.705457	0.944444	-0.0555556	0.944444	1	2	-1	1	2	1	0	0	1	2	2	1	1	2	2	1	1	0	2	1	2	2	2	1	0	0	2	-1
AX-109369351	5A	611334693	6412.33	179	39	88	52	44.75	89.5	44.75	0.379358	-0.676448	0.75	83	96	89.5	89.5	0.331217	0.864583	-0.135417	0.864583	1	2	2	1	2	1	0	0	1	2	2	1	1	2	2	1	1	0	2	1	2	2	2	1	0	0	2	2
AX-110546458	5A	613332179	6414.33	179	41	87	51	44.75	89.5	44.75	0.533396	-0.790204	0.803922	84.5	94.5	89.5	89.5	0.454801	0.89418	-0.10582	0.89418	1	2	2	1	2	1	0	0	1	2	2	1	1	2	2	1	1	0	2	0	2	2	2	1	0	0	2	2
AX-108764806	5A	615785600	6416.79	180	41	87	52	45	90	45	0.461985	-0.742226	0.788462	84.5	95.5	90	90	0.412278	0.884817	-0.115183	0.884817	1	2	2	1	2	1	0	0	1	2	2	1	1	2	2	1	1	0	2	0	2	2	2	1	0	0	2	2
AX-109829013	5A	616545374	6417.55	180	40	88	52	45	90	45	0.429796	-0.718118	0.769231	84	96	90	90	0.371093	0.875	-0.125	0.875	1	2	2	1	2	1	0	0	1	2	2	1	1	2	2	1	1	0	2	0	2	2	2	1	0	0	2	2
AX-109934491	5A	618845609	6419.85	180	42	91	47	45	90	45	0.860708	-0.949929	0.893617	87.5	92.5	90	90	0.709388	0.945946	-0.0540541	0.945946	1	2	1	1	2	1	0	0	1	2	2	1	1	1	1	2	1	0	2	0	2	2	2	1	0	0	2	2
AX-108849435	5A	619685664	6420.69	180	41	89	50	45	90	45	0.630583	-0.846077	0.82	85.5	94.5	90	90	0.502335	0.904762	-0.0952381	0.904762	1	2	2	1	2	1	0	0	1	2	2	1	1	2	2	1	1	0	-1	0	2	2	2	1	0	0	2	2
AX-109873857	5A	620287813	6421.29	176	40	87	49	44	88	44	0.624009	-0.842579	0.816327	83.5	92.5	88	88	0.497518	0.902703	-0.0972973	0.902703	1	2	1	1	-1	1	0	0	1	2	2	1	1	-1	2	1	1	0	2	0	2	2	2	2	0	0	2	2
AX-111091728	5A	622462067	6423.46	179	41	84	54	44.75	89.5	44.75	0.277448	-0.572017	0.759259	83	96	89.5	89.5	0.331217	0.864583	-0.135417	0.864583	1	2	2	1	2	1	0	0	1	2	2	-1	1	2	2	2	1	0	2	0	2	2	2	1	0	0	2	2
AX-111516417	5A	624117710	6425.12	173	39	83	51	43.25	86.5	43.25	0.377574	-0.674875	0.764706	80.5	92.5	86.5	86.5	0.361588	0.87027	-0.12973	0.87027	1	2	-1	1	2	1	0	0	1	2	2	1	1	2	2	1	1	0	2	0	2	2	2	1	0	-1	2	2
AX-109408919	5A	631660443	6432.66	176	41	83	52	44	88	44	0.37848	-0.675675	0.788462	82.5	93.5	88	88	0.407016	0.882353	-0.117647	0.882353	1	2	2	1	2	2	-1	0	1	2	2	1	1	2	2	1	1	0	-1	0	2	2	2	1	0	0	2	2
AX-111223047	5A	631677274	6432.68	172	42	79	51	43	86	43	0.353208	-0.652607	0.823529	81.5	90.5	86	86	0.49256	0.900552	-0.0994475	0.900552	1	2	2	1	2	1	0	0	1	2	2	1	-1	-1	2	-1	1	0	2	0	2	2	2	2	0	0	2	2
AX-94483629	5A	659722172	6460.72	179	36	84	59	44.75	89.5	44.75	0.0371313	0.0993292	0.610169	78	101	89.5	89.5	0.085596	0.772277	-0.227723	0.772277	0	2	2	1	2	1	0	1	1	2	2	2	1	2	2	2	2	0	2	0	1	2	2	2	0	0	2	2
AX-109451992	5A	663368927	6464.37	180	37	81	62	45	90	45	0.0126232	0.459484	0.596774	77.5	102.5	90	90	0.0624074	0.756098	-0.243902	0.756098	0	2	2	1	2	1	0	2	1	1	1	2	1	0	2	2	2	2	2	0	1	2	2	2	0	0	2	2
AX-111476613	5A	665888551	6466.89	179	35	79	65	44.75	89.5	44.75	0.00191167	1.08956	0.538462	74.5	104.5	89.5	89.5	0.0249416	0.712919	-0.287081	0.712919	0	2	2	1	2	1	-1	2	1	1	1	2	1	0	2	1	2	2	2	0	1	2	2	2	0	0	2	2
AX-111055855	5A	667361118	6468.36	180	35	79	66	45	90	45	0.0012516	1.23095	0.530303	74.5	105.5	90	90	0.0208548	0.706161	-0.293839	0.706161	0	2	2	1	2	1	0	2	1	1	1	1	1	0	2	1	2	2	2	1	1	2	2	2	0	0	2	2
AX-110546974	5A	667927542	6468.93	180	35	79	66	45	90	45	0.0012516	1.23095	0.530303	74.5	105.5	90	90	0.0208548	0.706161	-0.293839	0.706161	0	2	2	1	2	1	0	2	1	1	1	1	1	0	2	1	2	2	2	1	1	2	2	2	0	0	2	2
AX-108809340	5A	669733312	6470.73	178	35	79	64	44.5	89	44.5	0.00288476	0.952215	0.546875	74.5	103.5	89	89	0.029732	0.719807	-0.280193	0.719807	0	2	-1	1	2	1	0	2	1	1	1	1	1	0	2	1	2	2	2	1	1	2	2	2	0	0	2	2
AX-110449012	5A	670140785	6471.14	179	35	78	66	44.75	89.5	44.75	0.00106331	1.28537	0.530303	74	105	89.5	89.5	0.0205011	0.704762	-0.295238	0.704762	0	2	2	1	2	1	0	2	1	1	1	1	1	0	2	1	2	2	2	1	1	2	2	2	0	0	2	2
AX-109965739	5A	670565662	6471.57	180	34	81	65	45	90	45	0.00195202	1.08259	0.523077	74.5	105.5	90	90	0.0208548	0.706161	-0.293839	0.706161	0	2	2	1	2	1	0	2	1	1	1	1	1	0	2	1	2	2	2	1	1	2	2	2	1	0	2	2
AX-110427839	5A	673536329	6474.54	175	29	81	65	43.75	87.5	43.75	0.000375005	1.63327	0.446154	69.5	105.5	87.5	87.5	0.0065017	0.658768	-0.341232	0.658768	0	2	2	1	2	1	-1	2	-1	1	1	1	2	0	2	-1	2	2	2	1	1	2	2	1	1	0	2	2
AX-111630207	5A	673781092	6474.78	177	33	80	64	44.25	88.5	44.25	0.00193865	1.08489	0.515625	73	104	88.5	88.5	0.0198007	0.701923	-0.298077	0.701923	0	2	1	1	2	1	0	2	0	1	1	1	1	0	-1	1	2	2	2	1	1	2	2	1	1	0	2	2
AX-109898694	5A	673936225	6474.94	177	30	81	66	44.25	88.5	44.25	0.000349983	1.65632	0.454545	70.5	106.5	88.5	88.5	0.00681143	0.661972	-0.338028	0.661972	0	2	2	1	2	1	0	2	0	1	1	1	1	-1	2	-1	2	2	2	1	1	2	2	1	1	0	2	2
AX-110460509	5A	678977548	6479.98	178	33	82	63	44.5	89	44.5	0.00367302	0.871576	0.52381	74	104	89	89	0.0245383	0.711538	-0.288462	0.711538	0	2	1	1	2	1	0	2	0	1	1	1	1	0	2	1	2	2	2	1	1	2	2	1	1	0	2	2
AX-111480624	5A	679484960	6480.48	180	32	82	66	45	90	45	0.000798055	1.38117	0.484848	73	107	90	90	0.0112701	0.682243	-0.317757	0.682243	0	2	2	1	2	1	0	2	0	1	1	1	1	0	2	1	2	2	2	1	1	2	2	1	1	0	2	2
AX-111745910	5A	682619279	6483.62	180	26	88	66	45	90	45	0.000131918	1.98202	0.393939	70	110	90	90	0.00286911	0.636364	-0.363636	0.636364	0	2	2	1	2	1	0	2	0	1	1	1	1	0	2	1	2	2	2	1	1	2	2	1	1	0	2	2
AX-109919761	5A	683124698	6484.12	180	26	88	66	45	90	45	0.000131918	1.98202	0.393939	70	110	90	90	0.00286911	0.636364	-0.363636	0.636364	0	2	2	1	2	1	0	2	0	1	1	1	1	0	2	1	2	2	2	1	1	2	2	1	1	0	2	2
AX-109066543	5A	689412500	6490.41	179	25	90	64	44.75	89.5	44.75	0.000203468	1.83737	0.390625	70	109	89.5	89.5	0.00355692	0.642202	-0.357798	0.642202	0	2	2	1	2	1	0	2	0	1	1	1	1	0	2	0	2	2	2	1	1	2	2	1	2	1	2	2
AX-109348871	5A	689910228	6490.91	178	23	94	61	44.5	89	44.5	0.000226388	1.80174	0.377049	70	108	89	89	0.00439645	0.648148	-0.351852	0.648148	0	2	2	1	2	1	0	2	0	1	1	1	1	0	2	1	2	2	2	1	1	2	2	1	2	1	2	2
AX-110513721	5A	690418544	6491.42	180	23	97	60	45	90	45	0.000288735	1.72054	0.383333	71.5	108.5	90	90	0.00581887	0.658986	-0.341014	0.658986	0	2	2	1	2	1	0	2	0	1	1	0	1	0	2	1	2	2	2	1	1	2	2	1	2	1	2	2
AX-109867475	5A	691026249	6492.03	167	21	94	52	41.75	83.5	41.75	0.000846119	1.36164	0.403846	68	99	83.5	83.5	0.0164466	0.686869	-0.313131	0.686869	0	2	-1	1	2	1	0	2	0	1	1	-1	1	0	-1	1	2	2	2	1	1	-1	2	1	2	-1	2	2
AX-110053920	5A	692049158	6493.05	178	21	101	56	44.5	89	44.5	0.000203468	1.83737	0.375	71.5	106.5	89	89	0.0087067	0.671362	-0.328638	0.671362	0	2	1	1	2	1	0	2	1	1	1	1	1	0	1	1	2	2	2	1	1	1	2	1	2	1	2	2
AX-109857944	5A	692461596	6493.46	179	20	100	59	44.75	89.5	44.75	5.95288e-05	2.24764	0.338983	70	109	89.5	89.5	0.00355692	0.642202	-0.357798	0.642202	0	2	2	1	2	1	0	2	1	1	1	1	1	0	2	1	2	2	2	1	1	2	2	1	2	1	2	2
AX-109841387	5A	702987090	6503.99	180	25	84	71	45	90	45	5.25907e-06	3.05762	0.352113	67	113	90	90	0.000606619	0.59292	-0.40708	0.59292	0	2	2	0	1	1	0	2	2	1	2	1	1	0	2	1	2	1	2	2	1	0	2	1	2	1	2	2
AX-110020349	5A	704003892	6505	180	25	84	71	45	90	45	5.25907e-06	3.05762	0.352113	67	113	90	90	0.000606619	0.59292	-0.40708	0.59292	0	2	2	0	1	1	0	2	2	1	2	1	1	0	2	1	2	1	2	2	1	0	2	1	2	1	2	2
AX-108751490	5A	704535018	6505.54	180	25	84	71	45	90	45	5.25907e-06	3.05762	0.352113	67	113	90	90	0.000606619	0.59292	-0.40708	0.59292	0	2	2	0	1	1	0	2	2	1	2	1	1	0	2	1	2	1	2	2	1	0	2	1	2	1	2	2
AX-110981119	5A	704952069	6505.95	177	23	84	70	44.25	88.5	44.25	3.02367e-06	3.24238	0.328571	65	112	88.5	88.5	0.000411282	0.580357	-0.419643	0.580357	0	2	2	0	1	1	0	2	2	1	2	1	1	0	2	1	2	1	2	2	1	0	2	1	2	1	2	2
AX-109320027	5A	706151849	6507.15	180	25	84	71	45	90	45	5.25907e-06	3.05762	0.352113	67	113	90	90	0.000606619	0.59292	-0.40708	0.59292	0	2	2	0	1	1	0	2	2	1	2	1	1	0	2	1	2	1	2	2	1	0	2	1	2	1	2	2
AX-110394129	5A	706648498	6507.65	179	25	83	71	44.75	89.5	44.75	4.58236e-06	3.1036	0.352113	66.5	112.5	89.5	89.5	0.000585592	0.591111	-0.408889	0.591111	0	2	2	0	1	1	0	2	2	1	2	1	1	0	2	1	2	1	2	2	1	0	2	1	2	1	2	2
AX-110453518	5A	708314516	6509.31	179	25	83	71	44.75	89.5	44.75	4.58236e-06	3.1036	0.352113	66.5	112.5	89.5	89.5	0.000585592	0.591111	-0.408889	0.591111	0	2	2	0	1	1	0	2	2	1	2	1	1	0	2	-1	2	1	2	2	1	0	2	1	2	1	2	2
AX-109917367	5A	708725277	6509.73	180	25	84	71	45	90	45	5.25907e-06	3.05762	0.352113	67	113	90	90	0.000606619	0.59292	-0.40708	0.59292	0	2	2	0	1	1	0	2	2	1	2	1	1	0	2	1	2	1	2	2	1	0	2	1	2	1	2	2
AX-109297817	5B	17177	6510.02	165	37	86	42	41.25	82.5	41.25	0.740818	-0.899858	0.880952	80	85	82.5	82.5	0.697092	0.941176	-0.0588235	0.941176	2	1	0	2	1	0	-1	0	2	0	1	2	1	2	2	2	1	2	-1	1	-1	1	2	2	-1	1	0	0
AX-111055724	5B	918659	6510.92	180	35	92	53	45	90	45	0.158113	-0.384309	0.660377	81	99	90	90	0.179712	0.818182	-0.181818	0.818182	2	2	0	2	1	0	1	0	2	0	1	2	1	2	2	2	1	2	2	1	1	1	2	2	1	1	0	0
AX-109476383	5B	1436163	6511.44	179	35	91	53	44.75	89.5	44.75	0.159582	-0.387397	0.660377	80.5	98.5	89.5	89.5	0.178502	0.817259	-0.182741	0.817259	2	2	0	2	1	0	1	0	2	0	1	2	1	2	2	2	1	2	2	1	1	1	2	2	1	1	0	0
AX-111532854	5B	9073281	6519.07	175	34	97	44	43.75	87.5	43.75	0.20132	-0.464953	0.772727	82.5	92.5	87.5	87.5	0.449692	0.891892	-0.108108	0.891892	2	-1	0	2	1	0	2	0	2	0	1	-1	1	2	2	2	1	2	2	1	1	1	2	2	1	1	0	1
AX-111482700	5B	11480487	6521.48	178	33	101	44	44.5	89	44.5	0.100484	-0.232991	0.75	83.5	94.5	89	89	0.409664	0.883598	-0.116402	0.883598	2	-1	0	2	1	0	2	0	2	0	1	2	1	2	2	2	1	2	2	1	1	1	1	2	1	1	0	1
AX-108769798	5B	11621790	6521.62	173	28	102	43	43.25	86.5	43.25	0.0169407	0.361281	0.651163	79	94	86.5	86.5	0.254108	0.840426	-0.159574	0.840426	2	2	0	2	1	0	2	0	2	-1	1	-1	1	2	2	2	1	2	-1	1	1	1	1	2	1	1	0	1
AX-108960940	5B	18778888	6528.78	172	28	99	45	43	86	43	0.0261123	0.216847	0.622222	77.5	94.5	86	86	0.194894	0.820106	-0.179894	0.820106	2	2	1	2	-1	0	2	-1	2	0	2	2	1	2	2	2	1	2	2	1	1	1	1	2	-1	1	-1	1
AX-110164030	5B	19436392	6529.44	175	44	92	39	43.75	87.5	43.75	0.68778	-0.87506	1.12821	90	85	87.5	87.5	0.705457	1.05882	0.0588235	1.05882	2	2	0	2	0	0	2	0	2	0	2	2	1	2	2	2	1	2	2	1	1	1	1	-1	0	1	0	1
AX-109007669	5B	20014173	6530.01	169	40	86	43	42.25	84.5	42.25	0.923226	-0.973335	0.930233	83	86	84.5	84.5	0.817494	0.965116	-0.0348837	0.965116	2	2	0	2	0	0	2	0	2	0	2	-1	-1	2	2	2	1	2	2	-1	1	-1	1	2	0	1	0	1
AX-111163137	5B	45390966	6555.39	179	37	98	44	44.75	89.5	44.75	0.339254	-0.639151	0.840909	86	93	89.5	89.5	0.600832	0.924731	-0.0752688	0.924731	2	2	0	2	0	-1	2	0	2	0	2	2	1	2	2	2	1	2	1	1	0	1	1	1	0	1	0	1
AX-111060117	5B	96367597	6606.37	180	39	101	40	45	90	45	0.25924	-0.549359	0.975	89.5	90.5	90	90	0.940584	0.98895	-0.0110497	0.98895	2	2	0	2	0	0	2	0	2	0	2	1	1	2	2	2	1	1	1	1	0	1	1	1	0	1	0	1
AX-110414818	5B	102825583	6612.83	180	40	99	41	45	90	45	0.404317	-0.697718	0.97561	89.5	90.5	90	90	0.940584	0.98895	-0.0110497	0.98895	2	2	0	2	0	0	2	0	2	0	2	2	1	2	2	2	1	1	1	1	0	1	1	1	0	1	0	1
AX-110624525	5B	115411485	6625.41	181	40	101	40	45.25	90.5	45.25	0.295753	-0.593344	1	90.5	90.5	90.5	90.5	1	1	0	1	2	2	0	2	0	0	2	0	2	0	2	2	1	2	2	2	1	1	1	1	0	1	1	1	0	1	0	1
AX-111039767	5B	398006525	6908.01	180	42	95	43	45	90	45	0.753269	-0.905421	0.976744	89.5	90.5	90	90	0.940584	0.98895	-0.0110497	0.98895	2	2	0	2	0	0	2	0	2	0	2	2	1	2	2	2	1	0	1	1	0	1	1	2	0	1	0	1
AX-109837402	5B	400770851	6910.77	173	40	95	38	43.25	86.5	43.25	0.423848	-0.713465	1.05263	87.5	85.5	86.5	86.5	0.879142	1.02339	0.0233918	1.02339	2	2	0	-1	0	0	2	0	1	0	-1	1	1	2	2	2	1	0	1	1	0	1	1	-1	0	1	0	1
AX-110036687	5B	409616449	6919.62	179	41	96	42	44.75	89.5	44.75	0.620237	-0.840555	0.97619	89	90	89.5	89.5	0.940419	0.988889	-0.0111111	0.988889	2	2	0	2	0	0	2	0	2	0	2	2	1	2	2	2	1	0	1	1	0	1	1	2	0	1	0	1
AX-108780883	5B	411079760	6921.08	180	42	96	42	45	90	45	0.67032	-0.866477	1	90	90	90	90	1	1	0	1	2	2	0	2	0	0	2	0	2	0	2	2	1	2	2	2	1	0	1	1	0	1	1	2	0	1	0	1
AX-108958865	5B	418509439	6928.51	179	41	97	41	44.75	89.5	44.75	0.533396	-0.790204	1	89.5	89.5	89.5	89.5	1	1	0	1	2	2	0	2	0	0	2	0	2	0	2	2	1	2	2	2	1	0	1	1	0	1	1	2	0	1	0	1
AX-111519225	5B	422925740	6932.93	180	43	95	42	45	90	45	0.753269	-0.905421	1.02381	90.5	89.5	90	90	0.940584	1.01117	0.0111732	1.01117	2	2	0	2	0	0	2	0	2	0	2	2	1	2	2	2	1	0	1	1	0	1	1	2	0	1	0	1
AX-109858007	5B	431734637	6941.73	176	46	96	34	44	88	44	0.213215	-0.484115	1.35294	94	82	88	88	0.365712	1.14634	0.146341	1.14634	2	2	0	2	0	0	2	0	1	0	-1	1	1	2	2	2	1	0	1	1	0	1	1	1	0	1	0	1
AX-111013588	5B	432055235	6942.06	174	40	92	42	43.5	87	43.5	0.733194	-0.896404	0.952381	86	88	87	87	0.879487	0.977273	-0.0227273	0.977273	2	2	0	2	0	-1	2	0	2	0	2	2	1	2	2	2	1	0	1	1	0	1	1	2	0	1	0	1
AX-95631754	5B	432155448	6942.16	175	38	95	42	43.75	87.5	43.75	0.479848	-0.754889	0.904762	85.5	89.5	87.5	87.5	0.762369	0.955307	-0.0446927	0.955307	2	2	0	2	0	0	2	0	2	0	2	2	1	2	2	2	1	-1	1	1	0	1	1	2	0	1	0	1
AX-110108283	5B	435767356	6945.77	181	44	95	42	45.25	90.5	45.25	0.782035	-0.917931	1.04762	91.5	89.5	90.5	90.5	0.881823	1.02235	0.0223464	1.02235	2	2	0	2	0	0	2	0	2	0	2	2	1	2	2	2	1	0	1	1	0	1	1	2	0	1	0	1
AX-111051645	5B	462851053	6972.85	181	42	95	44	45.25	90.5	45.25	0.782035	-0.917931	0.954545	89.5	91.5	90.5	90.5	0.881823	0.978142	-0.0218579	0.978142	2	2	0	2	0	0	2	0	2	0	2	2	1	2	2	2	1	0	1	1	0	1	0	2	0	1	0	1
AX-108892257	5B	463228760	6973.23	181	43	94	44	45.25	90.5	45.25	0.86859	-0.952972	0.977273	90	91	90.5	90.5	0.940748	0.989011	-0.010989	0.989011	2	2	0	2	0	0	2	0	2	0	2	2	1	2	2	2	1	0	1	1	0	1	0	2	0	1	0	1
AX-110476873	5B	463805727	6973.81	179	43	94	42	44.75	89.5	44.75	0.79307	-0.922609	1.02381	90	89	89.5	89.5	0.940419	1.01124	0.011236	1.01124	2	2	0	2	0	0	-1	0	2	0	-1	2	1	2	2	2	1	0	1	1	0	1	0	2	0	1	0	1
AX-108988155	5B	469120752	6979.12	180	41	95	44	45	90	45	0.720523	-0.890585	0.931818	88.5	91.5	90	90	0.823063	0.967213	-0.0327869	0.967213	2	2	0	2	0	0	2	0	2	0	2	2	1	2	2	2	1	0	1	1	0	1	0	2	0	1	0	1
AX-111598900	5B	473743985	6983.74	180	41	96	43	45	90	45	0.655588	-0.859059	0.953488	89	91	90	90	0.881497	0.978022	-0.021978	0.978022	2	2	0	2	-1	0	2	0	2	0	2	2	1	2	2	2	1	0	1	1	0	1	0	2	0	1	0	1
AX-108734272	5B	484833933	6994.83	174	41	92	41	43.5	87	43.5	0.750244	-0.904078	1	87	87	87	87	1	1	0	1	2	2	0	2	0	-1	2	0	2	0	2	2	1	2	2	2	1	0	1	1	0	1	0	2	0	1	0	1
AX-110482128	5B	485874021	6995.87	180	43	95	42	45	90	45	0.753269	-0.905421	1.02381	90.5	89.5	90	90	0.940584	1.01117	0.0111732	1.01117	2	2	0	2	0	0	2	0	2	0	2	2	1	2	2	2	1	0	1	1	0	1	0	2	0	1	0	1
AX-111529622	5B	486282780	6996.28	180	43	95	42	45	90	45	0.753269	-0.905421	1.02381	90.5	89.5	90	90	0.940584	1.01117	0.0111732	1.01117	2	2	0	2	0	0	2	0	2	0	2	2	2	2	2	2	1	0	1	1	0	1	0	2	0	1	0	1
AX-110532317	5B	486895975	6996.9	177	40	95	42	44.25	88.5	44.25	0.606531	-0.833096	0.952381	87.5	89.5	88.5	88.5	0.880505	0.977654	-0.0223464	0.977654	2	2	0	2	0	-1	2	0	2	0	2	2	1	2	2	2	1	1	1	1	0	1	0	2	0	1	0	1
AX-110363233	5B	487272756	6997.27	181	43	96	42	45.25	90.5	45.25	0.711928	-0.886579	1.02381	91	90	90.5	90.5	0.940748	1.01111	0.0111111	1.01111	2	2	0	2	0	0	2	0	2	0	2	2	1	2	2	2	1	0	1	1	0	1	0	2	0	1	0	1
AX-110904754	5B	489280646	6999.28	179	42	94	43	44.75	89.5	44.75	0.79307	-0.922609	0.976744	89	90	89.5	89.5	0.940419	0.988889	-0.0111111	0.988889	2	2	0	2	0	0	2	0	2	0	2	2	1	2	2	2	1	0	1	1	0	1	0	2	0	1	0	1
AX-111702062	5B	489977810	6999.98	180	43	101	36	45	90	45	0.198559	-0.460343	1.19444	93.5	86.5	90	90	0.601845	1.08092	0.0809249	1.08092	2	2	0	2	0	0	1	0	2	0	1	2	1	2	2	2	1	0	1	1	0	1	0	1	0	1	0	1
AX-110421918	5B	490852219	7000.85	180	42	97	41	45	90	45	0.57695	-0.816405	1.02439	90.5	89.5	90	90	0.940584	1.01117	0.0111732	1.01117	2	2	0	2	0	1	2	0	2	0	2	2	-1	2	2	2	1	0	1	1	0	1	0	2	0	1	0	1
AX-108961268	5B	496987522	7006.99	179	39	99	41	44.75	89.5	44.75	0.356748	-0.655935	0.95122	88.5	90.5	89.5	89.5	0.881169	0.977901	-0.0220994	0.977901	2	2	0	2	-1	1	2	0	2	0	2	2	1	2	2	2	1	0	1	1	0	1	0	2	0	1	0	1
AX-109500107	5B	497375926	7007.38	179	37	101	41	44.75	89.5	44.75	0.208662	-0.476909	0.902439	87.5	91.5	89.5	89.5	0.76496	0.956284	-0.0437158	0.956284	2	2	0	2	0	1	2	-1	2	0	2	2	1	2	2	2	1	0	1	1	0	1	0	2	0	1	0	1
AX-109526372	5B	498264848	7008.26	180	38	101	41	45	90	45	0.247971	-0.534523	0.926829	88.5	91.5	90	90	0.823063	0.967213	-0.0327869	0.967213	2	2	0	2	0	1	2	0	2	0	2	2	1	2	2	2	1	0	1	1	0	1	0	2	0	1	0	1
AX-109349444	5B	499162826	7009.16	167	39	95	33	41.75	83.5	41.75	0.165398	-0.399345	1.18182	86.5	80.5	83.5	83.5	0.642437	1.07453	0.0745342	1.07453	2	-1	0	2	0	1	-1	0	2	0	2	2	1	2	2	2	1	0	1	1	0	1	0	2	0	1	0	1
AX-111574616	5B	499375416	7009.38	170	40	95	35	42.5	85	42.5	0.266194	-0.558195	1.14286	87.5	82.5	85	85	0.701362	1.06061	0.0606061	1.06061	2	2	0	2	0	1	-1	0	2	0	-1	2	1	2	2	2	1	0	1	-1	0	1	0	2	0	1	0	1
AX-109360435	5B	500531363	7010.53	181	40	100	41	45.25	90.5	45.25	0.366865	-0.66527	0.97561	90	91	90.5	90.5	0.940748	0.989011	-0.010989	0.989011	2	2	0	2	0	1	2	0	2	0	2	2	1	2	2	2	1	0	1	1	0	1	0	2	0	1	0	1
AX-110029474	5B	501434030	7011.43	175	36	102	37	43.75	87.5	43.75	0.0899437	-0.195999	0.972973	87	88	87.5	87.5	0.939743	0.988636	-0.0113636	0.988636	2	2	-1	2	0	1	2	0	2	0	2	2	1	2	2	2	1	-1	1	1	0	1	0	2	0	1	0	1
AX-109549994	5B	501954912	7011.95	179	39	98	42	44.75	89.5	44.75	0.424204	-0.713745	0.928571	88	91	89.5	89.5	0.822578	0.967033	-0.032967	0.967033	2	2	0	2	0	1	2	0	2	0	2	2	1	2	2	2	1	0	1	1	0	1	0	2	0	1	0	1
AX-110423840	5B	502474886	7012.47	178	38	99	41	44.5	89	44.5	0.309079	-0.608057	0.926829	87.5	90.5	89	89	0.822089	0.966851	-0.0331492	0.966851	2	2	0	2	0	1	2	0	2	0	2	2	1	2	2	2	1	-1	1	1	0	1	0	2	0	1	0	1
AX-110428884	5B	503225188	7013.23	181	40	100	41	45.25	90.5	45.25	0.366865	-0.66527	0.97561	90	91	90.5	90.5	0.940748	0.989011	-0.010989	0.989011	2	2	0	2	0	1	2	0	2	0	2	2	1	2	2	2	1	0	1	1	0	1	0	2	0	1	0	1
AX-111065683	5B	503787828	7013.79	166	39	95	32	41.5	83	41.5	0.13132	-0.322329	1.21875	86.5	79.5	83	83	0.58692	1.08805	0.0880503	1.08805	2	2	0	2	-1	1	-1	0	1	0	2	-1	1	2	2	2	1	0	1	1	0	1	0	1	0	1	0	1
AX-110999405	5B	504301421	7014.3	181	40	100	41	45.25	90.5	45.25	0.366865	-0.66527	0.97561	90	91	90.5	90.5	0.940748	0.989011	-0.010989	0.989011	2	2	0	2	0	1	2	0	2	0	2	2	1	2	2	2	1	0	1	1	0	1	0	2	0	1	0	1
AX-94863298	5B	506761511	7016.76	172	40	92	40	43	86	43	0.657964	-0.860266	1	86	86	86	86	1	1	0	1	2	2	0	2	0	1	1	0	2	0	-1	2	1	2	2	2	1	0	1	1	0	1	0	1	0	1	0	-1
AX-109400878	5B	507867002	7017.87	178	36	102	40	44.5	89	44.5	0.136864	-0.336134	0.9	87	91	89	89	0.76432	0.956044	-0.043956	0.956044	2	2	0	2	0	1	2	1	2	0	2	2	1	2	2	2	1	0	1	1	0	1	0	2	0	1	0	1
AX-111598230	5B	508062768	7018.06	174	41	96	37	43.5	87	43.5	0.359519	-0.658518	1.10811	89	85	87	87	0.761708	1.04706	0.0470588	1.04706	2	2	0	2	0	1	-1	0	-1	0	2	2	1	2	2	2	1	0	1	1	0	1	0	-1	1	1	0	1
AX-111728752	5B	508679088	7018.68	179	40	99	40	44.75	89.5	44.75	0.36481	-0.663395	1	89.5	89.5	89.5	89.5	1	1	0	1	2	2	0	2	0	1	2	0	2	0	2	2	-1	2	2	2	1	0	1	1	0	1	0	2	0	1	0	1
AX-111458448	5B	508681557	7018.68	174	40	99	35	43.5	87	43.5	0.165489	-0.399529	1.14286	89.5	84.5	87	87	0.704651	1.05917	0.0591716	1.05917	1	2	0	2	0	1	2	0	2	0	2	1	1	2	2	2	1	0	1	1	0	1	0	2	0	1	0	1
AX-110624606	5B	508683139	7018.68	180	41	99	40	45	90	45	0.404317	-0.697718	1.025	90.5	89.5	90	90	0.940584	1.01117	0.0111732	1.01117	2	2	0	2	0	1	2	0	2	0	2	2	1	2	2	2	1	0	1	1	0	1	0	2	0	1	0	1
AX-109411601	5B	511852027	7021.85	176	40	98	38	44	88	44	0.313771	-0.613086	1.05263	89	87	88	88	0.880168	1.02299	0.0229885	1.02299	2	2	0	2	0	1	-1	0	2	0	-1	2	1	2	2	2	1	0	1	1	0	1	0	1	0	1	0	1
AX-109556435	5B	512246353	7022.25	173	38	97	38	43.25	86.5	43.25	0.279552	-0.574539	1	86.5	86.5	86.5	86.5	1	1	0	1	2	2	0	2	1	1	-1	0	2	0	-1	2	1	2	2	2	1	0	1	1	0	1	0	2	0	1	0	1
AX-110958685	5B	512839278	7022.84	181	41	100	40	45.25	90.5	45.25	0.366865	-0.66527	1.025	91	90	90.5	90.5	0.940748	1.01111	0.0111111	1.01111	2	2	0	2	0	1	2	0	2	0	2	2	1	2	2	2	1	0	1	1	0	1	0	2	0	1	0	1
AX-111709936	5B	515183465	7025.18	181	41	100	40	45.25	90.5	45.25	0.366865	-0.66527	1.025	91	90	90.5	90.5	0.940748	1.01111	0.0111111	1.01111	2	2	0	2	0	1	2	0	2	0	2	2	1	2	2	2	1	0	1	1	0	1	0	2	0	1	0	1
AX-108943772	5B	516366829	7026.37	180	40	100	40	45	90	45	0.329193	-0.629102	1	90	90	90	90	1	1	0	1	2	2	0	2	0	1	2	0	2	0	2	2	-1	2	2	2	1	1	1	1	0	1	0	2	0	1	0	1
AX-108745488	5B	516561605	7026.56	180	41	99	40	45	90	45	0.404317	-0.697718	1.025	90.5	89.5	90	90	0.940584	1.01117	0.0111732	1.01117	2	2	0	2	0	1	2	0	2	0	2	2	1	2	2	2	1	0	1	1	0	1	0	2	0	1	0	1
AX-110049382	5B	517558688	7027.56	179	41	98	40	44.75	89.5	44.75	0.443592	-0.728664	1.025	90	89	89.5	89.5	0.940419	1.01124	0.011236	1.01124	2	2	-1	2	0	1	2	0	2	0	2	2	-1	2	2	2	1	0	1	1	0	1	0	2	0	1	0	1
AX-109820610	5B	518570389	7028.57	178	41	101	36	44.5	89	44.5	0.172316	-0.413023	1.13889	91.5	86.5	89	89	0.707835	1.0578	0.0578035	1.0578	2	2	0	2	0	1	1	0	2	0	1	-1	1	2	2	2	1	0	1	1	0	1	0	2	0	1	0	1
AX-108774463	5B	519442333	7029.44	174	37	96	41	43.5	87	43.5	0.359519	-0.658518	0.902439	85	89	87	87	0.761708	0.955056	-0.0449438	0.955056	2	2	0	2	0	1	2	0	2	0	2	2	-1	2	2	2	1	-1	1	1	0	1	0	2	0	1	1	1
AX-110912471	5B	520555009	7030.56	180	41	98	41	45	90	45	0.491098	-0.762625	1	90	90	90	90	1	1	0	1	2	2	0	2	0	1	2	0	2	0	2	2	-1	2	2	2	1	0	1	1	0	1	0	2	0	1	0	1
AX-110439426	5B	521014241	7031.01	180	41	99	40	45	90	45	0.404317	-0.697718	1.025	90.5	89.5	90	90	0.940584	1.01117	0.0111732	1.01117	2	2	0	2	0	1	2	0	2	0	2	2	1	2	2	2	1	0	1	1	0	1	0	2	0	1	0	1
AX-111562557	5B	529533766	7039.53	181	41	99	41	45.25	90.5	45.25	0.450074	-0.733507	1	90.5	90.5	90.5	90.5	1	1	0	1	2	2	0	2	0	1	2	0	2	0	2	2	1	2	2	2	1	0	1	1	0	1	0	2	0	1	0	1
AX-95254463	5B	531222513	7041.22	165	37	91	37	41.25	82.5	41.25	0.416546	-0.707665	1	82.5	82.5	82.5	82.5	1	1	0	1	2	2	0	2	0	1	1	0	2	0	2	2	1	2	2	2	1	0	1	1	0	-1	0	2	0	1	0	1
AX-110031479	5B	531639653	7041.64	180	44	95	41	45	90	45	0.720523	-0.890585	1.07317	91.5	88.5	90	90	0.823063	1.0339	0.0338983	1.0339	2	2	0	2	0	1	2	0	2	0	2	2	1	2	2	2	1	0	1	1	0	1	0	2	0	1	1	1
AX-109901647	5B	531809901	7041.81	178	43	93	42	44.5	89	44.5	0.830778	-0.938114	1.02381	89.5	88.5	89	89	0.940252	1.0113	0.0112994	1.0113	2	2	0	2	0	1	2	0	2	0	2	2	1	2	2	2	1	0	1	1	0	1	0	2	0	1	1	1
AX-110948117	5B	538599096	7048.6	181	42	92	47	45.25	90.5	45.25	0.849605	-0.945595	0.893617	88	93	90.5	90.5	0.710156	0.946237	-0.0537634	0.946237	2	2	0	2	0	1	2	0	2	0	2	2	1	2	2	2	1	0	1	0	0	1	0	2	0	1	1	1
AX-111487952	5B	546266494	7056.27	175	40	90	45	43.75	87.5	43.75	0.807118	-0.92847	0.888889	85	90	87.5	87.5	0.705457	0.944444	-0.0555556	0.944444	2	2	0	2	1	1	2	0	2	0	2	2	1	2	2	1	-1	0	1	0	0	1	0	2	0	1	1	1
AX-89473763	5B	546809615	7056.81	174	40	95	39	43.5	87	43.5	0.476456	-0.752522	1.02564	87.5	86.5	87	87	0.93957	1.01156	0.0115607	1.01156	-1	-1	0	2	1	1	-1	0	-1	0	2	1	1	2	2	1	1	0	0	0	0	1	0	2	0	1	1	1
AX-89545038	5B	548339223	7058.34	180	42	90	48	45	90	45	0.818731	-0.933238	0.875	87	93	90	90	0.654721	0.935484	-0.0645161	0.935484	2	2	-1	2	1	2	2	0	2	0	2	2	1	2	1	1	1	0	0	0	1	1	0	2	0	1	1	1
AX-111508809	5B	548737615	7058.74	181	42	91	48	45.25	90.5	45.25	0.817375	-0.932685	0.875	87.5	93.5	90.5	90.5	0.655614	0.935829	-0.0641711	0.935829	2	2	0	2	1	2	2	0	2	0	0	2	1	2	1	1	1	0	0	0	1	1	0	2	0	1	1	0
AX-109298854	5B	551492867	7061.49	177	42	90	45	44.25	88.5	44.25	0.926565	-0.97454	0.933333	87	90	88.5	88.5	0.821595	0.966667	-0.0333333	0.966667	2	2	0	2	1	2	-1	0	2	0	0	2	1	2	1	1	1	0	0	0	1	1	0	2	1	1	1	0
AX-110959860	5B	560382358	7070.38	177	41	93	43	44.25	88.5	44.25	0.777702	-0.916076	0.953488	87.5	89.5	88.5	88.5	0.880505	0.977654	-0.0223464	0.977654	2	2	0	2	1	2	2	0	2	0	0	2	1	2	1	1	1	0	0	0	1	1	0	1	0	1	1	0
AX-109434754	5B	560843923	7070.84	174	38	93	43	43.5	87	43.5	0.572655	-0.813912	0.883721	84.5	89.5	87	87	0.704651	0.944134	-0.0558659	0.944134	2	2	0	2	1	2	1	0	2	0	-1	2	1	2	1	1	1	0	0	0	1	1	0	1	0	1	1	0
AX-108875349	5B	561247273	7071.25	180	39	94	47	45	90	45	0.586646	-0.821969	0.829787	86	94	90	90	0.550985	0.914894	-0.0851064	0.914894	2	2	0	2	1	2	2	0	2	0	-1	2	1	2	1	1	1	1	0	0	1	1	0	2	0	1	1	0
AX-111529524	5B	561974130	7071.97	181	41	92	48	45.25	90.5	45.25	0.7441	-0.901333	0.854167	87	94	90.5	90.5	0.60285	0.925532	-0.0744681	0.925532	2	2	0	2	1	2	2	0	2	0	0	2	1	2	1	1	1	0	0	0	1	1	0	2	0	1	1	0
AX-111693311	5B	562337286	7072.34	179	41	90	48	44.75	89.5	44.75	0.758406	-0.90769	0.854167	86	93	89.5	89.5	0.600832	0.924731	-0.0752688	0.924731	2	2	0	2	1	2	-1	0	2	0	0	2	1	2	1	1	1	0	0	0	1	1	0	2	0	1	1	0
AX-110485194	5B	571221629	7081.22	178	41	89	48	44.5	89	44.5	0.759359	-0.908109	0.854167	85.5	92.5	89	89	0.599811	0.924324	-0.0756757	0.924324	2	2	0	2	1	2	2	1	2	0	0	2	1	2	1	1	1	0	0	0	1	1	0	2	0	1	1	0
AX-110534757	5B	573781939	7083.78	181	42	94	45	45.25	90.5	45.25	0.831035	-0.938218	0.933333	89	92	90.5	90.5	0.823545	0.967391	-0.0326087	0.967391	2	2	0	2	1	2	2	1	2	0	0	2	1	2	1	1	1	0	0	1	1	1	0	2	0	1	1	0
AX-110617697	5B	573817528	7083.82	181	42	93	46	45.25	90.5	45.25	0.854312	-0.947439	0.913043	88.5	92.5	90.5	90.5	0.766224	0.956757	-0.0432432	0.956757	2	2	0	2	1	2	2	1	2	0	0	2	1	2	1	1	1	0	0	1	1	1	0	2	0	1	1	0
AX-86183841	5B	577305479	7087.31	162	23	94	45	40.5	81	40.5	0.00625688	0.693768	0.511111	70	92	81	81	0.0839016	0.76087	-0.23913	0.76087	-1	2	0	2	1	2	2	1	2	0	-1	2	1	2	1	1	1	1	-1	1	1	-1	0	2	-1	1	1	0
AX-111512401	5B	585393018	7095.39	167	34	85	48	41.75	83.5	41.75	0.301014	-0.59923	0.708333	76.5	90.5	83.5	83.5	0.278652	0.845304	-0.154696	0.845304	2	2	0	2	1	2	2	1	2	-1	-1	2	-1	2	1	1	1	-1	0	1	1	1	0	2	0	1	2	0
AX-108948115	5B	585825985	7095.83	180	41	89	50	45	90	45	0.630583	-0.846077	0.82	85.5	94.5	90	90	0.502335	0.904762	-0.0952381	0.904762	2	2	0	2	1	2	2	1	2	0	-1	2	1	2	1	1	1	0	0	1	1	1	0	2	0	1	2	0
AX-109566896	5B	590530563	7100.53	179	41	89	49	44.75	89.5	44.75	0.697443	-0.879717	0.836735	85.5	93.5	89.5	89.5	0.549875	0.914439	-0.0855615	0.914439	2	2	0	2	1	2	2	-1	2	0	0	2	1	2	1	1	1	0	0	1	1	0	0	2	0	1	2	0
AX-110442952	5B	610688452	7120.69	181	40	90	51	45.25	90.5	45.25	0.511059	-0.775924	0.784314	85	96	90.5	90.5	0.413572	0.885417	-0.114583	0.885417	2	2	0	2	2	2	2	1	2	0	2	2	1	2	1	1	1	0	1	1	1	0	0	2	0	1	2	0
AX-111052660	5B	610880426	7120.88	172	34	88	50	43	86	43	0.215481	-0.487643	0.68	78	94	86	86	0.222469	0.829787	-0.170213	0.829787	2	2	1	2	2	2	2	1	2	1	2	2	-1	2	1	1	1	-1	1	1	2	0	0	2	0	1	2	0
AX-110937447	5B	611936084	7121.94	175	37	86	52	43.75	87.5	43.75	0.269435	-0.562234	0.711538	80	95	87.5	87.5	0.256839	0.842105	-0.157895	0.842105	2	2	1	2	2	2	2	2	2	0	2	2	1	2	1	1	1	0	1	1	1	-1	0	2	0	1	2	0
AX-110435963	5B	637461458	7147.46	171	26	94	51	42.75	85.5	42.75	0.011109	0.502137	0.509804	73	98	85.5	85.5	0.0559021	0.744898	-0.255102	0.744898	2	2	0	2	1	2	-1	2	2	0	-1	2	1	1	1	1	1	1	1	1	1	0	0	2	0	1	1	0
AX-95630565	5B	638508778	7148.51	170	30	91	49	42.5	85	42.5	0.0783117	-0.149771	0.612245	75.5	94.5	85	85	0.145052	0.798942	-0.201058	0.798942	2	2	0	2	1	2	1	2	2	0	2	-1	1	1	1	1	1	0	1	1	1	0	0	1	0	1	1	-1
AX-111537848	5B	641558504	7151.56	181	36	95	50	45.25	90.5	45.25	0.270731	-0.563836	0.72	83.5	97.5	90.5	90.5	0.298056	0.85641	-0.14359	0.85641	2	2	0	2	1	1	0	2	2	0	2	2	1	1	1	1	1	0	1	1	1	0	0	2	0	1	1	0
AX-108943229	5B	650408373	7160.41	180	37	93	50	45	90	45	0.353848	-0.65321	0.74	83.5	96.5	90	90	0.332564	0.865285	-0.134715	0.865285	2	2	0	2	1	1	0	2	2	0	2	2	1	1	1	1	1	0	1	1	1	0	0	2	0	1	1	0
AX-110146214	5B	652456380	7162.46	173	34	93	46	43.25	86.5	43.25	0.266919	-0.559103	0.73913	80.5	92.5	86.5	86.5	0.361588	0.87027	-0.12973	0.87027	2	2	0	2	1	1	-1	2	2	0	1	2	1	1	1	1	1	0	1	1	1	0	0	2	0	1	1	0
AX-111478371	5B	652563024	7162.56	177	36	92	49	44.25	88.5	44.25	0.335136	-0.635074	0.734694	82	95	88.5	88.5	0.3285	0.863158	-0.136842	0.863158	2	2	0	2	1	1	0	2	2	0	2	-1	1	1	1	1	1	0	1	1	1	0	0	2	0	1	1	0
AX-111116821	5B	655006775	7165.01	179	36	94	49	44.75	89.5	44.75	0.310246	-0.609314	0.734694	83	96	89.5	89.5	0.331217	0.864583	-0.135417	0.864583	2	2	0	2	1	1	1	2	2	0	2	2	1	1	1	1	1	0	1	1	1	0	0	2	0	1	1	0
AX-110554992	5B	659747810	7169.75	180	35	96	49	45	90	45	0.225623	-0.502997	0.714286	83	97	90	90	0.296718	0.85567	-0.14433	0.85567	2	2	0	2	1	1	0	2	2	0	2	2	1	1	1	1	1	0	1	1	1	0	0	2	0	1	1	0
AX-109827342	5B	661206166	7171.21	179	40	93	46	44.75	89.5	44.75	0.713203	-0.887177	0.869565	86.5	92.5	89.5	89.5	0.65382	0.935135	-0.0648649	0.935135	2	2	0	2	1	1	0	2	2	0	2	2	1	1	1	1	1	0	1	1	1	0	0	2	0	1	1	0
AX-111478844	5B	662193081	7172.19	171	38	88	45	42.75	85.5	42.75	0.697921	-0.879946	0.844444	82	89	85.5	85.5	0.59244	0.921348	-0.0786517	0.921348	-1	2	0	2	1	1	0	2	-1	0	2	2	1	1	1	1	1	0	1	1	1	2	0	2	0	1	-1	0
AX-111704008	5B	662460076	7172.46	181	38	95	48	45.25	90.5	45.25	0.460131	-0.740884	0.791667	85.5	95.5	90.5	90.5	0.457304	0.895288	-0.104712	0.895288	2	2	0	2	1	1	0	2	2	0	1	2	1	1	1	1	1	0	1	1	1	2	0	2	0	1	1	0
AX-94562180	5B	662980415	7172.98	181	38	94	49	45.25	90.5	45.25	0.447595	-0.731662	0.77551	85	96	90.5	90.5	0.413572	0.885417	-0.114583	0.885417	2	2	0	2	1	1	0	2	2	0	2	2	1	1	1	1	1	0	1	1	1	2	0	2	0	1	1	0
AX-111031411	5B	663739754	7173.74	181	39	92	50	45.25	90.5	45.25	0.499889	-0.768547	0.78	85	96	90.5	90.5	0.413572	0.885417	-0.114583	0.885417	2	2	0	2	1	1	0	2	2	0	2	2	1	1	1	1	1	0	1	1	1	2	0	2	0	1	1	0
AX-110953444	5B	666582500	7176.58	177	34	93	50	44.25	88.5	44.25	0.187282	-0.440824	0.68	80.5	96.5	88.5	88.5	0.229118	0.834197	-0.165803	0.834197	2	2	0	2	1	1	0	2	2	0	2	2	1	1	1	2	0	-1	1	1	1	1	0	2	-1	1	1	1
AX-111664059	5B	666606190	7176.61	181	39	92	50	45.25	90.5	45.25	0.499889	-0.768547	0.78	85	96	90.5	90.5	0.413572	0.885417	-0.114583	0.885417	2	2	0	2	1	1	0	2	2	0	2	2	1	1	1	2	0	0	1	1	1	1	0	2	0	1	1	0
AX-111579934	5B	666674324	7176.67	181	39	92	50	45.25	90.5	45.25	0.499889	-0.768547	0.78	85	96	90.5	90.5	0.413572	0.885417	-0.114583	0.885417	2	2	0	2	1	1	0	2	2	0	2	2	1	1	1	2	0	0	1	1	1	1	0	2	0	1	1	0
AX-110999858	5B	668249812	7178.25	174	41	88	45	43.5	87	43.5	0.901723	-0.965468	0.911111	85	89	87	87	0.761708	0.955056	-0.0449438	0.955056	2	2	0	2	1	1	0	2	2	0	2	2	1	1	1	2	0	0	1	1	1	-1	0	2	0	1	1	0
AX-111586069	5B	669218069	7179.22	176	39	87	50	44	88	44	0.49715	-0.766714	0.78	82.5	93.5	88	88	0.407016	0.882353	-0.117647	0.882353	2	2	0	2	1	1	0	2	2	0	2	-1	1	1	1	2	0	0	1	1	1	1	0	2	0	1	1	0
AX-108863390	5B	669498537	7179.5	180	41	91	48	45	90	45	0.753269	-0.905421	0.854167	86.5	93.5	90	90	0.601845	0.925134	-0.0748663	0.925134	2	2	0	2	1	1	0	2	2	0	2	2	1	1	1	2	0	0	1	1	1	1	0	2	0	1	1	0
AX-86170549	5B	669896568	7179.9	179	32	98	49	44.75	89.5	44.75	0.0887628	-0.191587	0.653061	81	98	89.5	89.5	0.203857	0.826531	-0.173469	0.826531	2	2	0	2	1	1	1	2	2	0	2	2	1	1	1	2	0	1	1	1	1	1	0	2	0	1	1	0
AX-108936241	5B	670066776	7180.07	179	39	98	42	44.75	89.5	44.75	0.424204	-0.713745	0.928571	88	91	89.5	89.5	0.822578	0.967033	-0.032967	0.967033	2	2	1	2	1	1	0	2	2	0	-1	2	1	1	1	2	0	0	1	1	1	1	0	2	0	1	1	0
AX-110022194	5B	678319870	7188.32	181	42	92	47	45.25	90.5	45.25	0.849605	-0.945595	0.893617	88	93	90.5	90.5	0.710156	0.946237	-0.0537634	0.946237	2	2	0	2	1	1	0	2	2	0	2	2	1	1	1	2	0	0	1	1	1	1	0	2	0	1	1	0
AX-109520682	5B	680525930	7190.53	180	49	89	42	45	90	45	0.753269	-0.905421	1.16667	93.5	86.5	90	90	0.601845	1.08092	0.0809249	1.08092	2	2	0	2	1	1	0	2	2	0	2	2	1	1	1	2	0	0	1	1	1	1	0	2	0	1	1	0
AX-110072054	5B	681814959	7191.81	181	53	82	46	45.25	90.5	45.25	0.343331	-0.643139	1.15217	94	87	90.5	90.5	0.60285	1.08046	0.0804598	1.08046	2	2	0	2	1	1	0	2	2	0	2	2	1	1	1	2	0	0	1	1	1	1	0	2	0	1	1	0
AX-111504233	5B	682168775	7192.17	175	47	82	46	43.75	87.5	43.75	0.703682	-0.88269	1.02174	88	87	87.5	87.5	0.939743	1.01149	0.0114943	1.01149	2	2	0	2	1	1	0	2	2	0	2	2	1	1	1	2	0	0	1	1	1	1	0	2	0	1	1	0
AX-109921910	5B	684787299	7194.79	181	57	81	43	45.25	90.5	45.25	0.124916	-0.305642	1.32558	97.5	83.5	90.5	90.5	0.298056	1.16766	0.167665	1.16766	2	2	0	1	1	1	0	2	2	0	2	2	1	1	1	2	0	0	1	1	2	1	0	2	1	1	1	0
AX-109361352	5B	687197681	7197.2	181	57	79	45	45.25	90.5	45.25	0.104674	-0.246626	1.26667	96.5	84.5	90.5	90.5	0.372418	1.14201	0.142012	1.14201	2	2	0	1	1	1	0	2	2	0	2	2	1	1	1	2	1	0	2	1	2	1	0	2	1	1	1	0
AX-108775210	5B	696083823	7206.08	177	57	76	44	44.25	88.5	44.25	0.0658524	-0.0919285	1.29545	95	82	88.5	88.5	0.3285	1.15854	0.158537	1.15854	2	2	1	1	1	1	-1	2	2	0	2	2	1	1	1	2	1	0	2	2	2	1	0	-1	1	1	1	1
AX-108772938	5B	696986301	7206.99	181	62	74	45	45.25	90.5	45.25	0.010002	0.537178	1.37778	99	82	90.5	90.5	0.206374	1.20732	0.207317	1.20732	2	2	0	1	1	1	0	2	2	0	2	2	1	1	1	2	1	0	2	2	2	1	0	0	1	1	1	1
AX-108895416	5B	701018831	7211.02	179	55	79	45	44.75	89.5	44.75	0.166876	-0.402315	1.22222	94.5	84.5	89.5	89.5	0.454801	1.11834	0.118343	1.11834	2	2	0	1	1	1	1	2	2	0	2	2	1	1	1	2	1	0	2	1	2	1	0	0	1	1	1	1
AX-110946146	5B	703062745	7213.06	180	58	79	43	45	90	45	0.0746874	-0.133953	1.34884	97.5	82.5	90	90	0.263552	1.18182	0.181818	1.18182	2	2	0	1	1	1	0	2	2	0	2	2	1	1	1	2	1	0	2	1	2	1	0	0	1	1	1	1
AX-109587839	5B	703529204	7213.53	181	60	76	45	45.25	90.5	45.25	0.0282603	0.19046	1.33333	98	83	90.5	90.5	0.264876	1.18072	0.180723	1.18072	2	2	0	1	1	1	0	2	2	0	2	2	1	1	1	2	1	0	2	2	2	1	0	0	1	1	1	1
AX-111040003	6A	7369285	7221.37	181	45	78	58	45.25	90.5	45.25	0.0699328	-0.111996	0.775862	84	97	90.5	90.5	0.333903	0.865979	-0.134021	0.865979	1	1	0	1	0	2	1	2	2	1	1	2	1	0	2	2	2	1	2	2	1	1	1	2	1	0	2	1
AX-110953968	6A	7725011	7221.73	175	45	78	52	43.75	87.5	43.75	0.269435	-0.562234	0.865385	84	91	87.5	87.5	0.596701	0.923077	-0.0769231	0.923077	1	1	0	1	0	2	1	2	2	1	1	2	1	0	2	2	2	1	2	2	1	1	1	2	1	0	2	1
AX-108939771	6A	8165603	7222.17	175	46	79	50	43.75	87.5	43.75	0.399659	-0.69385	0.92	85.5	89.5	87.5	87.5	0.762369	0.955307	-0.0446927	0.955307	1	1	0	1	0	1	1	2	2	1	-1	2	1	0	2	2	2	1	2	1	1	1	1	2	-1	0	2	1
AX-108800354	6A	12478790	7226.48	179	43	88	48	44.75	89.5	44.75	0.84806	-0.944987	0.895833	87	92	89.5	89.5	0.708614	0.945652	-0.0543478	0.945652	1	1	0	1	0	2	1	2	1	1	1	2	1	0	2	2	1	1	2	0	1	1	1	2	1	0	2	1
AX-111607630	6A	12842946	7226.84	180	42	81	57	45	90	45	0.116484	-0.282312	0.736842	82.5	97.5	90	90	0.263552	0.846154	-0.153846	0.846154	1	1	0	-1	0	2	1	2	1	1	1	2	1	0	2	2	1	1	2	0	1	1	1	2	1	0	2	1
AX-111080943	6A	455497558	7669.5	180	47	79	54	45	90	45	0.198559	-0.460343	0.87037	86.5	93.5	90	90	0.601845	0.925134	-0.0748663	0.925134	0	2	1	0	1	1	2	0	1	2	2	2	0	1	0	2	0	2	1	0	1	1	1	2	1	1	2	0
AX-110077933	6A	496623764	7710.62	180	44	81	55	45	90	45	0.207583	-0.475179	0.8	84.5	95.5	90	90	0.412278	0.884817	-0.115183	0.884817	0	2	1	0	1	1	2	0	1	2	2	2	0	1	0	2	0	1	1	0	1	1	1	2	1	1	2	0
AX-111515803	6A	499402575	7713.4	181	44	82	55	45.25	90.5	45.25	0.230651	-0.510353	0.8	85	96	90.5	90.5	0.413572	0.885417	-0.114583	0.885417	0	2	1	0	1	1	1	0	1	2	2	2	0	1	1	2	0	1	1	0	1	1	1	2	1	1	2	0
AX-109272810	6A	520671232	7734.67	180	44	81	55	45	90	45	0.207583	-0.475179	0.8	84.5	95.5	90	90	0.412278	0.884817	-0.115183	0.884817	0	2	1	0	1	1	-1	0	1	2	2	2	0	1	1	2	0	1	1	0	1	1	1	2	1	1	2	0
AX-109894066	6A	525763348	7739.76	181	45	81	55	45.25	90.5	45.25	0.212307	-0.48269	0.818182	85.5	95.5	90.5	90.5	0.457304	0.895288	-0.104712	0.895288	0	2	1	0	1	1	1	0	1	2	2	2	0	1	1	2	0	1	1	0	1	1	1	2	1	1	2	0
AX-111087643	6A	555709730	7769.71	179	48	79	52	44.75	89.5	44.75	0.266807	-0.558963	0.923077	87.5	91.5	89.5	89.5	0.76496	0.956284	-0.0437158	0.956284	0	2	1	0	1	1	2	0	1	2	2	-1	0	1	0	2	0	1	1	0	1	1	1	2	1	1	2	0
AX-111588952	6A	560241667	7774.24	180	49	79	52	45	90	45	0.247971	-0.534523	0.942308	88.5	91.5	90	90	0.823063	0.967213	-0.0327869	0.967213	0	2	1	0	1	1	2	0	1	2	2	2	0	1	0	2	0	1	1	0	1	1	1	2	1	1	2	0
AX-95659661	6A	563558658	7777.56	180	46	79	55	45	90	45	0.16622	-0.401	0.836364	85.5	94.5	90	90	0.502335	0.904762	-0.0952381	0.904762	0	2	1	0	1	1	2	0	1	2	2	2	0	1	0	2	0	1	1	0	1	1	1	2	1	1	2	0
AX-94408622	6A	563742729	7777.74	160	28	80	52	40	80	40	0.0273237	0.20171	0.538462	68	92	80	80	0.0577796	0.73913	-0.26087	0.73913	0	2	-1	0	-1	-1	1	0	1	2	2	-1	0	1	-1	2	0	1	1	0	1	1	1	2	1	-1	2	1
AX-89610547	6A	564585251	7778.59	177	49	79	49	44.25	88.5	44.25	0.360676	-0.659591	1	88.5	88.5	88.5	88.5	1	1	0	1	0	2	1	0	1	1	2	0	1	2	2	2	0	1	0	2	0	1	1	0	1	1	1	2	1	1	2	0
AX-110574258	6A	564725748	7778.73	181	49	78	54	45.25	90.5	45.25	0.154952	-0.377568	0.907407	88	93	90.5	90.5	0.710156	0.946237	-0.0537634	0.946237	0	2	1	0	1	1	2	0	1	2	2	2	0	1	0	2	0	1	1	0	1	1	1	2	1	1	2	0
AX-111764165	6A	567807910	7781.81	180	48	79	53	45	90	45	0.22688	-0.504851	0.90566	87.5	92.5	90	90	0.709388	0.945946	-0.0540541	0.945946	0	2	1	0	1	1	2	0	1	2	2	2	0	1	0	2	0	1	1	0	1	1	1	2	1	1	2	0
AX-108799082	6A	568161303	7782.16	179	47	78	54	44.75	89.5	44.75	0.173531	-0.415369	0.87037	86	93	89.5	89.5	0.600832	0.924731	-0.0752688	0.924731	0	2	1	0	1	1	2	0	1	2	2	2	0	1	0	2	0	1	1	0	1	1	1	2	1	1	2	0
AX-110165332	6A	570384523	7784.38	178	46	79	53	44.5	89	44.5	0.246874	-0.533044	0.867925	85.5	92.5	89	89	0.599811	0.924324	-0.0756757	0.924324	0	2	1	0	1	1	2	0	1	2	2	2	0	1	0	2	0	1	1	0	1	1	1	2	1	1	2	0
AX-109291122	6A	570394656	7784.39	179	47	79	53	44.75	89.5	44.75	0.238601	-0.521666	0.886792	86.5	92.5	89.5	89.5	0.65382	0.935135	-0.0648649	0.935135	0	2	1	0	1	1	-1	0	1	2	2	2	0	1	0	2	0	1	1	0	1	1	1	2	1	1	2	0
AX-110431275	6A	571054819	7785.05	181	48	79	54	45.25	90.5	45.25	0.190097	-0.445805	0.888889	87.5	93.5	90.5	90.5	0.655614	0.935829	-0.0641711	0.935829	0	2	1	0	1	1	2	0	1	2	2	2	0	1	0	2	0	1	1	0	1	1	1	2	1	1	2	0
AX-108965821	6A	600070296	7814.07	181	49	72	60	45.25	90.5	45.25	0.0116753	0.485539	0.816667	85	96	90.5	90.5	0.413572	0.885417	-0.114583	0.885417	2	2	2	0	0	1	2	0	2	0	1	1	0	1	0	2	0	1	1	1	1	2	1	1	0	1	2	0
AX-111479914	6A	608863690	7822.86	181	51	69	61	45.25	90.5	45.25	0.00348175	0.889428	0.836066	85.5	95.5	90.5	90.5	0.457304	0.895288	-0.104712	0.895288	2	1	2	0	1	1	2	0	1	1	1	1	0	1	2	2	0	2	1	1	1	1	2	1	0	1	2	0
AX-111557233	6A	610066391	7824.07	178	49	72	57	44.5	89	44.5	0.0271401	0.20396	0.859649	85	93	89	89	0.548756	0.913978	-0.0860215	0.913978	2	1	2	0	1	1	2	0	1	1	1	1	0	1	2	2	0	2	1	1	2	1	2	1	0	1	2	0
AX-95090235	6A	610898015	7824.9	171	49	71	51	42.75	85.5	42.75	0.0835378	-0.171336	0.960784	84.5	86.5	85.5	85.5	0.878443	0.976879	-0.0231214	0.976879	2	1	2	0	1	-1	-1	0	2	1	1	1	0	1	1	2	0	2	1	1	2	1	2	1	0	1	2	0
AX-109870359	6A	611524492	7825.52	181	50	71	60	45.25	90.5	45.25	0.00861592	0.586972	0.833333	85.5	95.5	90.5	90.5	0.457304	0.895288	-0.104712	0.895288	2	1	2	0	1	1	2	0	1	1	1	0	0	1	2	2	0	2	1	1	2	1	2	1	0	1	2	0
AX-110152115	6A	615038714	7829.04	179	49	71	59	44.75	89.5	44.75	0.0124918	0.462975	0.830508	84.5	94.5	89.5	89.5	0.454801	0.89418	-0.10582	0.89418	2	1	2	0	1	1	2	0	1	1	1	0	0	1	2	2	0	2	1	1	2	1	2	1	0	1	2	0
AX-89682312	6B	12632699	7842.63	177	54	80	43	44.25	88.5	44.25	0.22313	-0.499288	1.25581	94	83	88.5	88.5	0.408344	1.13253	0.13253	1.13253	0	1	1	0	0	1	1	0	1	0	1	1	1	2	2	2	0	2	2	0	0	2	1	1	1	1	2	2
AX-109853078	6B	17498424	7847.5	175	54	87	34	43.75	87.5	43.75	0.101411	-0.236056	1.58824	97.5	77.5	87.5	87.5	0.13057	1.25806	0.258065	1.25806	0	0	1	0	0	1	1	0	1	0	1	1	1	1	2	-1	0	2	2	0	0	2	2	1	1	1	2	2
AX-111109562	6B	22244496	7852.24	167	53	88	26	41.75	83.5	41.75	0.00997389	0.538116	2.03846	97	70	83.5	83.5	0.0366787	1.38571	0.385714	1.38571	0	0	1	0	0	1	1	0	1	0	1	1	1	-1	-1	-1	0	2	-1	0	0	2	2	1	1	1	2	2
AX-109819427	6B	22868009	7852.87	179	53	82	44	44.75	89.5	44.75	0.339254	-0.639151	1.20455	94	85	89.5	89.5	0.501144	1.10588	0.105882	1.10588	0	0	1	0	0	1	1	0	1	0	1	1	1	1	1	2	0	2	2	0	0	2	2	1	1	1	2	2
AX-109443696	6B	28982514	7858.98	170	46	81	43	42.5	85	42.5	0.785703	-0.919493	1.06977	86.5	83.5	85	85	0.818022	1.03593	0.0359281	1.03593	0	0	0	1	0	1	1	0	1	2	1	1	1	1	1	2	0	2	2	0	0	1	2	1	1	0	1	2
AX-108759355	6B	31781414	7861.78	171	52	79	40	42.75	85.5	42.75	0.262828	-0.553946	1.3	91.5	79.5	85.5	85.5	0.358795	1.15094	0.150943	1.15094	0	1	0	-1	0	1	1	0	1	2	1	1	1	1	1	2	0	2	2	-1	0	1	2	1	1	0	1	2
AX-109622459	6B	34867836	7864.87	173	56	79	38	43.25	86.5	43.25	0.0802089	-0.157761	1.47368	95.5	77.5	86.5	86.5	0.171151	1.23226	0.232258	1.23226	-1	0	0	0	0	1	1	0	1	1	1	1	1	1	1	2	0	2	2	0	0	1	2	1	-1	0	1	2
AX-110951219	6B	119132257	7949.13	181	53	87	41	45.25	90.5	45.25	0.394183	-0.689245	1.29268	96.5	84.5	90.5	90.5	0.372418	1.14201	0.142012	1.14201	0	0	0	1	0	1	1	0	1	2	1	1	1	0	1	1	0	2	2	0	0	1	2	1	1	0	1	2
AX-110947229	6B	125175812	7955.18	174	46	89	39	43.5	87	43.5	0.720661	-0.890649	1.17949	90.5	83.5	87	87	0.595648	1.08383	0.0838323	1.08383	0	0	0	1	0	1	1	0	1	2	1	1	1	0	1	1	0	2	-1	0	0	1	2	1	1	0	1	2
AX-94541485	6B	126135583	7956.14	179	54	86	39	44.75	89.5	44.75	0.248117	-0.53472	1.38462	97	82	89.5	89.5	0.262223	1.18293	0.182927	1.18293	0	0	0	1	0	1	1	0	1	2	1	1	1	0	1	1	0	2	2	0	0	1	2	1	1	0	1	2
AX-110362828	6B	137091867	7967.09	178	57	82	39	44.5	89	44.5	0.0934072	-0.208612	1.46154	98	80	89	89	0.177287	1.225	0.225	1.225	0	0	0	1	0	1	1	0	-1	2	1	1	1	0	1	1	0	2	2	0	0	1	2	1	1	0	1	2
AX-109823731	6B	139891583	7969.89	181	55	86	40	45.25	90.5	45.25	0.230651	-0.510353	1.375	98	83	90.5	90.5	0.264876	1.18072	0.180723	1.18072	0	0	0	1	0	1	1	0	1	2	1	1	1	0	1	1	0	2	2	0	0	1	2	1	1	0	1	2
AX-111022908	6B	140329704	7970.33	178	55	85	38	44.5	89	44.5	0.164743	-0.39802	1.44737	97.5	80.5	89	89	0.202591	1.21118	0.21118	1.21118	0	0	0	1	0	1	1	0	1	2	1	1	1	0	1	1	0	2	2	0	0	1	-1	1	1	0	1	2
AX-111480682	6B	140751220	7970.75	176	48	88	40	44	88	44	0.695144	-0.878615	1.2	92	84	88	88	0.546494	1.09524	0.0952381	1.09524	0	0	0	1	0	1	1	0	1	2	1	1	1	0	1	1	0	2	2	0	0	1	2	1	1	0	1	2
AX-109601574	6B	141174195	7971.17	181	56	85	40	45.25	90.5	45.25	0.174014	-0.416297	1.4	98.5	82.5	90.5	90.5	0.234333	1.19394	0.193939	1.19394	0	0	0	1	0	1	1	0	1	2	1	1	1	0	1	1	0	2	2	0	0	1	2	1	1	0	1	2
AX-109602187	6B	141925565	7971.93	178	55	85	38	44.5	89	44.5	0.164743	-0.39802	1.44737	97.5	80.5	89	89	0.202591	1.21118	0.21118	1.21118	0	0	0	1	0	1	1	0	1	2	1	1	1	0	1	1	0	2	2	0	0	1	2	1	1	0	1	2
AX-110959547	6B	142223095	7972.22	179	54	85	40	44.75	89.5	44.75	0.266807	-0.558963	1.35	96.5	82.5	89.5	89.5	0.295372	1.1697	0.169697	1.1697	0	0	0	1	0	1	1	0	1	2	1	1	1	0	1	1	0	2	2	0	0	1	2	1	1	0	1	2
AX-109582330	6B	144414010	7974.41	179	55	84	40	44.75	89.5	44.75	0.202914	-0.467585	1.375	97	82	89.5	89.5	0.262223	1.18293	0.182927	1.18293	0	0	0	1	0	1	1	0	1	2	1	1	1	0	1	1	0	2	2	0	0	1	2	1	1	0	1	2
AX-109935603	6B	153407026	7983.41	177	57	82	38	44.25	88.5	44.25	0.0807055	-0.159822	1.5	98	79	88.5	88.5	0.153255	1.24051	0.240506	1.24051	0	0	0	1	0	1	1	0	1	2	1	1	1	0	1	1	0	2	2	0	0	1	2	1	1	0	1	1
AX-109294614	6B	153635489	7983.64	180	57	86	37	45	90	45	0.090718	-0.19886	1.54054	100	80	90	90	0.136037	1.25	0.25	1.25	0	0	0	1	0	1	1	0	1	1	1	1	1	0	1	1	0	2	2	0	0	1	2	1	1	0	1	1
AX-111760343	6B	157322191	7987.32	165	53	75	37	41.25	82.5	41.25	0.107171	-0.254495	1.43243	90.5	74.5	82.5	82.5	0.212912	1.21477	0.214765	1.21477	-1	0	0	1	0	1	-1	1	1	2	1	1	1	0	1	1	0	2	2	0	0	-1	2	1	-1	0	1	1
AX-109986783	6B	163153220	7993.15	181	54	90	37	45.25	90.5	45.25	0.202008	-0.466091	1.45946	99	82	90.5	90.5	0.206374	1.20732	0.207317	1.20732	0	0	0	1	0	1	1	0	1	1	1	1	1	0	1	1	0	2	2	0	0	1	2	1	1	0	1	1
AX-109854760	6B	181402955	8011.4	181	56	87	38	45.25	90.5	45.25	0.145815	-0.357281	1.47368	99.5	81.5	90.5	90.5	0.180919	1.22086	0.220859	1.22086	0	0	0	1	0	1	1	0	1	1	1	1	1	0	1	1	0	2	2	0	0	1	2	1	1	0	1	1
AX-109836572	6B	187828503	8017.83	179	52	89	38	44.75	89.5	44.75	0.333616	-0.633557	1.36842	96.5	82.5	89.5	89.5	0.295372	1.1697	0.169697	1.1697	-1	0	1	1	0	1	1	0	1	1	1	1	1	0	1	1	0	2	2	0	0	1	2	1	1	0	1	1
AX-108838540	6B	189185798	8019.19	180	54	88	38	45	90	45	0.230693	-0.510415	1.42105	98	82	90	90	0.233038	1.19512	0.195122	1.19512	0	0	0	1	0	1	1	0	1	1	1	1	1	0	1	1	0	2	2	0	0	1	2	1	1	0	1	1
AX-110594331	6B	193125681	8023.13	180	53	89	38	45	90	45	0.283339	-0.579031	1.39474	97.5	82.5	90	90	0.263552	1.18182	0.181818	1.18182	0	0	0	1	0	1	1	0	1	1	1	1	1	0	1	1	0	2	2	0	0	1	2	1	1	0	1	1
AX-108761692	6B	198912500	8028.91	176	53	87	36	44	88	44	0.191396	-0.448078	1.47222	96.5	79.5	88	88	0.200045	1.21384	0.213836	1.21384	0	0	0	1	0	1	1	0	1	1	1	0	1	0	1	1	0	2	2	0	0	1	2	1	1	0	1	1
AX-111192864	6B	205263586	8035.26	179	52	90	37	44.75	89.5	44.75	0.283717	-0.579476	1.40541	97	82	89.5	89.5	0.262223	1.18293	0.182927	1.18293	0	0	1	1	0	1	1	0	1	1	1	1	1	0	1	1	0	2	2	0	0	1	2	1	1	0	1	1
AX-110919020	6B	206845228	8036.85	179	55	88	36	44.75	89.5	44.75	0.129782	-0.318397	1.52778	99	80	89.5	89.5	0.155571	1.2375	0.2375	1.2375	0	0	0	1	0	1	1	0	1	1	1	1	1	0	1	1	0	2	2	0	0	1	2	1	1	0	1	1
AX-108988347	6B	212564909	8042.56	181	54	88	39	45.25	90.5	45.25	0.269239	-0.561992	1.38462	98	83	90.5	90.5	0.264876	1.18072	0.180723	1.18072	0	0	0	1	0	1	1	0	1	1	1	1	1	0	1	1	0	2	2	0	0	1	2	1	1	0	1	1
AX-111048542	6B	216466771	8046.47	176	51	87	38	44	88	44	0.37848	-0.675675	1.34211	94.5	81.5	88	88	0.32713	1.15951	0.159509	1.15951	0	0	0	1	0	1	1	0	1	1	1	1	1	0	1	1	0	2	2	-1	0	1	2	1	1	0	1	1
AX-109379124	6B	438360480	8268.36	160	50	86	24	40	80	40	0.00932553	0.560553	2.08333	93	67	80	80	0.0398326	1.38806	0.38806	1.38806	0	0	0	1	0	1	1	0	1	1	1	1	1	0	1	1	0	2	2	0	0	2	2	1	1	0	1	1
AX-110979311	6B	438494873	8268.49	181	54	89	38	45.25	90.5	45.25	0.237111	-0.519574	1.42105	98.5	82.5	90.5	90.5	0.234333	1.19394	0.193939	1.19394	0	0	0	1	0	1	1	0	1	1	1	1	1	0	1	1	0	2	2	0	0	1	2	1	1	0	1	1
AX-108826673	6B	491959586	8321.96	179	52	89	38	44.75	89.5	44.75	0.333616	-0.633557	1.36842	96.5	82.5	89.5	89.5	0.295372	1.1697	0.169697	1.1697	0	0	0	1	0	1	1	0	1	1	2	1	0	0	1	1	0	2	2	0	0	1	2	1	1	0	1	1
AX-94490517	6B	540591280	8370.59	163	54	74	35	40.75	81.5	40.75	0.0547538	-0.0303179	1.54286	91	72	81.5	81.5	0.1367	1.26389	0.263889	1.26389	0	0	0	1	0	-1	-1	0	1	1	1	-1	1	0	-1	1	0	-1	2	0	0	1	2	1	1	0	1	1
AX-95110233	6B	563055841	8393.06	179	53	89	37	44.75	89.5	44.75	0.238601	-0.521666	1.43243	97.5	81.5	89.5	89.5	0.231737	1.19632	0.196319	1.19632	0	0	0	1	0	1	1	0	1	1	2	1	1	0	1	1	0	2	2	0	0	1	2	1	1	0	1	1
AX-109855720	6B	563996501	8394	176	53	85	38	44	88	44	0.251407	-0.539117	1.39474	95.5	80.5	88	88	0.258195	1.18634	0.186335	1.18634	0	0	-1	1	0	1	-1	0	1	1	1	1	1	0	1	1	0	2	2	0	0	1	2	1	1	0	1	1
AX-109353281	6B	575039758	8405.04	179	53	86	40	44.75	89.5	44.75	0.339254	-0.639151	1.325	96	83	89.5	89.5	0.331217	1.15663	0.156627	1.15663	0	0	0	1	0	1	1	0	1	1	2	1	1	0	1	1	0	2	2	0	0	1	2	1	1	0	1	1
AX-109075608	6B	575814348	8405.81	180	53	88	39	45	90	45	0.321958	-0.621684	1.35897	97	83	90	90	0.296718	1.16867	0.168675	1.16867	0	0	0	1	0	1	1	0	1	1	2	1	-1	0	1	1	0	2	2	0	0	1	2	1	1	0	1	1
AX-86173055	6B	577478915	8407.48	180	54	89	37	45	90	45	0.198559	-0.460343	1.45946	98.5	81.5	90	90	0.205118	1.20859	0.208589	1.20859	0	0	0	1	0	1	1	0	1	1	-1	1	1	0	1	1	0	2	2	0	0	1	2	1	1	0	1	1
AX-178060675	6B	577479921	8407.48	181	53	89	39	45.25	90.5	45.25	0.330306	-0.630229	1.35897	97.5	83.5	90.5	90.5	0.298056	1.16766	0.167665	1.16766	0	0	0	1	0	1	1	0	1	1	2	1	1	0	1	1	0	2	2	0	0	1	2	1	1	0	1	1
AX-110459448	6B	601310523	8431.31	180	54	87	39	45	90	45	0.25924	-0.549359	1.38462	97.5	82.5	90	90	0.263552	1.18182	0.181818	1.18182	0	0	0	1	0	1	1	0	1	1	2	1	1	0	1	1	0	2	2	0	0	1	2	1	1	0	1	1
AX-109959106	6B	602182275	8432.18	173	51	84	38	43.25	86.5	43.25	0.350241	-0.649791	1.34211	93	80	86.5	86.5	0.322971	1.1625	0.1625	1.1625	0	0	0	1	0	-1	1	0	1	1	2	1	-1	0	1	1	0	2	2	0	0	1	2	1	1	1	1	1
AX-109014766	6B	607008954	8437.01	177	54	85	38	44.25	88.5	44.25	0.205	-0.470999	1.42105	96.5	80.5	88.5	88.5	0.229118	1.19876	0.198758	1.19876	0	0	0	1	0	1	1	0	1	1	2	1	1	0	1	1	0	2	2	0	0	1	2	-1	1	0	1	1
AX-109421662	6B	608715528	8438.72	181	55	87	39	45.25	90.5	45.25	0.212307	-0.48269	1.41026	98.5	82.5	90.5	90.5	0.234333	1.19394	0.193939	1.19394	0	0	0	1	0	1	1	0	1	1	2	1	0	0	1	1	0	2	2	0	0	1	2	1	1	0	1	1
AX-111517688	6B	608989735	8438.99	179	54	86	39	44.75	89.5	44.75	0.248117	-0.53472	1.38462	97	82	89.5	89.5	0.262223	1.18293	0.182927	1.18293	0	0	0	1	0	1	1	0	1	1	2	1	0	0	1	1	0	2	2	0	0	1	2	1	1	0	1	1
AX-110611543	6B	617787183	8447.79	170	55	85	30	42.5	85	42.5	0.0253122	0.227236	1.83333	97.5	72.5	85	85	0.0551856	1.34483	0.344828	1.34483	0	0	0	1	0	1	1	0	-1	1	2	-1	0	0	1	1	0	2	2	0	0	1	2	1	1	0	1	1
AX-110649297	6B	618933679	8448.93	175	56	84	35	43.75	87.5	43.75	0.0699482	-0.11207	1.6	98	77	87.5	87.5	0.112411	1.27273	0.272727	1.27273	0	0	0	1	0	1	1	0	1	1	2	1	0	0	1	1	0	2	2	0	0	1	2	1	1	0	1	1
AX-111579957	6B	620534506	8450.53	181	55	86	40	45.25	90.5	45.25	0.230651	-0.510353	1.375	98	83	90.5	90.5	0.264876	1.18072	0.180723	1.18072	0	0	0	1	0	1	1	0	1	1	2	1	0	0	1	1	0	2	2	0	0	1	2	1	1	0	1	1
AX-110036577	6B	621057667	8451.06	179	53	86	40	44.75	89.5	44.75	0.339254	-0.639151	1.325	96	83	89.5	89.5	0.331217	1.15663	0.156627	1.15663	0	0	0	1	0	1	1	0	1	1	2	1	-1	0	1	1	0	2	2	-1	0	1	2	1	1	0	1	1
AX-109929885	6B	622021029	8452.02	175	54	83	38	43.75	87.5	43.75	0.18373	-0.434434	1.42105	95.5	79.5	87.5	87.5	0.226476	1.20126	0.201258	1.20126	0	0	0	-1	0	1	1	0	1	1	2	1	0	0	1	1	0	2	2	0	0	1	2	1	1	0	1	1
AX-108948208	6B	659920570	8489.92	181	54	84	43	45.25	90.5	45.25	0.321307	-0.621008	1.25581	96	85	90.5	90.5	0.413572	1.12941	0.129412	1.12941	0	1	0	1	0	1	1	1	2	1	2	1	0	0	1	0	0	2	2	0	0	1	2	1	1	0	1	2
AX-94444496	6B	676152344	8506.15	180	61	81	38	45	90	45	0.0215175	0.281453	1.60526	101.5	78.5	90	90	0.0864702	1.29299	0.292994	1.29299	0	2	1	1	0	1	1	1	2	1	2	1	0	0	0	0	0	2	2	0	0	0	2	1	1	0	1	2
AX-108793358	6B	676812935	8506.81	165	53	76	36	41.25	82.5	41.25	0.103972	-0.24438	1.47222	91	74	82.5	82.5	0.185686	1.22973	0.22973	1.22973	0	2	1	-1	-1	1	1	1	2	1	-1	1	0	0	0	0	0	2	2	-1	0	0	2	1	1	0	1	2
AX-110495169	6B	694241181	8524.24	181	56	82	43	45.25	90.5	45.25	0.176922	-0.421829	1.30233	97	84	90.5	90.5	0.333903	1.15476	0.154762	1.15476	0	2	1	1	0	1	2	1	1	1	2	1	0	1	1	0	1	2	2	1	0	0	1	2	1	0	2	2
AX-109830719	6B	696291862	8526.29	181	52	85	44	45.25	90.5	45.25	0.502658	-0.770392	1.18182	94.5	86.5	90.5	90.5	0.552087	1.09249	0.0924855	1.09249	0	2	1	1	0	1	2	1	2	1	2	1	0	1	1	0	2	1	2	1	0	0	1	2	1	0	2	2
AX-111132903	6B	704945001	8534.95	181	58	75	48	45.25	90.5	45.25	0.0404705	0.0705838	1.20833	95.5	85.5	90.5	90.5	0.457304	1.11696	0.116959	1.11696	0	2	1	2	0	1	2	1	0	1	2	1	0	1	0	0	2	1	2	1	0	0	1	2	1	0	2	2
AX-110499844	7A	1128317	8536.13	181	49	80	52	45.25	90.5	45.25	0.281406	-0.576746	0.942308	89	92	90.5	90.5	0.823545	0.967391	-0.0326087	0.967391	2	2	0	0	1	2	0	2	1	2	0	1	1	2	1	1	1	0	2	2	1	2	1	0	1	1	0	2
AX-111064027	7A	1880264	8536.88	180	49	80	51	45	90	45	0.321958	-0.621684	0.960784	89	91	90	90	0.881497	0.978022	-0.021978	0.978022	2	2	1	0	1	2	0	2	1	2	0	-1	1	2	0	1	1	0	2	2	1	2	1	0	1	1	0	2
AX-95654712	7A	3845987	8538.85	171	45	84	42	42.75	85.5	42.75	0.924089	-0.973647	1.07143	87	84	85.5	85.5	0.818546	1.03571	0.0357143	1.03571	-1	2	1	0	1	2	0	2	1	2	0	1	1	2	1	1	1	0	1	-1	1	2	1	0	1	1	0	2
AX-94726939	7A	3906882	8538.91	179	48	84	47	44.75	89.5	44.75	0.70923	-0.885312	1.02128	90	89	89.5	89.5	0.940419	1.01124	0.011236	1.01124	1	2	1	0	1	2	0	2	1	2	0	1	1	2	1	1	1	0	1	2	1	2	1	0	1	1	0	2
AX-110467153	7A	6804366	8541.8	180	49	81	50	45	90	45	0.404317	-0.697718	0.98	89.5	90.5	90	90	0.940584	0.98895	-0.0110497	0.98895	2	2	1	0	1	2	0	2	1	2	0	-1	1	2	1	1	1	0	2	2	1	2	1	0	1	1	0	2
AX-89503158	7A	7921912	8542.92	181	49	81	51	45.25	90.5	45.25	0.360834	-0.659737	0.960784	89.5	91.5	90.5	90.5	0.881823	0.978142	-0.0218579	0.978142	2	2	1	0	1	2	0	2	1	2	0	1	1	2	1	1	1	0	2	2	1	2	1	0	1	1	0	2
AX-108973008	7A	8335405	8543.34	181	48	82	51	45.25	90.5	45.25	0.428242	-0.716909	0.941176	89	92	90.5	90.5	0.823545	0.967391	-0.0326087	0.967391	2	2	1	0	1	2	0	2	1	2	0	1	1	2	1	1	1	0	2	2	1	2	1	0	1	1	0	2
AX-111076418	7A	8907477	8543.91	180	49	82	49	45	90	45	0.491098	-0.762625	1	90	90	90	90	1	1	0	1	2	2	1	0	1	2	0	2	1	2	0	1	1	2	1	1	1	0	2	2	1	2	1	0	1	1	0	2
AX-111460093	7A	9162784	8544.16	176	49	83	44	44	88	44	0.653027	-0.857752	1.11364	90.5	85.5	88	88	0.706256	1.05848	0.0584795	1.05848	2	2	1	0	1	2	0	2	1	2	0	1	1	2	1	1	1	0	1	1	1	2	1	0	1	1	0	2
AX-109281496	7A	10908600	8545.91	181	47	84	50	45.25	90.5	45.25	0.596561	-0.827563	0.94	89	92	90.5	90.5	0.823545	0.967391	-0.0326087	0.967391	2	2	1	0	1	2	0	2	1	2	0	1	1	2	1	1	1	0	2	2	1	2	1	0	1	1	0	2
AX-108812645	7A	12695417	8547.7	174	32	92	50	43.5	87	43.5	0.116551	-0.282504	0.64	78	96	87	87	0.172386	0.8125	-0.1875	0.8125	2	2	1	-1	1	2	1	2	1	2	-1	1	1	2	1	1	1	0	2	1	1	2	1	0	1	1	0	2
AX-111002562	7A	13177990	8548.18	180	46	84	50	45	90	45	0.613307	-0.836805	0.92	88	92	90	90	0.765594	0.956522	-0.0434783	0.956522	2	2	1	0	1	2	0	2	1	2	0	1	1	2	1	1	1	0	2	1	1	2	1	0	1	1	0	2
AX-110512897	7A	16119089	8551.12	181	56	75	50	45.25	90.5	45.25	0.057637	-0.0474479	1.12	93.5	87.5	90.5	90.5	0.655614	1.06857	0.0685714	1.06857	2	2	1	0	2	2	0	2	1	2	0	1	1	2	0	1	1	0	2	1	1	2	1	0	1	1	0	2
AX-109942861	7A	19544997	8554.54	179	52	79	48	44.75	89.5	44.75	0.266807	-0.558963	1.08333	91.5	87.5	89.5	89.5	0.76496	1.04571	0.0457143	1.04571	-1	2	1	0	2	1	0	2	0	2	0	2	1	2	1	1	1	0	2	1	1	2	1	0	1	1	0	2
AX-108742004	7A	20181252	8555.18	178	52	78	48	44.5	89	44.5	0.234702	-0.516166	1.08333	91	87	89	89	0.76432	1.04598	0.045977	1.04598	2	2	1	0	2	1	0	2	0	2	0	2	1	2	1	1	1	0	2	1	1	-1	1	0	1	1	0	2
AX-108951117	7A	26581427	8561.58	180	53	72	55	45	90	45	0.0267232	0.209127	0.963636	89	91	90	90	0.881497	0.978022	-0.021978	0.978022	2	2	1	0	2	1	0	2	0	2	0	2	1	2	1	1	1	0	2	1	1	2	1	0	1	1	0	2
AX-109313511	7A	27685009	8562.69	177	53	71	53	44.25	88.5	44.25	0.0314156	0.155127	1	88.5	88.5	88.5	88.5	1	1	0	1	-1	2	1	0	2	1	0	2	0	2	0	-1	1	2	1	1	1	0	-1	1	1	2	1	0	1	1	0	2
AX-111496081	7A	29316810	8564.32	180	53	74	53	45	90	45	0.0581666	-0.0505011	1	90	90	90	90	1	1	0	1	2	2	1	0	2	1	0	2	0	2	0	2	1	1	1	1	1	0	2	1	1	2	1	0	1	1	0	2
AX-110970196	7A	30227813	8565.23	181	53	75	53	45.25	90.5	45.25	0.0703202	-0.113841	1	90.5	90.5	90.5	90.5	1	1	0	1	2	2	1	0	2	1	0	1	0	2	0	2	1	1	0	1	1	1	2	1	1	2	1	0	1	1	0	2
AX-108792245	7A	30888727	8565.89	175	51	77	47	43.75	87.5	43.75	0.25887	-0.548882	1.08511	89.5	85.5	87.5	87.5	0.762369	1.04678	0.0467836	1.04678	2	2	1	-1	2	1	0	1	0	2	0	2	1	1	0	1	1	1	1	1	1	2	1	0	1	1	0	2
AX-110515818	7A	31417676	8566.42	178	49	77	52	44.5	89	44.5	0.188522	-0.443028	0.942308	87.5	90.5	89	89	0.822089	0.966851	-0.0331492	0.966851	2	2	1	0	2	1	-1	1	0	2	0	2	1	1	0	1	1	1	2	1	1	2	1	0	1	1	0	2
AX-109984821	7A	34993598	8569.99	179	53	72	54	44.75	89.5	44.75	0.0324721	0.144086	0.981481	89	90	89.5	89.5	0.940419	0.988889	-0.0111111	0.988889	2	2	1	1	2	1	0	1	0	2	0	2	-1	1	0	1	1	2	2	1	0	2	1	0	1	2	0	2
AX-111011558	7A	35703756	8570.7	179	57	70	52	44.75	89.5	44.75	0.0124222	0.46484	1.09615	92	87	89.5	89.5	0.708614	1.05747	0.0574713	1.05747	2	2	1	1	2	1	0	1	0	2	0	2	0	1	1	0	1	2	2	1	0	2	1	0	1	2	0	2
AX-109306954	7A	35770555	8570.77	177	51	74	52	44.25	88.5	44.25	0.0924252	-0.205084	0.980769	88	89	88.5	88.5	0.940084	0.988764	-0.011236	0.988764	2	2	1	1	2	1	-1	1	0	2	0	2	0	1	1	0	1	2	2	1	0	2	1	0	1	2	0	2
AX-109868635	7A	36485440	8571.49	180	55	73	52	45	90	45	0.0383458	0.0885856	1.05769	91.5	88.5	90	90	0.823063	1.0339	0.0338983	1.0339	2	-1	1	1	2	1	0	1	0	2	0	1	0	1	1	0	1	2	2	1	0	2	1	0	1	2	0	2
AX-109290951	7A	38194618	8573.19	180	57	69	54	45	90	45	0.00708341	0.652351	1.05556	91.5	88.5	90	90	0.823063	1.0339	0.0338983	1.0339	2	2	1	1	2	1	0	1	0	2	0	2	0	1	1	0	1	2	2	1	0	2	1	0	1	2	0	2
AX-109866369	7A	39258056	8574.26	181	58	70	53	45.25	90.5	45.25	0.00838117	0.596193	1.09434	93	88	90.5	90.5	0.710156	1.05682	0.0568182	1.05682	2	2	1	1	2	1	0	1	0	2	0	2	0	1	1	0	1	2	2	1	0	2	1	0	1	2	0	2
AX-111473783	7A	47557196	8582.56	175	56	80	39	43.75	87.5	43.75	0.100833	-0.234149	1.4359	96	79	87.5	87.5	0.198765	1.21519	0.21519	1.21519	1	1	2	1	2	1	0	1	0	1	0	2	0	1	2	1	1	1	1	1	0	2	0	0	-1	1	0	2
AX-108737260	7A	48527112	8583.53	177	51	72	54	44.25	88.5	44.25	0.0438439	0.0438578	0.944444	87	90	88.5	88.5	0.821595	0.966667	-0.0333333	0.966667	2	1	2	1	2	1	-1	1	0	1	0	2	0	1	2	1	1	1	2	1	0	2	1	0	0	1	1	2
AX-109293629	7A	52682466	8587.68	180	50	77	53	45	90	45	0.145471	-0.356492	0.943396	88.5	91.5	90	90	0.823063	0.967213	-0.0327869	0.967213	2	1	2	1	2	1	0	1	0	1	0	2	0	1	2	1	1	1	1	1	0	2	1	0	1	1	1	2
AX-108874556	7A	53732551	8588.73	166	46	69	51	41.5	83	41.5	0.081102	-0.161458	0.901961	80.5	85.5	83	83	0.69796	0.94152	-0.0584795	0.94152	2	-1	2	1	2	-1	0	1	0	1	0	-1	0	1	2	1	1	1	1	1	0	2	1	0	-1	1	1	2
AX-111660155	7A	71348646	8606.35	167	43	75	49	41.75	83.5	41.75	0.339311	-0.639207	0.877551	80.5	86.5	83.5	83.5	0.642437	0.930636	-0.0693642	0.930636	1	1	2	1	2	1	-1	1	-1	-1	0	1	-1	-1	2	1	1	1	2	1	0	1	1	-1	1	1	1	2
AX-110973987	7A	77528921	8612.53	179	46	86	47	44.75	89.5	44.75	0.867224	-0.952446	0.978723	89	90	89.5	89.5	0.940419	0.988889	-0.0111111	0.988889	0	1	2	1	2	1	0	1	0	1	0	0	0	0	2	1	1	1	2	1	0	1	1	1	0	1	1	2
AX-89390529	7A	78434501	8613.43	174	34	90	50	43.5	87	43.5	0.207067	-0.474348	0.68	79	95	87	87	0.225146	0.831579	-0.168421	0.831579	1	1	2	1	2	1	-1	1	0	1	0	0	0	0	2	1	1	1	2	1	0	1	1	1	0	1	1	2
AX-109930452	7A	82305435	8617.31	181	45	87	49	45.25	90.5	45.25	0.799509	-0.925308	0.918367	88.5	92.5	90.5	90.5	0.766224	0.956757	-0.0432432	0.956757	0	1	2	1	2	1	0	1	0	1	0	0	0	0	1	1	1	1	2	1	0	1	1	1	0	1	1	2
AX-108745280	7A	83302634	8618.3	181	43	88	50	45.25	90.5	45.25	0.711928	-0.886579	0.86	87	94	90.5	90.5	0.60285	0.925532	-0.0744681	0.925532	0	1	2	1	2	1	0	1	0	1	0	0	0	0	2	1	1	1	2	1	0	1	1	1	0	1	1	2
AX-94505773	7A	83631494	8618.63	167	41	83	43	41.75	83.5	41.75	0.973414	-0.991005	0.953488	82.5	84.5	83.5	83.5	0.877007	0.976331	-0.0236686	0.976331	-1	-1	2	1	2	1	1	1	0	1	-1	-1	0	0	2	1	1	1	-1	1	0	1	1	1	0	1	1	-1
AX-110514333	7A	102557054	8637.56	181	39	96	46	45.25	90.5	45.25	0.54609	-0.798055	0.847826	87	94	90.5	90.5	0.60285	0.925532	-0.0744681	0.925532	0	1	2	1	2	1	0	1	0	1	0	0	0	0	2	1	1	1	2	1	0	1	1	1	0	1	1	2
AX-110667702	7A	108357136	8643.36	179	40	94	45	44.75	89.5	44.75	0.693557	-0.877852	0.888889	87	92	89.5	89.5	0.708614	0.945652	-0.0543478	0.945652	0	1	2	1	2	1	0	1	0	1	0	0	0	0	2	1	1	1	2	1	0	1	1	1	0	1	1	2
AX-110694117	7A	110763207	8645.76	179	40	92	47	44.75	89.5	44.75	0.70923	-0.885312	0.851064	86	93	89.5	89.5	0.600832	0.924731	-0.0752688	0.924731	0	1	2	1	2	1	0	1	0	1	0	0	0	0	2	1	1	-1	1	1	0	1	1	1	0	1	1	2
AX-110400113	7A	110969688	8645.97	180	40	94	46	45	90	45	0.685383	-0.873895	0.869565	87	93	90	90	0.654721	0.935484	-0.0645161	0.935484	0	1	2	1	2	1	0	1	0	1	0	0	0	0	2	1	1	1	2	1	0	1	1	1	0	1	1	2
AX-110423393	7A	112008227	8647.01	180	39	95	46	45	90	45	0.57695	-0.816405	0.847826	86.5	93.5	90	90	0.601845	0.925134	-0.0748663	0.925134	0	1	2	1	2	1	0	1	0	1	0	-1	0	0	2	1	1	1	2	1	0	1	1	1	0	1	1	2
AX-110477239	7A	119130369	8654.13	179	40	94	45	44.75	89.5	44.75	0.693557	-0.877852	0.888889	87	92	89.5	89.5	0.708614	0.945652	-0.0543478	0.945652	0	1	2	1	2	1	0	1	0	1	0	0	0	0	2	1	1	1	-1	1	0	1	1	1	0	1	1	2
AX-109518531	7A	121631419	8656.63	179	40	93	46	44.75	89.5	44.75	0.713203	-0.887177	0.869565	86.5	92.5	89.5	89.5	0.65382	0.935135	-0.0648649	0.935135	0	1	2	1	2	-1	0	1	0	1	0	0	0	0	2	1	1	1	-1	1	0	1	1	1	0	1	1	2
AX-108797862	7A	121900736	8656.9	180	41	93	46	45	90	45	0.787502	-0.920257	0.891304	87.5	92.5	90	90	0.709388	0.945946	-0.0540541	0.945946	0	1	2	1	2	1	0	1	0	1	0	0	0	0	2	1	1	1	-1	1	0	1	1	1	0	1	1	2
AX-109937464	7A	122210437	8657.21	176	38	92	46	44	88	44	0.579578	-0.817923	0.826087	84	92	88	88	0.546494	0.913043	-0.0869565	0.913043	0	1	2	1	2	1	-1	1	0	1	0	-1	0	0	2	1	1	1	0	1	0	1	1	1	0	1	1	2
AX-110923081	7A	122919517	8657.92	174	38	96	40	43.5	87	43.5	0.385188	-0.681539	0.95	86	88	87	87	0.879487	0.977273	-0.0227273	0.977273	0	1	2	1	2	1	0	-1	-1	1	0	1	0	0	2	1	1	1	1	1	0	1	1	1	0	1	1	2
AX-111664463	7A	123203710	8658.2	180	40	94	46	45	90	45	0.685383	-0.873895	0.869565	87	93	90	90	0.654721	0.935484	-0.0645161	0.935484	0	1	2	1	2	1	0	1	0	1	0	0	0	0	2	1	1	1	-1	1	0	1	1	1	0	1	1	2
AX-109418049	7A	124409064	8659.41	177	39	94	44	44.25	88.5	44.25	0.616898	-0.838754	0.886364	86	91	88.5	88.5	0.707048	0.945055	-0.0549451	0.945055	0	1	2	1	2	1	0	1	0	1	0	-1	0	0	2	1	1	1	1	1	0	1	1	1	0	1	1	2
AX-110166014	7A	128040555	8663.04	180	39	92	49	45	90	45	0.548812	-0.799715	0.795918	85	95	90	90	0.456057	0.894737	-0.105263	0.894737	0	1	2	1	2	1	0	1	0	1	0	-1	0	0	2	1	1	2	0	1	0	1	1	1	0	1	1	2
AX-108736261	7A	130261274	8665.26	180	42	89	49	45	90	45	0.753269	-0.905421	0.857143	86.5	93.5	90	90	0.601845	0.925134	-0.0748663	0.925134	0	1	2	1	2	1	0	1	0	1	0	0	0	0	2	1	1	2	0	1	0	1	1	1	0	1	1	2
AX-94479300	7A	134543249	8669.54	181	40	92	49	45.25	90.5	45.25	0.623519	-0.842317	0.816327	86	95	90.5	90.5	0.503518	0.905263	-0.0947368	0.905263	0	1	2	1	2	1	0	1	0	1	0	0	0	0	2	1	1	2	1	1	0	1	1	1	0	1	1	2
AX-110381088	7A	135002090	8670	178	40	90	48	44.5	89	44.5	0.690191	-0.876228	0.833333	85	93	89	89	0.548756	0.913978	-0.0860215	0.913978	-1	1	2	1	2	1	1	1	0	1	0	0	0	0	2	1	1	2	-1	1	0	1	1	1	0	1	1	2
AX-111478706	7A	135523364	8670.52	178	37	92	49	44.5	89	44.5	0.402479	-0.696197	0.755102	83	95	89	89	0.368419	0.873684	-0.126316	0.873684	-1	1	2	1	2	1	-1	1	0	1	0	0	0	0	2	1	1	2	0	1	0	1	1	1	0	1	1	2
AX-110054925	7A	135903747	8670.9	181	43	90	48	45.25	90.5	45.25	0.86859	-0.952972	0.895833	88	93	90.5	90.5	0.710156	0.946237	-0.0537634	0.946237	0	1	2	1	2	1	0	1	0	1	0	0	0	0	2	1	1	2	0	1	0	1	1	1	0	1	1	2
AX-110380064	7A	136452892	8671.45	179	41	90	48	44.75	89.5	44.75	0.758406	-0.90769	0.854167	86	93	89.5	89.5	0.600832	0.924731	-0.0752688	0.924731	0	1	2	1	2	1	0	1	0	1	0	0	0	0	2	1	1	2	-1	1	0	1	1	1	0	1	1	2
AX-109916530	7A	137014930	8672.01	181	43	89	49	45.25	90.5	45.25	0.799509	-0.925308	0.877551	87.5	93.5	90.5	90.5	0.655614	0.935829	-0.0641711	0.935829	0	1	2	1	2	1	0	1	0	1	0	0	0	0	2	1	1	2	0	1	0	1	1	1	0	1	1	2
AX-110133003	7A	137432839	8672.43	177	41	89	47	44.25	88.5	44.25	0.813658	-0.931164	0.87234	85.5	91.5	88.5	88.5	0.651998	0.934426	-0.0655738	0.934426	0	1	2	1	2	1	0	1	0	1	0	0	-1	0	2	1	1	2	0	1	0	1	1	1	0	1	1	2
AX-111035251	7A	142172252	8677.17	180	40	91	49	45	90	45	0.630583	-0.846077	0.816327	85.5	94.5	90	90	0.502335	0.904762	-0.0952381	0.904762	0	1	2	1	2	1	0	1	0	1	0	0	0	0	2	1	1	2	-1	1	0	1	1	1	0	1	1	2
AX-109870887	7A	143342968	8678.34	180	40	91	49	45	90	45	0.630583	-0.846077	0.816327	85.5	94.5	90	90	0.502335	0.904762	-0.0952381	0.904762	0	1	2	1	2	1	0	1	0	1	0	0	0	0	2	1	1	2	-1	1	0	1	1	1	0	1	1	2
AX-110106523	7A	145469493	8680.47	181	40	92	49	45.25	90.5	45.25	0.623519	-0.842317	0.816327	86	95	90.5	90.5	0.503518	0.905263	-0.0947368	0.905263	0	1	2	1	2	1	0	1	0	1	0	0	0	0	2	1	1	2	1	1	0	1	1	1	0	1	1	2
AX-110046491	7A	145706907	8680.71	179	39	91	49	44.75	89.5	44.75	0.557775	-0.805123	0.795918	84.5	94.5	89.5	89.5	0.454801	0.89418	-0.10582	0.89418	0	1	2	1	2	1	0	1	-1	1	0	0	0	0	2	1	1	2	1	1	0	1	1	1	0	1	1	2
AX-109383366	7A	147014252	8682.01	177	39	90	48	44.25	88.5	44.25	0.616898	-0.838754	0.8125	84	93	88.5	88.5	0.498735	0.903226	-0.0967742	0.903226	0	1	2	1	2	1	0	1	0	1	0	0	0	0	2	1	1	2	-1	1	0	1	1	1	0	1	1	2
AX-111505830	7A	147932252	8682.93	169	39	82	48	42.25	84.5	42.25	0.575075	-0.815319	0.8125	80	89	84.5	84.5	0.488744	0.898876	-0.101124	0.898876	0	1	2	1	-1	1	0	1	0	1	0	0	0	0	2	1	1	2	1	1	0	1	1	1	0	1	-1	2
AX-111452135	7A	148473862	8683.47	178	35	95	48	44.5	89	44.5	0.258223	-0.548046	0.729167	82.5	95.5	89	89	0.329862	0.863874	-0.136126	0.863874	0	1	2	1	2	1	1	1	0	1	0	-1	0	0	2	1	1	2	-1	1	0	1	1	1	0	1	1	2
AX-110474565	7A	149293288	8684.29	181	39	93	49	45.25	90.5	45.25	0.537113	-0.792523	0.795918	85.5	95.5	90.5	90.5	0.457304	0.895288	-0.104712	0.895288	0	1	2	1	2	1	0	1	0	1	0	0	0	0	2	1	1	2	1	1	0	1	1	1	0	1	1	2
AX-109881798	7A	150978807	8685.98	170	39	86	45	42.5	85	42.5	0.799691	-0.925384	0.866667	82	88	85	85	0.645388	0.931818	-0.0681818	0.931818	-1	1	-1	1	2	1	0	1	0	1	0	0	0	0	2	1	1	2	1	1	0	1	1	1	0	1	1	2
AX-109487784	7A	152974268	8687.97	179	39	90	50	44.75	89.5	44.75	0.50724	-0.773421	0.78	84	95	89.5	89.5	0.410975	0.884211	-0.115789	0.884211	0	1	2	1	2	1	0	1	0	1	0	0	0	0	2	1	1	2	1	1	0	1	1	1	0	1	1	2
AX-110019363	7A	153833847	8688.83	178	40	91	47	44.5	89	44.5	0.725986	-0.893106	0.851064	85.5	92.5	89	89	0.599811	0.924324	-0.0756757	0.924324	0	1	2	1	1	1	0	1	0	1	0	0	0	0	2	1	1	2	1	1	0	1	1	1	0	1	1	2
AX-109414808	7A	154687132	8689.69	178	40	93	45	44.5	89	44.5	0.725986	-0.893106	0.888889	86.5	91.5	89	89	0.707835	0.945355	-0.0546448	0.945355	0	1	2	1	2	1	0	1	0	1	0	0	0	0	2	1	1	2	1	1	0	1	1	1	0	1	1	2
AX-110002935	7A	158408329	8693.41	175	38	92	45	43.75	87.5	43.75	0.599638	-0.829281	0.844444	84	91	87.5	87.5	0.596701	0.923077	-0.0769231	0.923077	0	1	2	1	2	1	0	1	0	1	0	0	0	0	2	1	1	2	1	1	0	1	1	1	0	1	1	2
AX-108890211	7A	158598016	8693.6	180	38	93	49	45	90	45	0.461985	-0.742226	0.77551	84.5	95.5	90	90	0.412278	0.884817	-0.115183	0.884817	0	1	2	1	2	1	0	1	0	1	0	0	0	0	2	1	1	2	1	1	0	1	1	1	0	1	1	2
AX-109515000	7A	159334829	8694.33	172	38	90	44	43	86	43	0.673445	-0.868029	0.863636	83	89	86	86	0.647315	0.932584	-0.0674157	0.932584	0	1	2	1	2	1	0	1	0	1	0	-1	0	0	2	1	1	2	1	1	0	1	1	1	0	1	1	2
AX-110451537	7A	162952333	8697.95	177	37	92	48	44.25	88.5	44.25	0.439537	-0.725598	0.770833	83	94	88.5	88.5	0.408344	0.882979	-0.117021	0.882979	0	1	2	1	2	1	0	1	0	1	0	0	0	0	2	1	1	2	1	1	0	1	1	1	0	1	1	2
AX-108856132	7A	163376302	8698.38	180	40	92	48	45	90	45	0.67032	-0.866477	0.833333	86	94	90	90	0.550985	0.914894	-0.0851064	0.914894	0	1	2	1	2	1	0	1	0	1	0	0	0	0	2	1	1	2	1	1	0	1	1	1	0	1	1	2
AX-110012925	7A	163787723	8698.79	178	41	88	49	44.5	89	44.5	0.690191	-0.876228	0.836735	85	93	89	89	0.548756	0.913978	-0.0860215	0.913978	0	1	2	1	2	1	0	1	0	1	0	0	0	0	2	1	1	2	0	1	0	1	1	1	0	1	1	2
AX-111672660	7A	164659140	8699.66	177	34	94	49	44.25	88.5	44.25	0.19929	-0.461569	0.693878	81	96	88.5	88.5	0.259544	0.84375	-0.15625	0.84375	1	1	2	1	2	1	0	1	0	1	0	0	0	0	2	1	1	2	-1	1	0	1	1	1	0	1	1	2
AX-108839052	7A	165189216	8700.19	180	39	92	49	45	90	45	0.548812	-0.799715	0.795918	85	95	90	90	0.456057	0.894737	-0.105263	0.894737	0	1	2	1	2	1	0	1	0	1	0	0	0	0	2	1	1	2	1	1	0	1	1	1	0	1	1	2
AX-108758009	7A	165835321	8700.84	179	39	91	49	44.75	89.5	44.75	0.557775	-0.805123	0.795918	84.5	94.5	89.5	89.5	0.454801	0.89418	-0.10582	0.89418	0	1	2	1	2	1	0	1	0	1	0	0	0	0	2	1	1	2	-1	1	0	1	1	1	0	1	1	2
AX-110667982	7A	166725288	8701.73	181	40	92	49	45.25	90.5	45.25	0.623519	-0.842317	0.816327	86	95	90.5	90.5	0.503518	0.905263	-0.0947368	0.905263	0	1	2	1	2	1	0	1	0	1	0	0	0	0	2	1	1	2	1	1	0	1	1	1	0	1	1	2
AX-111152094	7A	169116644	8704.12	180	40	91	49	45	90	45	0.630583	-0.846077	0.816327	85.5	94.5	90	90	0.502335	0.904762	-0.0952381	0.904762	0	1	2	1	2	1	0	1	0	1	0	0	0	0	2	1	1	2	-1	1	0	1	1	1	0	1	1	2
AX-108783946	7A	172239797	8707.24	181	40	92	49	45.25	90.5	45.25	0.623519	-0.842317	0.816327	86	95	90.5	90.5	0.503518	0.905263	-0.0947368	0.905263	0	1	2	1	2	1	0	1	0	1	0	0	0	0	2	1	1	2	1	1	0	1	1	1	0	1	1	2
AX-109816247	7A	172333317	8707.33	179	36	94	49	44.75	89.5	44.75	0.310246	-0.609314	0.734694	83	96	89.5	89.5	0.331217	0.864583	-0.135417	0.864583	0	1	2	1	2	1	1	1	0	1	0	-1	0	0	2	1	1	2	1	1	0	1	1	1	0	1	1	2
AX-108851516	7A	172915273	8707.92	180	39	92	49	45	90	45	0.548812	-0.799715	0.795918	85	95	90	90	0.456057	0.894737	-0.105263	0.894737	0	1	2	1	2	1	0	1	0	1	0	0	0	0	2	1	1	2	1	1	0	1	1	1	0	1	1	2
AX-109881245	7A	173063197	8708.06	179	37	93	49	44.75	89.5	44.75	0.390104	-0.685773	0.755102	83.5	95.5	89.5	89.5	0.36976	0.874346	-0.125654	0.874346	0	1	2	1	2	1	0	1	0	1	0	0	0	0	2	1	1	2	1	1	0	1	1	1	0	1	1	2
AX-108813141	7A	174446924	8709.45	173	34	90	49	43.25	86.5	43.25	0.236408	-0.518583	0.693878	79	94	86.5	86.5	0.254108	0.840426	-0.159574	0.840426	0	1	2	1	2	1	-1	1	0	1	0	0	0	0	2	1	1	2	1	1	0	1	-1	1	0	-1	1	2
AX-110441274	7A	174837011	8709.84	175	39	88	48	43.75	87.5	43.75	0.627687	-0.844541	0.8125	83	92	87.5	87.5	0.496292	0.902174	-0.0978261	0.902174	0	1	2	1	2	1	0	-1	0	1	0	0	0	0	2	1	1	2	-1	1	0	1	1	1	0	1	1	2
AX-110913966	7A	176418706	8711.42	180	38	93	49	45	90	45	0.461985	-0.742226	0.77551	84.5	95.5	90	90	0.412278	0.884817	-0.115183	0.884817	0	1	2	1	2	1	0	1	0	1	0	0	0	0	2	1	1	2	1	1	0	1	1	1	0	1	1	2
AX-94466184	7A	191304420	8726.3	180	40	91	49	45	90	45	0.630583	-0.846077	0.816327	85.5	94.5	90	90	0.502335	0.904762	-0.0952381	0.904762	0	1	2	1	2	1	0	1	0	1	0	0	0	0	2	1	1	2	1	1	0	1	1	1	0	1	1	2
AX-108851720	7A	198264793	8733.26	180	40	93	47	45	90	45	0.689201	-0.875749	0.851064	86.5	93.5	90	90	0.601845	0.925134	-0.0748663	0.925134	0	1	2	1	2	1	0	1	0	1	0	0	0	0	2	1	1	2	1	1	0	1	1	1	0	1	1	2
AX-110911418	7A	199756835	8734.76	180	39	92	49	45	90	45	0.548812	-0.799715	0.795918	85	95	90	90	0.456057	0.894737	-0.105263	0.894737	0	1	2	1	2	1	0	1	0	1	0	0	0	0	2	1	1	2	1	1	0	1	1	1	0	1	1	2
AX-110950610	7A	200027774	8735.03	173	39	92	42	43.25	86.5	43.25	0.669159	-0.865898	0.928571	85	88	86.5	86.5	0.81958	0.965909	-0.0340909	0.965909	0	1	-1	1	2	1	0	1	0	1	0	0	0	0	2	1	1	2	1	1	0	1	1	1	0	1	1	2
AX-108786148	7A	202991984	8737.99	178	39	91	48	44.5	89	44.5	0.606531	-0.833096	0.8125	84.5	93.5	89	89	0.499944	0.903743	-0.0962567	0.903743	0	1	2	1	2	1	0	1	0	1	0	0	0	0	2	1	1	2	1	1	0	1	1	1	0	1	1	2
AX-109402351	7A	203527622	8738.53	173	35	92	46	43.25	86.5	43.25	0.350241	-0.649791	0.76087	81	92	86.5	86.5	0.402978	0.880435	-0.119565	0.880435	0	1	2	1	2	1	0	1	0	1	0	0	0	0	2	1	1	2	1	1	0	1	1	1	0	1	1	2
AX-110127890	7A	203976400	8738.98	180	38	93	49	45	90	45	0.461985	-0.742226	0.77551	84.5	95.5	90	90	0.412278	0.884817	-0.115183	0.884817	0	1	2	1	2	1	0	1	0	1	0	0	0	0	2	1	1	2	1	1	0	1	1	1	0	1	1	2
AX-110577125	7A	205101338	8740.1	181	39	92	50	45.25	90.5	45.25	0.499889	-0.768547	0.78	85	96	90.5	90.5	0.413572	0.885417	-0.114583	0.885417	0	1	2	1	2	1	0	1	0	1	0	0	0	0	2	1	1	2	1	1	0	1	1	1	0	1	1	2
AX-111450960	7A	205143046	8740.14	181	40	93	48	45.25	90.5	45.25	0.655307	-0.858915	0.833333	86.5	94.5	90.5	90.5	0.552087	0.915344	-0.0846561	0.915344	0	1	2	1	2	1	0	1	0	1	0	0	0	0	2	1	1	2	1	1	0	1	1	1	0	1	1	2
AX-111056118	7A	206690963	8741.69	180	39	92	49	45	90	45	0.548812	-0.799715	0.795918	85	95	90	90	0.456057	0.894737	-0.105263	0.894737	0	1	2	1	2	1	0	1	0	1	0	0	0	0	2	1	1	2	1	1	0	1	1	1	0	1	1	2
AX-109395843	7A	211252984	8746.25	179	39	92	48	44.75	89.5	44.75	0.593127	-0.825636	0.8125	85	94	89.5	89.5	0.501144	0.904255	-0.0957447	0.904255	0	1	2	1	2	1	0	1	0	1	0	0	0	0	2	1	1	2	1	1	0	1	1	1	0	1	1	2
AX-110371615	7A	227537031	8762.54	175	39	92	44	43.75	87.5	43.75	0.68778	-0.87506	0.886364	85	90	87.5	87.5	0.705457	0.944444	-0.0555556	0.944444	0	1	2	1	2	1	0	-1	0	1	0	0	0	0	2	1	1	2	1	1	0	1	1	2	0	1	1	2
AX-109443884	7A	229104499	8764.1	175	36	94	45	43.75	87.5	43.75	0.388402	-0.684313	0.8	83	92	87.5	87.5	0.496292	0.902174	-0.0978261	0.902174	0	1	2	1	2	1	-1	1	-1	1	0	1	0	0	2	1	1	2	1	1	0	1	1	1	0	1	1	2
AX-111491167	7A	230865361	8765.87	179	36	96	47	44.75	89.5	44.75	0.317256	-0.616773	0.765957	84	95	89.5	89.5	0.410975	0.884211	-0.115789	0.884211	0	1	2	1	2	1	1	1	0	1	0	1	0	0	2	1	1	2	1	1	0	1	1	1	0	1	1	2
AX-111218466	7A	232339492	8767.34	178	37	93	48	44.5	89	44.5	0.423352	-0.713075	0.770833	83.5	94.5	89	89	0.409664	0.883598	-0.116402	0.883598	0	1	2	1	2	1	1	1	0	1	0	0	0	0	2	1	1	2	1	1	0	1	1	1	0	1	1	2
AX-109825918	7A	233645211	8768.65	181	38	94	49	45.25	90.5	45.25	0.447595	-0.731662	0.77551	85	96	90.5	90.5	0.413572	0.885417	-0.114583	0.885417	0	1	2	1	2	1	1	1	0	1	0	0	0	0	2	1	1	2	1	1	0	1	1	1	0	1	1	2
AX-111033081	7A	234312220	8769.31	172	34	89	49	43	86	43	0.243463	-0.528399	0.693878	78.5	93.5	86	86	0.252732	0.839572	-0.160428	0.839572	1	1	2	1	2	1	1	1	-1	1	0	-1	0	0	2	1	1	2	1	1	0	1	1	1	0	1	1	2
AX-111635435	7A	234529481	8769.53	181	39	94	48	45.25	90.5	45.25	0.558292	-0.805432	0.8125	86	95	90.5	90.5	0.503518	0.905263	-0.0947368	0.905263	0	1	2	1	2	1	1	1	0	1	0	0	0	0	2	1	1	2	1	1	0	1	1	1	0	1	1	2
AX-108960626	7A	237176307	8772.18	168	37	93	38	42	84	42	0.378993	-0.676127	0.973684	83.5	84.5	84	84	0.938503	0.988166	-0.0118343	0.988166	0	1	2	1	2	1	1	1	0	1	0	0	0	0	2	1	1	2	1	1	0	1	1	1	0	1	1	-1
AX-108881025	7A	237381233	8772.38	178	34	95	49	44.5	89	44.5	0.188522	-0.443028	0.693878	81.5	96.5	89	89	0.260887	0.84456	-0.15544	0.84456	-1	1	2	1	2	1	1	1	0	1	0	0	1	0	2	1	1	2	1	1	-1	1	1	-1	0	1	1	2
AX-111610354	7A	238329852	8773.33	178	40	92	46	44.5	89	44.5	0.738325	-0.898732	0.869565	86	92	89	89	0.652913	0.934783	-0.0652174	0.934783	0	1	-1	1	-1	1	1	1	0	1	0	0	0	0	2	1	1	2	1	1	0	1	1	1	0	1	1	2
AX-108958957	7A	247203613	8782.2	176	35	93	48	44	88	44	0.288137	-0.584636	0.729167	81.5	94.5	88	88	0.32713	0.862434	-0.137566	0.862434	1	1	2	1	2	1	1	1	0	1	1	0	0	0	2	1	1	2	1	1	0	1	1	1	0	1	1	2
AX-111278810	7A	252473892	8787.47	180	37	95	48	45	90	45	0.386741	-0.682882	0.770833	84.5	95.5	90	90	0.412278	0.884817	-0.115183	0.884817	0	1	2	1	2	1	1	1	0	1	1	0	0	0	2	1	1	2	1	1	0	1	1	1	0	1	1	2
AX-109075129	7A	254891333	8789.89	175	35	94	46	43.75	87.5	43.75	0.30904	-0.608014	0.76087	82	93	87.5	87.5	0.405679	0.88172	-0.11828	0.88172	-1	1	2	1	2	1	1	1	0	1	1	0	0	0	2	1	1	2	1	1	0	1	1	1	0	1	1	2
AX-108863658	7A	260314152	8795.31	175	36	96	43	43.75	87.5	43.75	0.330974	-0.630904	0.837209	84	91	87.5	87.5	0.596701	0.923077	-0.0769231	0.923077	0	1	2	1	2	1	1	1	0	1	1	0	0	0	2	1	1	2	1	1	0	1	1	-1	0	1	1	2
AX-111218946	7A	260927024	8795.93	180	36	96	48	45	90	45	0.301194	-0.59943	0.75	84	96	90	90	0.371093	0.875	-0.125	0.875	0	1	2	1	2	1	1	2	0	1	1	0	0	0	2	1	1	2	1	1	0	1	1	1	0	1	1	2
AX-109599927	7A	261374316	8796.37	180	37	94	49	45	90	45	0.376146	-0.67361	0.755102	84	96	90	90	0.371093	0.875	-0.125	0.875	0	1	2	1	2	1	1	1	0	1	1	0	0	0	2	1	1	2	1	1	0	1	1	1	0	1	1	2
AX-111691966	7A	262288280	8797.29	178	36	93	49	44.5	89	44.5	0.323287	-0.623059	0.734694	82.5	95.5	89	89	0.329862	0.863874	-0.136126	0.863874	0	1	2	1	2	1	1	1	0	1	1	0	0	0	2	1	1	2	1	1	0	1	1	1	0	1	1	2
AX-110599789	7A	262456531	8797.46	179	36	95	48	44.75	89.5	44.75	0.319034	-0.618638	0.75	83.5	95.5	89.5	89.5	0.36976	0.874346	-0.125654	0.874346	0	1	2	1	2	1	1	1	0	1	1	0	0	0	2	1	1	2	1	1	0	1	1	1	0	1	1	2
AX-110173198	7A	262882078	8797.88	179	37	93	49	44.75	89.5	44.75	0.390104	-0.685773	0.755102	83.5	95.5	89.5	89.5	0.36976	0.874346	-0.125654	0.874346	0	1	2	1	2	1	1	1	0	1	1	-1	0	0	2	1	1	2	1	1	0	1	1	1	0	1	1	2
AX-110433324	7A	271723318	8806.72	180	37	93	50	45	90	45	0.353848	-0.65321	0.74	83.5	96.5	90	90	0.332564	0.865285	-0.134715	0.865285	0	1	2	1	2	1	1	1	0	1	1	0	0	0	2	1	1	2	1	1	0	1	1	1	0	1	1	2
AX-110581206	7A	272269873	8807.27	178	35	95	48	44.5	89	44.5	0.258223	-0.548046	0.729167	82.5	95.5	89	89	0.329862	0.863874	-0.136126	0.863874	0	1	2	1	2	1	1	1	1	1	1	1	0	0	2	1	1	2	1	1	0	1	1	1	0	1	1	2
AX-108734538	7A	272572340	8807.57	180	37	94	49	45	90	45	0.376146	-0.67361	0.755102	84	96	90	90	0.371093	0.875	-0.125	0.875	0	1	2	1	2	1	1	1	0	1	1	0	0	0	2	1	1	2	1	1	0	1	1	1	0	1	1	2
AX-111526733	7A	273454346	8808.45	181	38	94	49	45.25	90.5	45.25	0.447595	-0.731662	0.77551	85	96	90.5	90.5	0.413572	0.885417	-0.114583	0.885417	0	1	2	1	2	1	1	1	0	1	1	0	0	0	2	1	1	2	1	1	0	1	1	1	0	1	1	2
AX-109311058	7A	273721095	8808.72	181	38	94	49	45.25	90.5	45.25	0.447595	-0.731662	0.77551	85	96	90.5	90.5	0.413572	0.885417	-0.114583	0.885417	0	1	2	1	2	1	1	1	0	1	1	0	0	0	2	1	1	2	1	1	0	1	1	1	0	1	1	2
AX-108883385	7A	274389607	8809.39	180	38	94	48	45	90	45	0.480305	-0.755207	0.791667	85	95	90	90	0.456057	0.894737	-0.105263	0.894737	0	1	2	1	2	1	1	1	0	1	1	0	0	0	2	1	1	2	1	1	0	1	1	1	0	1	1	2
AX-108938311	7A	275540752	8810.54	180	37	94	49	45	90	45	0.376146	-0.67361	0.755102	84	96	90	90	0.371093	0.875	-0.125	0.875	0	1	2	1	2	1	1	1	0	1	1	0	0	0	2	1	1	2	1	1	0	1	1	1	0	1	1	2
AX-109581304	7A	285270089	8820.27	179	37	94	48	44.75	89.5	44.75	0.405662	-0.698827	0.770833	84	95	89.5	89.5	0.410975	0.884211	-0.115789	0.884211	-1	1	2	1	2	1	1	1	0	1	1	0	0	0	2	1	1	2	1	1	0	1	1	1	0	1	1	2
AX-109860609	7A	287181966	8822.18	179	36	95	48	44.75	89.5	44.75	0.319034	-0.618638	0.75	83.5	95.5	89.5	89.5	0.36976	0.874346	-0.125654	0.874346	-1	1	2	1	2	1	1	1	0	1	1	0	0	0	2	1	1	2	1	1	0	1	1	1	0	1	1	2
AX-109455860	7A	313622796	8848.62	174	35	96	43	43.5	87	43.5	0.272845	-0.566433	0.813953	83	91	87	87	0.544197	0.912088	-0.0879121	0.912088	0	1	2	1	2	1	1	1	0	1	1	0	0	0	2	1	1	2	1	1	0	1	1	-1	-1	1	1	2
AX-111247753	7A	345925930	8880.93	175	35	93	47	43.75	87.5	43.75	0.310811	-0.609921	0.744681	81.5	93.5	87.5	87.5	0.364346	0.871658	-0.128342	0.871658	1	1	1	1	-1	1	1	1	0	1	1	0	0	0	2	1	1	2	1	1	0	1	1	1	0	1	1	2
AX-108951250	7A	349581681	8884.58	157	33	82	42	39.25	78.5	39.25	0.510699	-0.775689	0.785714	74	83	78.5	78.5	0.472586	0.891566	-0.108434	0.891566	1	1	2	1	2	1	1	1	0	-1	-1	0	0	0	2	1	1	2	1	1	0	-1	1	1	0	1	1	2
AX-111636150	7A	367003512	8902	180	34	97	49	45	90	45	0.16622	-0.401	0.693878	82.5	97.5	90	90	0.263552	0.846154	-0.153846	0.846154	1	1	2	1	2	1	1	1	0	1	1	0	0	0	2	1	1	2	1	1	0	1	1	1	0	1	1	2
AX-111236006	7A	372657517	8907.66	179	35	97	47	44.75	89.5	44.75	0.238601	-0.521666	0.744681	83.5	95.5	89.5	89.5	0.36976	0.874346	-0.125654	0.874346	1	1	2	1	2	1	1	1	0	1	1	0	0	0	2	1	1	2	1	1	0	1	1	1	0	1	1	2
AX-111450329	7A	389194409	8924.19	176	35	94	47	44	88	44	0.293091	-0.590326	0.744681	82	94	88	88	0.365712	0.87234	-0.12766	0.87234	1	1	2	1	2	1	1	1	0	1	-1	0	0	0	2	1	1	2	1	1	0	1	1	1	0	1	1	2
AX-109897119	7A	390678487	8925.68	181	35	96	50	45.25	90.5	45.25	0.206522	-0.473468	0.7	83	98	90.5	90.5	0.264876	0.846939	-0.153061	0.846939	1	1	2	1	2	1	1	1	0	1	1	0	0	0	2	1	1	2	1	1	0	1	1	1	0	1	1	2
AX-109336244	7A	390912610	8925.91	179	35	95	49	44.75	89.5	44.75	0.238601	-0.521666	0.714286	82.5	96.5	89.5	89.5	0.295372	0.854922	-0.145078	0.854922	1	1	2	1	2	1	1	1	0	1	1	0	0	0	2	1	1	2	1	1	0	1	1	1	0	1	1	2
AX-111113709	7A	419349967	8954.35	179	35	95	49	44.75	89.5	44.75	0.238601	-0.521666	0.714286	82.5	96.5	89.5	89.5	0.295372	0.854922	-0.145078	0.854922	1	1	2	1	2	1	1	1	0	1	1	0	0	0	2	1	1	2	1	1	0	1	1	1	0	1	1	2
AX-109576825	7A	435350876	8970.35	164	35	97	32	41	82	41	0.0608843	-0.0657441	1.09375	83.5	80.5	82	82	0.814783	1.03727	0.0372671	1.03727	1	-1	2	1	2	1	1	1	0	1	1	0	0	0	2	1	1	2	1	1	0	1	1	1	0	1	1	2
AX-110923765	7A	435725519	8970.73	181	35	96	50	45.25	90.5	45.25	0.206522	-0.473468	0.7	83	98	90.5	90.5	0.264876	0.846939	-0.153061	0.846939	1	1	2	1	2	1	1	1	0	1	1	0	0	0	2	1	1	2	1	1	0	1	1	1	0	1	1	2
AX-111591978	7A	436176653	8971.18	167	35	82	50	41.75	83.5	41.75	0.253029	-0.541264	0.7	76	91	83.5	83.5	0.24575	0.835165	-0.164835	0.835165	1	1	2	1	2	1	1	1	0	1	1	0	0	0	2	1	1	2	-1	1	0	1	1	1	0	1	-1	2
AX-109443835	7A	436739090	8971.74	181	35	96	50	45.25	90.5	45.25	0.206522	-0.473468	0.7	83	98	90.5	90.5	0.264876	0.846939	-0.153061	0.846939	1	1	2	1	2	1	1	1	0	1	1	0	0	0	2	1	1	2	1	1	0	1	1	1	0	1	1	2
AX-109962818	7A	438430857	8973.43	173	33	95	45	43.25	86.5	43.25	0.188694	-0.443331	0.733333	80.5	92.5	86.5	86.5	0.361588	0.87027	-0.12973	0.87027	1	1	2	1	2	1	1	1	-1	1	1	-1	0	0	2	1	1	2	1	1	0	1	1	1	0	1	1	2
AX-110496630	7A	439804475	8974.8	172	33	93	46	43	86	43	0.211755	-0.481821	0.717391	79.5	92.5	86	86	0.321568	0.859459	-0.140541	0.859459	1	1	2	1	2	1	-1	1	0	1	1	0	0	0	2	1	1	2	1	1	0	1	1	1	0	1	1	2
AX-110577867	7A	441967473	8976.97	181	35	96	50	45.25	90.5	45.25	0.206522	-0.473468	0.7	83	98	90.5	90.5	0.264876	0.846939	-0.153061	0.846939	1	1	2	1	2	1	1	1	0	1	1	0	0	0	2	1	1	2	1	1	0	1	1	1	0	1	1	2
AX-109032854	7A	442593043	8977.59	181	35	96	50	45.25	90.5	45.25	0.206522	-0.473468	0.7	83	98	90.5	90.5	0.264876	0.846939	-0.153061	0.846939	1	1	2	1	2	1	1	1	0	1	1	0	0	0	2	1	1	2	1	1	0	1	1	1	0	1	1	2
AX-110611360	7A	446973155	8981.97	180	35	97	48	45	90	45	0.22688	-0.504851	0.729167	83.5	96.5	90	90	0.332564	0.865285	-0.134715	0.865285	1	1	2	1	2	1	1	1	0	1	1	0	0	0	2	1	1	2	1	1	0	1	1	1	0	1	1	2
AX-110444154	7A	448097564	8983.1	181	35	96	50	45.25	90.5	45.25	0.206522	-0.473468	0.7	83	98	90.5	90.5	0.264876	0.846939	-0.153061	0.846939	1	1	2	1	2	1	1	1	0	1	1	0	0	0	2	1	1	2	1	1	0	1	1	1	0	1	1	2
AX-109957910	7A	449491276	8984.49	166	32	89	45	41.5	83	41.5	0.234147	-0.515375	0.711111	76.5	89.5	83	83	0.312977	0.854749	-0.145251	0.854749	1	-1	2	1	-1	-1	1	1	-1	1	-1	0	0	0	2	1	1	2	1	1	0	1	1	1	0	1	1	2
AX-109848140	7A	463222829	8998.22	180	35	95	50	45	90	45	0.217017	-0.490015	0.7	82.5	97.5	90	90	0.263552	0.846154	-0.153846	0.846154	1	1	2	1	2	1	1	1	0	1	1	0	0	0	2	1	1	2	1	1	0	1	1	1	0	1	1	2
AX-111073918	7A	470125685	9005.13	180	34	95	51	45	90	45	0.152082	-0.371328	0.666667	81.5	98.5	90	90	0.205118	0.827411	-0.172589	0.827411	1	1	2	1	2	1	1	1	0	1	1	0	0	0	2	1	1	2	1	1	0	1	1	1	0	1	1	2
AX-111615117	7A	470292839	9005.29	165	29	86	50	41.25	82.5	41.25	0.0595337	-0.0582563	0.58	72	93	82.5	82.5	0.102081	0.774194	-0.225806	0.774194	1	1	2	1	2	1	1	1	0	1	1	0	0	0	2	1	-1	2	1	1	0	-1	1	1	0	1	1	2
AX-109508288	7A	511696928	9046.7	174	38	93	43	43.5	87	43.5	0.572655	-0.813912	0.883721	84.5	89.5	87	87	0.704651	0.944134	-0.0558659	0.944134	1	1	-1	1	2	1	1	1	0	1	1	0	0	0	2	-1	1	2	1	1	0	1	1	1	0	1	1	2
AX-110714027	7A	512125695	9047.13	180	35	95	50	45	90	45	0.217017	-0.490015	0.7	82.5	97.5	90	90	0.263552	0.846154	-0.153846	0.846154	1	1	2	1	2	1	1	1	0	1	1	0	0	0	2	1	1	2	1	1	0	1	1	1	0	1	1	2
AX-110454282	7A	512753658	9047.75	177	37	92	48	44.25	88.5	44.25	0.439537	-0.725598	0.770833	83	94	88.5	88.5	0.408344	0.882979	-0.117021	0.882979	1	1	2	1	2	1	1	1	0	1	1	0	0	0	2	1	1	2	1	1	0	1	1	1	0	1	1	2
AX-109297084	7A	514780756	9049.78	180	38	93	49	45	90	45	0.461985	-0.742226	0.77551	84.5	95.5	90	90	0.412278	0.884817	-0.115183	0.884817	1	1	2	1	2	1	1	1	0	1	1	0	0	0	2	1	1	2	1	1	0	1	1	1	0	1	1	2
AX-109412755	7A	516916105	9051.92	181	37	94	50	45.25	90.5	45.25	0.343331	-0.643139	0.74	84	97	90.5	90.5	0.333903	0.865979	-0.134021	0.865979	1	1	2	1	2	1	1	1	0	1	1	0	0	0	2	1	1	2	1	1	0	1	1	1	0	1	1	2
AX-110502755	7A	517574838	9052.57	179	35	94	50	44.75	89.5	44.75	0.226901	-0.504882	0.7	82	97	89.5	89.5	0.262223	0.845361	-0.154639	0.845361	1	1	2	1	2	1	1	1	0	1	1	-1	0	0	2	1	1	2	1	1	0	1	1	1	0	1	1	2
AX-108910307	7A	518711979	9053.71	181	36	95	50	45.25	90.5	45.25	0.270731	-0.563836	0.72	83.5	97.5	90.5	90.5	0.298056	0.85641	-0.14359	0.85641	1	1	2	1	2	1	1	1	0	1	1	0	0	0	2	1	1	2	1	1	0	1	1	1	0	1	1	2
AX-95239734	7A	521951985	9056.95	180	36	94	50	45	90	45	0.281769	-0.577176	0.72	83	97	90	90	0.296718	0.85567	-0.14433	0.85567	1	1	2	1	2	1	1	1	0	1	1	0	0	0	2	1	1	2	1	1	0	1	1	1	0	1	1	2
AX-109654998	7A	525830958	9060.83	169	36	84	49	42.25	84.5	42.25	0.366793	-0.665204	0.734694	78	91	84.5	84.5	0.317311	0.857143	-0.142857	0.857143	-1	1	2	-1	2	1	1	1	0	1	2	0	0	0	2	1	1	2	1	1	0	-1	1	-1	0	1	1	2
AX-111038846	7A	527192621	9062.19	179	39	92	48	44.75	89.5	44.75	0.593127	-0.825636	0.8125	85	94	89.5	89.5	0.501144	0.904255	-0.0957447	0.904255	1	1	2	1	2	1	1	1	0	1	1	0	0	0	2	1	1	2	1	1	0	1	1	1	0	1	1	2
AX-109576602	7A	527976835	9062.98	179	38	92	49	44.75	89.5	44.75	0.47435	-0.751042	0.77551	84	95	89.5	89.5	0.410975	0.884211	-0.115789	0.884211	1	1	2	1	2	1	1	1	0	1	1	0	0	0	2	1	1	2	1	1	0	1	1	1	0	1	1	2
AX-109908073	7A	528657923	9063.66	180	37	93	50	45	90	45	0.353848	-0.65321	0.74	83.5	96.5	90	90	0.332564	0.865285	-0.134715	0.865285	1	1	2	1	2	1	1	1	0	1	1	0	1	0	2	1	1	2	1	1	0	1	1	1	0	1	1	2
AX-111027195	7A	529807391	9064.81	179	36	93	50	44.75	89.5	44.75	0.291754	-0.588801	0.72	82.5	96.5	89.5	89.5	0.295372	0.854922	-0.145078	0.854922	1	1	2	1	2	1	1	1	0	1	1	0	0	0	2	1	1	2	1	1	0	1	1	1	0	1	1	2
AX-110913554	7A	531018966	9066.02	181	38	93	50	45.25	90.5	45.25	0.421203	-0.711376	0.76	84.5	96.5	90.5	90.5	0.372418	0.875648	-0.124352	0.875648	1	1	2	1	2	1	1	1	0	1	1	0	0	0	2	1	1	2	1	1	0	1	1	1	0	1	1	2
AX-109383675	7A	532803491	9067.8	179	37	94	48	44.75	89.5	44.75	0.405662	-0.698827	0.770833	84	95	89.5	89.5	0.410975	0.884211	-0.115789	0.884211	1	1	2	1	2	1	1	1	0	1	1	0	0	0	2	1	1	2	1	1	0	1	1	1	0	1	1	2
AX-111047035	7A	533566242	9068.57	180	38	93	49	45	90	45	0.461985	-0.742226	0.77551	84.5	95.5	90	90	0.412278	0.884817	-0.115183	0.884817	1	1	2	1	2	1	1	1	0	1	1	0	0	0	2	1	1	2	1	1	0	1	1	1	0	1	1	2
AX-109953034	7A	537764187	9072.76	181	38	93	50	45.25	90.5	45.25	0.421203	-0.711376	0.76	84.5	96.5	90.5	90.5	0.372418	0.875648	-0.124352	0.875648	1	1	2	1	2	1	1	1	0	1	1	0	0	0	2	1	1	2	1	1	0	1	1	1	0	1	1	2
AX-111497520	7A	538781672	9073.78	180	35	94	51	45	90	45	0.201897	-0.465907	0.686275	82	98	90	90	0.233038	0.836735	-0.163265	0.836735	1	1	2	1	-1	1	1	1	0	1	1	0	0	0	2	1	1	2	1	1	0	1	1	1	0	1	1	2
AX-109467590	7A	540282515	9075.28	171	32	88	51	42.75	85.5	42.75	0.112567	-0.270893	0.627451	76	95	85.5	85.5	0.146233	0.8	-0.2	0.8	1	1	2	1	2	1	1	1	0	1	1	0	-1	0	2	1	1	2	1	1	0	1	1	1	0	1	1	2
AX-111526854	7A	545540546	9080.54	181	35	95	51	45.25	90.5	45.25	0.194345	-0.453182	0.686275	82.5	98.5	90.5	90.5	0.234333	0.837563	-0.162437	0.837563	1	1	2	1	2	1	1	1	0	1	1	0	0	0	2	1	1	2	1	1	0	1	1	1	0	1	1	2
AX-109539316	7A	550305969	9085.31	181	37	93	51	45.25	90.5	45.25	0.316025	-0.615475	0.72549	83.5	97.5	90.5	90.5	0.298056	0.85641	-0.14359	0.85641	1	1	2	1	2	1	1	1	0	1	1	0	0	0	2	1	1	2	1	1	0	1	1	1	0	1	1	2
AX-110391898	7A	552682454	9087.68	179	36	96	47	44.75	89.5	44.75	0.317256	-0.616773	0.765957	84	95	89.5	89.5	0.410975	0.884211	-0.115789	0.884211	1	1	2	1	2	1	1	1	0	1	1	0	0	0	2	1	1	2	1	1	0	1	1	1	0	1	1	2
AX-95140773	7A	562095858	9097.1	179	34	94	51	44.75	89.5	44.75	0.158693	-0.385532	0.666667	81	98	89.5	89.5	0.203857	0.826531	-0.173469	0.826531	1	1	2	1	2	1	1	1	0	1	1	0	0	0	2	1	1	2	1	1	0	1	1	1	0	1	1	2
AX-109270644	7A	562611891	9097.61	170	36	91	43	42.5	85	42.5	0.490777	-0.762407	0.837209	81.5	88.5	85	85	0.591354	0.920904	-0.079096	0.920904	1	1	2	1	2	1	1	1	0	1	1	0	0	0	2	1	1	2	1	1	0	1	1	1	0	1	1	2
AX-109993124	7A	564258148	9099.26	177	34	94	49	44.25	88.5	44.25	0.19929	-0.461569	0.693878	81	96	88.5	88.5	0.259544	0.84375	-0.15625	0.84375	1	1	2	1	2	1	1	1	0	1	1	0	0	0	2	1	1	2	1	1	0	1	1	1	0	1	1	2
AX-110367116	7A	565673079	9100.67	180	35	94	51	45	90	45	0.201897	-0.465907	0.686275	82	98	90	90	0.233038	0.836735	-0.163265	0.836735	1	1	2	1	2	1	1	1	0	1	1	0	0	0	2	1	1	2	1	1	0	1	1	1	0	1	1	2
AX-109817027	7A	573089065	9108.09	180	34	95	51	45	90	45	0.152082	-0.371328	0.666667	81.5	98.5	90	90	0.205118	0.827411	-0.172589	0.827411	1	1	2	1	2	1	1	1	0	1	1	0	0	0	2	1	1	2	1	1	0	1	1	1	0	1	1	2
AX-109360436	7A	573673654	9108.67	181	38	92	51	45.25	90.5	45.25	0.383443	-0.680024	0.745098	84	97	90.5	90.5	0.333903	0.865979	-0.134021	0.865979	1	1	2	1	2	1	1	1	0	1	1	0	0	0	2	1	1	2	1	1	0	1	1	1	0	1	1	2
AX-110602143	7A	574968434	9109.97	180	35	95	50	45	90	45	0.217017	-0.490015	0.7	82.5	97.5	90	90	0.263552	0.846154	-0.153846	0.846154	1	1	2	1	2	1	1	1	0	1	1	0	0	0	2	1	1	2	1	1	0	1	1	1	0	1	1	2
AX-110995231	7A	575101997	9110.1	181	36	94	51	45.25	90.5	45.25	0.251968	-0.539861	0.705882	83	98	90.5	90.5	0.264876	0.846939	-0.153061	0.846939	1	1	2	1	2	1	1	1	0	1	1	0	0	0	2	1	1	2	1	1	0	1	1	1	0	1	1	2
AX-111628095	7A	580056957	9115.06	179	35	94	50	44.75	89.5	44.75	0.226901	-0.504882	0.7	82	97	89.5	89.5	0.262223	0.845361	-0.154639	0.845361	2	1	2	1	2	1	1	1	0	1	1	0	0	1	2	1	1	2	1	1	0	1	1	1	0	1	1	2
AX-111651685	7A	580657787	9115.66	180	35	93	52	45	90	45	0.181671	-0.430672	0.673077	81.5	98.5	90	90	0.205118	0.827411	-0.172589	0.827411	2	1	2	1	2	1	1	1	0	1	1	0	-1	0	2	1	1	2	1	1	0	1	1	1	0	1	1	2
AX-110387213	7A	581375816	9116.38	173	29	92	52	43.25	86.5	43.25	0.0331234	0.137456	0.557692	75	98	86.5	86.5	0.0803502	0.765306	-0.234694	0.765306	2	1	2	1	2	1	1	1	0	-1	1	0	-1	-1	2	1	1	2	1	1	0	1	1	1	0	1	1	2
AX-94384726	7A	592907405	9127.91	181	37	91	53	45.25	90.5	45.25	0.242409	-0.526951	0.698113	82.5	98.5	90.5	90.5	0.234333	0.837563	-0.162437	0.837563	2	1	2	1	2	1	1	1	0	1	1	0	0	0	2	1	1	2	1	1	0	1	1	1	0	1	1	2
AX-111543573	7A	608141697	9143.14	179	36	90	53	44.75	89.5	44.75	0.19843	-0.460126	0.679245	81	98	89.5	89.5	0.203857	0.826531	-0.173469	0.826531	2	1	2	1	2	1	1	1	0	1	1	0	0	0	2	1	1	2	1	1	0	1	1	1	0	1	1	2
AX-108823291	7A	608989092	9143.99	179	37	90	52	44.75	89.5	44.75	0.283717	-0.579476	0.711538	82	97	89.5	89.5	0.262223	0.845361	-0.154639	0.845361	2	1	2	1	2	1	1	1	0	1	1	0	0	0	2	1	1	2	1	1	0	1	1	1	0	1	1	2
AX-110466533	7A	612031314	9147.03	181	37	91	53	45.25	90.5	45.25	0.242409	-0.526951	0.698113	82.5	98.5	90.5	90.5	0.234333	0.837563	-0.162437	0.837563	2	1	2	1	2	1	1	1	0	1	1	0	0	0	2	1	1	2	1	1	0	1	1	1	0	1	1	2
AX-110991918	7A	613646782	9148.65	179	36	88	55	44.75	89.5	44.75	0.129782	-0.318397	0.654545	80	99	89.5	89.5	0.155571	0.808081	-0.191919	0.808081	2	1	2	1	2	1	1	1	0	1	1	0	0	0	2	1	1	2	2	1	0	1	1	1	0	1	1	2
AX-109855997	7A	616228298	9151.23	181	36	92	53	45.25	90.5	45.25	0.197593	-0.458714	0.679245	82	99	90.5	90.5	0.206374	0.828283	-0.171717	0.828283	2	1	2	1	2	1	1	1	0	1	1	0	0	0	2	1	1	2	1	1	0	1	1	1	0	1	1	2
AX-109077541	7A	621996849	9157	181	36	92	53	45.25	90.5	45.25	0.197593	-0.458714	0.679245	82	99	90.5	90.5	0.206374	0.828283	-0.171717	0.828283	2	1	2	1	2	1	1	1	0	1	1	0	0	0	2	1	1	2	1	1	0	1	1	1	0	1	1	2
AX-111656951	7A	624750053	9159.75	180	36	91	53	45	90	45	0.198559	-0.460343	0.679245	81.5	98.5	90	90	0.205118	0.827411	-0.172589	0.827411	2	1	2	1	2	1	1	1	0	1	1	0	0	0	2	1	1	2	1	1	0	1	1	1	0	1	1	2
AX-108990455	7A	637917558	9172.92	179	36	91	52	44.75	89.5	44.75	0.233329	-0.514207	0.692308	81.5	97.5	89.5	89.5	0.231737	0.835897	-0.164103	0.835897	2	1	2	1	2	1	1	1	0	1	1	0	0	0	2	1	1	2	1	1	0	1	1	1	0	1	1	2
AX-111544318	7A	638519956	9173.52	181	35	93	53	45.25	90.5	45.25	0.15581	-0.379412	0.660377	81.5	99.5	90.5	90.5	0.180919	0.819095	-0.180905	0.819095	2	1	2	1	2	1	1	1	0	1	1	0	0	0	2	1	1	2	1	1	0	1	1	1	0	1	1	2
AX-108759584	7A	642323037	9177.32	180	38	88	54	45	90	45	0.230693	-0.510415	0.703704	82	98	90	90	0.233038	0.836735	-0.163265	0.836735	2	1	2	1	2	1	1	1	0	1	1	0	0	0	2	1	1	2	1	1	0	1	1	1	0	1	1	2
AX-110398543	7A	642864251	9177.86	179	37	89	53	44.75	89.5	44.75	0.238601	-0.521666	0.698113	81.5	97.5	89.5	89.5	0.231737	0.835897	-0.164103	0.835897	2	1	2	1	2	1	1	1	0	1	1	0	0	-1	2	1	1	2	1	1	0	1	1	1	0	1	1	2
AX-109940955	7A	643967438	9178.97	180	37	91	52	45	90	45	0.283339	-0.579031	0.711538	82.5	97.5	90	90	0.263552	0.846154	-0.153846	0.846154	2	1	2	1	2	1	1	1	0	1	1	0	0	0	2	1	1	2	1	1	0	1	1	1	0	1	1	2
AX-111107307	7A	651204227	9186.2	179	41	86	52	44.75	89.5	44.75	0.443592	-0.728664	0.788462	84	95	89.5	89.5	0.410975	0.884211	-0.115789	0.884211	2	1	2	1	2	1	1	1	0	1	1	0	0	0	2	1	1	2	1	1	0	1	1	1	0	1	1	2
AX-111511322	7A	657737118	9192.74	178	38	91	49	44.5	89	44.5	0.484461	-0.758083	0.77551	83.5	94.5	89	89	0.409664	0.883598	-0.116402	0.883598	2	1	2	1	-1	1	1	2	0	1	1	0	0	0	2	1	1	2	1	1	0	1	1	1	0	1	1	2
AX-110558560	7A	658894033	9193.89	179	39	89	51	44.75	89.5	44.75	0.446078	-0.730529	0.764706	83.5	95.5	89.5	89.5	0.36976	0.874346	-0.125654	0.874346	2	1	2	1	1	1	1	2	0	1	1	0	0	0	2	1	1	2	1	1	0	1	1	1	0	1	1	2
AX-111602863	7A	659376423	9194.38	180	39	88	53	45	90	45	0.321958	-0.621684	0.735849	83	97	90	90	0.296718	0.85567	-0.14433	0.85567	2	1	2	1	1	1	1	2	0	1	1	0	0	0	2	1	1	2	1	1	0	1	1	1	0	1	1	2
AX-109896859	7A	660125834	9195.13	179	38	88	53	44.75	89.5	44.75	0.277448	-0.572017	0.716981	82	97	89.5	89.5	0.262223	0.845361	-0.154639	0.845361	2	1	2	1	1	1	1	2	0	1	1	0	-1	0	2	1	1	2	1	1	0	1	1	1	0	1	1	2
AX-109985385	7A	660168492	9195.17	181	39	89	53	45.25	90.5	45.25	0.330306	-0.630229	0.735849	83.5	97.5	90.5	90.5	0.298056	0.85641	-0.14359	0.85641	2	1	2	1	1	1	1	2	0	1	1	0	0	0	2	1	1	2	1	1	0	1	1	1	0	1	1	2
AX-110712533	7A	661600000	9196.6	166	35	81	50	41.5	83	41.5	0.245707	-0.531462	0.7	75.5	90.5	83	83	0.244333	0.834254	-0.165746	0.834254	2	1	2	1	1	-1	1	2	0	1	1	0	0	0	2	1	1	2	1	1	0	1	1	-1	0	-1	-1	2
AX-108890749	7A	671218701	9206.22	181	42	84	55	45.25	90.5	45.25	0.246461	-0.532484	0.763636	84	97	90.5	90.5	0.333903	0.865979	-0.134021	0.865979	2	1	2	1	1	1	1	2	0	0	1	0	0	0	2	1	0	1	1	1	0	1	1	1	0	1	1	2
AX-109423906	7A	680838030	9215.84	181	48	73	60	45.25	90.5	45.25	0.0153053	0.395171	0.8	84.5	96.5	90.5	90.5	0.372418	0.875648	-0.124352	0.875648	2	2	2	1	0	1	1	1	0	0	1	0	0	0	2	1	0	1	0	1	0	1	0	2	0	2	2	2
AX-110541056	7A	682065285	9217.07	177	45	72	60	44.25	88.5	44.25	0.0129397	0.451217	0.75	81	96	88.5	88.5	0.259544	0.84375	-0.15625	0.84375	2	2	2	1	0	1	1	1	0	0	1	0	0	0	2	1	0	1	0	1	0	1	0	2	0	2	2	2
AX-108794609	7A	691124730	9226.12	180	49	80	51	45	90	45	0.321958	-0.621684	0.960784	89	91	90	90	0.881497	0.978022	-0.021978	0.978022	2	1	2	2	1	2	1	1	1	0	1	0	0	0	2	1	0	1	0	1	0	1	1	2	0	1	2	2
AX-108807321	7A	691640086	9226.64	178	48	82	48	44.5	89	44.5	0.576626	-0.816218	1	89	89	89	89	1	1	0	1	2	1	2	2	1	2	1	1	1	0	1	0	0	0	2	1	0	1	0	1	0	1	1	2	0	1	2	2
AX-111033260	7A	692775445	9227.78	175	46	78	51	43.75	87.5	43.75	0.30904	-0.608014	0.901961	85	90	87.5	87.5	0.705457	0.944444	-0.0555556	0.944444	2	1	2	2	1	2	1	1	1	0	1	0	0	0	2	-1	0	1	0	1	0	1	1	2	0	1	2	2
AX-110937720	7A	693333071	9228.33	180	48	83	49	45	90	45	0.57695	-0.816405	0.979592	89.5	90.5	90	90	0.940584	0.98895	-0.0110497	0.98895	2	1	2	2	1	2	1	1	1	0	1	0	0	0	2	1	0	1	0	1	0	1	1	2	0	1	2	2
AX-109916695	7A	694358656	9229.36	181	50	78	53	45.25	90.5	45.25	0.169273	-0.407075	0.943396	89	92	90.5	90.5	0.823545	0.967391	-0.0326087	0.967391	2	1	2	2	1	2	1	1	1	0	1	0	0	0	2	1	0	1	0	0	0	2	1	2	0	0	2	2
AX-108958961	7A	697130213	9232.13	173	51	79	43	43.25	86.5	43.25	0.360512	-0.659438	1.18605	90.5	82.5	86.5	86.5	0.543036	1.09697	0.0969697	1.09697	2	1	1	2	1	2	1	1	1	0	1	0	0	-1	2	1	0	1	0	0	0	2	1	1	0	0	1	2
AX-109320934	7A	700601301	9235.6	167	44	73	50	41.75	83.5	41.75	0.215256	-0.487295	0.88	80.5	86.5	83.5	83.5	0.642437	0.930636	-0.0693642	0.930636	2	1	1	2	1	2	1	1	1	0	1	0	0	-1	2	1	0	1	0	0	0	2	1	1	0	0	1	2
AX-111153338	7A	701150627	9236.15	175	50	78	47	43.75	87.5	43.75	0.338627	-0.638533	1.06383	89	86	87.5	87.5	0.820596	1.03488	0.0348837	1.03488	2	1	1	2	1	2	1	1	1	0	1	0	0	-1	2	1	0	1	0	0	0	2	1	1	0	0	1	2
AX-111676021	7A	701622837	9236.62	180	53	77	50	45	90	45	0.145471	-0.356492	1.06	91.5	88.5	90	90	0.823063	1.0339	0.0338983	1.0339	2	1	1	2	1	2	1	0	1	0	1	0	0	2	1	1	0	0	0	0	0	2	1	1	0	0	1	2
AX-109320449	7A	702206148	9237.21	179	53	77	49	44.75	89.5	44.75	0.159582	-0.387397	1.08163	91.5	87.5	89.5	89.5	0.76496	1.04571	0.0457143	1.04571	2	1	1	2	1	2	1	0	1	0	1	0	0	2	1	1	0	0	0	0	0	2	1	-1	0	0	1	2
AX-108964908	7A	702619923	9237.62	180	53	77	50	45	90	45	0.145471	-0.356492	1.06	91.5	88.5	90	90	0.823063	1.0339	0.0338983	1.0339	2	1	1	2	1	2	1	0	1	0	1	-1	0	2	1	1	0	0	0	0	0	2	1	1	0	0	1	2
AX-110476160	7A	702995726	9238	181	54	78	49	45.25	90.5	45.25	0.154952	-0.377568	1.10204	93	88	90.5	90.5	0.710156	1.05682	0.0568182	1.05682	2	1	1	2	1	2	1	0	1	0	1	0	0	2	1	1	0	0	0	0	0	2	1	1	0	0	1	2
AX-109482315	7A	703436711	9238.44	180	52	79	49	45	90	45	0.247971	-0.534523	1.06122	91.5	88.5	90	90	0.823063	1.0339	0.0338983	1.0339	2	1	1	2	1	2	1	0	1	0	1	0	1	2	1	1	0	0	0	0	0	2	1	1	0	0	1	2
AX-108952280	7A	704616544	9239.62	172	49	81	42	43	86	43	0.562378	-0.807866	1.16667	89.5	82.5	86	86	0.593518	1.08485	0.0848485	1.08485	2	1	1	2	1	2	1	1	1	0	1	1	0	2	1	1	0	0	0	-1	0	2	1	1	0	0	1	2
AX-86165370	7A	708139129	9243.14	181	51	84	46	45.25	90.5	45.25	0.54609	-0.798055	1.1087	93	88	90.5	90.5	0.710156	1.05682	0.0568182	1.05682	2	1	0	2	1	2	1	0	1	1	1	1	0	2	1	1	0	0	1	0	0	2	1	1	1	0	1	2
AX-108760065	7A	708433195	9243.43	178	51	82	45	44.5	89	44.5	0.471042	-0.748706	1.13333	92	86	89	89	0.652913	1.06977	0.0697674	1.06977	2	1	0	2	1	2	1	0	1	1	1	1	0	2	1	1	0	0	1	0	0	2	1	1	1	0	1	2
AX-108775613	7A	709964480	9244.96	181	51	84	46	45.25	90.5	45.25	0.54609	-0.798055	1.1087	93	88	90.5	90.5	0.710156	1.05682	0.0568182	1.05682	2	1	0	2	1	2	1	0	1	1	1	1	0	2	1	1	0	0	1	0	0	2	1	1	1	0	1	1
AX-110009447	7A	711173258	9246.17	177	50	82	45	44.25	88.5	44.25	0.538674	-0.793492	1.11111	91	86	88.5	88.5	0.707048	1.05814	0.0581395	1.05814	2	1	0	2	1	2	1	0	-1	1	1	1	0	-1	1	1	0	0	1	0	0	2	1	1	1	0	1	1
AX-108737856	7A	721372763	9256.37	181	54	78	49	45.25	90.5	45.25	0.154952	-0.377568	1.10204	93	88	90.5	90.5	0.710156	1.05682	0.0568182	1.05682	2	1	0	2	2	2	1	0	1	2	1	1	0	0	1	1	0	0	1	0	0	1	1	1	1	0	1	1
AX-86178313	7A	729397498	9264.4	181	55	72	54	45.25	90.5	45.25	0.0226569	0.264229	1.01852	91	90	90.5	90.5	0.940748	1.01111	0.0111111	1.01111	1	1	0	2	1	2	1	0	2	2	1	1	0	0	1	1	0	0	1	1	1	1	1	1	2	0	2	1
AX-108860527	7A	729562890	9264.56	181	56	71	54	45.25	90.5	45.25	0.0146435	0.409925	1.03704	91.5	89.5	90.5	90.5	0.881823	1.02235	0.0223464	1.02235	1	1	0	2	1	2	1	0	2	2	1	1	0	0	1	1	0	0	1	1	1	1	1	1	2	0	2	1
AX-111510914	7A	729645625	9264.65	180	56	71	53	45	90	45	0.0172299	0.355632	1.0566	91.5	88.5	90	90	0.823063	1.0339	0.0338983	1.0339	1	1	0	2	1	2	1	0	2	2	1	1	0	0	1	1	0	0	1	1	1	1	1	1	2	0	2	1
AX-108769200	7A	736496356	9271.5	172	58	74	40	43	86	43	0.0284918	0.187736	1.45	95	77	86	86	0.169912	1.23377	0.233766	1.23377	1	1	0	2	1	-1	1	0	2	-1	1	-1	0	0	1	1	0	0	1	-1	1	1	1	1	2	0	2	1
AX-110634096	7B	3699874	9275.7	175	30	95	50	43.75	87.5	43.75	0.0534734	-0.0224188	0.6	77.5	97.5	87.5	87.5	0.13057	0.794872	-0.205128	0.794872	1	0	1	2	0	2	0	1	2	1	1	1	1	2	2	1	2	2	1	1	1	2	1	2	-1	1	1	1
AX-111190466	7B	14874652	9286.87	172	29	91	52	43	86	43	0.0345178	0.123692	0.557692	74.5	97.5	86	86	0.0794762	0.764103	-0.235897	0.764103	1	0	1	2	1	2	1	2	2	1	1	1	2	2	2	1	2	1	1	1	1	2	1	1	0	2	1	0
AX-111026655	7B	49037723	9321.04	181	43	87	51	45.25	90.5	45.25	0.61327	-0.836784	0.843137	86.5	94.5	90.5	90.5	0.552087	0.915344	-0.0846561	0.915344	1	0	1	2	1	2	1	2	2	1	1	1	2	2	2	1	1	2	1	1	1	2	1	1	0	1	1	0
AX-111507939	7B	55772582	9327.77	180	40	89	51	45	90	45	0.504931	-0.771898	0.784314	84.5	95.5	90	90	0.412278	0.884817	-0.115183	0.884817	1	0	1	2	1	2	1	2	2	1	1	1	2	2	2	1	1	2	1	1	1	2	1	1	0	1	1	0
AX-108795893	7B	71153685	9343.15	181	40	91	50	45.25	90.5	45.25	0.57393	-0.814653	0.8	85.5	95.5	90.5	90.5	0.457304	0.895288	-0.104712	0.895288	1	1	1	2	1	2	1	2	2	1	1	1	2	2	2	1	1	2	1	1	1	2	1	1	0	1	1	0
AX-111681392	7B	79385471	9351.39	174	33	91	50	43.5	87	43.5	0.158053	-0.384181	0.66	78.5	95.5	87	87	0.197479	0.82199	-0.17801	0.82199	1	1	1	2	1	2	1	2	2	1	1	1	2	2	1	1	1	2	1	1	1	2	1	1	-1	1	1	0
AX-109852889	7B	80092282	9352.09	177	42	83	52	44.25	88.5	44.25	0.403823	-0.69731	0.807692	83.5	93.5	88.5	88.5	0.452264	0.893048	-0.106952	0.893048	1	1	1	2	1	2	1	2	2	1	1	1	2	2	1	1	1	2	1	1	1	2	1	1	0	1	1	0
AX-110453383	7B	80634430	9352.63	175	33	92	50	43.75	87.5	43.75	0.152155	-0.371487	0.66	79	96	87.5	87.5	0.198765	0.822917	-0.177083	0.822917	1	1	1	2	1	2	1	2	2	1	1	1	2	2	1	1	1	2	1	1	1	2	1	1	1	1	1	0
AX-95194281	7B	83030077	9355.03	171	31	88	52	42.75	85.5	42.75	0.0705068	-0.114725	0.596154	75	96	85.5	85.5	0.108294	0.78125	-0.21875	0.78125	1	1	1	2	1	2	1	2	2	1	1	1	2	2	1	1	1	2	-1	1	1	2	1	1	1	1	1	0
AX-109435200	7B	83880584	9355.88	177	40	87	50	44.25	88.5	44.25	0.554108	-0.802921	0.8	83.5	93.5	88.5	88.5	0.452264	0.893048	-0.106952	0.893048	1	1	1	2	1	2	1	2	2	1	1	1	2	2	1	1	1	2	1	1	1	2	1	1	0	1	1	0
AX-108762687	7B	87137825	9359.14	180	39	91	50	45	90	45	0.504931	-0.771898	0.78	84.5	95.5	90	90	0.412278	0.884817	-0.115183	0.884817	1	1	1	2	1	2	1	2	2	1	1	1	2	2	1	1	1	2	1	1	1	2	1	1	0	1	1	0
AX-111134232	7B	109035230	9381.04	164	40	74	50	41	82	41	0.249015	-0.535925	0.8	77	87	82	82	0.43488	0.885057	-0.114943	0.885057	-1	1	1	2	1	2	-1	2	2	1	1	-1	2	-1	2	1	1	2	1	2	1	2	-1	1	0	1	1	0
AX-86165715	7B	109041902	9381.04	180	38	89	53	45	90	45	0.283339	-0.579031	0.716981	82.5	97.5	90	90	0.263552	0.846154	-0.153846	0.846154	1	1	1	2	1	2	1	2	2	1	1	1	2	2	2	1	1	2	1	1	1	2	1	1	0	1	1	0
AX-110374711	7B	111882074	9383.88	180	40	85	55	45	90	45	0.217017	-0.490015	0.727273	82.5	97.5	90	90	0.263552	0.846154	-0.153846	0.846154	1	1	1	2	1	2	1	2	2	1	1	1	2	2	2	1	1	2	1	1	1	2	1	1	0	1	1	0
AX-108772900	7B	112019148	9384.02	180	40	87	53	45	90	45	0.353848	-0.65321	0.754717	83.5	96.5	90	90	0.332564	0.865285	-0.134715	0.865285	1	1	1	2	1	2	1	2	2	1	1	1	2	2	2	1	1	2	1	1	1	2	1	1	0	1	1	0
AX-110421209	7B	113194012	9385.19	180	39	87	54	45	90	45	0.25924	-0.549359	0.722222	82.5	97.5	90	90	0.263552	0.846154	-0.153846	0.846154	1	1	1	2	1	2	1	2	2	1	1	1	2	2	2	1	1	2	1	1	1	2	1	1	0	1	1	0
AX-109862374	7B	113540956	9385.54	175	34	87	54	43.75	87.5	43.75	0.101411	-0.236056	0.62963	77.5	97.5	87.5	87.5	0.13057	0.794872	-0.205128	0.794872	1	1	1	2	1	2	1	2	2	1	1	1	2	2	2	1	1	2	1	1	1	2	1	1	0	1	1	0
AX-108808412	7B	115384259	9387.38	181	40	89	52	45.25	90.5	45.25	0.440237	-0.72613	0.769231	84.5	96.5	90.5	90.5	0.372418	0.875648	-0.124352	0.875648	1	1	1	2	1	2	1	2	2	1	1	1	2	2	2	1	1	2	1	1	1	2	1	1	0	1	1	0
AX-108826160	7B	121112897	9393.11	169	35	78	56	42.25	84.5	42.25	0.0446247	0.0379657	0.625	74	95	84.5	84.5	0.106227	0.778947	-0.221053	0.778947	1	-1	1	2	1	2	-1	2	2	1	1	1	2	-1	2	1	1	2	-1	1	1	-1	1	1	0	1	1	0
AX-108809713	7B	122536613	9394.54	178	40	85	53	44.5	89	44.5	0.323287	-0.623059	0.754717	82.5	95.5	89	89	0.329862	0.863874	-0.136126	0.863874	1	1	1	2	1	2	1	2	2	1	1	1	2	2	2	1	1	2	1	1	1	2	1	1	0	1	1	0
AX-109872568	7B	124078283	9396.08	181	40	88	53	45.25	90.5	45.25	0.366865	-0.66527	0.754717	84	97	90.5	90.5	0.333903	0.865979	-0.134021	0.865979	1	1	1	2	1	2	1	2	2	1	1	1	2	2	2	1	1	2	1	1	1	2	1	1	0	1	1	0
AX-111574714	7B	124544385	9396.54	180	40	88	52	45	90	45	0.429796	-0.718118	0.769231	84	96	90	90	0.371093	0.875	-0.125	0.875	1	1	1	2	1	2	1	2	2	1	1	1	-1	2	2	1	1	2	1	1	1	2	1	1	0	1	1	0
AX-111635368	7B	125866490	9397.87	181	41	87	53	45.25	90.5	45.25	0.394183	-0.689245	0.773585	84.5	96.5	90.5	90.5	0.372418	0.875648	-0.124352	0.875648	1	1	1	2	1	2	1	2	2	1	1	1	2	2	2	1	1	2	1	1	1	2	1	1	0	1	1	0
AX-109396993	7B	128442529	9400.44	178	38	88	52	44.5	89	44.5	0.328782	-0.628685	0.730769	82	96	89	89	0.29402	0.854167	-0.145833	0.854167	1	1	1	2	1	2	1	2	2	1	1	1	2	2	2	1	1	2	1	1	1	2	1	1	0	1	1	0
AX-111565156	7B	128770131	9400.77	178	38	88	52	44.5	89	44.5	0.328782	-0.628685	0.730769	82	96	89	89	0.29402	0.854167	-0.145833	0.854167	1	1	1	2	1	2	1	2	2	1	1	1	2	2	2	1	1	2	1	1	1	2	1	1	0	1	1	0
AX-108750441	7B	129285264	9401.29	180	39	88	53	45	90	45	0.321958	-0.621684	0.735849	83	97	90	90	0.296718	0.85567	-0.14433	0.85567	1	1	1	2	1	2	1	2	2	1	1	1	2	2	2	1	1	2	1	1	1	2	1	1	0	1	1	0
AX-109480491	7B	129923891	9401.92	179	40	87	52	44.75	89.5	44.75	0.417153	-0.708151	0.769231	83.5	95.5	89.5	89.5	0.36976	0.874346	-0.125654	0.874346	1	1	1	2	1	2	1	2	2	1	1	1	2	2	2	1	1	2	1	1	1	2	-1	1	0	1	1	0
AX-109908750	7B	135036998	9407.04	179	40	87	52	44.75	89.5	44.75	0.417153	-0.708151	0.769231	83.5	95.5	89.5	89.5	0.36976	0.874346	-0.125654	0.874346	1	1	1	2	1	2	1	2	2	1	1	1	2	2	2	1	1	2	1	1	1	-1	1	1	0	1	1	0
AX-111026973	7B	135576110	9407.58	176	38	86	52	44	88	44	0.313771	-0.613086	0.730769	81	95	88	88	0.291293	0.852632	-0.147368	0.852632	1	1	1	2	1	2	1	2	2	1	1	1	2	2	2	1	1	2	1	1	1	2	1	1	0	1	-1	0
AX-111690659	7B	136049502	9408.05	179	38	88	53	44.75	89.5	44.75	0.277448	-0.572017	0.716981	82	97	89.5	89.5	0.262223	0.845361	-0.154639	0.845361	1	1	1	2	1	2	1	2	2	1	1	1	2	2	2	1	1	2	1	1	1	2	1	1	-1	1	1	0
AX-111453332	7B	136614993	9408.61	180	40	87	53	45	90	45	0.353848	-0.65321	0.754717	83.5	96.5	90	90	0.332564	0.865285	-0.134715	0.865285	1	1	1	2	1	2	1	2	2	1	1	1	2	2	2	1	1	2	1	1	1	2	1	1	0	1	1	0
AX-109877164	7B	136889536	9408.89	175	39	84	52	43.75	87.5	43.75	0.330974	-0.630904	0.75	81	94	87.5	87.5	0.325751	0.861702	-0.138298	0.861702	1	1	1	2	1	2	1	2	2	1	1	1	2	2	2	1	1	2	1	1	1	2	1	1	0	1	1	0
AX-111521662	7B	137788944	9409.79	177	40	88	49	44.25	88.5	44.25	0.630998	-0.846297	0.816327	84	93	88.5	88.5	0.498735	0.903226	-0.0967742	0.903226	1	1	1	2	1	2	1	2	2	1	1	1	2	1	2	1	1	2	1	1	1	2	1	1	0	1	1	0
AX-111012930	7B	144703486	9416.7	168	25	89	54	42	84	42	0.0049738	0.770376	0.462963	69.5	98.5	84	84	0.0252603	0.705584	-0.294416	0.705584	1	1	1	2	1	2	1	2	2	1	-1	1	2	2	2	1	1	2	1	1	1	2	1	1	1	1	1	0
AX-111615106	7B	152780660	9424.78	178	37	88	53	44.5	89	44.5	0.234702	-0.516166	0.698113	81	97	89	89	0.23043	0.835052	-0.164948	0.835052	1	1	1	2	1	2	1	2	2	1	1	1	2	2	2	1	1	2	1	1	1	2	1	1	0	1	1	0
AX-109325310	7B	153327466	9425.33	179	39	88	52	44.75	89.5	44.75	0.379358	-0.676448	0.75	83	96	89.5	89.5	0.331217	0.864583	-0.135417	0.864583	1	1	1	2	1	2	1	2	2	1	1	1	2	2	2	1	1	2	1	1	1	2	1	1	0	1	1	0
AX-109909871	7B	155335873	9427.34	179	38	89	52	44.75	89.5	44.75	0.333616	-0.633557	0.730769	82.5	96.5	89.5	89.5	0.295372	0.854922	-0.145078	0.854922	1	1	1	2	1	2	1	2	2	1	1	1	2	2	2	1	1	2	1	1	1	2	1	1	-1	1	1	0
AX-95248046	7B	186815399	9458.82	179	41	88	50	44.75	89.5	44.75	0.620237	-0.840555	0.82	85	94	89.5	89.5	0.501144	0.904255	-0.0957447	0.904255	1	1	1	2	1	2	1	2	2	1	1	1	2	1	2	1	1	2	1	1	1	2	1	1	0	1	1	0
AX-111588859	7B	190066222	9462.07	180	39	92	49	45	90	45	0.548812	-0.799715	0.795918	85	95	90	90	0.456057	0.894737	-0.105263	0.894737	1	1	1	2	1	2	1	2	2	1	1	1	2	1	2	1	1	2	1	1	1	2	1	1	0	1	1	0
AX-109477613	7B	190967728	9462.97	178	39	89	50	44.5	89	44.5	0.506731	-0.773085	0.78	83.5	94.5	89	89	0.409664	0.883598	-0.116402	0.883598	1	1	1	2	1	2	1	2	2	1	1	-1	2	1	2	1	1	2	1	1	1	2	1	1	0	1	1	0
AX-108952314	7B	194785410	9466.79	181	39	91	51	45.25	90.5	45.25	0.450074	-0.733507	0.764706	84.5	96.5	90.5	90.5	0.372418	0.875648	-0.124352	0.875648	1	1	1	2	1	2	1	2	2	1	1	1	2	1	2	1	1	2	1	1	1	2	1	1	0	1	1	0
AX-108818470	7B	203137274	9475.14	181	39	90	52	45.25	90.5	45.25	0.392012	-0.687401	0.75	84	97	90.5	90.5	0.333903	0.865979	-0.134021	0.865979	1	1	1	2	1	2	1	2	2	1	1	1	2	1	2	1	1	2	1	1	1	2	1	1	0	1	1	0
AX-111141232	7B	205190157	9477.19	180	39	90	51	45	90	45	0.449329	-0.732953	0.764706	84	96	90	90	0.371093	0.875	-0.125	0.875	1	1	1	2	1	2	1	2	2	1	1	1	2	1	2	1	1	2	1	1	1	2	1	1	0	1	1	0
AX-94498693	7B	210334471	9482.33	179	38	90	51	44.75	89.5	44.75	0.387931	-0.683908	0.745098	83	96	89.5	89.5	0.331217	0.864583	-0.135417	0.864583	1	1	1	2	1	2	1	2	2	1	1	1	2	1	2	1	1	2	1	1	1	2	1	1	0	1	1	0
AX-110368981	7B	211110746	9483.11	180	38	90	52	45	90	45	0.33659	-0.63652	0.730769	83	97	90	90	0.296718	0.85567	-0.14433	0.85567	1	1	1	2	1	2	1	2	2	1	1	1	2	1	2	1	1	2	1	1	1	2	1	1	0	1	1	0
AX-111666202	7B	230243183	9502.24	178	37	89	52	44.5	89	44.5	0.282509	-0.578051	0.711538	81.5	96.5	89	89	0.260887	0.84456	-0.15544	0.84456	1	1	1	2	1	2	1	2	2	1	1	1	2	1	2	1	1	2	1	1	1	2	1	1	0	1	1	0
AX-109330015	7B	231013192	9503.01	179	38	90	51	44.75	89.5	44.75	0.387931	-0.683908	0.745098	83	96	89.5	89.5	0.331217	0.864583	-0.135417	0.864583	1	1	1	2	1	2	1	2	2	1	1	1	2	1	2	1	1	2	1	1	1	2	1	1	0	1	1	0
AX-111555575	7B	231429954	9503.43	181	39	90	52	45.25	90.5	45.25	0.392012	-0.687401	0.75	84	97	90.5	90.5	0.333903	0.865979	-0.134021	0.865979	1	1	1	2	1	2	1	2	2	1	1	1	2	1	2	1	1	2	1	1	1	2	1	1	0	1	1	0
AX-110023523	7B	232318637	9504.32	179	39	90	50	44.75	89.5	44.75	0.50724	-0.773421	0.78	84	95	89.5	89.5	0.410975	0.884211	-0.115789	0.884211	1	1	1	2	1	2	1	2	2	1	1	1	2	1	2	1	1	2	1	1	1	2	1	1	0	1	1	0
AX-108782126	7B	233029850	9505.03	177	39	88	50	44.25	88.5	44.25	0.503365	-0.77086	0.78	83	94	88.5	88.5	0.408344	0.882979	-0.117021	0.882979	1	1	1	2	1	2	1	2	2	1	1	1	2	1	2	1	1	2	1	1	1	2	1	1	0	1	1	0
AX-94670534	7B	234905885	9506.91	179	39	89	51	44.75	89.5	44.75	0.446078	-0.730529	0.764706	83.5	95.5	89.5	89.5	0.36976	0.874346	-0.125654	0.874346	1	1	1	2	1	2	1	2	2	1	1	1	2	1	2	1	1	2	1	1	1	2	1	1	0	1	1	0
AX-95241763	7B	237490093	9509.49	171	39	81	51	42.75	85.5	42.75	0.339953	-0.639839	0.764706	79.5	91.5	85.5	85.5	0.358795	0.868852	-0.131148	0.868852	-1	1	1	2	-1	2	1	2	2	-1	1	-1	2	1	2	1	1	2	1	1	1	2	1	1	0	1	1	0
AX-108766027	7B	237517496	9509.52	178	37	89	52	44.5	89	44.5	0.282509	-0.578051	0.711538	81.5	96.5	89	89	0.260887	0.84456	-0.15544	0.84456	1	1	1	2	1	2	1	2	2	1	1	1	2	1	2	1	1	2	1	1	1	2	1	1	0	1	1	0
AX-110985656	7B	237762780	9509.76	181	39	91	51	45.25	90.5	45.25	0.450074	-0.733507	0.764706	84.5	96.5	90.5	90.5	0.372418	0.875648	-0.124352	0.875648	1	1	1	2	1	2	1	2	2	1	1	1	2	1	2	1	1	2	1	1	1	2	1	1	0	1	1	0
AX-109930103	7B	242723609	9514.72	180	38	90	52	45	90	45	0.33659	-0.63652	0.730769	83	97	90	90	0.296718	0.85567	-0.14433	0.85567	1	1	1	2	1	2	1	2	2	1	1	1	2	1	2	1	1	2	1	1	1	2	1	1	0	1	1	0
AX-110957024	7B	272111901	9544.11	180	37	93	50	45	90	45	0.353848	-0.65321	0.74	83.5	96.5	90	90	0.332564	0.865285	-0.134715	0.865285	1	1	1	2	1	2	-1	2	2	1	1	1	2	1	2	1	1	2	1	1	1	2	1	1	0	1	1	0
AX-110380870	7B	278006801	9550.01	179	38	91	50	44.75	89.5	44.75	0.43622	-0.72307	0.76	83.5	95.5	89.5	89.5	0.36976	0.874346	-0.125654	0.874346	1	1	1	2	1	2	1	2	2	1	1	1	2	1	2	1	1	2	1	1	1	2	1	1	0	1	1	0
AX-111701721	7B	280326894	9552.33	179	38	91	50	44.75	89.5	44.75	0.43622	-0.72307	0.76	83.5	95.5	89.5	89.5	0.36976	0.874346	-0.125654	0.874346	1	1	1	2	1	2	1	2	2	1	1	1	2	1	2	1	1	2	1	1	1	2	1	1	0	1	1	0
AX-109577756	7B	320052119	9592.05	176	38	89	49	44	88	44	0.49715	-0.766714	0.77551	82.5	93.5	88	88	0.407016	0.882353	-0.117647	0.882353	1	1	1	2	1	2	1	2	2	1	1	-1	2	1	2	1	1	2	1	1	1	2	1	1	0	1	1	0
AX-110389280	7B	321327804	9593.33	178	38	92	48	44.5	89	44.5	0.515344	-0.778711	0.791667	84	94	89	89	0.453537	0.893617	-0.106383	0.893617	1	1	1	-1	1	2	1	2	-1	1	1	1	2	1	2	1	1	2	1	1	1	2	1	1	0	1	1	0
AX-109396027	7B	322968652	9594.97	178	38	90	50	44.5	89	44.5	0.440333	-0.726202	0.76	83	95	89	89	0.368419	0.873684	-0.126316	0.873684	1	1	1	2	1	2	1	2	2	1	1	1	2	1	2	1	1	2	1	1	1	2	1	1	0	1	1	0
AX-108815362	7B	337162114	9609.16	179	42	86	51	44.75	89.5	44.75	0.554668	-0.803258	0.823529	85	94	89.5	89.5	0.501144	0.904255	-0.0957447	0.904255	1	1	1	2	1	2	1	2	2	1	1	1	2	2	2	1	1	2	1	1	1	2	1	1	0	1	1	0
AX-109351881	7B	341739403	9613.74	181	38	92	51	45.25	90.5	45.25	0.383443	-0.680024	0.745098	84	97	90.5	90.5	0.333903	0.865979	-0.134021	0.865979	1	1	1	2	1	2	1	2	2	1	1	1	2	1	2	1	1	2	1	1	1	2	1	1	0	1	1	0
AX-110920095	7B	341826996	9613.83	179	38	91	50	44.75	89.5	44.75	0.43622	-0.72307	0.76	83.5	95.5	89.5	89.5	0.36976	0.874346	-0.125654	0.874346	1	1	1	2	1	2	1	2	2	1	1	1	2	1	2	1	1	2	1	1	1	2	1	1	0	1	1	0
AX-109324588	7B	344080122	9616.08	179	38	92	49	44.75	89.5	44.75	0.47435	-0.751042	0.77551	84	95	89.5	89.5	0.410975	0.884211	-0.115789	0.884211	1	1	1	2	1	2	1	2	2	1	1	1	2	1	2	1	1	2	1	1	1	2	1	1	0	1	1	0
AX-109862866	7B	347530723	9619.53	164	37	84	43	41	82	41	0.764684	-0.910442	0.860465	79	85	82	82	0.639412	0.929412	-0.0705882	0.929412	1	1	1	2	1	2	1	-1	2	1	1	1	-1	1	2	1	1	2	1	1	1	2	1	-1	0	1	1	0
AX-110573191	7B	350925362	9622.93	178	38	93	47	44.5	89	44.5	0.530025	-0.788088	0.808511	84.5	93.5	89	89	0.499944	0.903743	-0.0962567	0.903743	1	1	1	2	1	-1	1	2	1	1	1	1	-1	1	2	1	2	2	1	1	1	2	1	1	0	1	1	0
AX-109363340	7B	355403232	9627.4	181	38	93	50	45.25	90.5	45.25	0.421203	-0.711376	0.76	84.5	96.5	90.5	90.5	0.372418	0.875648	-0.124352	0.875648	1	1	1	2	1	2	1	2	2	1	1	1	2	1	2	1	1	2	1	1	1	2	1	1	0	1	1	0
AX-110611183	7B	355426093	9627.43	174	37	90	47	43.5	87	43.5	0.50755	-0.773624	0.787234	82	92	87	87	0.448392	0.891304	-0.108696	0.891304	1	1	1	-1	1	2	1	-1	2	1	1	1	2	1	2	1	1	2	1	1	1	2	1	1	0	1	1	0
AX-111671754	7B	364339203	9636.34	179	39	89	51	44.75	89.5	44.75	0.446078	-0.730529	0.764706	83.5	95.5	89.5	89.5	0.36976	0.874346	-0.125654	0.874346	1	1	1	2	1	2	1	2	2	1	1	1	2	1	2	1	1	2	1	1	1	2	1	1	0	1	1	0
AX-110130928	7B	376757699	9648.76	176	37	86	53	44	88	44	0.22313	-0.499288	0.698113	80	96	88	88	0.2278	0.833333	-0.166667	0.833333	1	1	1	2	1	2	1	2	2	1	1	1	2	1	2	1	1	2	1	1	1	2	1	1	0	1	1	0
AX-109388787	7B	384029864	9656.03	172	39	84	49	43	86	43	0.533708	-0.7904	0.795918	81	91	86	86	0.445766	0.89011	-0.10989	0.89011	1	1	1	1	1	2	1	2	2	1	1	-1	2	1	2	1	1	2	1	1	1	2	1	1	0	1	1	0
AX-86167574	7B	384373544	9656.37	180	39	89	52	45	90	45	0.386741	-0.682882	0.75	83.5	96.5	90	90	0.332564	0.865285	-0.134715	0.865285	1	1	1	2	1	2	1	2	2	1	1	1	2	1	2	1	1	2	1	1	1	2	1	1	0	1	1	0
AX-111525369	7B	385919888	9657.92	180	38	91	51	45	90	45	0.386741	-0.682882	0.745098	83.5	96.5	90	90	0.332564	0.865285	-0.134715	0.865285	1	1	1	2	1	2	1	2	2	1	1	1	2	1	2	1	1	2	1	1	1	2	1	1	0	1	1	0
AX-110451664	7B	387438838	9659.44	179	38	91	50	44.75	89.5	44.75	0.43622	-0.72307	0.76	83.5	95.5	89.5	89.5	0.36976	0.874346	-0.125654	0.874346	1	1	1	2	1	2	1	2	2	1	1	-1	2	1	2	1	1	2	1	1	1	2	1	1	0	1	1	0
AX-109450144	7B	394018200	9666.02	179	38	90	51	44.75	89.5	44.75	0.387931	-0.683908	0.745098	83	96	89.5	89.5	0.331217	0.864583	-0.135417	0.864583	1	1	1	2	1	2	1	2	2	1	1	1	2	1	2	1	1	2	1	1	1	2	1	1	0	1	1	0
AX-108776488	7B	439786873	9711.79	180	40	90	50	45	90	45	0.573753	-0.814551	0.8	85	95	90	90	0.456057	0.894737	-0.105263	0.894737	1	1	1	2	1	2	1	2	2	1	1	1	2	1	2	1	1	2	1	1	1	2	1	1	0	1	1	0
AX-109890394	7B	446976626	9718.98	180	39	88	53	45	90	45	0.321958	-0.621684	0.735849	83	97	90	90	0.296718	0.85567	-0.14433	0.85567	1	1	1	2	1	2	1	2	2	1	1	1	2	1	2	1	1	2	1	1	1	2	1	1	0	1	1	0
AX-111643610	7B	449938218	9721.94	170	29	89	52	42.5	85	42.5	0.0368832	0.101567	0.557692	73.5	96.5	85	85	0.0777287	0.761658	-0.238342	0.761658	1	1	1	2	1	2	1	2	2	1	1	1	2	1	2	1	1	2	1	1	1	2	1	1	-1	1	1	0
AX-110602843	7B	451488111	9723.49	180	41	87	52	45	90	45	0.461985	-0.742226	0.788462	84.5	95.5	90	90	0.412278	0.884817	-0.115183	0.884817	1	1	1	2	1	2	1	2	2	1	1	1	2	1	2	1	1	2	1	1	1	2	1	1	0	1	1	0
AX-94527140	7B	452747475	9724.75	177	41	87	49	44.25	88.5	44.25	0.679087	-0.870814	0.836735	84.5	92.5	88.5	88.5	0.547629	0.913514	-0.0864865	0.913514	1	1	1	2	1	2	1	2	2	1	1	1	2	1	2	1	1	2	1	1	1	2	1	1	0	1	1	0
AX-109927712	7B	452817308	9724.82	158	36	73	49	39.5	79	39.5	0.217552	-0.490837	0.734694	72.5	85.5	79	79	0.301031	0.847953	-0.152047	0.847953	1	1	1	2	1	2	1	2	2	-1	-1	1	2	1	2	1	1	2	1	1	1	2	-1	1	0	1	1	0
AX-111219440	7B	453145778	9725.15	177	39	89	49	44.25	88.5	44.25	0.566773	-0.810465	0.795918	83.5	93.5	88.5	88.5	0.452264	0.893048	-0.106952	0.893048	1	1	1	2	1	2	1	2	2	1	1	-1	2	1	2	1	1	2	1	1	1	2	1	1	0	1	1	0
AX-109954437	7B	463865971	9735.87	180	40	89	51	45	90	45	0.504931	-0.771898	0.784314	84.5	95.5	90	90	0.412278	0.884817	-0.115183	0.884817	1	1	1	2	1	2	1	2	2	1	1	1	2	1	2	1	1	2	1	1	1	2	1	1	0	1	1	0
AX-94431141	7B	474409091	9746.41	172	39	87	46	43	86	43	0.743407	-0.901022	0.847826	82.5	89.5	86	86	0.593518	0.921788	-0.0782123	0.921788	1	1	1	2	-1	2	1	2	2	1	1	1	2	1	2	1	1	2	1	1	1	2	1	1	0	1	1	0
AX-110498108	7B	478054282	9750.05	170	37	86	47	42.5	85	42.5	0.548812	-0.799715	0.787234	80	90	85	85	0.443102	0.888889	-0.111111	0.888889	1	1	1	2	1	2	1	2	2	1	1	1	2	1	2	1	1	2	1	1	1	2	1	1	0	1	1	0
AX-111780551	7B	478187518	9750.19	180	38	91	51	45	90	45	0.386741	-0.682882	0.745098	83.5	96.5	90	90	0.332564	0.865285	-0.134715	0.865285	1	1	1	2	1	2	1	2	2	1	1	1	2	1	2	1	1	2	1	1	1	2	1	1	0	1	1	0
AX-108755073	7B	480203425	9752.2	179	39	89	51	44.75	89.5	44.75	0.446078	-0.730529	0.764706	83.5	95.5	89.5	89.5	0.36976	0.874346	-0.125654	0.874346	1	1	1	2	1	2	1	2	2	1	1	1	2	1	2	1	1	2	1	1	1	2	1	1	0	1	1	0
AX-111085159	7B	481050974	9753.05	181	40	91	50	45.25	90.5	45.25	0.57393	-0.814653	0.8	85.5	95.5	90.5	90.5	0.457304	0.895288	-0.104712	0.895288	1	1	1	2	1	2	1	2	2	1	1	1	2	1	2	1	1	2	1	1	1	2	1	1	0	1	1	0
AX-109052982	7B	491975243	9763.98	177	37	89	51	44.25	88.5	44.25	0.329503	-0.629416	0.72549	81.5	95.5	88.5	88.5	0.29266	0.853403	-0.146597	0.853403	1	1	1	2	1	2	1	2	2	1	1	1	2	1	2	1	1	2	1	1	1	2	1	1	0	1	1	0
AX-110483168	7B	498655099	9770.66	178	38	92	48	44.5	89	44.5	0.515344	-0.778711	0.791667	84	94	89	89	0.453537	0.893617	-0.106383	0.893617	1	1	1	2	1	2	1	2	2	1	1	1	2	1	2	1	1	2	1	1	1	2	1	1	0	1	1	0
AX-109932159	7B	502612173	9774.61	178	40	90	48	44.5	89	44.5	0.690191	-0.876228	0.833333	85	93	89	89	0.548756	0.913978	-0.0860215	0.913978	1	1	1	2	1	2	1	2	2	1	1	1	2	1	2	1	1	2	1	1	1	2	1	-1	0	1	1	0
AX-110558393	7B	503154163	9775.15	179	40	88	51	44.75	89.5	44.75	0.496031	-0.765961	0.784314	84	95	89.5	89.5	0.410975	0.884211	-0.115789	0.884211	1	1	1	2	1	2	1	2	2	1	1	1	2	1	2	1	1	2	1	1	1	2	1	1	0	1	1	0
AX-111134462	7B	512581824	9784.58	176	40	87	49	44	88	44	0.624009	-0.842579	0.816327	83.5	92.5	88	88	0.497518	0.902703	-0.0972973	0.902703	1	1	1	2	1	2	1	2	2	1	1	1	2	1	2	1	1	2	1	1	1	2	1	1	0	1	1	0
AX-111050739	7B	513245811	9785.25	178	39	91	48	44.5	89	44.5	0.606531	-0.833096	0.8125	84.5	93.5	89	89	0.499944	0.903743	-0.0962567	0.903743	1	1	1	2	1	2	1	2	2	1	1	1	2	1	2	1	1	2	1	1	1	2	1	1	0	1	1	0
AX-108733468	7B	517401359	9789.4	178	39	88	51	44.5	89	44.5	0.440333	-0.726202	0.764706	83	95	89	89	0.368419	0.873684	-0.126316	0.873684	1	1	1	2	1	2	1	2	2	1	1	1	2	1	2	1	1	2	1	1	1	2	1	1	0	1	1	0
AX-111779220	7B	518562852	9790.56	178	41	87	50	44.5	89	44.5	0.606531	-0.833096	0.82	84.5	93.5	89	89	0.499944	0.903743	-0.0962567	0.903743	1	1	1	2	1	2	1	2	2	1	1	1	2	1	2	1	1	2	1	1	1	2	1	1	0	1	1	0
AX-110608003	7B	519192491	9791.19	180	41	87	52	45	90	45	0.461985	-0.742226	0.788462	84.5	95.5	90	90	0.412278	0.884817	-0.115183	0.884817	1	1	1	2	1	2	1	2	2	1	1	1	2	1	2	1	1	2	1	1	1	2	1	1	0	1	1	0
AX-109294610	7B	519786031	9791.79	176	39	86	51	44	88	44	0.421626	-0.711711	0.764706	82	94	88	88	0.365712	0.87234	-0.12766	0.87234	1	1	1	2	1	2	1	-1	2	1	1	1	2	1	2	1	1	2	1	1	1	2	1	1	0	1	1	0
AX-111126981	7B	520525930	9792.53	179	41	86	52	44.75	89.5	44.75	0.443592	-0.728664	0.788462	84	95	89.5	89.5	0.410975	0.884211	-0.115789	0.884211	1	1	1	2	1	2	1	2	2	1	1	1	2	1	2	1	1	2	1	1	1	2	1	1	0	1	1	0
AX-110939373	7B	525884266	9797.88	181	40	89	52	45.25	90.5	45.25	0.440237	-0.72613	0.769231	84.5	96.5	90.5	90.5	0.372418	0.875648	-0.124352	0.875648	1	1	1	2	1	2	1	2	2	1	1	1	2	1	2	1	1	2	1	1	1	2	1	1	0	1	1	0
AX-110585364	7B	529671933	9801.67	174	40	81	53	43.5	87	43.5	0.250309	-0.537656	0.754717	80.5	93.5	87	87	0.324365	0.860963	-0.139037	0.860963	1	1	1	2	1	2	1	2	2	1	1	1	2	0	2	1	1	2	1	1	1	2	1	1	0	1	1	0
AX-111537305	7B	533615334	9805.62	181	43	87	51	45.25	90.5	45.25	0.61327	-0.836784	0.843137	86.5	94.5	90.5	90.5	0.552087	0.915344	-0.0846561	0.915344	1	1	1	2	1	2	1	2	2	1	1	1	2	0	2	1	1	2	1	1	1	2	1	1	0	1	1	0
AX-110950600	7B	534699179	9806.7	176	41	84	51	44	88	44	0.472367	-0.749644	0.803922	83	93	88	88	0.450982	0.892473	-0.107527	0.892473	1	1	1	2	1	2	1	2	2	1	1	1	2	0	2	1	1	2	1	1	1	2	1	1	0	1	1	0
AX-110080558	7B	535258496	9807.26	181	44	86	51	45.25	90.5	45.25	0.609891	-0.83494	0.862745	87	94	90.5	90.5	0.60285	0.925532	-0.0744681	0.925532	1	1	1	2	1	2	1	2	2	1	1	1	2	0	2	1	1	2	1	1	1	2	1	1	0	1	1	0
AX-111069856	7B	549350406	9821.35	180	46	82	52	45	90	45	0.402077	-0.695864	0.884615	87	93	90	90	0.654721	0.935484	-0.0645161	0.935484	1	1	1	2	1	2	1	2	2	1	1	1	2	0	2	1	1	2	1	1	1	2	1	1	0	1	1	0
AX-109586232	7B	550391006	9822.39	173	41	79	53	43.25	86.5	43.25	0.227033	-0.505076	0.773585	80.5	92.5	86.5	86.5	0.361588	0.87027	-0.12973	0.87027	1	1	1	2	1	2	1	2	2	1	1	1	2	-1	2	1	1	2	1	1	1	2	1	1	0	1	1	0
AX-110098439	7B	550664262	9822.66	179	43	85	51	44.75	89.5	44.75	0.557775	-0.805123	0.843137	85.5	93.5	89.5	89.5	0.549875	0.914439	-0.0855615	0.914439	1	1	1	2	1	2	1	2	2	1	1	1	2	0	2	1	1	2	1	1	1	2	1	1	0	1	1	0
AX-111571387	7B	552546165	9824.55	180	42	86	52	45	90	45	0.480305	-0.755207	0.807692	85	95	90	90	0.456057	0.894737	-0.105263	0.894737	1	1	1	2	1	2	1	2	2	1	1	1	2	0	2	1	1	2	1	1	1	2	1	1	0	1	1	0
AX-109933841	7B	553055012	9825.06	179	44	87	48	44.75	89.5	44.75	0.852811	-0.946852	0.916667	87.5	91.5	89.5	89.5	0.76496	0.956284	-0.0437158	0.956284	1	1	1	2	1	2	1	-1	2	1	1	1	2	0	2	1	1	2	1	1	1	2	1	1	0	1	1	0
AX-110448553	7B	553431449	9825.43	181	44	86	51	45.25	90.5	45.25	0.609891	-0.83494	0.862745	87	94	90.5	90.5	0.60285	0.925532	-0.0744681	0.925532	1	1	1	2	1	2	1	2	2	1	1	1	2	0	2	1	1	2	1	1	1	2	1	1	0	1	1	0
AX-111121579	7B	554046058	9826.05	179	43	86	50	44.75	89.5	44.75	0.663243	-0.862934	0.86	86	93	89.5	89.5	0.600832	0.924731	-0.0752688	0.924731	1	1	1	2	1	2	1	2	2	1	1	1	2	0	2	1	1	2	1	1	1	2	1	1	0	1	1	0
AX-109885156	7B	555577131	9827.58	176	40	85	51	44	88	44	0.453948	-0.736367	0.784314	82.5	93.5	88	88	0.407016	0.882353	-0.117647	0.882353	1	1	1	2	1	2	1	2	2	1	1	1	2	0	2	1	1	2	1	1	1	2	1	1	0	1	1	0
AX-110405460	7B	557048165	9829.05	179	44	82	53	44.75	89.5	44.75	0.339254	-0.639151	0.830189	85	94	89.5	89.5	0.501144	0.904255	-0.0957447	0.904255	1	1	1	2	1	2	1	2	2	1	1	1	2	0	2	1	1	2	1	1	1	2	1	1	0	1	1	0
AX-109934582	7B	558212909	9830.21	179	43	86	50	44.75	89.5	44.75	0.663243	-0.862934	0.86	86	93	89.5	89.5	0.600832	0.924731	-0.0752688	0.924731	1	1	1	2	1	2	1	2	2	1	1	1	2	0	2	1	1	2	1	1	1	2	1	1	0	1	1	0
AX-111577754	7B	558646182	9830.65	177	38	88	51	44.25	88.5	44.25	0.383803	-0.680336	0.745098	82	95	88.5	88.5	0.3285	0.863158	-0.136842	0.863158	1	1	1	2	1	2	1	2	2	1	1	1	2	0	2	1	1	2	1	1	1	2	1	1	0	1	1	0
AX-108745285	7B	559151132	9831.15	174	40	84	50	43.5	87	43.5	0.50755	-0.773624	0.8	82	92	87	87	0.448392	0.891304	-0.108696	0.891304	1	1	1	2	1	2	1	2	2	1	1	1	2	0	2	1	1	2	1	1	1	2	1	1	0	1	1	0
AX-111286654	7B	559687793	9831.69	169	30	88	51	42.25	84.5	42.25	0.0636448	-0.0805461	0.588235	74	95	84.5	84.5	0.106227	0.778947	-0.221053	0.778947	1	1	1	2	1	2	1	2	2	1	1	1	2	1	2	1	1	2	1	1	1	2	1	1	-1	1	1	0
AX-109854550	7B	560530528	9832.53	178	44	85	49	44.5	89	44.5	0.725986	-0.893106	0.897959	86.5	91.5	89	89	0.707835	0.945355	-0.0546448	0.945355	1	1	1	2	1	2	1	-1	2	1	1	1	2	0	2	1	1	2	1	1	1	2	1	1	0	1	1	0
AX-111531611	7B	561277280	9833.28	181	44	86	51	45.25	90.5	45.25	0.609891	-0.83494	0.862745	87	94	90.5	90.5	0.60285	0.925532	-0.0744681	0.925532	1	1	1	2	1	2	1	2	2	1	1	1	2	0	2	1	1	2	1	1	1	2	1	1	0	1	1	0
AX-110507674	7B	562362432	9834.36	181	44	86	51	45.25	90.5	45.25	0.609891	-0.83494	0.862745	87	94	90.5	90.5	0.60285	0.925532	-0.0744681	0.925532	1	1	1	2	1	2	1	2	2	1	1	1	2	0	2	1	1	2	1	1	1	2	1	1	0	1	1	0
AX-110743743	7B	562659792	9834.66	169	40	80	49	42.25	84.5	42.25	0.487271	-0.760014	0.816327	80	89	84.5	84.5	0.488744	0.898876	-0.101124	0.898876	1	1	1	2	1	2	1	2	2	1	-1	1	2	0	2	1	1	2	1	1	1	2	1	1	0	1	-1	0
AX-109036990	7B	567024913	9839.02	160	37	79	44	40	80	40	0.727057	-0.893599	0.840909	76.5	83.5	80	80	0.579991	0.916168	-0.0838323	0.916168	1	1	1	2	1	2	1	2	2	1	1	1	2	0	2	1	1	2	1	1	1	2	1	1	0	1	-1	0
AX-109490541	7B	567539102	9839.54	179	44	84	51	44.75	89.5	44.75	0.542411	-0.795799	0.862745	86	93	89.5	89.5	0.600832	0.924731	-0.0752688	0.924731	1	1	1	2	1	2	1	2	2	1	1	1	2	0	2	1	1	2	1	1	1	2	1	1	0	1	1	0
AX-109051975	7B	569944210	9841.94	175	38	87	50	43.75	87.5	43.75	0.437922	-0.72437	0.76	81.5	93.5	87.5	87.5	0.364346	0.871658	-0.128342	0.871658	1	1	1	2	1	2	1	2	2	1	1	1	2	-1	2	1	1	2	1	1	1	2	1	1	0	1	1	0
AX-109073710	7B	571011455	9843.01	177	43	86	48	44.25	88.5	44.25	0.809074	-0.929278	0.895833	86	91	88.5	88.5	0.707048	0.945055	-0.0549451	0.945055	1	1	1	2	1	2	1	2	2	1	1	1	-1	0	2	1	1	2	1	1	1	2	1	1	0	1	1	0
AX-110373727	7B	571850020	9843.85	180	43	86	51	45	90	45	0.586646	-0.821969	0.843137	86	94	90	90	0.550985	0.914894	-0.0851064	0.914894	1	1	1	2	1	2	1	2	2	1	1	1	2	0	2	1	1	2	1	1	1	2	1	1	0	1	1	0
AX-111036549	7B	572298519	9844.3	179	38	91	50	44.75	89.5	44.75	0.43622	-0.72307	0.76	83.5	95.5	89.5	89.5	0.36976	0.874346	-0.125654	0.874346	1	1	1	2	1	2	1	2	2	1	1	1	2	0	2	1	1	2	1	1	1	2	1	1	0	1	1	0
AX-108797853	7B	573256302	9845.26	178	41	84	53	44.5	89	44.5	0.336254	-0.636187	0.773585	83	95	89	89	0.368419	0.873684	-0.126316	0.873684	1	1	1	2	1	2	1	2	2	1	1	1	2	0	2	1	1	2	1	1	1	2	1	1	0	1	1	0
AX-109826320	7B	577109756	9849.11	176	39	84	53	44	88	44	0.273773	-0.567567	0.735849	81	95	88	88	0.291293	0.852632	-0.147368	0.852632	1	1	1	2	1	2	1	2	2	1	1	1	2	0	2	1	1	2	1	1	1	2	1	1	0	1	1	0
AX-108840818	7B	577113920	9849.11	179	41	86	52	44.75	89.5	44.75	0.443592	-0.728664	0.788462	84	95	89.5	89.5	0.410975	0.884211	-0.115789	0.884211	1	1	1	2	1	2	1	2	2	1	1	1	2	0	2	1	1	2	1	1	1	2	1	1	0	1	1	0
AX-111473499	7B	580674169	9852.67	174	39	83	52	43.5	87	43.5	0.315003	-0.614394	0.75	80.5	93.5	87	87	0.324365	0.860963	-0.139037	0.860963	1	1	1	2	1	2	1	2	2	1	1	1	2	-1	2	1	1	2	1	1	1	2	1	1	0	1	1	0
AX-111797401	7B	580986785	9852.99	175	43	84	48	43.75	87.5	43.75	0.753627	-0.90558	0.895833	85	90	87.5	87.5	0.705457	0.944444	-0.0555556	0.944444	1	1	1	2	1	2	1	2	-1	1	1	1	2	0	2	1	1	2	1	1	1	2	1	1	0	1	1	0
AX-111601980	7B	582276177	9854.28	178	42	84	52	44.5	89	44.5	0.430548	-0.718701	0.807692	84	94	89	89	0.453537	0.893617	-0.106383	0.893617	1	1	1	2	1	2	1	2	2	1	1	1	2	-1	2	1	1	2	1	1	1	2	1	1	0	1	1	0
AX-109347804	7B	584191056	9856.19	167	41	84	42	41.75	83.5	41.75	0.991058	-0.997002	0.97619	83	84	83.5	83.5	0.938319	0.988095	-0.0119048	0.988095	1	1	1	2	1	2	1	-1	2	1	1	1	-1	0	2	1	1	2	1	1	1	2	1	1	0	1	1	0
AX-108813958	7B	586177191	9858.18	179	43	82	54	44.75	89.5	44.75	0.271316	-0.564557	0.796296	84	95	89.5	89.5	0.410975	0.884211	-0.115789	0.884211	1	1	1	2	1	2	1	2	2	1	1	1	2	0	2	1	1	2	1	1	1	2	1	1	0	1	1	0
AX-110972260	7B	593070004	9865.07	180	45	85	50	45	90	45	0.659241	-0.860913	0.9	87.5	92.5	90	90	0.709388	0.945946	-0.0540541	0.945946	1	1	1	1	1	2	1	2	2	1	1	1	2	0	2	1	1	2	1	1	1	2	1	1	0	1	1	0
AX-110140731	7B	593566048	9865.57	181	45	84	52	45.25	90.5	45.25	0.478275	-0.753793	0.865385	87	94	90.5	90.5	0.60285	0.925532	-0.0744681	0.925532	1	1	1	1	1	2	1	2	2	1	1	1	2	0	2	1	1	2	1	1	1	2	1	1	0	1	1	0
AX-110904768	7B	607163172	9879.16	174	44	81	49	43.5	87	43.5	0.572655	-0.813912	0.897959	84.5	89.5	87	87	0.704651	0.944134	-0.0558659	0.944134	1	1	1	1	1	2	1	2	2	1	1	1	2	0	2	1	1	2	1	1	1	2	1	1	0	1	1	0
AX-109610572	7B	610400865	9882.4	167	46	80	41	41.75	83.5	41.75	0.743485	-0.901057	1.12195	86	81	83.5	83.5	0.698822	1.06173	0.0617284	1.06173	1	1	1	1	1	-1	1	2	-1	1	1	1	1	0	2	1	1	2	1	1	1	2	1	1	0	1	1	0
AX-108774819	7B	611805938	9883.81	178	42	85	51	44.5	89	44.5	0.530025	-0.788088	0.823529	84.5	93.5	89	89	0.499944	0.903743	-0.0962567	0.903743	1	1	1	1	1	2	1	2	2	1	1	1	2	-1	2	1	1	2	1	1	1	2	1	1	0	1	1	0
AX-110490694	7B	612331547	9884.33	177	43	82	52	44.25	88.5	44.25	0.392575	-0.68788	0.826923	84	93	88.5	88.5	0.498735	0.903226	-0.0967742	0.903226	1	1	1	1	1	2	1	2	2	1	1	1	2	0	2	1	1	2	1	1	1	2	1	1	0	1	1	0
AX-110560654	7B	629481235	9901.48	178	44	84	50	44.5	89	44.5	0.61684	-0.838722	0.88	86	92	89	89	0.652913	0.934783	-0.0652174	0.934783	1	1	1	1	1	2	1	2	2	1	1	1	-1	0	2	1	1	2	1	1	1	2	1	1	0	1	1	0
AX-109297899	7B	633674931	9905.67	173	42	82	49	43.25	86.5	43.25	0.596103	-0.827307	0.857143	83	90	86.5	86.5	0.594587	0.922222	-0.0777778	0.922222	1	1	1	1	1	2	1	-1	2	1	1	1	2	0	2	1	1	2	1	1	1	2	1	1	0	1	1	0
AX-111516639	7B	634756792	9906.76	178	40	86	52	44.5	89	44.5	0.402479	-0.696197	0.769231	83	95	89	89	0.368419	0.873684	-0.126316	0.873684	1	1	1	1	1	2	1	2	2	1	1	1	2	0	2	1	1	2	1	1	1	2	1	1	0	1	1	0
AX-109389033	7B	641449375	9913.45	178	44	82	52	44.5	89	44.5	0.402479	-0.696197	0.846154	85	93	89	89	0.548756	0.913978	-0.0860215	0.913978	1	1	2	1	1	2	1	2	2	1	1	1	2	0	2	1	1	2	1	1	1	2	1	1	0	1	1	0
AX-89550533	7B	642258314	9914.26	181	46	85	50	45.25	90.5	45.25	0.655307	-0.858915	0.92	88.5	92.5	90.5	90.5	0.766224	0.956757	-0.0432432	0.956757	1	1	2	1	1	2	1	2	2	1	1	1	2	0	2	1	1	2	1	1	1	2	1	1	0	1	1	0
AX-108861535	7B	643114040	9915.11	175	44	83	48	43.75	87.5	43.75	0.724077	-0.892228	0.916667	85.5	89.5	87.5	87.5	0.762369	0.955307	-0.0446927	0.955307	1	1	2	1	1	2	1	2	2	1	1	1	2	0	2	1	1	2	1	1	1	2	1	1	0	1	1	0
AX-110412930	7B	643476079	9915.48	179	43	85	51	44.75	89.5	44.75	0.557775	-0.805123	0.843137	85.5	93.5	89.5	89.5	0.549875	0.914439	-0.0855615	0.914439	1	1	2	1	1	2	1	2	2	1	1	1	2	0	2	1	1	2	1	1	1	2	1	1	0	1	1	0
AX-109844760	7B	644499830	9916.5	179	43	85	51	44.75	89.5	44.75	0.557775	-0.805123	0.843137	85.5	93.5	89.5	89.5	0.549875	0.914439	-0.0855615	0.914439	1	1	2	1	1	2	1	2	2	1	1	1	2	0	2	1	1	2	1	1	1	2	1	1	0	1	1	0
AX-108870214	7B	644505307	9916.51	178	44	84	50	44.5	89	44.5	0.61684	-0.838722	0.88	86	92	89	89	0.652913	0.934783	-0.0652174	0.934783	1	1	2	1	1	2	1	2	2	1	1	1	2	0	2	1	1	2	1	1	1	2	1	1	0	1	1	0
AX-111463389	7B	645426085	9917.43	180	43	85	52	45	90	45	0.482981	-0.757062	0.826923	85.5	94.5	90	90	0.502335	0.904762	-0.0952381	0.904762	1	1	2	1	1	2	1	2	2	1	1	1	2	0	2	1	1	2	1	1	1	2	1	1	0	1	1	0
AX-108854166	7B	648162197	9920.16	180	45	85	50	45	90	45	0.659241	-0.860913	0.9	87.5	92.5	90	90	0.709388	0.945946	-0.0540541	0.945946	1	1	2	1	1	2	1	2	2	1	1	1	2	0	2	1	1	2	1	1	1	2	1	1	0	1	1	0
AX-110563962	7B	650126448	9922.13	180	45	85	50	45	90	45	0.659241	-0.860913	0.9	87.5	92.5	90	90	0.709388	0.945946	-0.0540541	0.945946	1	1	2	1	1	2	1	2	2	1	1	1	2	0	2	1	1	2	1	1	1	2	1	1	0	1	1	0
AX-89434461	7B	653889472	9925.89	170	17	104	49	42.5	85	42.5	3.4637e-05	2.42841	0.346939	69	101	85	85	0.0141164	0.683168	-0.316832	0.683168	1	1	2	2	1	2	1	2	2	1	1	1	2	1	2	1	1	2	1	1	1	2	1	1	0	1	1	0
AX-110485151	7B	654947377	9926.95	180	44	86	50	45	90	45	0.685383	-0.873895	0.88	87	93	90	90	0.654721	0.935484	-0.0645161	0.935484	1	1	2	1	1	2	0	2	2	1	1	1	2	0	2	1	2	2	1	1	1	2	1	1	0	1	1	0
AX-110410095	7B	655582688	9927.58	165	43	79	43	41.25	82.5	41.25	0.862013	-0.950435	1	82.5	82.5	82.5	82.5	1	1	0	1	1	1	2	-1	-1	2	1	2	2	1	1	1	2	0	-1	1	2	2	1	-1	1	2	-1	1	0	1	1	0
AX-111538295	7B	656189292	9928.19	168	39	83	46	42	84	42	0.738177	-0.898665	0.847826	80.5	87.5	84	84	0.589154	0.92	-0.08	0.92	1	1	2	-1	1	2	0	2	2	1	1	1	-1	0	2	1	2	2	1	1	1	2	1	1	0	1	1	0
AX-94525975	7B	660236021	9932.24	171	40	81	50	42.75	85.5	42.75	0.439711	-0.725731	0.8	80.5	90.5	85.5	85.5	0.444439	0.889503	-0.110497	0.889503	1	1	2	1	1	2	-1	-1	2	1	1	1	2	0	-1	1	2	2	1	1	1	2	1	1	0	1	1	0
AX-108981864	7B	661741721	9933.74	178	45	82	51	44.5	89	44.5	0.471042	-0.748706	0.882353	86	92	89	89	0.652913	0.934783	-0.0652174	0.934783	1	1	2	1	1	2	0	2	2	1	1	1	2	0	2	1	2	2	1	1	1	2	1	1	0	1	1	0
AX-95215234	7B	662674605	9934.67	164	38	75	51	41	82	41	0.196312	-0.456544	0.745098	75.5	88.5	82	82	0.310044	0.853107	-0.146893	0.853107	1	1	2	1	1	2	0	2	2	1	1	-1	2	-1	2	1	-1	2	1	1	1	2	1	1	0	1	1	0
AX-108789197	7B	667322037	9939.32	178	50	74	54	44.5	89	44.5	0.0729503	-0.126098	0.925926	87	91	89	89	0.76432	0.956044	-0.043956	0.956044	1	1	2	1	1	2	0	2	2	1	1	2	2	0	2	1	2	2	0	1	1	2	1	1	0	-1	1	0
AX-111537015	7B	667874340	9939.87	161	47	73	41	40.25	80.5	40.25	0.39758	-0.692109	1.14634	83.5	77.5	80.5	80.5	0.636309	1.07742	0.0774194	1.07742	1	1	2	-1	1	2	0	2	2	1	1	1	2	0	2	1	-1	2	0	1	1	2	1	1	0	1	1	0
AX-109836262	7B	671769051	9943.77	179	47	78	54	44.75	89.5	44.75	0.173531	-0.415369	0.87037	86	93	89.5	89.5	0.600832	0.924731	-0.0752688	0.924731	1	1	2	1	1	2	0	2	2	1	1	1	2	0	2	1	2	2	0	1	1	2	1	1	0	1	1	0
AX-89364680	7B	692933721	9964.93	180	47	82	51	45	90	45	0.449329	-0.732953	0.921569	88	92	90	90	0.765594	0.956522	-0.0434783	0.956522	1	1	2	0	1	2	0	2	2	1	1	1	-1	0	1	1	2	2	1	1	1	2	1	1	0	1	1	1
AX-111509122	7B	693158185	9965.16	180	44	83	53	45	90	45	0.369929	-0.668046	0.830189	85.5	94.5	90	90	0.502335	0.904762	-0.0952381	0.904762	1	1	2	0	1	2	0	2	2	1	1	1	2	0	1	1	2	2	1	1	1	2	1	1	0	1	1	1
AX-89432708	7B	701338884	9973.34	176	41	85	50	44	88	44	0.569783	-0.812233	0.82	83.5	92.5	88	88	0.497518	0.902703	-0.0972973	0.902703	1	1	2	0	1	2	0	2	2	1	1	1	2	0	1	1	2	2	1	1	1	2	1	1	1	1	1	1
AX-108853116	7B	705464806	9977.46	178	40	80	58	44.5	89	44.5	0.0651973	-0.0885911	0.689655	80	98	89	89	0.177287	0.816327	-0.183673	0.816327	1	1	2	0	1	2	0	2	2	1	1	1	2	0	2	1	2	2	1	1	1	2	1	1	-1	1	1	1
AX-95651698	7B	705734663	9977.73	178	39	81	58	44.5	89	44.5	0.0641077	-0.0829651	0.672414	79.5	98.5	89	89	0.154415	0.807107	-0.192893	0.807107	1	1	2	0	1	2	0	2	2	1	1	1	2	0	2	1	2	2	1	1	1	2	1	1	1	1	1	1
AX-109440423	7B	709253035	9981.25	179	38	82	59	44.75	89.5	44.75	0.0454029	0.0321946	0.644068	79	100	89.5	89.5	0.116505	0.79	-0.21	0.79	1	1	2	0	1	1	0	2	2	1	1	1	2	0	2	1	2	2	1	1	1	2	1	1	1	1	0	1
AX-109817033	7B	711066385	9983.07	180	39	82	59	45	90	45	0.0532193	-0.0208293	0.661017	80	100	90	90	0.136037	0.8	-0.2	0.8	1	1	2	0	1	1	0	2	2	1	1	1	2	0	2	1	-1	2	1	1	1	2	1	1	1	1	0	2
AX-110935680	7B	711752058	9983.75	180	40	81	59	45	90	45	0.0547184	-0.0301017	0.677966	80.5	99.5	90	90	0.156724	0.809045	-0.190955	0.809045	1	1	2	0	1	1	0	2	2	1	1	1	2	0	2	1	0	2	1	1	1	2	1	1	1	1	0	1
AX-89528054	7B	712513981	9984.51	180	40	82	58	45	90	45	0.081178	-0.161771	0.689655	81	99	90	90	0.179712	0.818182	-0.181818	0.818182	1	1	2	0	1	1	0	2	2	1	1	1	2	0	2	1	0	2	1	1	1	2	1	2	1	1	0	1
AX-111147449	7B	714535142	9986.54	178	39	84	55	44.5	89	44.5	0.179227	-0.42615	0.709091	81	97	89	89	0.23043	0.835052	-0.164948	0.835052	1	1	2	0	1	-1	0	2	2	1	1	1	2	0	2	1	0	2	1	1	1	2	1	2	1	1	0	1
AX-108746141	7B	718332606	9990.33	174	39	83	52	43.5	87	43.5	0.315003	-0.614394	0.75	80.5	93.5	87	87	0.324365	0.860963	-0.139037	0.860963	1	1	2	0	1	1	0	2	2	1	1	2	1	0	2	1	0	2	1	1	1	1	1	2	1	2	1	2
AX-111630680	7B	719069692	9991.07	180	41	86	53	45	90	45	0.376146	-0.67361	0.773585	84	96	90	90	0.371093	0.875	-0.125	0.875	1	1	2	0	1	1	0	2	2	1	1	1	1	0	2	1	0	2	1	1	1	1	1	2	1	2	0	1
AX-89658728	7B	721217470	9993.22	181	42	82	57	45.25	90.5	45.25	0.129842	-0.318552	0.736842	83	98	90.5	90.5	0.264876	0.846939	-0.153061	0.846939	1	1	2	0	1	1	0	2	2	1	1	2	1	0	2	1	0	2	1	1	1	1	1	2	1	2	0	2
AX-111758108	7B	722089981	9994.09	180	43	82	55	45	90	45	0.220665	-0.495579	0.781818	84	96	90	90	0.371093	0.875	-0.125	0.875	1	1	2	0	1	1	0	2	2	1	1	2	1	0	2	1	0	2	1	1	1	1	1	2	1	2	0	2
AX-109861863	7B	722675213	9994.68	180	42	82	56	45	90	45	0.165299	-0.399145	0.75	83	97	90	90	0.296718	0.85567	-0.14433	0.85567	1	1	2	0	1	1	0	2	2	1	1	2	1	0	2	1	0	2	1	1	1	1	1	2	1	2	0	2
AX-109926256	7B	724178431	9996.18	180	42	81	57	45	90	45	0.116484	-0.282312	0.736842	82.5	97.5	90	90	0.263552	0.846154	-0.153846	0.846154	1	1	2	0	1	1	0	2	2	1	1	2	-1	0	2	1	0	2	1	1	1	1	1	2	1	2	0	2
AX-89540697	7B	725377238	9997.38	173	41	82	50	43.25	86.5	43.25	0.495438	-0.765562	0.82	82	91	86.5	86.5	0.493813	0.901099	-0.0989011	0.901099	0	1	2	1	1	1	0	2	2	1	1	2	1	0	2	1	0	2	1	1	1	1	1	2	1	2	0	2
AX-109311774	7B	731187649	10003.2	180	43	85	52	45	90	45	0.482981	-0.757062	0.826923	85.5	94.5	90	90	0.502335	0.904762	-0.0952381	0.904762	0	1	2	1	1	1	1	2	2	1	1	2	1	0	2	1	0	2	1	1	1	1	1	2	1	2	0	2
[truncated: 153 more columns]
