# Supplementary material for: Pentaploidization Enriches the Genetic Diversity of Wheat by Enhancing the Recombination of AB Genomes
Source: Front Plant Sci. 2022 Jun 29;13:883868. doi: 10.3389/fpls.2022.883868 (PMC9281561; doi:10.3389/fpls.2022.883868)
Supplement: Supplementary Data 3 — (Genotyping data of SPW2 population): Corrected the title AA-Chuanmai42 and A-Chuanmai42 to AA-Langdon/SQ783 and A-Langdon/SQ783, respectively; Corrected the title BB-Langdon and B-Langdon to BB-Yuanwang and B-Yuanwang, respectively. [file Table_3.xls]

## Sheet: Chi-square
SNP	Chromosome	Position	Position-Mb	(AA+AB+BB) Total	AA-Langdon/SQ783	AB	BB-Yuanwang	AA	AB	BB	P value of chi-test with AA:AB:BB=1:2:1	log0.05P-1	AA/BB Ratio	A-Langdon/SQ783	B-Yuanwang	A	B	P value of chi-test with A:B=1:1	p(A)/p(B)	p(A)/p(B)-1	A/B Ratio	SPW2-1	SPW2-2	SPW2-3	SPW2-4	SPW2-5	SPW2-6	SPW2-7	SPW2-8	SPW2-9	SPW2-10	SPW2-11	SPW2-12	SPW2-13	SPW2-14	SPW2-15	SPW2-16	SPW2-17	SPW2-18	SPW2-19	SPW2-20	SPW2-21	SPW2-22	SPW2-23	SPW2-24	SPW2-25	SPW2-26	SPW2-27	SPW2-28
AX-109820251	1A	7363621	7.36362	184	96	65	23	46	92	46	9.56468e-17	11.3128	4.17391	128.5	55.5	92	92	7.38138e-08	2.31532	1.31532	2.31532	1	1	0	2	2	1	1	2	1	1	2	0	1	1	1	0	1	1	0	0	1	1	2	1	1	2	1	0
AX-109314921	1A	11563697	11.5637	184	51	86	47	46	92	46	0.61986	-0.840353	1.08511	94	90	92	92	0.768083	1.04444	0.0444444	1.04444	1	1	0	2	2	1	1	2	1	1	2	0	1	1	1	0	1	1	0	0	1	2	2	1	1	2	1	2
AX-111084696	1A	16422919	16.4229	184	50	87	47	46	92	46	0.725676	-0.892964	1.06383	93.5	90.5	92	92	0.824966	1.03315	0.0331492	1.03315	1	1	0	2	2	1	0	2	1	1	2	0	1	1	1	1	1	1	0	0	1	1	2	1	1	2	1	2
AX-111125144	1A	18487694	18.4877	184	45	88	51	46	92	46	0.691035	-0.876636	0.882353	89	95	92	92	0.658253	0.936842	-0.0631579	0.936842	1	1	0	2	2	1	0	2	1	1	2	0	1	1	1	1	1	1	0	0	1	1	2	1	1	2	2	2
AX-111001034	1A	23014071	23.0141	183	96	62	25	45.75	91.5	45.75	8.05723e-17	11.3701	3.84	127	56	91.5	91.5	1.53367e-07	2.26786	1.26786	2.26786	1	1	0	2	2	1	0	2	1	1	-1	0	1	1	1	1	1	1	0	0	1	1	2	1	1	2	0	0
AX-109311143	1A	32744633	32.7446	180	45	93	42	45	90	45	0.860708	-0.949929	1.07143	91.5	88.5	90	90	0.823063	1.0339	0.0338983	1.0339	1	0	1	2	2	0	0	2	1	1	-1	1	1	1	1	1	1	1	1	0	1	1	2	1	1	2	2	2
AX-108815180	1A	40554914	40.5549	183	97	62	24	45.75	91.5	45.75	1.66996e-17	11.8954	4.04167	128	55	91.5	91.5	6.80234e-08	2.32727	1.32727	2.32727	0	0	1	2	2	0	0	2	1	1	1	1	1	1	1	1	1	1	1	0	1	1	2	2	1	2	0	0
AX-108888974	1A	41076253	41.0763	183	96	62	25	45.75	91.5	45.75	8.05723e-17	11.3701	3.84	127	56	91.5	91.5	1.53367e-07	2.26786	1.26786	2.26786	0	0	1	2	2	0	0	2	1	1	2	1	1	1	1	1	1	1	1	0	1	1	2	2	1	2	0	0
AX-110464570	1A	51678756	51.6788	184	100	55	29	46	92	46	4.35769e-19	13.1125	3.44828	127.5	56.5	92	92	1.6571e-07	2.25664	1.25664	2.25664	0	0	2	2	2	0	0	2	1	1	2	1	1	0	1	1	1	1	2	0	1	1	2	2	1	2	0	0
AX-110945242	1A	53659451	53.6595	180	45	87	48	45	90	45	0.860708	-0.949929	0.9375	88.5	91.5	90	90	0.823063	0.967213	-0.0327869	0.967213	0	0	2	2	2	0	0	2	1	1	2	1	1	0	1	1	1	1	2	0	1	1	2	-1	1	2	2	2
AX-94439447	1A	292077819	292.078	184	96	59	29	46	92	46	1.83614e-16	11.0951	3.31034	125.5	58.5	92	92	7.84013e-07	2.1453	1.1453	2.1453	0	0	2	1	2	1	0	2	1	1	2	1	1	0	1	1	1	1	2	0	1	1	2	2	1	2	0	0
AX-111775939	1A	304177126	304.177	184	97	59	28	46	92	46	4.18702e-17	11.5886	3.46429	126.5	57.5	92	92	3.64256e-07	2.2	1.2	2.2	0	0	2	1	2	1	0	2	1	1	2	1	0	0	1	1	1	1	2	0	1	1	2	2	1	2	0	0
AX-109379579	1A	307719008	307.719	183	94	61	28	45.75	91.5	45.75	1.7662e-15	10.3394	3.35714	124.5	58.5	91.5	91.5	1.06701e-06	2.12821	1.12821	2.12821	0	0	2	1	2	1	0	2	1	1	2	1	1	0	1	1	1	1	2	0	1	1	2	2	1	2	0	0
AX-110499703	1A	312527773	312.528	178	95	56	27	44.5	89	44.5	2.53568e-17	11.756	3.51852	123	55	89	89	3.45415e-07	2.23636	1.23636	2.23636	0	0	2	1	2	1	0	2	1	1	2	1	1	0	1	1	1	1	2	0	1	1	2	2	-1	2	0	0
AX-111620737	1A	313595383	313.595	183	96	60	27	45.75	91.5	45.75	9.80891e-17	11.3044	3.55556	126	57	91.5	91.5	3.38531e-07	2.21053	1.21053	2.21053	0	0	2	1	2	1	0	2	1	1	2	1	1	0	1	1	1	1	2	0	1	1	2	2	-1	2	0	0
AX-111218514	1A	314744543	314.745	183	95	61	27	45.75	91.5	45.75	4.08342e-16	10.8283	3.51852	125.5	57.5	91.5	91.5	4.9898e-07	2.18261	1.18261	2.18261	0	0	2	1	2	1	0	2	1	1	2	1	1	0	1	1	1	1	2	0	1	1	2	2	1	2	0	0
AX-109324621	1A	315146050	315.146	184	96	61	27	46	92	46	1.68322e-16	11.1241	3.55556	126.5	57.5	92	92	3.64256e-07	2.2	1.2	2.2	0	0	2	1	2	1	0	2	1	1	2	1	1	0	1	1	1	1	2	0	1	1	2	2	1	2	0	0
AX-111034164	1A	316861419	316.861	183	96	60	27	45.75	91.5	45.75	9.80891e-17	11.3044	3.55556	126	57	91.5	91.5	3.38531e-07	2.21053	1.21053	2.21053	0	0	2	1	2	1	0	2	1	1	2	1	1	0	1	1	1	1	2	0	1	1	2	2	1	2	0	0
AX-110922919	1A	317714960	317.715	176	96	55	25	44	88	44	1.53647e-18	12.6918	3.84	123.5	52.5	88	88	8.70709e-08	2.35238	1.35238	2.35238	0	0	2	-1	2	2	0	2	1	1	2	1	1	0	1	1	1	1	2	0	1	1	2	2	1	2	0	0
AX-110471563	1A	317922045	317.922	183	95	61	27	45.75	91.5	45.75	4.08342e-16	10.8283	3.51852	125.5	57.5	91.5	91.5	4.9898e-07	2.18261	1.18261	2.18261	0	0	2	1	2	1	0	2	1	1	2	1	1	0	1	1	1	1	2	0	1	1	2	2	1	2	0	0
AX-111481601	1A	318905179	318.905	184	95	61	28	46	92	46	7.38145e-16	10.6307	3.39286	125.5	58.5	92	92	7.84013e-07	2.1453	1.1453	2.1453	0	0	2	1	2	1	0	2	1	1	2	1	1	0	1	1	1	1	2	0	1	1	2	2	1	2	0	0
AX-109296950	1A	320431994	320.432	183	95	61	27	45.75	91.5	45.75	4.08342e-16	10.8283	3.51852	125.5	57.5	91.5	91.5	4.9898e-07	2.18261	1.18261	2.18261	0	0	2	1	2	1	0	2	1	1	2	1	1	0	1	1	1	1	2	0	1	1	2	2	1	2	0	0
AX-111572655	1A	324607963	324.608	184	96	61	27	46	92	46	1.68322e-16	11.1241	3.55556	126.5	57.5	92	92	3.64256e-07	2.2	1.2	2.2	0	0	2	1	2	1	0	2	1	1	2	1	1	0	1	1	1	1	2	0	1	1	2	2	1	2	0	0
AX-109299211	1A	327016537	327.017	181	93	61	27	45.25	90.5	45.25	2.3548e-15	10.2434	3.44444	123.5	57.5	90.5	90.5	9.30751e-07	2.14783	1.14783	2.14783	0	0	2	1	2	1	0	2	1	1	2	1	1	0	1	1	1	1	2	0	1	1	2	2	1	2	0	0
AX-108841071	1A	327272366	327.272	183	98	58	27	45.75	91.5	45.75	5.12975e-18	12.2894	3.62963	127	56	91.5	91.5	1.53367e-07	2.26786	1.26786	2.26786	0	0	2	1	2	1	0	2	1	1	2	1	1	0	1	1	1	1	2	0	1	1	2	2	1	2	0	0
AX-109351766	1A	331519295	331.519	184	96	62	26	46	92	46	1.53467e-16	11.155	3.69231	127	57	92	92	2.46333e-07	2.22807	1.22807	2.22807	0	0	2	1	2	1	0	2	1	1	2	1	1	0	1	1	1	1	2	0	1	1	2	2	1	2	0	0
AX-111652012	1A	333072539	333.073	184	96	61	27	46	92	46	1.68322e-16	11.1241	3.55556	126.5	57.5	92	92	3.64256e-07	2.2	1.2	2.2	0	0	2	1	2	1	0	2	1	1	2	1	1	0	1	1	1	1	2	0	1	1	2	2	1	2	0	0
AX-109967116	1A	334502147	334.502	182	96	59	27	45.5	91	45.5	5.65115e-17	11.4885	3.55556	125.5	56.5	91	91	3.14373e-07	2.22124	1.22124	2.22124	0	0	2	1	2	1	0	2	1	1	2	1	1	0	1	1	1	1	2	0	1	1	2	2	1	2	0	0
AX-110511731	1A	334788278	334.788	183	97	59	27	45.75	91.5	45.75	2.28023e-17	11.7914	3.59259	126.5	56.5	91.5	91.5	2.28462e-07	2.23894	1.23894	2.23894	0	0	2	1	2	1	0	2	1	1	2	1	1	0	1	1	1	1	2	0	1	1	2	2	-1	2	0	0
AX-109977330	1A	337705896	337.706	182	91	62	29	45.5	91	45.5	6.5114e-14	9.1353	3.13793	122	60	91	91	4.31204e-06	2.03333	1.03333	2.03333	0	0	2	1	2	1	0	2	1	1	2	1	1	0	1	1	1	1	2	0	1	1	2	2	1	2	0	0
AX-109304452	1A	343384533	343.385	182	89	65	28	45.5	91	45.5	7.84581e-13	8.30445	3.17857	121.5	60.5	91	91	6.13679e-06	2.00826	1.00826	2.00826	0	0	2	1	2	1	0	2	1	1	2	1	1	0	1	1	1	1	2	0	1	1	2	2	1	2	0	0
AX-109886270	1A	344324226	344.324	182	91	63	28	45.5	91	45.5	6.12951e-14	9.15547	3.25	122.5	59.5	91	91	3.01389e-06	2.05882	1.05882	2.05882	0	0	2	1	2	1	0	2	1	1	2	1	1	0	1	1	1	1	2	0	1	1	2	2	-1	2	0	0
AX-89475672	1A	347633555	347.634	184	86	68	30	46	92	46	7.56921e-11	6.77918	2.86667	120	64	92	92	3.65336e-05	1.875	0.875	1.875	0	0	2	1	2	1	0	2	1	1	2	1	1	0	1	1	1	1	2	0	1	1	2	2	1	2	0	0
AX-108921683	1A	349351057	349.351	184	90	65	29	46	92	46	5.97072e-13	8.39561	3.10345	122.5	61.5	92	92	6.89256e-06	1.99187	0.99187	1.99187	0	0	2	1	2	1	0	2	1	1	2	1	1	0	1	1	1	1	2	0	1	1	2	2	2	2	0	0
AX-108861860	1A	354817823	354.818	177	90	59	28	44.25	88.5	44.25	1.98445e-14	9.53193	3.21429	119.5	57.5	88.5	88.5	3.15894e-06	2.07826	1.07826	2.07826	0	0	2	1	2	1	0	2	1	1	2	1	1	0	1	1	1	1	2	0	1	1	2	2	1	2	0	0
AX-111138197	1A	359564585	359.565	183	44	86	53	45.75	91.5	45.75	0.461523	-0.741891	0.830189	87	96	91.5	91.5	0.505859	0.90625	-0.09375	0.90625	0	0	2	1	2	1	0	2	1	1	2	1	1	0	1	1	1	1	2	0	1	1	2	2	-1	2	2	2
AX-111163383	1A	389822414	389.822	182	96	59	27	45.5	91	45.5	5.65115e-17	11.4885	3.55556	125.5	56.5	91	91	3.14373e-07	2.22124	1.22124	2.22124	0	0	2	1	2	1	0	2	1	1	2	1	1	0	1	1	1	1	2	0	1	1	2	2	1	2	0	0
AX-111494269	1A	432558642	432.559	184	95	63	26	46	92	46	6.20315e-16	10.6887	3.65385	126.5	57.5	92	92	3.64256e-07	2.2	1.2	2.2	0	0	2	1	2	1	0	2	1	1	2	1	1	0	1	1	1	1	2	0	1	1	2	2	1	2	1	0
AX-109044183	1A	474300128	474.3	184	43	90	51	46	92	46	0.676174	-0.869379	0.843137	88	96	92	92	0.555346	0.916667	-0.0833333	0.916667	0	1	2	1	2	1	0	2	1	1	2	1	1	0	1	1	1	1	2	0	1	1	2	2	1	2	2	2
AX-109842766	1A	477737419	477.737	181	42	85	54	45.25	90.5	45.25	0.323087	-0.622852	0.777778	84.5	96.5	90.5	90.5	0.372418	0.875648	-0.124352	0.875648	0	1	2	1	2	1	0	2	1	1	2	1	1	0	1	1	1	1	2	0	1	1	2	2	2	2	2	2
AX-111576317	1A	479030432	479.03	184	39	92	53	46	92	46	0.344653	-0.644422	0.735849	85	99	92	92	0.302028	0.858586	-0.141414	0.858586	0	1	2	1	2	1	0	2	1	1	2	1	1	0	1	1	1	1	2	0	1	1	2	2	1	2	2	2
AX-109447158	1A	488648697	488.649	177	39	92	46	44.25	88.5	44.25	0.660172	-0.861385	0.847826	85	92	88.5	88.5	0.598782	0.923913	-0.076087	0.923913	0	1	2	1	2	1	0	1	1	1	2	1	1	0	1	1	1	1	2	0	1	1	2	2	-1	2	2	2
AX-109910238	1A	489410181	489.41	184	37	90	57	46	92	46	0.108893	-0.259817	0.649123	82	102	92	92	0.140369	0.803922	-0.196078	0.803922	0	1	2	1	2	1	0	1	1	1	2	1	1	0	1	1	1	1	2	0	1	1	2	2	1	2	2	2
AX-110991760	1A	491140000	491.14	181	35	88	58	45.25	90.5	45.25	0.0502014	-0.00134176	0.603448	79	102	90.5	90.5	0.0873442	0.77451	-0.22549	0.77451	0	1	2	1	2	1	0	1	1	1	2	1	1	0	1	1	1	1	2	0	1	1	2	2	2	2	2	2
AX-108765611	1A	491491093	491.491	180	37	86	57	45	90	45	0.090718	-0.19886	0.649123	80	100	90	90	0.136037	0.8	-0.2	0.8	0	1	2	1	2	1	0	1	1	1	2	1	1	0	1	1	1	1	2	0	1	1	2	2	1	2	2	2
AX-108766125	1A	502860219	502.86	183	37	94	52	45.75	91.5	45.75	0.273128	-0.566779	0.711538	84	99	91.5	91.5	0.267503	0.848485	-0.151515	0.848485	0	1	2	1	2	1	0	1	1	1	2	1	0	0	1	1	1	1	2	0	0	1	1	2	1	2	2	2
AX-109916940	1A	506524807	506.525	183	38	91	54	45.75	91.5	45.75	0.246193	-0.532121	0.703704	83.5	99.5	91.5	91.5	0.236907	0.839196	-0.160804	0.839196	0	1	2	1	-1	1	0	1	1	0	2	1	0	0	1	1	1	1	2	0	0	1	1	2	1	2	2	2
AX-111151160	1A	507777512	507.778	181	96	59	26	45.25	90.5	45.25	3.0284e-17	11.6967	3.69231	125.5	55.5	90.5	90.5	1.96035e-07	2.26126	1.26126	2.26126	0	1	2	1	2	1	0	1	1	0	2	1	0	0	1	1	1	0	2	0	0	1	1	2	2	2	0	0
AX-110531680	1A	508646837	508.647	175	35	85	55	43.75	87.5	43.75	0.0946904	-0.213166	0.636364	77.5	97.5	87.5	87.5	0.13057	0.794872	-0.205128	0.794872	0	1	2	1	2	1	0	1	1	0	2	1	0	0	1	1	1	0	2	0	0	1	1	2	1	2	2	2
AX-110062154	1A	509846859	509.847	171	39	73	59	42.75	85.5	42.75	0.0155039	0.390868	0.661017	75.5	95.5	85.5	85.5	0.126156	0.790576	-0.209424	0.790576	0	1	2	-1	2	1	0	1	1	0	2	1	0	0	1	1	1	0	2	0	0	1	-1	2	1	2	2	2
AX-109321208	1A	511717112	511.717	173	34	87	52	43.25	86.5	43.25	0.153244	-0.373868	0.653846	77.5	95.5	86.5	86.5	0.171151	0.811518	-0.188482	0.811518	0	1	2	1	2	1	0	1	1	0	-1	1	0	0	1	1	1	0	2	0	0	1	1	2	1	2	2	2
AX-109465131	1A	512367109	512.367	179	34	89	56	44.75	89.5	44.75	0.0667565	-0.09648	0.607143	78.5	100.5	89.5	89.5	0.100102	0.781095	-0.218905	0.781095	0	1	2	1	2	1	0	1	1	0	2	1	0	0	1	1	1	0	2	0	0	1	1	2	1	2	2	2
AX-110611419	1A	514695443	514.695	180	90	65	25	45	90	45	6.16893e-14	9.15333	3.6	122.5	57.5	90	90	1.2673e-06	2.13043	1.13043	2.13043	0	1	2	1	2	1	0	1	1	0	2	1	0	0	1	1	0	0	2	0	0	1	1	2	1	2	0	0
AX-95632782	1A	516373227	516.373	184	38	91	55	46	92	46	0.205662	-0.472075	0.690909	83.5	100.5	92	92	0.210112	0.830846	-0.169154	0.830846	0	1	2	1	2	1	0	1	1	0	2	1	0	0	1	2	0	0	2	0	0	1	1	2	1	2	2	2
AX-111686031	1A	517077768	517.078	183	93	63	27	45.75	91.5	45.75	6.41378e-15	9.90896	3.44444	124.5	58.5	91.5	91.5	1.06701e-06	2.12821	1.12821	2.12821	0	1	2	1	2	1	0	1	1	0	1	1	0	0	1	2	0	0	2	0	0	1	1	2	1	2	0	0
AX-95117204	1A	522516048	522.516	180	98	56	26	45	90	45	8.20441e-19	12.9013	3.76923	126	54	90	90	8.02511e-08	2.33333	1.33333	2.33333	0	1	2	1	2	1	0	1	1	0	1	1	0	0	2	2	0	0	2	0	0	2	1	2	1	2	0	0
AX-109425297	1A	523030643	523.031	179	96	56	27	44.75	89.5	44.75	1.0071e-17	12.0642	3.55556	124	55	89.5	89.5	2.50533e-07	2.25455	1.25455	2.25455	0	1	2	1	2	1	0	1	1	0	1	1	0	0	2	2	0	0	2	0	0	2	1	2	1	2	0	0
AX-109937019	1A	525123787	525.124	167	83	57	27	41.75	83.5	41.75	1.55644e-12	8.07579	3.07407	111.5	55.5	83.5	83.5	1.46817e-05	2.00901	1.00901	2.00901	0	-1	2	1	2	-1	0	1	1	0	-1	1	0	0	2	2	0	0	2	0	0	2	1	2	-1	2	0	0
AX-109938803	1A	529583616	529.584	181	96	59	26	45.25	90.5	45.25	3.0284e-17	11.6967	3.69231	125.5	55.5	90.5	90.5	1.96035e-07	2.26126	1.26126	2.26126	0	1	2	1	2	1	0	1	1	0	1	1	0	0	2	2	0	0	2	0	0	2	1	2	1	2	0	0
AX-111571300	1A	541388664	541.389	173	86	57	30	43.25	86.5	43.25	5.73017e-13	8.40934	2.86667	114.5	58.5	86.5	86.5	2.06632e-05	1.95726	0.957265	1.95726	0	1	2	1	2	1	0	1	1	0	1	0	1	0	2	2	0	0	2	0	0	2	1	2	-1	1	0	0
AX-108730532	1A	547884554	547.885	184	39	87	58	46	92	46	0.107132	-0.254374	0.672414	82.5	101.5	92	92	0.161304	0.812808	-0.187192	0.812808	0	1	2	1	2	1	0	1	1	0	1	1	1	1	2	2	0	0	1	0	0	2	1	2	1	1	1	2
AX-109634424	1A	550789727	550.79	183	99	48	36	45.75	91.5	45.75	3.97595e-19	13.1431	2.75	123	60	91.5	91.5	3.20704e-06	2.05	1.05	2.05	0	0	2	1	2	1	1	1	1	0	1	1	1	1	2	2	0	0	1	0	0	2	1	2	1	1	0	0
AX-108808989	1A	551165346	551.165	184	37	85	62	46	92	46	0.0196565	0.311649	0.596774	79.5	104.5	92	92	0.0653254	0.760766	-0.239234	0.760766	0	0	2	1	2	1	1	1	1	0	1	1	1	1	2	2	0	0	1	0	0	2	1	2	1	1	1	2
AX-89713082	1A	554536304	554.536	183	101	46	36	45.75	91.5	45.75	1.40296e-20	14.2594	2.80556	124	59	91.5	91.5	1.54799e-06	2.10169	1.10169	2.10169	0	0	2	1	2	1	1	1	1	0	0	1	1	1	2	2	0	0	1	0	0	2	1	2	1	1	0	0
AX-109341225	1A	567371662	567.372	182	30	98	54	45.5	91	45.5	0.0246422	0.236191	0.555556	79	103	91	91	0.07524	0.76699	-0.23301	0.76699	0	1	2	1	2	1	1	2	1	1	1	1	1	1	1	2	0	0	1	0	1	2	1	2	-1	1	1	2
AX-110636090	1A	579869577	579.87	182	37	92	53	45.5	91	45.5	0.242299	-0.526799	0.698113	83	99	91	91	0.235623	0.838384	-0.161616	0.838384	0	1	2	0	2	1	1	1	1	2	1	1	1	0	1	2	0	0	1	0	-1	2	1	2	1	1	0	2
AX-109816635	1A	580439377	580.439	177	36	83	58	44.25	88.5	44.25	0.046131	0.0268845	0.62069	77.5	99.5	88.5	88.5	0.0982045	0.778894	-0.221106	0.778894	0	1	2	1	2	1	1	1	1	2	1	1	1	0	1	2	0	0	1	0	2	2	1	2	2	1	0	2
AX-109958813	1A	580577992	580.578	157	37	66	54	39.25	78.5	39.25	0.0216834	0.278889	0.685185	70	87	78.5	78.5	0.174861	0.804598	-0.195402	0.804598	0	-1	2	-1	2	1	-1	1	1	2	1	1	1	0	1	2	0	0	1	0	2	2	1	2	2	1	0	2
AX-110989982	1A	581568331	581.568	182	34	88	60	45.5	91	45.5	0.0220777	0.272873	0.566667	78	104	91	91	0.0539487	0.75	-0.25	0.75	0	1	2	1	2	1	1	1	1	2	1	1	1	0	1	2	0	0	1	0	2	2	1	2	1	1	0	2
AX-109340495	1A	584583724	584.584	181	29	92	60	45.25	90.5	45.25	0.00482351	0.780618	0.483333	75	106	90.5	90.5	0.0212108	0.707547	-0.292453	0.707547	0	1	2	1	2	1	1	1	1	2	1	1	2	0	1	2	0	0	1	0	2	2	1	2	1	1	1	2
AX-111471771	1A	586132124	586.132	182	34	92	56	45.5	91	45.5	0.0692294	-0.108622	0.607143	80	102	91	91	0.102943	0.784314	-0.215686	0.784314	0	1	2	1	2	1	1	1	2	2	1	1	2	0	1	2	0	0	1	0	2	2	1	2	1	1	0	2
AX-111693171	1A	588812796	588.813	165	33	98	34	41.25	82.5	41.25	0.0540318	-0.025887	0.970588	82	83	82.5	82.5	0.937947	0.987952	-0.0120482	0.987952	0	1	2	1	2	1	1	1	2	2	1	1	2	0	1	2	0	0	1	0	2	2	1	2	1	1	-1	1
AX-94629266	1B	48347117	637.347	178	34	93	51	44.5	89	44.5	0.164743	-0.39802	0.666667	80.5	97.5	89	89	0.202591	0.825641	-0.174359	0.825641	0	1	1	2	1	2	1	1	1	2	1	1	1	-1	0	2	1	1	1	2	1	0	1	-1	1	2	2	2
AX-94432535	1B	95665797	684.666	179	92	60	27	44.75	89.5	44.75	3.36007e-15	10.1248	3.40741	122	57	89.5	89.5	1.18381e-06	2.14035	1.14035	2.14035	0	1	1	2	1	2	1	1	1	2	1	1	1	1	0	1	1	1	1	2	1	0	1	-1	1	2	0	0
AX-109076514	1B	222551307	811.551	170	95	45	30	42.5	85	42.5	1.07535e-19	13.5796	3.16667	117.5	52.5	85	85	6.18746e-07	2.2381	1.2381	2.2381	0	1	1	2	1	2	1	1	1	2	1	1	-1	1	0	1	1	1	1	2	1	0	1	1	2	2	0	0
AX-111525505	1B	249238373	838.238	184	97	62	25	46	92	46	3.27863e-17	11.6702	3.88	128	56	92	92	1.10889e-07	2.28571	1.28571	2.28571	0	1	1	2	1	2	1	1	1	2	1	1	1	1	0	1	1	1	1	2	1	0	1	1	1	2	0	0
AX-108822210	1B	249857827	838.858	183	97	61	25	45.75	91.5	45.75	1.91441e-17	11.8498	3.88	127.5	55.5	91.5	91.5	1.02411e-07	2.2973	1.2973	2.2973	0	1	1	2	1	2	1	1	1	2	1	1	1	1	0	1	1	1	1	2	1	0	1	1	1	2	0	0
AX-110994035	1B	250986312	839.986	184	97	62	25	46	92	46	3.27863e-17	11.6702	3.88	128	56	92	92	1.10889e-07	2.28571	1.28571	2.28571	0	1	1	2	1	2	1	1	1	2	1	1	1	1	0	1	1	1	1	2	1	0	1	1	1	2	0	0
AX-110041028	1B	252258452	841.258	184	97	62	25	46	92	46	3.27863e-17	11.6702	3.88	128	56	92	92	1.10889e-07	2.28571	1.28571	2.28571	0	1	1	2	1	2	1	1	1	2	1	1	1	1	0	1	1	1	1	2	1	0	1	1	1	2	0	0
AX-111604965	1B	264762000	853.762	184	97	62	25	46	92	46	3.27863e-17	11.6702	3.88	128	56	92	92	1.10889e-07	2.28571	1.28571	2.28571	0	1	1	2	1	2	1	1	1	2	1	1	1	1	0	1	1	1	1	2	1	0	1	1	1	2	0	0
AX-111122222	1B	267335708	856.336	184	97	62	25	46	92	46	3.27863e-17	11.6702	3.88	128	56	92	92	1.10889e-07	2.28571	1.28571	2.28571	0	1	1	2	1	2	1	1	1	2	1	1	1	1	0	1	1	1	1	2	1	0	1	1	1	2	0	0
AX-109881506	1B	277262905	866.263	182	97	60	25	45.5	91	45.5	1.10516e-17	12.0332	3.88	127	55	91	91	9.44996e-08	2.30909	1.30909	2.30909	0	1	1	2	1	2	1	1	1	2	1	1	1	1	0	1	1	1	1	2	1	0	1	1	-1	2	0	0
AX-110600824	1B	278927057	867.927	184	36	97	51	46	92	46	0.224346	-0.501102	0.705882	84.5	99.5	92	92	0.268807	0.849246	-0.150754	0.849246	0	1	1	2	1	2	1	1	1	2	1	1	1	1	0	1	1	1	1	2	1	0	1	1	1	2	2	1
AX-109383638	1B	295437309	884.437	182	93	60	29	45.5	91	45.5	4.36161e-15	10.0377	3.2069	123	59	91	91	2.09543e-06	2.08475	1.08475	2.08475	0	1	1	2	1	2	1	1	1	2	1	1	1	1	0	1	1	1	1	2	1	0	1	1	1	2	0	0
AX-109857682	1B	296491871	885.492	184	93	64	27	46	92	46	1.04137e-14	9.74717	3.44444	125	59	92	92	1.14119e-06	2.11864	1.11864	2.11864	0	1	1	2	1	2	1	1	1	2	1	1	1	1	0	1	1	1	1	2	1	0	1	1	1	2	0	0
AX-111625326	1B	314120195	903.12	178	39	85	54	44.5	89	44.5	0.236024	-0.518041	0.722222	81.5	96.5	89	89	0.260887	0.84456	-0.15544	0.84456	0	1	1	2	1	2	1	1	1	2	1	1	1	1	0	1	1	1	1	2	1	0	-1	1	1	2	2	1
AX-94433968	1B	333323500	922.323	184	40	93	51	46	92	46	0.512488	-0.776856	0.784314	86.5	97.5	92	92	0.417405	0.887179	-0.112821	0.887179	0	1	1	2	1	2	1	1	1	2	1	1	1	1	0	1	1	1	1	2	1	0	1	1	1	2	2	1
AX-110531641	1B	365441304	954.441	184	93	63	28	46	92	46	1.14217e-14	9.71633	3.32143	124.5	59.5	92	92	1.65239e-06	2.09244	1.09244	2.09244	0	1	1	2	1	2	1	1	1	2	1	1	1	1	0	1	1	1	1	2	1	0	1	1	1	2	0	0
AX-111463788	1B	365926056	954.926	184	93	63	28	46	92	46	1.14217e-14	9.71633	3.32143	124.5	59.5	92	92	1.65239e-06	2.09244	1.09244	2.09244	0	1	1	2	1	2	1	1	1	2	1	1	1	1	0	1	1	1	1	2	1	0	1	1	1	2	0	0
AX-111482877	1B	366492631	955.493	179	93	59	27	44.75	89.5	44.75	8.26733e-16	10.5928	3.44444	122.5	56.5	89.5	89.5	8.09465e-07	2.16814	1.16814	2.16814	0	1	1	2	1	2	1	1	1	2	1	1	1	1	0	1	1	1	1	2	1	0	1	1	-1	2	0	0
AX-110474956	1B	369345717	958.346	184	92	64	28	46	92	46	4.27841e-14	9.27549	3.28571	124	60	92	92	2.38008e-06	2.06667	1.06667	2.06667	0	1	1	2	1	2	1	1	1	2	1	1	1	1	0	1	1	1	1	2	1	0	1	1	1	2	0	0
AX-110386580	1B	372157887	961.158	184	92	64	28	46	92	46	4.27841e-14	9.27549	3.28571	124	60	92	92	2.38008e-06	2.06667	1.06667	2.06667	0	1	1	2	1	2	1	1	1	2	1	1	1	1	0	1	1	1	1	2	1	0	1	1	1	2	0	0
AX-109387657	1B	372217456	961.217	184	92	64	28	46	92	46	4.27841e-14	9.27549	3.28571	124	60	92	92	2.38008e-06	2.06667	1.06667	2.06667	0	1	1	2	1	2	1	1	1	2	1	1	1	1	0	1	1	1	1	2	1	0	1	1	1	2	0	0
AX-110369203	1B	375821909	964.822	183	92	63	28	45.75	91.5	45.75	2.65549e-14	9.4347	3.28571	123.5	59.5	91.5	91.5	2.23399e-06	2.07563	1.07563	2.07563	0	1	1	2	1	2	1	1	1	2	1	1	1	1	0	1	1	1	1	2	1	0	1	1	1	2	0	0
AX-111496509	1B	378971833	967.972	184	91	65	28	46	92	46	1.55122e-13	8.84553	3.25	123.5	60.5	92	92	3.4103e-06	2.04132	1.04132	2.04132	0	1	1	2	1	2	1	1	1	2	1	1	1	1	0	1	1	1	1	2	1	0	1	1	1	2	0	0
AX-109271826	1B	380240446	969.24	182	91	63	28	45.5	91	45.5	6.12951e-14	9.15547	3.25	122.5	59.5	91	91	3.01389e-06	2.05882	1.05882	2.05882	0	1	1	2	1	2	1	1	1	2	1	1	1	1	0	1	1	1	1	2	1	0	1	1	1	2	0	0
AX-111041532	1B	381315130	970.315	172	87	56	29	43	86	43	9.14251e-14	9.02201	3	115	57	86	86	9.75841e-06	2.01754	1.01754	2.01754	0	1	1	2	1	2	-1	1	1	2	1	1	1	1	0	1	1	1	1	2	1	0	1	1	1	2	0	0
AX-111468437	1B	386240704	975.241	182	38	91	53	45.5	91	45.5	0.290467	-0.587325	0.716981	83.5	98.5	91	91	0.266192	0.847716	-0.152284	0.847716	0	1	1	2	1	2	1	1	1	2	1	1	1	-1	0	1	1	1	1	2	1	0	1	1	1	2	2	1
AX-109340517	1B	386689382	975.689	183	37	93	53	45.75	91.5	45.75	0.24087	-0.524825	0.698113	83.5	99.5	91.5	91.5	0.236907	0.839196	-0.160804	0.839196	0	1	1	2	1	2	1	1	1	2	1	1	1	1	0	1	1	1	1	2	1	0	1	1	1	2	2	1
AX-108747601	1B	395959962	984.96	177	92	54	31	44.25	88.5	44.25	1.06932e-15	10.507	2.96774	119	58	88.5	88.5	4.53898e-06	2.05172	1.05172	2.05172	0	1	2	2	-1	2	1	1	1	2	-1	1	-1	2	0	1	1	1	1	2	1	0	1	1	1	2	0	0
AX-109886973	1B	429922330	1018.92	184	97	57	30	46	92	46	4.18702e-17	11.5886	3.23333	125.5	58.5	92	92	7.84013e-07	2.1453	1.1453	2.1453	0	1	1	2	1	2	1	1	1	2	1	1	1	1	0	1	1	1	1	2	1	0	1	1	1	2	0	0
AX-109301822	1B	433604952	1022.6	183	92	59	32	45.75	91.5	45.75	2.77415e-14	9.42011	2.875	121.5	61.5	91.5	91.5	9.19324e-06	1.97561	0.97561	1.97561	0	1	1	2	1	2	1	1	1	2	1	1	1	1	0	1	1	1	1	2	1	0	1	1	1	2	0	0
AX-109326990	1B	466501248	1055.5	184	96	60	28	46	92	46	1.78692e-16	11.1042	3.42857	126	58	92	92	5.35805e-07	2.17241	1.17241	2.17241	0	1	1	2	1	2	1	1	1	2	1	1	1	1	0	1	1	1	1	2	1	0	1	1	1	2	0	0
AX-109980951	1B	467925765	1056.93	183	96	59	28	45.75	91.5	45.75	1.03034e-16	11.288	3.42857	125.5	57.5	91.5	91.5	4.9898e-07	2.18261	1.18261	2.18261	0	1	1	2	1	2	1	1	1	2	1	1	1	1	0	1	1	1	1	2	1	0	1	1	1	2	0	0
AX-110483186	1B	470006417	1059.01	183	96	58	29	45.75	91.5	45.75	1.04737e-16	11.2825	3.31034	125	58	91.5	91.5	7.31597e-07	2.15517	1.15517	2.15517	0	1	1	2	1	2	1	1	1	2	1	1	1	1	0	1	1	1	1	2	1	0	1	1	1	2	0	0
AX-110479520	1B	470419525	1059.42	184	95	57	32	46	92	46	7.06739e-16	10.6452	2.96875	123.5	60.5	92	92	3.4103e-06	2.04132	1.04132	2.04132	0	1	1	2	1	2	1	1	1	2	1	1	1	1	0	1	1	1	1	2	1	0	1	1	1	2	0	0
AX-108856070	1B	472691172	1061.69	179	94	53	32	44.75	89.5	44.75	1.61773e-16	11.1374	2.9375	120.5	58.5	89.5	89.5	3.58498e-06	2.05983	1.05983	2.05983	0	1	1	2	1	2	-1	1	1	2	1	1	1	-1	0	1	1	1	1	2	1	0	-1	1	-1	2	0	0
AX-109425846	1B	473006805	1062.01	184	94	58	32	46	92	46	2.95133e-15	10.1681	2.9375	123	61	92	92	4.86096e-06	2.01639	1.01639	2.01639	0	1	1	2	1	2	1	1	1	2	1	1	1	1	0	1	1	1	1	2	1	0	1	1	1	2	0	0
AX-110428546	1B	473485052	1062.49	184	95	57	32	46	92	46	7.06739e-16	10.6452	2.96875	123.5	60.5	92	92	3.4103e-06	2.04132	1.04132	2.04132	0	1	1	2	1	2	1	1	1	2	1	1	1	1	0	1	1	1	1	2	1	0	1	1	1	2	0	0
AX-109997417	1B	474100622	1063.1	183	95	55	33	45.75	91.5	45.75	3.58152e-16	10.8721	2.87879	122.5	60.5	91.5	91.5	4.57975e-06	2.02479	1.02479	2.02479	0	1	1	2	1	2	1	1	1	2	1	1	1	1	0	1	1	1	1	2	1	0	1	1	1	2	0	0
AX-95631026	1B	474448016	1063.45	183	96	57	30	45.75	91.5	45.75	1.03034e-16	11.288	3.2	124.5	58.5	91.5	91.5	1.06701e-06	2.12821	1.12821	2.12821	0	1	1	2	1	2	1	1	1	2	1	1	1	1	0	1	1	1	1	2	1	0	1	1	1	2	0	0
AX-109882817	1B	476082407	1065.08	184	95	57	32	46	92	46	7.06739e-16	10.6452	2.96875	123.5	60.5	92	92	3.4103e-06	2.04132	1.04132	2.04132	0	1	1	2	1	2	1	1	1	2	1	1	1	1	0	1	1	1	1	2	1	0	1	1	1	2	0	0
AX-109445577	1B	477357647	1066.36	182	93	57	32	45.5	91	45.5	4.01656e-15	10.0652	2.90625	121.5	60.5	91	91	6.13679e-06	2.00826	1.00826	2.00826	0	1	1	2	1	2	1	1	1	2	1	1	1	1	0	1	1	1	1	2	1	0	1	1	1	2	-1	0
AX-110200329	1B	477589529	1066.59	179	94	53	32	44.75	89.5	44.75	1.61773e-16	11.1374	2.9375	120.5	58.5	89.5	89.5	3.58498e-06	2.05983	1.05983	2.05983	0	1	1	2	1	2	1	1	1	2	1	1	1	1	0	1	1	1	1	2	1	0	1	1	1	2	0	0
AX-109997234	1B	481322282	1070.32	184	94	60	30	46	92	46	3.15022e-15	10.1463	3.13333	124	60	92	92	2.38008e-06	2.06667	1.06667	2.06667	0	1	1	2	1	2	1	1	1	2	1	1	1	1	0	1	1	1	1	2	1	0	1	1	1	2	0	0
AX-109652390	1B	481904145	1070.9	183	94	59	30	45.75	91.5	45.75	1.84512e-15	10.3249	3.13333	123.5	59.5	91.5	91.5	2.23399e-06	2.07563	1.07563	2.07563	0	1	1	2	1	2	1	1	1	2	1	1	1	1	0	1	1	1	1	2	1	0	1	1	1	2	0	0
AX-111100937	1B	496471296	1085.47	175	98	48	29	43.75	87.5	43.75	2.75815e-20	14.0338	3.37931	122	53	87.5	87.5	1.82917e-07	2.30189	1.30189	2.30189	0	1	1	2	1	2	1	1	1	2	1	1	1	-1	0	1	1	1	1	2	-1	0	1	1	0	2	0	0
AX-94546432	1B	496563290	1085.56	184	96	57	31	46	92	46	1.75802e-16	11.1096	3.09677	124.5	59.5	92	92	1.65239e-06	2.09244	1.09244	2.09244	0	1	1	2	1	2	1	1	1	2	1	1	1	1	0	1	1	1	1	2	1	0	1	1	1	2	0	0
AX-109824050	1B	497472529	1086.47	184	96	56	32	46	92	46	1.6381e-16	11.1332	3	124	60	92	92	2.38008e-06	2.06667	1.06667	2.06667	0	1	1	2	1	2	1	1	1	2	1	1	1	1	0	1	1	1	1	2	1	0	1	1	1	2	0	0
AX-108816508	1B	498388042	1087.39	183	95	55	33	45.75	91.5	45.75	3.58152e-16	10.8721	2.87879	122.5	60.5	91.5	91.5	4.57975e-06	2.02479	1.02479	2.02479	0	1	1	2	1	2	1	1	1	2	1	1	1	1	0	1	1	1	1	2	1	0	1	1	1	2	0	0
AX-111506135	1B	520372454	1109.37	184	39	88	57	46	92	46	0.144456	-0.354154	0.684211	83	101	92	92	0.184516	0.821782	-0.178218	0.821782	0	1	1	2	1	2	1	1	1	2	1	1	1	1	0	1	1	1	1	2	1	0	1	1	1	2	2	1
AX-109032009	1B	535231000	1124.23	156	6	67	83	39	78	39	6.61169e-18	12.2047	0.0722892	39.5	116.5	78	78	7.05126e-10	0.339056	-0.660944	0.339056	0	2	2	2	2	2	2	2	2	2	2	2	2	2	1	2	2	2	2	2	2	1	2	2	2	2	1	1
AX-109437886	1B	536107730	1125.11	176	100	51	25	44	88	44	2.30999e-21	14.8616	4	125.5	50.5	88	88	1.57362e-08	2.48515	1.48515	2.48515	0	1	1	2	1	2	1	2	1	-1	1	1	-1	-1	0	1	1	1	1	-1	1	0	1	1	1	2	0	0
AX-109859134	1B	536573814	1125.57	183	99	51	33	45.75	91.5	45.75	7.53537e-19	12.9297	3	124.5	58.5	91.5	91.5	1.06701e-06	2.12821	1.12821	2.12821	0	1	1	2	1	2	1	2	1	2	1	1	1	2	0	1	1	1	1	2	1	0	1	1	1	2	0	0
AX-110367593	1B	542138291	1131.14	184	100	52	32	46	92	46	3.41227e-19	13.1941	3.125	126	58	92	92	5.35805e-07	2.17241	1.17241	2.17241	0	1	1	2	1	2	1	2	1	2	1	1	1	2	0	1	1	1	1	2	1	0	1	1	1	2	0	0
AX-108803143	1B	546909840	1135.91	178	87	53	38	44.5	89	44.5	6.57349e-13	8.36351	2.28947	113.5	64.5	89	89	0.000239996	1.75969	0.75969	1.75969	0	2	1	2	1	2	1	1	1	2	-1	1	1	2	0	1	1	1	1	2	1	0	1	1	1	2	0	0
AX-109297395	1B	547922552	1136.92	184	89	59	36	46	92	46	1.69513e-12	8.04729	2.47222	118.5	65.5	92	92	9.33673e-05	1.80916	0.80916	1.80916	0	1	1	2	1	2	1	1	1	2	1	1	1	2	0	1	1	1	1	2	1	0	1	1	1	2	0	0
AX-94516827	1B	555775838	1144.78	158	65	56	37	39.5	79	39.5	8.64761e-06	2.89161	1.75676	93	65	79	79	0.0259098	1.43077	0.430769	1.43077	0	1	1	2	1	2	1	1	1	2	1	1	-1	2	0	-1	1	0	1	2	1	0	-1	1	1	2	-1	-1
AX-110041248	1B	564445271	1153.45	183	95	53	35	45.75	91.5	45.75	2.63736e-16	10.9742	2.71429	121.5	61.5	91.5	91.5	9.19324e-06	1.97561	0.97561	1.97561	0	2	1	2	1	2	1	1	1	2	1	1	1	2	0	1	1	1	1	2	1	0	1	1	2	2	0	0
AX-110961208	1B	573261850	1162.26	182	37	89	56	45.5	91	45.5	0.131668	-0.323213	0.660714	81.5	100.5	91	91	0.15902	0.810945	-0.189055	0.810945	0	2	1	2	1	2	1	1	1	2	1	1	1	2	0	1	2	1	1	1	1	0	1	1	2	2	2	2
AX-108826064	1B	582119865	1171.12	182	37	86	59	45.5	91	45.5	0.0531804	-0.0205847	0.627119	80	102	91	91	0.102943	0.784314	-0.215686	0.784314	0	2	1	2	1	2	1	1	1	2	1	1	1	2	0	1	2	1	1	1	1	0	1	1	2	2	2	2
AX-111506075	1B	583407715	1172.41	182	95	55	32	45.5	91	45.5	2.20761e-16	11.0336	2.96875	122.5	59.5	91	91	3.01389e-06	2.05882	1.05882	2.05882	0	2	1	2	1	2	1	1	1	2	1	1	1	2	0	1	2	1	1	1	1	0	1	1	2	2	0	0
AX-109041231	1B	584761170	1173.76	183	39	84	60	45.75	91.5	45.75	0.0485777	0.009633	0.65	81	102	91.5	91.5	0.120575	0.794118	-0.205882	0.794118	0	2	1	2	1	2	1	1	1	2	1	1	1	2	0	1	2	1	1	1	1	0	1	1	2	2	2	2
AX-110389721	1B	587026825	1176.03	182	93	57	32	45.5	91	45.5	4.01656e-15	10.0652	2.90625	121.5	60.5	91	91	6.13679e-06	2.00826	1.00826	2.00826	0	2	1	2	1	2	1	1	1	2	1	1	1	2	0	1	2	1	1	1	1	0	1	1	2	2	0	0
AX-109366806	1B	587977382	1176.98	178	95	51	32	44.5	89	44.5	1.86167e-17	11.8591	2.96875	120.5	57.5	89	89	2.3348e-06	2.09565	1.09565	2.09565	0	2	1	2	1	2	1	1	1	2	1	1	1	2	0	1	2	-1	1	1	1	0	1	1	2	2	0	0
AX-109604511	1B	588852762	1177.85	165	88	45	32	41.25	82.5	41.25	2.20306e-16	11.0343	2.75	110.5	54.5	82.5	82.5	1.30304e-05	2.02752	1.02752	2.02752	0	2	-1	2	1	2	1	1	1	2	-1	1	-1	2	0	1	2	0	1	1	1	0	1	1	2	2	0	0
AX-110538382	1B	594654251	1183.65	183	88	63	32	45.75	91.5	45.75	5.03977e-12	7.68357	2.75	119.5	63.5	91.5	91.5	3.47853e-05	1.88189	0.88189	1.88189	0	2	1	2	1	2	1	1	1	2	1	1	1	2	0	1	2	1	1	1	1	0	1	1	2	2	-1	0
AX-94534923	1B	599339927	1188.34	184	87	64	33	46	92	46	2.60875e-11	7.13476	2.63636	119	65	92	92	6.86454e-05	1.83077	0.830769	1.83077	0	2	1	2	1	2	1	1	1	2	1	1	1	2	0	1	2	1	1	1	1	0	1	1	2	2	0	0
AX-109444940	1B	627827969	1216.83	183	96	55	32	45.75	91.5	45.75	9.03697e-17	11.3318	3	123.5	59.5	91.5	91.5	2.23399e-06	2.07563	1.07563	2.07563	0	2	1	2	1	2	1	1	1	2	1	1	1	2	0	1	2	1	1	0	1	0	2	1	2	2	0	0
AX-110641985	1B	630923053	1219.92	180	89	62	29	45	90	45	3.39565e-13	8.584	3.06897	120	60	90	90	7.74422e-06	2	1	2	0	2	1	2	1	2	1	1	1	2	1	1	1	2	0	1	2	1	1	0	1	0	2	1	2	2	0	0
AX-110392069	1B	639638582	1228.64	184	90	67	27	46	92	46	4.80413e-13	8.46818	3.33333	123.5	60.5	92	92	3.4103e-06	2.04132	1.04132	2.04132	0	2	1	2	1	1	1	1	1	2	1	2	1	1	1	1	1	2	1	0	1	0	2	1	1	2	1	0
AX-95190562	1B	640849997	1229.85	184	37	89	58	46	92	46	0.0825323	-0.167294	0.637931	81.5	102.5	92	92	0.121588	0.795122	-0.204878	0.795122	0	2	1	2	1	1	1	1	1	2	1	2	1	1	1	1	1	2	1	0	1	0	2	1	1	2	1	1
AX-110948037	1B	641491265	1230.49	184	40	89	55	46	92	46	0.266961	-0.559155	0.727273	84.5	99.5	92	92	0.268807	0.849246	-0.150754	0.849246	0	2	1	2	1	1	1	1	1	2	1	2	1	1	1	1	1	2	1	0	1	0	2	1	1	2	1	1
AX-108800962	1B	659361327	1248.36	183	95	64	24	45.75	91.5	45.75	2.80075e-16	10.9542	3.95833	127	56	91.5	91.5	1.53367e-07	2.26786	1.26786	2.26786	0	1	0	0	1	1	1	0	1	2	1	2	1	2	1	1	1	2	1	0	1	1	1	0	0	2	0	0
AX-110403620	1B	667911274	1256.91	184	37	92	55	46	92	46	0.171895	-0.412207	0.672727	83	101	92	92	0.184516	0.821782	-0.178218	0.821782	0	1	0	0	1	1	1	0	0	2	1	2	1	2	1	1	2	2	2	1	1	1	1	1	0	2	2	1
AX-110359707	1B	685225141	1274.23	183	81	74	28	45.75	91.5	45.75	7.58782e-09	5.24112	2.89286	118	65	91.5	91.5	8.93338e-05	1.81538	0.815385	1.81538	1	1	0	0	1	1	1	1	1	2	1	2	2	1	1	1	1	1	2	1	1	0	1	1	0	2	1	0
AX-111539937	1B	685231381	1274.23	165	37	41	87	41.25	82.5	41.25	2.25712e-16	11.0262	0.425287	57.5	107.5	82.5	82.5	9.92187e-05	0.534884	-0.465116	0.534884	2	2	1	1	2	2	2	2	2	2	2	2	2	-1	2	2	-1	2	2	2	2	1	2	2	1	2	2	0
AX-109353011	1B	685283930	1274.28	183	82	75	26	45.75	91.5	45.75	1.84272e-09	5.71356	3.15385	119.5	63.5	91.5	91.5	3.47853e-05	1.88189	0.88189	1.88189	1	1	0	0	1	1	1	1	1	2	1	2	2	1	1	1	1	1	2	1	1	0	1	1	0	2	1	0
AX-111127329	1B	687069734	1276.07	180	38	89	53	45	90	45	0.283339	-0.579031	0.716981	82.5	97.5	90	90	0.263552	0.846154	-0.153846	0.846154	1	1	0	0	1	0	1	1	1	2	1	2	2	1	1	1	1	1	2	1	1	0	1	1	-1	2	1	2
AX-111622338	1B	687580365	1276.58	184	45	90	49	46	92	46	0.877714	-0.95646	0.918367	90	94	92	92	0.768083	0.957447	-0.0425532	0.957447	1	1	0	0	1	1	1	1	1	2	1	2	2	1	1	1	1	1	2	1	1	0	1	1	0	2	0	2
AX-109964750	2A	28136415	1305.14	184	95	59	30	46	92	46	7.70946e-16	10.6162	3.16667	124.5	59.5	92	92	1.65239e-06	2.09244	1.09244	2.09244	1	1	2	1	2	1	0	1	1	1	2	1	1	2	2	1	1	1	0	1	0	1	1	1	0	1	0	0
AX-109940674	2A	36193231	1313.19	184	82	69	33	46	92	46	6.85071e-09	5.27523	2.48485	116.5	67.5	92	92	0.00030346	1.72593	0.725926	1.72593	1	1	2	1	2	1	1	1	1	2	2	0	1	2	1	1	1	0	1	0	0	0	1	1	1	1	1	0
AX-108807500	2A	36908023	1313.91	182	88	65	29	45.5	91	45.5	2.93315e-12	7.86426	3.03448	120.5	61.5	91	91	1.22343e-05	1.95935	0.95935	1.95935	1	1	2	1	2	1	1	1	1	2	2	0	1	2	1	1	1	0	1	0	0	0	1	1	1	1	0	0
AX-111183138	2A	36934685	1313.93	184	91	64	29	46	92	46	1.68297e-13	8.81832	3.13793	123	61	92	92	4.86096e-06	2.01639	1.01639	2.01639	1	1	2	1	2	1	1	1	1	2	2	0	1	2	1	1	1	0	1	0	0	0	1	1	1	1	0	0
AX-89606293	2A	37078970	1314.08	184	37	95	52	46	92	46	0.266961	-0.559155	0.711538	84.5	99.5	92	92	0.268807	0.849246	-0.150754	0.849246	1	1	2	1	2	1	1	1	1	2	2	0	1	2	1	1	1	0	1	0	0	0	1	1	1	1	2	1
AX-108813587	2A	84543649	1361.54	184	93	61	30	46	92	46	1.24594e-14	9.6873	3.1	123.5	60.5	92	92	3.4103e-06	2.04132	1.04132	2.04132	0	1	1	1	2	1	1	2	1	2	0	0	1	1	0	2	1	0	1	0	1	0	1	0	1	2	0	0
AX-110522750	2A	89734060	1366.73	184	101	55	28	46	92	46	9.10943e-20	13.6349	3.60714	128.5	55.5	92	92	7.38138e-08	2.31532	1.31532	2.31532	0	1	1	1	2	1	1	2	1	2	0	0	1	1	0	2	1	0	1	0	1	0	1	0	1	2	0	0
AX-110571705	2A	90218965	1367.22	177	101	48	28	44.25	88.5	44.25	7.50545e-22	15.2368	3.60714	125	52	88.5	88.5	4.0878e-08	2.40385	1.40385	2.40385	0	1	-1	-1	2	1	1	2	1	2	0	0	1	1	0	2	1	0	1	0	1	0	1	0	-1	2	0	0
AX-108737030	2A	90748859	1367.75	184	101	55	28	46	92	46	9.10943e-20	13.6349	3.60714	128.5	55.5	92	92	7.38138e-08	2.31532	1.31532	2.31532	0	1	1	1	2	1	1	2	1	2	0	0	1	1	0	2	1	0	1	0	1	0	1	0	1	2	0	0
AX-108788038	2A	91496408	1368.5	184	102	54	28	46	92	46	1.81336e-20	14.1738	3.64286	129	55	92	92	4.88758e-08	2.34545	1.34545	2.34545	0	1	1	1	2	1	1	2	1	2	0	0	1	1	0	2	1	0	1	0	1	0	1	0	1	2	0	0
AX-109314831	2A	92682662	1369.68	184	102	54	28	46	92	46	1.81336e-20	14.1738	3.64286	129	55	92	92	4.88758e-08	2.34545	1.34545	2.34545	0	1	1	1	2	1	1	2	1	2	0	0	1	1	0	2	1	0	1	0	1	0	1	0	1	2	0	0
AX-110181609	2A	95318478	1372.32	182	101	53	28	45.5	91	45.5	2.46786e-20	14.0709	3.60714	127.5	54.5	91	91	6.26318e-08	2.33945	1.33945	2.33945	0	1	1	1	2	1	1	2	1	2	0	0	1	1	0	2	1	0	1	0	1	0	1	0	1	2	0	0
AX-110450470	2A	95989678	1372.99	184	102	54	28	46	92	46	1.81336e-20	14.1738	3.64286	129	55	92	92	4.88758e-08	2.34545	1.34545	2.34545	0	1	1	1	2	1	1	2	1	2	0	0	1	1	0	2	1	0	1	0	1	0	1	0	1	2	0	0
AX-108748890	2A	99657139	1376.66	184	102	54	28	46	92	46	1.81336e-20	14.1738	3.64286	129	55	92	92	4.88758e-08	2.34545	1.34545	2.34545	0	1	1	1	2	1	1	2	1	2	0	0	1	1	0	2	1	0	1	0	1	0	1	0	1	2	0	0
AX-109509615	2A	100188441	1377.19	183	101	54	28	45.75	91.5	45.75	4.77136e-20	13.8508	3.60714	128	55	91.5	91.5	6.80234e-08	2.32727	1.32727	2.32727	0	1	1	1	2	1	1	2	1	2	0	0	1	1	0	2	1	0	1	0	1	0	1	0	1	2	0	0
AX-111013049	2A	100667546	1377.67	184	102	54	28	46	92	46	1.81336e-20	14.1738	3.64286	129	55	92	92	4.88758e-08	2.34545	1.34545	2.34545	0	1	1	1	2	1	1	2	1	2	0	0	1	1	0	2	1	0	1	0	1	0	1	0	1	2	0	0
AX-109361326	2A	103395469	1380.4	175	99	48	28	43.75	87.5	43.75	5.5686e-21	14.5679	3.53571	123	52	87.5	87.5	8.00147e-08	2.36538	1.36538	2.36538	0	1	1	1	2	1	1	2	1	2	0	0	1	1	0	2	1	0	1	0	1	0	-1	0	1	2	0	0
AX-110526044	2A	105479971	1382.48	184	97	56	31	46	92	46	3.98715e-17	11.6049	3.12903	125	59	92	92	1.14119e-06	2.11864	1.11864	2.11864	0	1	1	1	2	1	1	2	1	2	0	0	1	1	0	2	1	0	1	0	1	0	1	0	1	2	0	0
AX-110960394	2A	116346354	1393.35	184	102	54	28	46	92	46	1.81336e-20	14.1738	3.64286	129	55	92	92	4.88758e-08	2.34545	1.34545	2.34545	0	1	1	1	2	1	1	2	1	2	0	0	1	1	0	2	1	0	1	0	1	0	1	0	1	2	0	0
AX-108873118	2A	121013178	1398.01	182	46	85	51	45.5	91	45.5	0.586861	-0.822091	0.901961	88.5	93.5	91	91	0.710917	0.946524	-0.0534759	0.946524	0	1	1	1	2	1	1	2	1	2	0	0	1	1	0	2	1	0	1	0	1	0	1	0	1	2	2	1
AX-111635700	2A	122005612	1399.01	183	46	86	51	45.75	91.5	45.75	0.626747	-0.84404	0.901961	89	94	91.5	91.5	0.711673	0.946809	-0.0531915	0.946809	0	1	1	1	2	1	1	2	1	2	0	0	1	1	0	2	1	0	1	0	1	0	1	0	-1	2	2	1
AX-110394261	2A	123173960	1400.17	181	46	87	48	45.25	90.5	45.25	0.854312	-0.947439	0.958333	89.5	91.5	90.5	90.5	0.881823	0.978142	-0.0218579	0.978142	0	1	-1	1	2	1	1	2	1	2	0	0	1	1	0	2	1	0	1	0	1	0	1	0	1	2	2	1
AX-111570872	2A	124363723	1401.36	184	46	87	51	46	92	46	0.665239	-0.863937	0.901961	89.5	94.5	92	92	0.712422	0.94709	-0.0529101	0.94709	0	1	1	1	2	1	1	2	1	2	0	0	1	1	0	2	1	0	1	0	1	0	1	0	1	2	2	1
AX-110921635	2A	125607419	1402.61	184	46	87	51	46	92	46	0.665239	-0.863937	0.901961	89.5	94.5	92	92	0.712422	0.94709	-0.0529101	0.94709	0	1	1	1	2	1	1	2	1	2	0	0	1	1	0	2	1	0	1	0	1	0	1	0	1	2	2	1
AX-111566257	2A	126864122	1403.86	183	46	85	52	45.75	91.5	45.75	0.517643	-0.780197	0.884615	88.5	94.5	91.5	91.5	0.65738	0.936508	-0.0634921	0.936508	0	1	1	1	2	1	1	2	1	2	0	0	1	1	0	2	1	0	1	0	1	0	1	0	1	2	2	1
AX-111523061	2A	128507219	1405.51	184	46	88	50	46	92	46	0.770381	-0.91292	0.92	90	94	92	92	0.768083	0.957447	-0.0425532	0.957447	0	1	1	1	2	1	1	2	1	2	0	0	1	1	0	2	1	0	1	0	1	0	1	0	1	2	2	1
AX-111193925	2A	130716187	1407.72	173	46	80	47	43.25	86.5	43.25	0.610047	-0.835025	0.978723	86	87	86.5	86.5	0.939396	0.988506	-0.0114943	0.988506	0	1	-1	1	2	1	1	2	1	2	0	0	1	1	0	2	1	0	1	0	1	0	1	0	-1	2	2	1
AX-111722425	2A	131715390	1408.72	184	46	87	51	46	92	46	0.665239	-0.863937	0.901961	89.5	94.5	92	92	0.712422	0.94709	-0.0529101	0.94709	0	1	1	1	2	1	1	2	1	2	0	0	1	1	0	2	1	0	1	0	1	0	1	0	1	2	2	1
AX-109834294	2A	135593270	1412.59	184	46	87	51	46	92	46	0.665239	-0.863937	0.901961	89.5	94.5	92	92	0.712422	0.94709	-0.0529101	0.94709	0	1	1	1	2	1	1	2	1	2	0	0	1	1	0	2	1	0	1	0	1	0	1	0	1	2	2	1
AX-110471961	2A	143549655	1420.55	183	43	88	52	45.75	91.5	45.75	0.56186	-0.807559	0.826923	87	96	91.5	91.5	0.505859	0.90625	-0.09375	0.90625	0	2	1	1	2	1	1	2	1	2	0	0	1	1	0	2	1	0	1	0	1	0	1	0	1	2	2	1
AX-109941791	2A	143832653	1420.83	184	43	88	53	46	92	46	0.488024	-0.760529	0.811321	87	97	92	92	0.460995	0.896907	-0.103093	0.896907	0	2	1	1	2	1	1	2	1	2	0	0	1	1	0	2	1	0	1	0	1	0	1	0	1	2	2	1
AX-111032286	2A	144429850	1421.43	184	43	88	53	46	92	46	0.488024	-0.760529	0.811321	87	97	92	92	0.460995	0.896907	-0.103093	0.896907	0	2	1	1	2	1	1	2	1	2	0	0	1	1	0	2	1	0	1	0	1	0	1	0	1	2	2	1
AX-111054566	2A	144652972	1421.65	183	42	88	53	45.75	91.5	45.75	0.451544	-0.734595	0.792453	86	97	91.5	91.5	0.416136	0.886598	-0.113402	0.886598	0	2	1	1	2	1	1	2	1	2	0	0	1	1	0	2	1	0	1	0	1	0	1	0	1	2	2	1
AX-110471740	2A	202783752	1479.78	184	103	49	32	46	92	46	2.3625e-21	14.8541	3.21875	127.5	56.5	92	92	1.6571e-07	2.25664	1.25664	2.25664	0	2	1	1	2	1	1	2	1	2	0	0	0	1	0	2	1	0	1	0	1	0	1	0	1	2	0	0
AX-109062065	2A	382173530	1659.17	184	47	86	51	46	92	46	0.61986	-0.840353	0.921569	90	94	92	92	0.768083	0.957447	-0.0425532	0.957447	0	2	1	1	2	1	1	2	1	2	0	0	0	0	0	2	1	0	1	0	1	0	1	0	1	2	2	1
AX-110407291	2A	603732041	1880.73	183	103	46	34	45.75	91.5	45.75	7.49919e-22	15.2371	3.02941	126	57	91.5	91.5	3.38531e-07	2.21053	1.21053	2.21053	0	2	1	1	2	1	1	2	1	2	1	0	0	0	0	2	1	0	1	0	1	0	1	0	1	2	0	0
AX-111102740	2A	638532972	1915.53	182	104	44	34	45.5	91	45.5	5.82206e-23	16.0902	3.05882	126	56	91	91	2.11716e-07	2.25	1.25	2.25	0	1	1	1	2	0	1	2	2	2	0	0	0	0	0	2	1	0	1	0	2	0	1	0	1	2	0	0
AX-111637353	2A	640294640	1917.29	184	105	45	34	46	92	46	4.72019e-23	16.1603	3.08824	127.5	56.5	92	92	1.6571e-07	2.25664	1.25664	2.25664	0	1	1	1	2	0	1	2	2	2	0	0	0	0	0	2	1	0	1	0	2	0	1	0	1	2	0	0
AX-110672429	2A	641597655	1918.6	184	105	45	34	46	92	46	4.72019e-23	16.1603	3.08824	127.5	56.5	92	92	1.6571e-07	2.25664	1.25664	2.25664	0	1	1	1	2	0	1	2	2	2	0	0	0	0	0	2	1	0	1	0	2	0	1	0	1	2	0	0
AX-95684604	2A	692850266	1969.85	184	101	49	34	46	92	46	4.74521e-20	13.8527	2.97059	125.5	58.5	92	92	7.84013e-07	2.1453	1.1453	2.1453	0	1	1	2	2	0	1	2	2	2	0	1	1	0	0	2	1	2	0	0	2	0	1	0	1	2	1	0
AX-109309589	2A	696292992	1973.29	163	102	61	0	40.75	81.5	40.75	1.09734e-30	22.0276	#DIV/0!	132.5	30.5	81.5	81.5	1.35755e-15	4.34426	3.34426	4.34426	0	-1	1	1	1	0	1	1	1	1	0	-1	1	0	0	1	-1	1	0	0	1	0	-1	0	-1	1	0	0
AX-110494827	2A	697416051	1974.42	184	53	74	57	46	92	46	0.0270872	0.204612	0.929825	90	94	92	92	0.768083	0.957447	-0.0425532	0.957447	0	1	1	2	2	0	1	2	2	2	0	1	1	0	0	2	1	2	0	0	2	0	1	0	1	2	2	1
AX-110425132	2A	705807076	1982.81	183	96	54	33	45.75	91.5	45.75	8.05723e-17	11.3701	2.90909	123	60	91.5	91.5	3.20704e-06	2.05	1.05	2.05	0	1	1	2	2	0	1	2	2	2	0	1	1	0	0	2	1	2	0	0	2	-1	1	0	1	2	1	0
AX-111141805	2A	718336567	1995.34	184	93	56	35	46	92	46	8.75138e-15	9.80523	2.65714	121	63	92	92	1.90438e-05	1.92063	0.920635	1.92063	0	1	1	2	2	0	1	2	2	2	1	1	1	0	0	1	1	2	0	0	2	0	1	0	1	2	1	0
AX-111611118	2A	722065099	1999.07	184	98	54	32	46	92	46	7.98022e-18	12.1419	3.0625	125	59	92	92	1.14119e-06	2.11864	1.11864	2.11864	0	1	1	1	2	0	1	1	2	2	1	1	1	0	0	1	1	2	0	0	2	0	1	0	1	2	0	0
AX-108777020	2A	723145304	2000.15	183	50	80	53	45.75	91.5	45.75	0.224353	-0.501112	0.943396	90	93	91.5	91.5	0.824496	0.967742	-0.0322581	0.967742	0	1	1	1	2	0	1	1	2	2	1	1	1	0	0	1	1	2	0	0	2	0	1	0	1	2	1	1
AX-108736779	2A	723836613	2000.84	184	98	55	31	46	92	46	8.75266e-18	12.111	3.16129	125.5	58.5	92	92	7.84013e-07	2.1453	1.1453	2.1453	0	1	1	1	2	0	1	1	2	2	1	1	1	0	0	1	1	2	0	0	2	0	1	0	1	2	0	0
AX-109415589	2A	727183765	2004.18	184	96	55	33	46	92	46	1.47739e-16	11.1677	2.90909	123.5	60.5	92	92	3.4103e-06	2.04132	1.04132	2.04132	0	1	1	1	2	1	1	1	2	2	1	1	1	0	0	1	1	2	0	0	2	0	1	0	1	2	0	0
AX-108949998	2A	740138704	2017.14	178	90	59	29	44.5	89	44.5	3.38494e-14	9.35368	3.10345	119.5	58.5	89	89	4.82761e-06	2.04274	1.04274	2.04274	1	1	1	1	2	1	2	1	2	2	1	-1	1	0	1	1	1	2	0	0	2	0	1	0	2	2	1	0
AX-109319646	2A	740382718	2017.38	184	92	62	30	46	92	46	4.76968e-14	9.2392	3.06667	123	61	92	92	4.86096e-06	2.01639	1.01639	2.01639	1	1	1	1	2	1	2	1	2	2	1	1	1	0	1	1	1	2	0	0	2	0	1	0	2	2	1	0
AX-108937736	2A	742693322	2019.69	182	88	62	32	45.5	91	45.5	3.18513e-12	7.83675	2.75	119	63	91	91	3.31031e-05	1.88889	0.888889	1.88889	1	1	1	1	2	1	2	1	2	2	1	1	1	0	1	1	1	2	0	0	2	0	1	0	2	2	1	0
AX-95211185	2A	742718678	2019.72	183	92	61	30	45.75	91.5	45.75	2.89811e-14	9.40551	3.06667	122.5	60.5	91.5	91.5	4.57975e-06	2.02479	1.02479	2.02479	1	1	1	1	2	1	2	1	2	2	1	1	1	0	1	1	1	2	0	0	2	0	1	0	2	2	1	0
AX-110988671	2A	746687013	2023.69	184	84	69	31	46	92	46	7.45993e-10	6.01541	2.70968	118.5	65.5	92	92	9.33673e-05	1.80916	0.80916	1.80916	1	1	1	1	2	1	2	1	2	2	1	1	1	0	1	1	1	2	0	0	2	0	1	0	2	2	0	0
AX-110034510	2A	748967211	2025.97	183	43	93	47	45.75	91.5	45.75	0.894025	-0.962606	0.914894	89.5	93.5	91.5	91.5	0.767468	0.957219	-0.0427807	0.957219	1	0	1	1	2	1	2	1	2	2	1	1	1	0	1	1	1	2	0	0	2	0	1	0	2	2	1	1
AX-109384630	2A	758939697	2035.94	183	42	93	48	45.75	91.5	45.75	0.801467	-0.926124	0.875	88.5	94.5	91.5	91.5	0.65738	0.936508	-0.0634921	0.936508	1	1	0	1	2	1	2	1	2	2	1	0	1	0	1	1	1	2	0	1	1	0	1	0	1	2	1	1
AX-94910470	2A	763695272	2040.7	183	95	53	35	45.75	91.5	45.75	2.63736e-16	10.9742	2.71429	121.5	61.5	91.5	91.5	9.19324e-06	1.97561	0.97561	1.97561	1	2	0	1	2	1	2	1	2	2	1	0	1	0	0	1	1	0	1	1	1	0	2	0	1	2	0	0
AX-108830944	2A	768311112	2045.31	184	92	56	36	46	92	46	3.02151e-14	9.39159	2.55556	120	64	92	92	3.65336e-05	1.875	0.875	1.875	1	2	0	1	2	1	2	1	2	2	1	0	1	0	0	1	1	0	1	1	1	0	2	0	1	2	0	0
AX-110133293	2A	769460727	2046.46	184	96	54	34	46	92	46	1.28969e-16	11.213	2.82353	123	61	92	92	4.86096e-06	2.01639	1.01639	2.01639	1	2	0	1	2	1	2	1	2	2	1	0	1	0	0	1	1	0	1	1	1	0	1	0	1	2	0	0
AX-108790596	2A	771343625	2048.34	174	46	96	32	43.5	87	43.5	0.127777	-0.313199	1.4375	94	80	87	87	0.288537	1.175	0.175	1.175	1	1	0	1	2	1	2	1	2	2	1	0	1	0	0	1	1	1	1	1	1	0	1	0	1	2	1	1
AX-111115615	2A	777502996	2054.5	184	92	60	32	46	92	46	4.66711e-14	9.24646	2.875	122	62	92	92	9.72232e-06	1.96774	0.967742	1.96774	1	1	0	1	2	1	2	1	2	2	1	0	1	0	1	1	1	2	0	1	1	0	1	0	1	2	0	0
AX-109000762	2A	777618495	2054.62	174	92	51	31	43.5	87	43.5	1.75024e-16	11.1111	2.96774	117.5	56.5	87	87	3.75688e-06	2.07965	1.07965	2.07965	1	1	0	-1	2	1	2	1	2	2	-1	0	1	0	-1	1	1	2	0	1	-1	0	1	0	1	2	0	0
AX-111689411	2A	777902836	2054.9	179	93	59	27	44.75	89.5	44.75	8.26733e-16	10.5928	3.44444	122.5	56.5	89.5	89.5	8.09465e-07	2.16814	1.16814	2.16814	1	1	0	1	2	1	2	1	2	2	1	0	1	0	0	1	1	2	0	1	1	0	1	0	1	2	0	0
AX-111736141	2A	778121539	2055.12	182	92	59	31	45.5	91	45.5	1.71324e-14	9.58099	2.96774	121.5	60.5	91	91	6.13679e-06	2.00826	1.00826	2.00826	1	1	0	1	2	1	2	1	2	2	-1	0	1	0	1	1	1	2	0	1	1	0	1	0	1	2	0	0
AX-89413222	2A	779671172	2056.67	184	91	61	32	46	92	46	1.76734e-13	8.80199	2.84375	121.5	62.5	92	92	1.36425e-05	1.944	0.944	1.944	1	1	0	1	2	1	2	1	2	2	1	0	1	0	1	1	1	2	0	1	1	0	1	0	1	2	0	0
AX-111531325	2B	11342028	2068.34	183	105	52	26	45.75	91.5	45.75	6.07219e-23	16.0762	4.03846	131	52	91.5	91.5	5.22485e-09	2.51923	1.51923	2.51923	2	1	0	2	1	0	0	2	0	1	1	0	2	0	1	0	1	0	2	0	0	2	1	2	1	1	0	0
AX-111623225	2B	11903807	2068.9	182	106	51	25	45.5	91	45.5	5.10476e-24	16.9028	4.24	131.5	50.5	91	91	1.92373e-09	2.60396	1.60396	2.60396	2	1	0	2	1	0	0	2	0	1	1	0	2	0	1	0	1	0	2	0	0	2	1	2	1	1	0	0
AX-111230062	2B	17141279	2074.14	181	61	81	39	45.25	90.5	45.25	0.0254441	0.2255	1.5641	101.5	79.5	90.5	90.5	0.101997	1.27673	0.27673	1.27673	2	1	0	2	1	0	0	2	0	1	1	0	2	0	1	0	1	0	2	0	0	0	1	2	1	1	1	1
AX-108924817	2B	19352401	2076.35	183	111	53	19	45.75	91.5	45.75	7.55012e-28	19.8466	5.84211	137.5	45.5	91.5	91.5	1.04014e-11	3.02198	2.02198	3.02198	2	1	0	2	1	0	0	2	0	1	1	0	1	0	-1	1	1	0	2	0	0	1	1	2	1	1	0	0
AX-109967115	2B	79313063	2136.31	184	101	58	25	46	92	46	8.1269e-20	13.673	4.04	130	54	92	92	2.10923e-08	2.40741	1.40741	2.40741	1	0	1	0	0	0	2	1	0	0	0	1	1	1	1	1	2	0	1	1	2	1	2	1	1	1	0	0
AX-109361154	2B	90235514	2147.24	182	50	82	50	45.5	91	45.5	0.410611	-0.702874	1	91	91	91	91	1	1	0	1	1	0	1	0	0	0	2	1	0	-1	0	1	1	1	1	1	2	0	1	1	2	1	2	1	1	1	1	2
AX-110649607	2B	92508072	2149.51	184	51	84	49	46	92	46	0.488024	-0.760529	1.04082	93	91	92	92	0.882783	1.02198	0.021978	1.02198	1	0	1	0	0	0	2	1	0	0	0	1	1	1	1	1	2	0	1	1	2	1	2	1	1	1	1	2
AX-109924214	2B	96218192	2153.22	184	103	55	26	46	92	46	3.49393e-21	14.7235	3.96154	130.5	53.5	92	92	1.37466e-08	2.43925	1.43925	2.43925	1	0	1	0	0	0	2	1	0	0	0	1	1	1	1	1	2	0	1	1	2	1	2	1	1	1	0	0
AX-108731425	2B	148039783	2205.04	184	97	60	27	46	92	46	3.98715e-17	11.6049	3.59259	127	57	92	92	2.46333e-07	2.22807	1.22807	2.22807	1	0	1	0	0	0	2	1	0	0	0	1	1	1	1	1	2	0	2	1	2	1	2	1	1	1	1	0
AX-111002022	2B	149811219	2206.81	184	96	61	27	46	92	46	1.68322e-16	11.1241	3.55556	126.5	57.5	92	92	3.64256e-07	2.2	1.2	2.2	1	0	1	0	0	0	2	1	0	0	0	1	1	1	1	1	2	0	2	1	2	1	2	1	1	1	1	0
AX-110634030	2B	151101698	2208.1	184	96	61	27	46	92	46	1.68322e-16	11.1241	3.55556	126.5	57.5	92	92	3.64256e-07	2.2	1.2	2.2	1	0	1	0	0	0	2	1	0	0	0	1	1	1	1	1	2	0	2	1	2	1	2	1	1	1	1	0
AX-108743280	2B	151651287	2208.65	184	96	61	27	46	92	46	1.68322e-16	11.1241	3.55556	126.5	57.5	92	92	3.64256e-07	2.2	1.2	2.2	1	0	1	0	0	0	2	1	0	0	0	1	1	1	1	1	2	0	2	1	2	1	2	1	1	1	1	0
AX-109965834	2B	153755562	2210.76	175	97	51	27	43.75	87.5	43.75	1.68776e-19	13.4291	3.59259	122.5	52.5	87.5	87.5	1.21315e-07	2.33333	1.33333	2.33333	1	0	1	0	0	0	2	1	0	0	0	1	1	1	1	1	2	0	2	1	2	1	2	1	1	1	1	0
AX-109297362	2B	154235208	2211.24	183	58	79	46	45.75	91.5	45.75	0.0825348	-0.167304	1.26087	97.5	85.5	91.5	91.5	0.375044	1.14035	0.140351	1.14035	1	0	1	0	0	0	2	1	0	0	0	1	1	1	1	1	2	0	2	1	2	1	2	1	-1	1	0	2
AX-111559203	2B	154588905	2211.59	183	104	51	28	45.75	91.5	45.75	3.21492e-22	15.5199	3.71429	129.5	53.5	91.5	91.5	1.93089e-08	2.42056	1.42056	2.42056	1	0	1	0	0	0	2	1	0	0	0	1	1	1	1	1	2	0	2	1	2	1	2	1	1	1	0	0
AX-111111731	2B	177545070	2234.55	179	57	83	39	44.75	89.5	44.75	0.102067	-0.238209	1.46154	98.5	80.5	89.5	89.5	0.178502	1.2236	0.223602	1.2236	1	0	-1	0	0	0	2	1	0	0	0	1	1	1	1	1	2	0	1	1	-1	1	1	1	1	1	0	2
AX-109837306	2B	177658640	2234.66	184	54	80	50	46	92	46	0.191633	-0.448491	1.08	94	90	92	92	0.768083	1.04444	0.0444444	1.04444	1	0	1	0	0	0	2	1	0	0	0	1	1	1	1	1	2	0	1	1	2	1	1	1	1	1	0	2
AX-94790995	2B	211535304	2268.54	184	96	57	31	46	92	46	1.75802e-16	11.1096	3.09677	124.5	59.5	92	92	1.65239e-06	2.09244	1.09244	2.09244	1	0	1	0	0	0	2	1	0	0	0	1	1	1	1	1	2	0	1	1	2	0	1	1	1	1	1	0
AX-109308718	2B	215330637	2272.33	184	108	49	27	46	92	46	6.10552e-25	17.6116	4	132.5	51.5	92	92	2.35227e-09	2.57282	1.57282	2.57282	1	0	1	0	0	0	2	1	0	0	0	1	1	1	1	1	2	0	1	1	2	0	1	1	1	1	0	0
AX-110078507	2B	273734672	2330.73	183	94	59	30	45.75	91.5	45.75	1.84512e-15	10.3249	3.13333	123.5	59.5	91.5	91.5	2.23399e-06	2.07563	1.07563	2.07563	1	0	1	0	0	0	2	1	0	0	0	1	1	1	1	1	2	0	1	1	2	0	0	1	1	1	1	0
AX-94462172	2B	323078373	2380.08	183	93	60	30	45.75	91.5	45.75	7.43345e-15	9.85971	3.1	123	60	91.5	91.5	3.20704e-06	2.05	1.05	2.05	1	0	1	0	0	0	2	1	0	0	0	1	1	-1	1	1	2	0	1	1	2	0	0	1	1	1	1	0
AX-108947860	2B	363290246	2420.29	184	94	61	29	46	92	46	3.09927e-15	10.1517	3.24138	124.5	59.5	92	92	1.65239e-06	2.09244	1.09244	2.09244	1	0	1	0	0	0	2	1	0	0	0	1	1	1	1	1	1	0	1	1	2	0	0	1	1	1	1	0
AX-110527602	2B	531396540	2588.4	181	98	59	24	45.25	90.5	45.25	1.25646e-18	12.759	4.08333	127.5	53.5	90.5	90.5	3.78981e-08	2.38318	1.38318	2.38318	1	0	1	0	0	0	2	1	0	0	1	1	1	1	1	1	-1	0	2	1	1	0	0	1	1	1	0	0
AX-109959398	2B	592529748	2649.53	184	103	80	1	46	92	46	5.80382e-26	18.3972	103	143	41	92	92	5.49694e-14	3.4878	2.4878	3.4878	0	1	1	1	1	0	1	1	1	1	0	0	1	0	0	1	1	0	0	0	1	0	1	0	1	1	0	0
AX-108759679	2B	596930233	2653.93	184	103	55	26	46	92	46	3.49393e-21	14.7235	3.96154	130.5	53.5	92	92	1.37466e-08	2.43925	1.43925	2.43925	1	1	1	0	0	0	2	0	0	0	1	1	1	1	1	1	1	0	2	1	1	0	0	1	1	1	0	0
AX-110924488	2B	597807793	2654.81	184	103	55	26	46	92	46	3.49393e-21	14.7235	3.96154	130.5	53.5	92	92	1.37466e-08	2.43925	1.43925	2.43925	1	1	1	0	0	0	2	0	0	0	1	1	1	1	1	1	1	0	2	1	1	0	0	1	1	1	0	0
AX-109893424	2B	598672838	2655.67	183	103	55	25	45.75	91.5	45.75	1.73027e-21	14.958	4.12	130.5	52.5	91.5	91.5	8.12107e-09	2.48571	1.48571	2.48571	1	1	1	0	0	0	2	0	0	0	1	1	1	1	1	1	-1	0	2	1	1	0	0	1	1	1	0	0
AX-111636316	2B	603198153	2660.2	184	104	57	23	46	92	46	5.38731e-22	15.3475	4.52174	132.5	51.5	92	92	2.35227e-09	2.57282	1.57282	2.57282	1	1	1	0	0	0	2	0	0	0	1	1	1	1	1	1	1	0	2	1	1	0	0	1	1	1	0	0
AX-110366234	2B	607065001	2664.07	183	104	56	23	45.75	91.5	45.75	2.8044e-22	15.5655	4.52174	132	51	91.5	91.5	2.12839e-09	2.58824	1.58824	2.58824	1	1	1	0	0	0	2	0	0	0	1	1	1	1	1	1	1	0	2	1	1	0	0	1	1	1	0	0
AX-108910513	2B	614900284	2671.9	169	47	74	48	42.25	84.5	42.25	0.269644	-0.562494	0.979167	84	85	84.5	84.5	0.938685	0.988235	-0.0117647	0.988235	1	1	1	0	0	0	2	0	0	0	1	1	1	1	1	1	2	0	2	1	1	0	0	1	1	1	1	2
AX-110400079	2B	622653702	2679.65	183	101	58	24	45.75	91.5	45.75	4.0059e-20	13.9092	4.20833	130	53	91.5	91.5	1.25557e-08	2.45283	1.45283	2.45283	1	1	1	0	0	0	2	0	0	0	1	1	1	1	1	1	1	0	2	1	1	0	0	1	1	1	0	0
AX-109482497	2B	622835608	2679.84	184	102	58	24	46	92	46	1.52389e-20	14.2318	4.25	131	53	92	92	8.91188e-09	2.4717	1.4717	2.4717	1	1	1	0	0	0	2	0	0	0	1	1	1	1	1	1	1	0	2	1	1	0	0	1	1	1	0	0
AX-108738485	2B	635175621	2692.18	184	99	60	25	46	92	46	1.74234e-18	12.6499	3.96	129	55	92	92	4.88758e-08	2.34545	1.34545	2.34545	1	1	1	0	0	0	2	0	0	0	1	1	1	1	1	1	1	0	2	1	1	0	0	1	1	1	0	0
AX-111233617	2B	636413723	2693.41	183	51	80	52	45.75	91.5	45.75	0.234378	-0.515704	0.980769	91	92	91.5	91.5	0.941072	0.98913	-0.0108696	0.98913	1	1	1	0	0	0	2	0	0	0	1	1	1	1	1	1	2	0	2	1	1	0	0	1	1	1	1	2
AX-108992905	2B	640489307	2697.49	184	102	56	26	46	92	46	1.77436e-20	14.181	3.92308	130	54	92	92	2.10923e-08	2.40741	1.40741	2.40741	1	1	1	0	0	0	2	0	0	0	1	1	1	1	1	1	1	0	2	1	1	0	0	1	1	1	0	0
AX-110450766	2B	648418905	2705.42	184	105	54	25	46	92	46	1.19556e-22	15.8501	4.2	132	52	92	92	3.68652e-09	2.53846	1.53846	2.53846	1	1	1	0	0	0	2	0	0	0	1	1	1	1	1	1	1	0	2	1	1	0	0	1	1	1	0	0
AX-110488760	2B	651360266	2708.36	184	48	81	55	46	92	46	0.205662	-0.472075	0.872727	88.5	95.5	92	92	0.605822	0.926702	-0.0732984	0.926702	1	1	1	0	0	0	2	0	0	0	1	1	1	1	2	1	1	0	2	1	1	0	0	1	1	1	1	2
AX-111055545	2B	662841162	2719.84	180	49	76	55	45	90	45	0.0927565	-0.206278	0.890909	87	93	90	90	0.654721	0.935484	-0.0645161	0.935484	1	1	1	0	0	0	2	0	0	0	1	1	2	1	2	1	-1	0	2	1	1	0	0	1	1	1	1	2
AX-109893758	2B	663131898	2720.13	183	50	76	57	45.75	91.5	45.75	0.0553852	-0.0341451	0.877193	88	95	91.5	91.5	0.604839	0.926316	-0.0736842	0.926316	1	1	1	0	0	0	2	0	0	0	1	1	1	1	2	1	1	0	2	1	1	0	0	1	1	1	1	2
AX-111526877	2B	674024885	2731.02	177	50	70	57	44.25	88.5	44.25	0.0158582	0.383324	0.877193	85	92	88.5	88.5	0.598782	0.923913	-0.076087	0.923913	1	1	1	0	0	0	2	0	0	0	1	1	1	1	2	1	2	0	2	1	1	0	0	1	1	1	1	2
AX-95630572	2B	690218325	2747.22	179	98	54	27	44.75	89.5	44.75	4.50911e-19	13.1011	3.62963	125	54	89.5	89.5	1.11573e-07	2.31481	1.31481	2.31481	1	1	1	0	0	0	2	0	0	0	1	1	1	1	2	1	1	0	2	1	1	0	0	1	1	1	0	0
AX-110927135	2B	690894650	2747.89	184	100	55	29	46	92	46	4.35769e-19	13.1125	3.44828	127.5	56.5	92	92	1.6571e-07	2.25664	1.25664	2.25664	1	1	1	0	0	0	2	0	0	0	1	1	1	1	2	1	1	0	2	1	1	0	0	1	1	1	0	0
AX-108930003	2B	708997932	2766	184	105	52	27	46	92	46	1.22183e-22	15.8428	3.88889	131	53	92	92	8.91188e-09	2.4717	1.4717	2.4717	1	1	1	0	0	0	2	0	0	0	1	1	1	1	2	1	1	0	2	1	1	0	0	1	1	1	0	0
AX-109327254	2B	712790204	2769.79	183	56	75	52	45.75	91.5	45.75	0.0467547	0.0224016	1.07692	93.5	89.5	91.5	91.5	0.767468	1.04469	0.0446927	1.04469	1	1	1	0	0	0	2	0	0	0	1	1	1	1	2	1	1	0	2	1	1	0	0	1	1	1	1	2
AX-108980566	2B	714127900	2771.13	183	56	76	51	45.75	91.5	45.75	0.0631467	-0.0779232	1.09804	94	89	91.5	91.5	0.711673	1.05618	0.0561798	1.05618	1	1	1	0	0	0	2	0	0	0	1	1	1	1	2	1	1	0	2	1	1	0	0	1	1	1	1	2
AX-89774932	2B	716815705	2773.82	183	59	75	49	45.75	91.5	45.75	0.0295445	0.175625	1.20408	96.5	86.5	91.5	91.5	0.459773	1.11561	0.115607	1.11561	1	1	1	0	0	0	2	0	0	0	1	1	1	1	1	1	1	0	2	1	1	0	0	1	1	1	1	2
AX-94631566	2B	717469806	2774.47	184	56	76	52	46	92	46	0.0567236	-0.0421156	1.07692	94	90	92	92	0.768083	1.04444	0.0444444	1.04444	1	1	1	0	0	0	2	0	0	0	1	2	1	1	1	1	1	0	2	1	1	0	0	1	1	1	1	2
AX-109352432	2B	731463570	2788.46	183	105	53	25	45.75	91.5	45.75	5.97346e-23	16.0817	4.2	131.5	51.5	91.5	91.5	3.34364e-09	2.5534	1.5534	2.5534	1	1	1	0	0	0	2	0	0	0	1	2	1	1	1	1	1	0	2	1	1	0	0	1	1	1	0	0
AX-109390638	2B	736856811	2793.86	183	97	58	28	45.75	91.5	45.75	2.36914e-17	11.7787	3.46429	126	57	91.5	91.5	3.38531e-07	2.21053	1.21053	2.21053	1	1	1	0	0	0	2	0	1	0	1	2	1	1	1	2	1	0	2	1	1	0	0	1	1	1	0	0
AX-111546188	2B	739729603	2796.73	182	98	57	27	45.5	91	45.5	2.84463e-18	12.4862	3.62963	126.5	55.5	91	91	1.41824e-07	2.27928	1.27928	2.27928	1	1	1	0	0	0	2	0	1	0	1	2	1	1	1	2	1	0	2	1	1	0	0	1	1	1	0	0
AX-112290186	2B	746101729	2803.1	183	52	80	51	45.75	91.5	45.75	0.234378	-0.515704	1.01961	92	91	91.5	91.5	0.941072	1.01099	0.010989	1.01099	1	1	1	0	0	0	2	0	1	0	1	2	1	1	1	2	1	0	2	1	1	0	0	2	-1	1	1	2
AX-94791055	2B	749138678	2806.14	184	50	80	54	46	92	46	0.191633	-0.448491	0.925926	90	94	92	92	0.768083	0.957447	-0.0425532	0.957447	1	1	1	0	0	0	2	0	1	0	1	2	1	1	1	2	1	0	2	1	1	0	0	2	1	1	1	2
AX-108947093	2B	753837266	2810.84	160	30	76	54	40	80	40	0.0223708	0.268471	0.555556	68	92	80	80	0.0577796	0.73913	-0.26087	0.73913	1	1	1	0	0	0	2	0	1	0	1	2	1	-1	1	-1	1	0	2	1	1	0	-1	2	1	1	1	2
AX-111557818	2B	756597337	2813.6	183	105	51	27	45.75	91.5	45.75	5.97346e-23	16.0817	3.88889	130.5	52.5	91.5	91.5	8.12107e-09	2.48571	1.48571	2.48571	1	1	1	0	0	0	2	0	1	0	1	2	1	-1	1	1	1	0	2	1	1	0	0	2	1	1	0	0
AX-109271530	2B	760929469	2817.93	178	51	78	49	44.5	89	44.5	0.25107	-0.53867	1.04082	90	88	89	89	0.880839	1.02273	0.0227273	1.02273	1	1	1	0	0	0	2	0	1	0	1	2	1	1	1	1	1	0	2	1	1	0	0	2	1	1	1	2
AX-109893764	2B	761322218	2818.32	183	51	84	48	45.75	91.5	45.75	0.514822	-0.778373	1.0625	93	90	91.5	91.5	0.824496	1.03333	0.0333333	1.03333	1	1	1	0	0	0	2	0	1	0	1	2	1	1	1	1	-1	0	2	1	1	0	0	2	1	1	1	2
AX-111531916	2B	768379332	2825.38	183	104	49	30	45.75	91.5	45.75	2.69915e-22	15.5782	3.46667	128.5	54.5	91.5	91.5	4.49433e-08	2.3578	1.3578	2.3578	1	1	1	0	0	0	2	0	1	0	0	2	1	1	1	1	-1	0	2	1	1	0	0	2	2	1	0	0
AX-89646390	2B	780818076	2837.82	182	54	79	49	45.5	91	45.5	0.179106	-0.425923	1.10204	93.5	88.5	91	91	0.710917	1.0565	0.0564972	1.0565	1	1	1	0	0	0	1	0	2	0	0	1	1	1	2	1	1	1	2	2	1	0	1	1	1	0	1	2
AX-111830247	2B	783166133	2840.17	184	97	56	31	46	92	46	3.98715e-17	11.6049	3.12903	125	59	92	92	1.14119e-06	2.11864	1.11864	2.11864	1	1	1	0	0	0	1	0	2	0	0	1	1	1	2	1	1	1	2	2	1	0	1	1	1	0	0	0
AX-111015582	2B	783455781	2840.46	163	96	37	30	40.75	81.5	40.75	6.94474e-23	16.0314	3.2	114.5	48.5	81.5	81.5	2.34697e-07	2.36082	1.36082	2.36082	1	1	1	0	0	0	1	0	2	0	0	1	1	1	2	1	2	1	2	2	2	0	1	1	1	0	0	0
AX-111081804	2B	785065309	2842.07	184	104	52	28	46	92	46	6.51602e-22	15.284	3.71429	130	54	92	92	2.10923e-08	2.40741	1.40741	2.40741	1	1	1	0	0	0	1	0	2	0	0	1	1	1	2	1	1	1	2	2	1	0	1	1	1	0	0	0
AX-111504796	3A	25194329	2868.19	184	109	53	22	46	92	46	9.0136e-26	18.2502	4.95455	135.5	48.5	92	92	1.42006e-10	2.79381	1.79381	2.79381	2	0	1	2	1	1	1	2	1	2	2	1	1	0	0	1	0	0	1	0	0	1	1	2	0	1	0	0
AX-111653361	3A	35648919	2878.65	184	44	83	57	46	92	46	0.165479	-0.399508	0.77193	85.5	98.5	92	92	0.337875	0.86802	-0.13198	0.86802	2	0	1	2	1	1	2	2	1	2	2	0	1	0	0	1	0	0	1	0	0	1	2	2	0	1	1	1
AX-108986053	3A	36486115	2879.49	184	46	79	59	46	92	46	0.0635814	-0.0802133	0.779661	85.5	98.5	92	92	0.337875	0.86802	-0.13198	0.86802	2	0	1	2	1	1	2	2	1	2	2	0	1	0	0	1	0	0	1	0	0	1	2	2	0	1	1	1
AX-111611367	3A	36657660	2879.66	183	46	78	59	45.75	91.5	45.75	0.0541877	-0.0268488	0.779661	85	98	91.5	91.5	0.336558	0.867347	-0.132653	0.867347	2	0	1	2	1	1	2	2	1	2	2	0	1	0	0	1	0	0	1	0	0	1	2	2	0	1	1	1
AX-95632304	3A	41068049	2884.07	184	49	73	62	46	92	46	0.00788817	0.61643	0.790323	85.5	98.5	92	92	0.337875	0.86802	-0.13198	0.86802	2	0	1	2	2	1	2	2	1	2	2	0	1	0	0	1	0	0	1	0	0	1	2	2	0	1	1	1
AX-95631471	3A	44629466	2887.63	178	94	55	29	44.5	89	44.5	1.12372e-16	11.259	3.24138	121.5	56.5	89	89	1.10499e-06	2.15044	1.15044	2.15044	1	2	1	0	-1	1	2	0	1	0	0	-1	0	1	1	0	2	1	1	2	1	2	1	1	1	2	0	0
AX-111450751	3A	70703503	2913.7	184	111	45	28	46	92	46	2.05179e-27	19.5129	3.96429	133.5	50.5	92	92	9.42583e-10	2.64356	1.64356	2.64356	2	0	1	2	1	1	2	2	1	2	2	1	0	0	0	1	1	0	1	0	0	1	2	2	0	2	0	0
AX-109420812	3A	371690289	3214.69	147	51	20	76	36.75	73.5	36.75	1.74236e-19	13.4185	0.671053	61	86	73.5	73.5	0.039211	0.709302	-0.290698	0.709302	2	0	-1	2	2	1	2	2	1	2	2	1	0	-1	0	1	2	0	2	0	0	-1	2	2	0	-1	1	2
AX-111811874	3A	568838274	3411.84	181	48	81	52	45.25	90.5	45.25	0.337687	-0.637606	0.923077	88.5	92.5	90.5	90.5	0.766224	0.956757	-0.0432432	0.956757	2	0	1	2	-1	1	1	2	1	2	2	1	0	1	1	1	1	0	2	0	1	1	2	2	1	0	2	1
AX-109399799	3A	602855338	3445.86	181	107	51	23	45.25	90.5	45.25	3.82237e-25	17.768	4.65217	132.5	48.5	90.5	90.5	4.27419e-10	2.73196	1.73196	2.73196	2	0	1	2	1	1	1	2	1	1	2	1	0	1	1	1	1	0	1	1	1	1	2	2	1	0	0	0
AX-109468077	3A	603209772	3446.21	184	108	53	23	46	92	46	5.84575e-25	17.6261	4.69565	134.5	49.5	92	92	3.69768e-10	2.71717	1.71717	2.71717	2	0	1	2	1	1	1	2	1	1	2	1	0	1	1	1	1	0	1	1	1	1	2	2	1	0	0	0
AX-95651716	3A	611948316	3454.95	184	45	84	55	46	92	46	0.289636	-0.586368	0.818182	87	97	92	92	0.460995	0.896907	-0.103093	0.896907	2	0	1	2	1	1	1	2	1	1	2	1	1	1	1	1	1	0	1	1	1	1	2	2	1	0	2	2
AX-109437970	3A	612522271	3455.52	183	45	85	53	45.75	91.5	45.75	0.444202	-0.729123	0.849057	87.5	95.5	91.5	91.5	0.554268	0.91623	-0.0837696	0.91623	2	0	1	2	1	1	1	2	1	1	2	1	1	1	1	1	1	0	1	1	1	1	2	2	1	0	2	2
AX-109857950	3A	612950062	3455.95	184	45	86	53	46	92	46	0.477529	-0.753272	0.849057	88	96	92	92	0.555346	0.916667	-0.0833333	0.916667	2	0	1	2	1	1	1	2	1	1	2	1	1	1	1	1	1	0	1	1	1	1	2	2	1	0	2	2
AX-111651061	3A	620625489	3463.63	184	104	56	24	46	92	46	5.97334e-22	15.3131	4.33333	132	52	92	92	3.68652e-09	2.53846	1.53846	2.53846	2	0	1	2	1	1	1	2	1	1	2	1	1	1	1	1	1	0	1	1	1	1	2	2	1	0	0	0
AX-109270909	3A	621663454	3464.66	180	95	58	27	45	90	45	7.98273e-17	11.3732	3.51852	124	56	90	90	4.0113e-07	2.21429	1.21429	2.21429	2	0	1	2	1	1	1	2	1	1	2	1	1	1	1	1	1	0	1	1	1	1	2	2	1	0	0	0
AX-109110953	3A	624911306	3467.91	183	99	59	25	45.75	91.5	45.75	9.79531e-19	12.8421	3.96	128.5	54.5	91.5	91.5	4.49433e-08	2.3578	1.3578	2.3578	2	0	1	2	1	1	1	2	1	1	2	1	1	1	1	1	1	0	1	1	1	1	2	2	1	0	0	0
AX-109464655	3A	655161137	3498.16	183	42	93	48	45.75	91.5	45.75	0.801467	-0.926124	0.875	88.5	94.5	91.5	91.5	0.65738	0.936508	-0.0634921	0.936508	2	0	1	2	1	1	1	2	2	1	1	1	1	1	1	1	1	0	1	1	1	1	1	2	1	1	1	1
AX-109910042	3A	666010449	3509.01	184	43	94	47	46	92	46	0.877714	-0.95646	0.914894	90	94	92	92	0.768083	0.957447	-0.0425532	0.957447	2	1	1	2	1	1	1	2	2	1	1	1	1	1	1	1	1	1	1	1	1	1	1	2	0	2	1	1
AX-108946027	3A	667504748	3510.5	181	100	63	18	45.25	90.5	45.25	1.72664e-20	14.1901	5.55556	131.5	49.5	90.5	90.5	1.09429e-09	2.65657	1.65657	2.65657	2	1	1	-1	1	1	1	2	2	1	1	1	1	1	1	1	1	1	1	1	1	1	1	2	0	2	0	0
AX-111528638	3A	667950773	3510.95	184	101	64	19	46	92	46	2.68179e-20	14.0431	5.31579	133	51	92	92	1.49299e-09	2.60784	1.60784	2.60784	2	1	1	2	1	1	1	2	2	1	1	1	1	1	1	1	1	1	1	1	1	1	1	2	0	2	0	0
AX-109414456	3A	669563961	3512.56	184	101	64	19	46	92	46	2.68179e-20	14.0431	5.31579	133	51	92	92	1.49299e-09	2.60784	1.60784	2.60784	2	1	1	2	1	1	1	2	2	1	1	1	1	1	1	1	1	1	1	1	1	1	1	2	0	2	0	0
AX-111116170	3A	669624832	3512.62	184	96	68	20	46	92	46	4.44497e-17	11.5686	4.8	130	54	92	92	2.10923e-08	2.40741	1.40741	2.40741	2	1	1	2	1	1	1	2	2	1	1	1	1	1	1	1	1	1	1	1	1	1	1	2	0	2	0	0
AX-110575119	3A	678504151	3521.5	184	40	94	50	46	92	46	0.556017	-0.804069	0.8	87	97	92	92	0.460995	0.896907	-0.103093	0.896907	2	1	1	2	1	1	1	2	2	1	1	1	1	1	1	1	1	1	1	1	1	1	1	2	0	2	1	1
AX-95245536	3A	680749657	3523.75	184	43	94	47	46	92	46	0.877714	-0.95646	0.914894	90	94	92	92	0.768083	0.957447	-0.0425532	0.957447	2	1	1	2	1	1	1	2	2	1	1	1	1	1	1	1	1	1	1	1	1	1	1	2	0	2	1	1
AX-86165976	3A	685290137	3528.29	184	42	91	51	46	92	46	0.636935	-0.849423	0.823529	87.5	96.5	92	92	0.507018	0.906736	-0.0932642	0.906736	2	1	1	2	1	1	1	2	2	1	1	1	1	1	1	2	1	1	1	1	1	2	1	2	0	2	1	1
AX-110491100	3A	705251779	3548.25	181	43	96	42	45.25	90.5	45.25	0.711928	-0.886579	1.02381	91	90	90.5	90.5	0.940748	1.01111	0.0111111	1.01111	2	1	2	2	0	1	1	2	1	1	1	1	1	1	1	2	1	1	1	1	0	2	2	2	0	2	1	1
AX-89567713	3A	724870059	3567.87	184	42	86	56	46	92	46	0.233045	-0.513801	0.75	85	99	92	92	0.302028	0.858586	-0.141414	0.858586	1	1	2	0	0	1	1	1	1	0	1	2	0	1	1	2	1	1	0	1	0	2	2	2	1	2	1	1
AX-109900697	3A	725732230	3568.73	183	102	54	27	45.75	91.5	45.75	9.46622e-21	14.3907	3.77778	129	54	91.5	91.5	2.95369e-08	2.38889	1.38889	2.38889	1	1	2	0	0	1	1	1	1	0	1	2	0	1	1	2	1	1	0	1	0	2	2	2	1	2	0	0
AX-109314183	3A	729702071	3572.7	184	96	53	35	46	92	46	1.08973e-16	11.2693	2.74286	122.5	61.5	92	92	6.89256e-06	1.99187	0.99187	1.99187	1	1	2	0	1	0	1	1	0	0	1	2	0	0	1	2	1	1	0	1	0	2	2	2	1	2	0	0
AX-108742089	3A	731718623	3574.72	181	38	80	63	45.25	90.5	45.25	0.00936037	0.559308	0.603175	78	103	90.5	90.5	0.0631356	0.757282	-0.242718	0.757282	1	2	2	0	1	0	1	1	0	0	1	2	0	0	1	2	1	1	0	1	0	2	2	2	1	2	1	2
AX-110707258	3A	733432801	3576.43	181	36	92	53	45.25	90.5	45.25	0.197593	-0.458714	0.679245	82	99	90.5	90.5	0.206374	0.828283	-0.171717	0.828283	1	2	2	0	1	0	1	1	0	0	1	2	0	-1	1	2	1	1	0	1	0	2	2	2	1	1	1	2
AX-108873227	3A	734266045	3577.27	184	40	89	55	46	92	46	0.266961	-0.559155	0.727273	84.5	99.5	92	92	0.268807	0.849246	-0.150754	0.849246	1	2	2	0	1	0	1	1	0	0	1	2	0	0	1	2	1	1	0	1	0	2	2	2	1	1	1	2
AX-110378663	3A	740890868	3583.89	184	39	91	54	46	92	46	0.291214	-0.588182	0.722222	84.5	99.5	92	92	0.268807	0.849246	-0.150754	0.849246	1	2	2	0	1	0	1	1	0	0	1	2	0	0	1	1	1	1	2	1	0	2	2	2	1	1	1	2
AX-94417941	3A	741240716	3584.24	184	40	89	55	46	92	46	0.266961	-0.559155	0.727273	84.5	99.5	92	92	0.268807	0.849246	-0.150754	0.849246	1	2	2	0	1	0	1	1	0	0	1	2	0	0	1	1	1	1	2	1	0	2	2	2	1	1	1	2
AX-109281734	3A	744244068	3587.24	184	100	52	32	46	92	46	3.41227e-19	13.1941	3.125	126	58	92	92	5.35805e-07	2.17241	1.17241	2.17241	1	2	2	0	1	0	1	1	0	0	1	2	0	0	1	1	1	1	2	1	0	2	2	2	1	1	0	0
AX-108916293	3A	745778401	3588.78	184	43	82	59	46	92	46	0.083889	-0.172736	0.728814	84	100	92	92	0.238185	0.84	-0.16	0.84	1	2	2	0	1	0	1	1	0	0	1	2	0	0	1	1	1	1	2	2	0	2	2	2	1	1	1	2
AX-109296490	3A	750473917	3593.47	180	43	81	56	45	90	45	0.158994	-0.386164	0.767857	83.5	96.5	90	90	0.332564	0.865285	-0.134715	0.865285	1	2	2	0	1	0	1	1	0	0	-1	2	0	0	1	1	1	1	2	2	0	2	2	2	1	1	1	2
AX-110571567	3B	7187583	3601.19	183	28	103	52	45.75	91.5	45.75	0.0101235	0.533146	0.538462	79.5	103.5	91.5	91.5	0.0760415	0.768116	-0.231884	0.768116	0	2	2	1	2	0	1	1	0	1	0	1	1	0	1	0	2	1	1	1	1	1	1	1	1	0	2	1
AX-181995637	3B	13925695	3607.93	183	95	58	30	45.75	91.5	45.75	4.43223e-16	10.8009	3.16667	124	59	91.5	91.5	1.54799e-06	2.10169	1.10169	2.10169	0	2	2	1	2	0	1	1	0	1	0	1	1	0	1	0	2	1	1	1	1	1	-1	1	1	0	0	0
AX-109301883	3B	13926060	3607.93	184	94	59	31	46	92	46	3.09927e-15	10.1517	3.03226	123.5	60.5	92	92	3.4103e-06	2.04132	1.04132	2.04132	0	2	2	1	2	0	1	1	0	1	0	1	1	0	1	0	2	1	1	1	1	1	1	1	1	0	0	0
AX-109052060	3B	15126449	3609.13	184	95	58	31	46	92	46	7.50279e-16	10.6252	3.06452	124	60	92	92	2.38008e-06	2.06667	1.06667	2.06667	0	2	2	1	2	0	2	1	0	1	0	1	1	0	1	0	2	1	1	1	1	1	1	1	1	0	0	0
AX-109032259	3B	43318741	3637.32	184	95	59	30	46	92	46	7.70946e-16	10.6162	3.16667	124.5	59.5	92	92	1.65239e-06	2.09244	1.09244	2.09244	1	2	1	0	1	1	2	0	1	0	0	1	0	1	1	0	2	1	1	2	1	2	1	1	1	2	0	0
AX-111052161	3B	44847495	3638.85	183	42	89	52	45.75	91.5	45.75	0.540774	-0.79479	0.807692	86.5	96.5	91.5	91.5	0.459773	0.896373	-0.103627	0.896373	1	2	1	0	1	1	2	0	1	0	0	1	0	1	1	0	2	1	1	2	1	2	1	1	1	2	0	1
AX-111523002	3B	55369721	3649.37	184	40	91	53	46	92	46	0.394811	-0.689776	0.754717	85.5	98.5	92	92	0.337875	0.86802	-0.13198	0.86802	1	2	1	0	1	1	2	0	1	0	0	1	0	1	1	0	2	1	1	2	1	2	1	1	1	2	1	1
AX-109910758	3B	59054885	3653.05	184	41	88	55	46	92	46	0.289636	-0.586368	0.745455	85	99	92	92	0.302028	0.858586	-0.141414	0.858586	1	2	1	0	1	1	2	0	1	0	0	1	0	1	1	0	2	1	1	2	1	2	1	1	1	2	2	1
AX-110145424	3B	62019866	3656.02	182	99	56	27	45.5	91	45.5	6.07427e-19	13.0016	3.66667	127	55	91	91	9.44996e-08	2.30909	1.30909	2.30909	1	2	1	0	1	1	2	0	1	0	0	1	0	1	1	0	2	1	1	2	1	2	1	1	1	2	0	0
AX-111527419	3B	120447221	3714.45	184	102	53	29	46	92	46	1.74567e-20	14.1865	3.51724	128.5	55.5	92	92	7.38138e-08	2.31532	1.31532	2.31532	1	2	1	0	1	1	2	0	1	0	0	1	0	1	1	0	2	1	1	2	1	2	1	1	1	2	0	0
AX-110434278	3B	121249574	3715.25	184	101	53	30	46	92	46	8.35077e-20	13.664	3.36667	127.5	56.5	92	92	1.6571e-07	2.25664	1.25664	2.25664	1	2	1	0	1	1	2	0	1	0	0	1	0	1	1	0	2	1	1	2	1	2	1	1	1	2	0	0
AX-111017737	3B	122898368	3716.9	179	101	48	30	44.75	89.5	44.75	2.58379e-21	14.8242	3.36667	125	54	89.5	89.5	1.11573e-07	2.31481	1.31481	2.31481	1	2	1	0	1	1	2	0	1	0	0	1	0	1	1	0	2	1	1	2	1	2	-1	1	-1	2	0	0
AX-109359639	3B	123714815	3717.71	184	101	53	30	46	92	46	8.35077e-20	13.664	3.36667	127.5	56.5	92	92	1.6571e-07	2.25664	1.25664	2.25664	1	2	1	0	1	1	2	0	1	0	0	1	0	1	1	0	2	1	1	2	1	2	1	1	1	2	0	0
AX-109898213	3B	125550726	3719.55	184	102	52	30	46	92	46	1.62659e-20	14.21	3.4	128	56	92	92	1.10889e-07	2.28571	1.28571	2.28571	1	2	1	0	1	1	2	0	1	0	0	1	0	1	1	0	2	1	1	2	1	2	1	1	1	2	0	0
AX-109338627	3B	126845393	3720.85	182	100	52	30	45.5	91	45.5	1.11824e-19	13.5665	3.33333	126	56	91	91	2.11716e-07	2.25	1.25	2.25	1	2	1	0	1	1	2	0	1	0	0	1	0	1	1	0	2	1	1	2	1	2	1	1	1	2	0	0
AX-109506024	3B	127815155	3721.82	181	99	52	30	45.25	90.5	45.25	2.90605e-19	13.2477	3.3	125	56	90.5	90.5	2.91704e-07	2.23214	1.23214	2.23214	1	2	1	0	1	1	2	0	1	0	0	1	0	1	1	0	2	1	1	2	1	2	1	1	1	2	0	0
AX-110007345	3B	129442308	3723.44	182	100	52	30	45.5	91	45.5	1.11824e-19	13.5665	3.33333	126	56	91	91	2.11716e-07	2.25	1.25	2.25	1	2	1	0	1	1	2	0	1	0	0	1	0	1	1	0	2	1	1	2	1	2	1	1	1	2	0	0
AX-111047357	3B	131328597	3725.33	184	102	52	30	46	92	46	1.62659e-20	14.21	3.4	128	56	92	92	1.10889e-07	2.28571	1.28571	2.28571	1	2	1	0	1	1	2	0	1	0	0	1	0	1	1	0	2	1	1	2	1	2	1	1	1	2	0	0
AX-111490441	3B	131508802	3725.51	184	102	52	30	46	92	46	1.62659e-20	14.21	3.4	128	56	92	92	1.10889e-07	2.28571	1.28571	2.28571	1	2	1	0	1	1	2	0	1	0	0	1	0	1	1	0	2	1	1	2	1	2	1	1	1	2	0	0
AX-108746747	3B	133188397	3727.19	184	102	52	30	46	92	46	1.62659e-20	14.21	3.4	128	56	92	92	1.10889e-07	2.28571	1.28571	2.28571	1	2	1	0	1	1	2	0	1	0	0	1	0	1	1	0	2	1	1	2	1	2	1	1	1	2	0	0
AX-111082444	3B	136337889	3730.34	181	101	50	30	45.25	90.5	45.25	1.07957e-20	14.3469	3.36667	126	55	90.5	90.5	1.31038e-07	2.29091	1.29091	2.29091	1	2	1	0	1	1	2	0	1	0	0	1	0	-1	1	0	2	1	1	2	1	2	1	1	1	2	0	0
AX-109303193	3B	143573669	3737.57	184	102	52	30	46	92	46	1.62659e-20	14.21	3.4	128	56	92	92	1.10889e-07	2.28571	1.28571	2.28571	1	2	1	0	1	1	2	0	1	0	0	1	0	1	1	0	2	1	1	2	1	2	1	1	1	2	0	0
AX-109995421	3B	144775288	3738.78	180	49	81	50	45	90	45	0.404317	-0.697718	0.98	89.5	90.5	90	90	0.940584	0.98895	-0.0110497	0.98895	1	2	1	0	1	1	2	0	1	0	0	1	0	1	1	0	2	1	1	2	1	2	1	1	-1	2	1	1
AX-110534176	3B	145696681	3739.7	180	51	80	49	45	90	45	0.321958	-0.621684	1.04082	91	89	90	90	0.881497	1.02247	0.0224719	1.02247	1	2	1	0	1	1	2	0	1	0	0	1	0	1	1	0	2	1	1	2	1	2	1	1	1	2	1	1
AX-109385302	3B	159468894	3753.47	183	46	86	51	45.75	91.5	45.75	0.626747	-0.84404	0.901961	89	94	91.5	91.5	0.711673	0.946809	-0.0531915	0.946809	1	2	1	0	1	1	-1	0	1	0	0	1	0	1	1	0	2	1	1	2	1	2	1	1	1	2	2	1
AX-110560395	3B	172162096	3766.16	182	92	61	29	45.5	91	45.5	1.71324e-14	9.58099	3.17241	122.5	59.5	91	91	3.01389e-06	2.05882	1.05882	2.05882	1	2	1	0	1	1	2	0	1	0	0	1	0	1	1	0	2	1	1	2	1	2	1	1	1	2	1	0
AX-108763755	3B	187522668	3781.52	184	48	87	49	46	92	46	0.757923	-0.907477	0.979592	91.5	92.5	92	92	0.941232	0.989189	-0.0108108	0.989189	1	2	1	0	1	1	2	0	1	0	0	1	0	1	1	0	2	1	1	2	1	2	1	1	1	2	1	1
AX-109330597	3B	188615036	3782.62	184	48	86	50	46	92	46	0.661634	-0.862123	0.96	91	93	92	92	0.882783	0.978495	-0.0215054	0.978495	1	2	1	0	1	1	2	0	1	0	0	1	0	1	1	0	2	1	1	2	1	2	1	1	1	2	1	1
AX-110477821	3B	189442625	3783.44	182	48	84	50	45.5	91	45.5	0.570958	-0.812921	0.96	90	92	91	91	0.882146	0.978261	-0.0217391	0.978261	1	2	1	0	1	1	2	0	1	0	0	1	0	1	1	0	2	1	1	2	1	2	1	1	1	2	1	1
AX-110595716	3B	190952373	3784.95	182	99	52	31	45.5	91	45.5	5.09489e-19	13.0603	3.19355	125	57	91	91	4.64328e-07	2.19298	1.19298	2.19298	1	2	1	0	1	1	2	0	1	0	0	1	0	1	1	0	2	1	1	2	1	2	1	1	1	2	0	0
AX-108789522	3B	205142563	3799.14	183	91	61	31	45.75	91.5	45.75	1.09945e-13	8.96044	2.93548	121.5	61.5	91.5	91.5	9.19324e-06	1.97561	0.97561	1.97561	1	2	1	0	1	1	2	0	1	0	0	1	0	1	1	0	2	-1	1	2	1	2	1	1	1	2	1	0
AX-109460486	3B	209345123	3803.35	175	89	57	29	43.75	87.5	43.75	2.81042e-14	9.41577	3.06897	117.5	57.5	87.5	87.5	5.74471e-06	2.04348	1.04348	2.04348	1	2	-1	0	1	1	2	0	1	0	0	1	0	1	-1	0	2	1	1	2	1	2	1	1	1	2	-1	0
AX-111580022	3B	214012175	3808.01	174	85	59	30	43.5	87	43.5	3.43655e-12	7.81139	2.83333	114.5	59.5	87	87	3.05216e-05	1.92437	0.92437	1.92437	1	2	1	0	1	1	2	0	1	0	0	1	0	1	1	0	2	1	1	2	1	2	-1	1	-1	2	1	0
AX-110619125	3B	224321708	3818.32	184	50	87	47	46	92	46	0.725676	-0.892964	1.06383	93.5	90.5	92	92	0.824966	1.03315	0.0331492	1.03315	1	2	1	0	1	1	2	0	1	0	0	1	0	1	1	0	2	1	1	2	1	2	1	1	1	2	1	1
AX-108938781	3B	240957047	3834.96	184	94	61	29	46	92	46	3.09927e-15	10.1517	3.24138	124.5	59.5	92	92	1.65239e-06	2.09244	1.09244	2.09244	1	2	1	0	1	1	2	0	1	0	0	1	0	1	1	0	2	1	1	2	1	2	1	1	1	2	1	0
AX-111038183	3B	243122717	3837.12	184	94	61	29	46	92	46	3.09927e-15	10.1517	3.24138	124.5	59.5	92	92	1.65239e-06	2.09244	1.09244	2.09244	1	2	1	0	1	1	2	0	1	0	0	1	0	1	1	0	2	1	1	2	1	2	1	1	1	2	1	0
AX-111009485	3B	243551802	3837.55	183	94	60	29	45.75	91.5	45.75	1.83507e-15	10.3267	3.24138	124	59	91.5	91.5	1.54799e-06	2.10169	1.10169	2.10169	1	2	1	0	1	1	2	0	1	0	0	1	0	1	1	0	2	1	1	2	1	2	1	1	1	2	1	0
AX-109857534	3B	335424864	3929.42	183	48	89	46	45.75	91.5	45.75	0.913781	-0.969903	1.04348	92.5	90.5	91.5	91.5	0.882466	1.0221	0.0220994	1.0221	1	2	1	0	1	1	2	0	1	0	0	1	0	1	1	0	2	1	1	2	1	2	1	1	1	2	1	1
AX-109095345	3B	341868232	3935.87	184	48	89	47	46	92	46	0.901892	-0.965531	1.02128	92.5	91.5	92	92	0.941232	1.01093	0.010929	1.01093	1	2	1	0	1	1	2	0	1	0	0	1	0	1	1	0	2	1	1	2	1	2	1	1	1	2	1	1
AX-109951689	3B	351790841	3945.79	184	48	91	45	46	92	46	0.941969	-0.980044	1.06667	93.5	90.5	92	92	0.824966	1.03315	0.0331492	1.03315	1	2	1	0	1	1	2	0	1	0	0	1	0	1	1	0	2	1	1	2	1	2	1	1	1	2	1	1
AX-111241221	3B	355977084	3949.98	180	44	92	44	45	90	45	0.956529	-0.985164	1	90	90	90	90	1	1	0	1	1	2	1	0	1	1	2	0	1	0	0	1	-1	1	1	0	2	1	1	2	1	2	1	1	1	2	1	1
AX-109011985	3B	356866416	3950.87	168	32	77	59	42	84	42	0.00728004	0.643211	0.542373	70.5	97.5	84	84	0.0372425	0.723077	-0.276923	0.723077	1	2	1	0	1	1	2	0	1	0	0	1	0	1	1	0	2	1	1	2	1	2	1	1	1	2	2	2
AX-111134770	3B	359068053	3953.07	180	47	88	45	45	90	45	0.935507	-0.977746	1.04444	91	89	90	90	0.881497	1.02247	0.0224719	1.02247	1	2	1	0	1	1	2	0	1	0	0	1	0	1	1	0	2	-1	1	2	1	2	1	1	1	2	1	1
AX-110696526	3B	359154850	3953.15	180	43	91	46	45	90	45	0.940719	-0.979601	0.934783	88.5	91.5	90	90	0.823063	0.967213	-0.0327869	0.967213	1	2	1	0	1	1	2	0	1	0	0	1	0	1	1	0	2	1	1	2	1	2	1	1	2	2	1	1
AX-110396359	3B	368583270	3962.58	184	93	62	29	46	92	46	1.21253e-14	9.69638	3.2069	124	60	92	92	2.38008e-06	2.06667	1.06667	2.06667	1	2	1	0	1	1	2	0	1	0	0	1	0	1	1	0	2	1	1	2	1	2	1	1	1	2	1	0
AX-109909251	3B	384912818	3978.91	182	49	89	44	45.5	91	45.5	0.834169	-0.939474	1.11364	93.5	88.5	91	91	0.710917	1.0565	0.0564972	1.0565	1	2	1	0	1	1	2	0	1	0	0	1	0	1	1	0	2	1	1	2	1	2	1	1	1	2	-1	1
AX-110977565	3B	386826626	3980.83	181	47	89	45	45.25	90.5	45.25	0.954124	-0.984324	1.04444	91.5	89.5	90.5	90.5	0.881823	1.02235	0.0223464	1.02235	1	2	1	0	1	1	2	0	1	0	0	1	0	1	1	0	2	1	1	2	1	2	1	1	1	2	1	1
AX-110563644	3B	400572528	3994.57	171	52	75	44	42.75	85.5	42.75	0.189429	-0.444629	1.18182	89.5	81.5	85.5	85.5	0.540686	1.09816	0.0981595	1.09816	1	2	1	0	1	1	2	0	1	0	0	1	-1	1	1	0	2	1	1	2	1	2	0	1	1	2	-1	-1
AX-110402355	3B	404838851	3998.84	184	49	90	45	46	92	46	0.877714	-0.95646	1.08889	94	90	92	92	0.768083	1.04444	0.0444444	1.04444	1	2	1	0	1	1	2	0	1	0	0	1	0	1	1	0	2	1	1	2	1	2	1	1	1	2	1	1
AX-110924792	3B	406608505	4000.61	184	50	89	45	46	92	46	0.791603	-0.92199	1.11111	94.5	89.5	92	92	0.712422	1.05587	0.0558659	1.05587	1	2	1	0	1	1	2	0	1	0	0	1	0	1	1	0	2	1	1	2	1	2	1	1	1	2	1	1
AX-110512664	3B	408589368	4002.59	184	50	89	45	46	92	46	0.791603	-0.92199	1.11111	94.5	89.5	92	92	0.712422	1.05587	0.0558659	1.05587	1	2	1	0	1	1	2	0	1	0	0	1	0	1	1	0	2	1	1	2	1	2	1	1	1	2	1	1
AX-109282755	3B	412226008	4006.23	184	50	89	45	46	92	46	0.791603	-0.92199	1.11111	94.5	89.5	92	92	0.712422	1.05587	0.0558659	1.05587	1	2	1	0	1	1	2	0	1	0	0	1	0	1	1	0	2	1	1	2	1	2	1	1	1	2	1	1
AX-108730093	3B	415055375	4009.06	184	50	87	47	46	92	46	0.725676	-0.892964	1.06383	93.5	90.5	92	92	0.824966	1.03315	0.0331492	1.03315	1	2	1	0	1	1	2	0	1	0	0	1	0	1	1	0	2	1	1	2	1	2	1	1	1	2	1	1
AX-111140314	3B	415640688	4009.64	184	50	87	47	46	92	46	0.725676	-0.892964	1.06383	93.5	90.5	92	92	0.824966	1.03315	0.0331492	1.03315	1	2	1	0	1	1	2	0	1	0	0	1	0	1	1	0	2	1	1	2	1	2	1	1	1	2	1	1
AX-109315356	3B	418126914	4012.13	178	44	84	50	44.5	89	44.5	0.61684	-0.838722	0.88	86	92	89	89	0.652913	0.934783	-0.0652174	0.934783	1	2	1	0	1	1	2	0	1	0	0	1	0	-1	1	0	1	1	1	2	1	2	1	1	1	2	2	1
AX-108791887	3B	430521720	4024.52	183	46	86	51	45.75	91.5	45.75	0.626747	-0.84404	0.901961	89	94	91.5	91.5	0.711673	0.946809	-0.0531915	0.946809	1	2	1	0	1	1	2	0	1	0	0	1	-1	1	1	0	2	1	1	2	1	2	1	1	1	2	2	1
AX-109291094	3B	434952247	4028.95	184	50	85	49	46	92	46	0.58389	-0.820397	1.02041	92.5	91.5	92	92	0.941232	1.01093	0.010929	1.01093	1	2	1	0	1	1	2	0	1	0	0	1	0	1	1	0	2	1	1	2	1	2	1	1	1	2	2	1
AX-108725311	3B	448360950	4042.36	182	95	59	28	45.5	91	45.5	2.51879e-16	10.9896	3.39286	124.5	57.5	91	91	6.82176e-07	2.16522	1.16522	2.16522	1	2	1	0	1	1	2	0	1	0	0	1	0	1	1	0	2	1	1	2	1	2	1	1	1	2	1	0
AX-109949731	3B	448436709	4042.44	184	95	60	29	46	92	46	7.66768e-16	10.618	3.27586	125	59	92	92	1.14119e-06	2.11864	1.11864	2.11864	1	2	1	0	1	1	2	0	1	0	0	1	0	1	1	0	2	1	1	2	1	2	1	1	1	2	1	0
AX-109354553	3B	450057707	4044.06	182	95	58	29	45.5	91	45.5	2.56065e-16	10.9841	3.27586	124	58	91	91	9.9692e-07	2.13793	1.13793	2.13793	1	2	1	0	1	1	2	0	1	0	0	1	0	1	1	0	2	1	1	2	1	2	1	1	1	2	1	0
AX-110467038	3B	451326529	4045.33	183	95	59	29	45.75	91.5	45.75	4.45651e-16	10.7991	3.27586	124.5	58.5	91.5	91.5	1.06701e-06	2.12821	1.12821	2.12821	1	2	1	0	1	1	2	0	1	0	0	1	0	1	1	0	2	1	1	2	-1	2	1	1	1	2	1	0
AX-109107259	3B	461653754	4055.65	184	101	54	29	46	92	46	8.86523e-20	13.644	3.48276	128	56	92	92	1.10889e-07	2.28571	1.28571	2.28571	1	2	1	0	1	1	2	0	1	0	0	1	0	1	1	0	2	1	1	2	1	2	1	1	1	2	0	0
AX-109928767	3B	465479015	4059.48	176	97	51	28	44	88	44	3.1304e-19	13.2229	3.46429	122.5	53.5	88	88	1.98144e-07	2.28972	1.28972	2.28972	1	2	1	0	1	1	2	0	1	0	0	1	0	1	1	0	2	1	1	2	1	2	1	1	1	2	0	0
AX-110405569	3B	470807705	4064.81	184	51	85	48	46	92	46	0.559047	-0.805883	1.0625	93.5	90.5	92	92	0.824966	1.03315	0.0331492	1.03315	1	2	1	0	1	1	2	0	1	0	0	1	0	1	1	0	2	1	1	2	1	2	1	1	1	2	1	1
AX-108726753	3B	471803070	4065.8	183	47	82	54	45.75	91.5	45.75	0.285333	-0.581372	0.87037	88	95	91.5	91.5	0.604839	0.926316	-0.0736842	0.926316	1	2	1	0	1	1	2	0	1	0	0	1	0	1	1	0	2	1	1	2	1	2	1	1	1	2	2	1
AX-110410665	3B	479502603	4073.5	184	50	78	56	46	92	46	0.0976772	-0.223533	0.892857	89	95	92	92	0.658253	0.936842	-0.0631579	0.936842	1	2	1	0	1	1	2	0	1	0	0	1	0	1	1	0	2	1	1	2	1	2	1	1	1	2	2	1
AX-94407996	3B	480568925	4074.57	184	50	78	56	46	92	46	0.0976772	-0.223533	0.892857	89	95	92	92	0.658253	0.936842	-0.0631579	0.936842	1	2	1	0	1	1	2	0	1	0	0	1	0	1	1	0	2	1	1	2	1	2	1	1	1	2	2	1
AX-110603776	3B	561689729	4155.69	184	49	79	56	46	92	46	0.122058	-0.297914	0.875	88.5	95.5	92	92	0.605822	0.926702	-0.0732984	0.926702	1	2	1	0	1	1	2	0	1	0	0	1	0	1	1	0	2	1	1	2	1	2	1	1	1	2	1	1
AX-109343990	3B	563042838	4157.04	184	46	76	62	46	92	46	0.0153919	0.393286	0.741935	84	100	92	92	0.238185	0.84	-0.16	0.84	1	2	1	0	1	1	2	0	1	0	0	1	0	1	1	0	2	1	1	2	1	2	1	1	1	2	2	1
AX-95020695	3B	581968958	4175.97	183	92	58	33	45.75	91.5	45.75	2.58392e-14	9.44382	2.78788	121	62	91.5	91.5	1.2923e-05	1.95161	0.951613	1.95161	1	2	1	0	1	1	2	0	1	0	0	1	0	2	1	0	2	1	1	2	1	2	1	1	1	2	1	0
AX-109888896	3B	626368819	4220.37	183	47	81	55	45.75	91.5	45.75	0.211264	-0.481047	0.854545	87.5	95.5	91.5	91.5	0.554268	0.91623	-0.0837696	0.91623	1	2	1	0	1	1	2	0	1	0	0	1	0	2	1	0	2	1	1	2	1	2	1	1	1	2	2	1
AX-110502590	3B	627139543	4221.14	183	48	80	55	45.75	91.5	45.75	0.180303	-0.428148	0.872727	88	95	91.5	91.5	0.604839	0.926316	-0.0736842	0.926316	1	2	1	0	1	1	2	0	1	0	0	1	0	2	1	0	2	1	1	2	1	2	1	1	1	2	2	1
AX-111657921	3B	656914200	4250.91	184	47	80	57	46	92	46	0.121396	-0.2961	0.824561	87	97	92	92	0.460995	0.896907	-0.103093	0.896907	1	2	1	0	1	1	2	0	1	0	0	1	0	2	1	0	2	1	1	2	2	2	1	1	1	2	0	1
AX-110375013	3B	675645832	4269.65	183	46	83	54	45.75	91.5	45.75	0.320029	-0.619678	0.851852	87.5	95.5	91.5	91.5	0.554268	0.91623	-0.0837696	0.91623	1	2	1	0	1	1	1	0	1	0	1	1	0	2	1	1	2	1	1	2	2	2	1	1	1	2	1	2
AX-110453095	3B	682805336	4276.81	182	48	80	54	45.5	91	45.5	0.217084	-0.490117	0.888889	88	94	91	91	0.656501	0.93617	-0.0638298	0.93617	1	2	1	0	1	1	1	0	1	0	1	1	0	2	1	1	2	1	1	2	2	2	1	1	1	2	-1	2
AX-109822302	3B	684410865	4278.41	182	48	79	55	45.5	91	45.5	0.156978	-0.381905	0.872727	87.5	94.5	91	91	0.603848	0.925926	-0.0740741	0.925926	1	2	1	0	1	1	1	0	1	0	1	1	0	2	1	1	2	1	1	2	2	2	2	1	1	2	1	2
AX-110687689	3B	684499245	4278.5	183	48	78	57	45.75	91.5	45.75	0.087648	-0.187369	0.842105	87	96	91.5	91.5	0.505859	0.90625	-0.09375	0.90625	1	2	1	0	1	1	1	0	1	0	1	1	0	2	1	1	2	1	1	2	2	2	2	1	1	2	1	2
AX-109436690	3B	685018261	4279.02	183	49	78	56	45.75	91.5	45.75	0.104396	-0.245739	0.875	88	95	91.5	91.5	0.604839	0.926316	-0.0736842	0.926316	1	2	1	0	1	1	1	0	1	0	1	1	0	2	1	1	2	1	1	2	2	2	2	1	1	2	1	2
AX-108939054	3B	693333994	4287.33	183	105	49	29	45.75	91.5	45.75	5.23925e-23	16.1255	3.62069	129.5	53.5	91.5	91.5	1.93089e-08	2.42056	1.42056	2.42056	1	2	1	0	1	1	1	0	1	0	1	1	0	2	1	1	2	1	1	2	2	2	2	1	1	2	0	0
AX-109349136	3B	693344830	4287.34	182	106	48	28	45.5	91	45.5	4.54846e-24	16.9413	3.78571	130	52	91	91	7.39299e-09	2.5	1.5	2.5	1	2	1	0	1	1	1	0	1	0	1	1	0	2	1	1	2	1	1	2	2	2	2	1	1	2	0	0
AX-109462503	3B	694262332	4288.26	183	106	49	28	45.75	91.5	45.75	9.73476e-24	16.6873	3.78571	130.5	52.5	91.5	91.5	8.12107e-09	2.48571	1.48571	2.48571	1	2	1	0	1	1	1	0	1	0	1	1	0	-1	1	1	2	1	1	2	2	2	2	1	1	2	0	0
AX-110978224	3B	695351048	4289.35	184	106	49	29	46	92	46	1.89422e-23	16.4651	3.65517	130.5	53.5	92	92	1.37466e-08	2.43925	1.43925	2.43925	1	2	1	0	1	1	1	0	1	0	1	1	0	2	1	1	2	1	1	2	2	2	2	1	1	2	0	0
AX-108914590	3B	696355856	4290.36	183	107	48	28	45.75	91.5	45.75	1.61267e-24	17.2874	3.82143	131	52	91.5	91.5	5.22485e-09	2.51923	1.51923	2.51923	1	2	1	0	1	1	1	0	1	0	-1	1	0	2	1	1	1	1	1	2	2	2	2	1	1	2	0	0
AX-89334206	3B	697473092	4291.47	182	47	76	59	45.5	91	45.5	0.0382452	0.0894619	0.79661	85	97	91	91	0.373735	0.876289	-0.123711	0.876289	1	2	1	0	1	1	1	0	1	0	1	1	0	2	1	1	2	1	1	2	2	2	2	1	1	2	1	2
AX-110020080	3B	717363041	4311.36	166	86	50	30	41.5	83	41.5	1.25125e-14	9.68588	2.86667	111	55	83	83	1.38363e-05	2.01818	1.01818	2.01818	1	2	1	0	1	1	1	0	1	0	1	1	0	2	-1	1	2	1	-1	2	2	2	2	1	1	2	-1	0
AX-110369837	3B	718852343	4312.85	184	45	78	61	46	92	46	0.029548	0.175585	0.737705	84	100	92	92	0.238185	0.84	-0.16	0.84	1	2	1	0	1	1	1	0	1	0	1	1	0	2	1	1	2	1	1	2	2	2	2	1	1	2	1	2
AX-110985096	3B	719824246	4313.82	184	98	56	30	46	92	46	9.29188e-18	12.0911	3.26667	126	58	92	92	5.35805e-07	2.17241	1.17241	2.17241	1	2	1	0	1	1	1	0	1	0	1	1	0	2	1	1	2	1	1	2	2	2	2	1	1	2	0	0
AX-109465849	3B	720167764	4314.17	184	94	57	33	46	92	46	2.72027e-15	10.1953	2.84848	122.5	61.5	92	92	6.89256e-06	1.99187	0.99187	1.99187	1	2	1	0	1	1	1	0	1	0	1	1	0	2	1	1	2	1	1	2	2	2	2	1	1	2	1	0
AX-109890936	3B	721920517	4315.92	184	98	56	30	46	92	46	9.29188e-18	12.0911	3.26667	126	58	92	92	5.35805e-07	2.17241	1.17241	2.17241	1	2	1	0	1	1	1	0	1	0	1	1	0	2	1	1	2	1	1	2	2	2	2	1	1	2	0	0
AX-108843975	3B	723025109	4317.03	183	93	58	32	45.75	91.5	45.75	6.96164e-15	9.8816	2.90625	122	61	91.5	91.5	6.50573e-06	2	1	2	1	2	1	0	1	1	1	0	1	0	1	1	0	2	1	1	2	1	1	2	2	2	2	1	1	2	1	0
AX-110469464	3B	724908584	4318.91	183	47	79	57	45.75	91.5	45.75	0.104968	-0.247563	0.824561	86.5	96.5	91.5	91.5	0.459773	0.896373	-0.103627	0.896373	1	2	1	0	1	1	1	0	1	0	1	1	0	2	1	1	2	1	1	2	2	2	2	1	1	2	0	2
AX-109869327	3B	735916548	4329.92	183	100	52	31	45.75	91.5	45.75	1.97548e-19	13.3766	3.22581	126	57	91.5	91.5	3.38531e-07	2.21053	1.21053	2.21053	1	2	1	0	1	1	1	0	1	1	1	1	0	2	1	1	2	1	1	2	2	2	2	1	1	2	0	0
AX-109393290	3B	737058774	4331.06	184	96	55	33	46	92	46	1.47739e-16	11.1677	2.90909	123.5	60.5	92	92	3.4103e-06	2.04132	1.04132	2.04132	1	2	1	0	1	1	1	0	1	1	1	1	0	2	1	1	2	1	1	2	2	2	2	1	1	2	1	0
AX-109966505	3B	740056716	4334.06	182	91	57	34	45.5	91	45.5	5.37225e-14	9.19949	2.67647	119.5	62.5	91	91	2.38812e-05	1.912	0.912	1.912	1	2	1	0	1	1	1	0	1	1	1	1	0	2	1	1	2	1	1	2	2	2	2	1	1	2	1	0
AX-109949000	3B	740959951	4334.96	183	91	57	35	45.75	91.5	45.75	8.0961e-14	9.06258	2.6	119.5	63.5	91.5	91.5	3.47853e-05	1.88189	0.88189	1.88189	1	2	1	0	1	1	1	0	1	1	1	1	0	2	1	1	2	1	1	2	2	2	2	1	1	2	1	0
AX-110552499	3B	748599308	4342.6	184	49	77	58	46	92	46	0.0558062	-0.0366731	0.844828	87.5	96.5	92	92	0.507018	0.906736	-0.0932642	0.906736	1	2	1	0	1	1	1	0	1	1	1	1	0	2	1	1	2	1	1	2	1	2	2	1	1	2	0	2
AX-109997810	3B	761367399	4355.37	184	90	59	35	46	92	46	5.24058e-13	8.43915	2.57143	119.5	64.5	92	92	5.02086e-05	1.85271	0.852713	1.85271	1	2	1	0	1	2	1	1	1	1	1	1	1	2	2	2	2	2	1	2	1	1	1	2	1	2	1	0
AX-109846676	3B	762431703	4356.43	183	96	51	36	45.75	91.5	45.75	4.69072e-17	11.5506	2.66667	121.5	61.5	91.5	91.5	9.19324e-06	1.97561	0.97561	1.97561	1	2	1	0	1	2	1	1	1	1	1	1	1	2	2	2	2	2	1	2	1	2	1	2	1	2	0	0
AX-109293837	3B	796458982	4390.46	183	50	72	61	45.75	91.5	45.75	0.00809151	0.607934	0.819672	86	97	91.5	91.5	0.416136	0.886598	-0.113402	0.886598	2	2	1	1	1	2	0	1	1	0	1	2	0	2	1	2	2	2	1	1	0	1	0	2	0	2	1	1
AX-109401676	3B	796516602	4390.52	184	50	72	62	46	92	46	0.00591399	0.712581	0.806452	86	98	92	92	0.376344	0.877551	-0.122449	0.877551	2	2	1	1	1	2	0	1	1	0	1	2	0	2	1	2	2	2	1	1	0	1	0	2	0	2	1	1
AX-110493720	3B	798205726	4392.21	184	50	76	58	46	92	46	0.0436988	0.0449648	0.862069	88	96	92	92	0.555346	0.916667	-0.0833333	0.916667	2	2	1	1	1	2	0	1	1	0	1	2	0	2	1	2	2	2	1	1	0	1	0	2	0	2	1	1
AX-110522553	3B	817315199	4411.32	178	46	86	46	44.5	89	44.5	0.903821	-0.966244	1	89	89	89	89	1	1	0	1	2	2	1	1	2	2	1	0	1	0	0	2	0	2	1	1	0	2	1	1	0	1	1	2	1	2	1	1
AX-110428694	3B	817372414	4411.37	183	52	85	46	45.75	91.5	45.75	0.517643	-0.780197	1.13043	94.5	88.5	91.5	91.5	0.65738	1.0678	0.0677966	1.0678	2	2	1	1	2	2	1	0	1	0	0	2	0	2	1	1	0	2	1	1	0	1	1	2	0	2	1	1
AX-109032419	3B	817963420	4411.96	183	50	86	47	45.75	91.5	45.75	0.684011	-0.873226	1.06383	93	90	91.5	91.5	0.824496	1.03333	0.0333333	1.03333	2	2	1	1	2	2	1	0	1	0	0	2	0	2	1	1	0	2	1	1	0	1	1	2	0	2	1	1
AX-111659275	3B	818500773	4412.5	183	49	87	47	45.75	91.5	45.75	0.784139	-0.918828	1.04255	92.5	90.5	91.5	91.5	0.882466	1.0221	0.0220994	1.0221	2	2	1	1	2	2	1	0	1	0	0	2	0	2	1	1	0	2	1	1	0	1	1	2	0	2	1	1
AX-109925583	3B	819726035	4413.73	183	49	86	48	45.75	91.5	45.75	0.714576	-0.887819	1.02083	92	91	91.5	91.5	0.941072	1.01099	0.010989	1.01099	2	2	1	1	2	2	1	0	1	0	0	2	0	2	1	1	0	2	1	1	0	1	1	2	0	2	1	1
AX-110465107	3B	820859582	4414.86	162	59	59	44	40.5	81	40.5	0.000633534	1.45823	1.34091	88.5	73.5	81	81	0.238593	1.20408	0.204082	1.20408	2	2	1	1	2	2	1	0	1	0	0	2	0	2	1	1	0	2	1	-1	0	1	-1	2	0	2	0	-1
AX-108831193	4A	6921676	4421.92	183	95	56	32	45.75	91.5	45.75	3.97336e-16	10.8374	2.96875	123	60	91.5	91.5	3.20704e-06	2.05	1.05	2.05	1	1	2	1	1	1	0	2	1	2	1	1	1	1	2	0	1	0	1	1	0	1	-1	1	2	1	0	0
AX-110498003	4A	11172578	4426.17	184	95	57	32	46	92	46	7.06739e-16	10.6452	2.96875	123.5	60.5	92	92	3.4103e-06	2.04132	1.04132	2.04132	1	1	2	1	1	1	0	2	1	2	1	1	1	1	2	0	1	0	1	1	0	1	1	1	2	1	0	0
AX-110572606	4A	11622245	4426.62	183	91	60	32	45.75	91.5	45.75	1.06982e-13	8.96956	2.84375	121	62	91.5	91.5	1.2923e-05	1.95161	0.951613	1.95161	1	1	2	0	1	1	0	2	1	2	1	1	1	1	2	0	1	0	1	1	0	1	1	1	2	1	1	0
AX-111003988	4A	59320646	4474.32	182	100	44	38	45.5	91	45.5	1.92726e-20	14.1534	2.63158	122	60	91	91	4.31204e-06	2.03333	1.03333	2.03333	2	1	1	0	0	0	0	2	0	2	0	1	1	0	1	2	2	1	1	2	1	1	1	1	2	1	0	0
AX-108751023	4A	60921930	4475.92	180	99	42	39	45	90	45	1.57098e-20	14.2217	2.53846	120	60	90	90	7.74422e-06	2	1	2	2	1	1	0	0	0	0	2	0	2	0	1	1	0	1	2	2	1	1	2	1	1	1	1	2	2	0	0
AX-111587091	4A	105228303	4520.23	183	45	79	59	45.75	91.5	45.75	0.0621199	-0.072451	0.762712	84.5	98.5	91.5	91.5	0.300711	0.857868	-0.142132	0.857868	2	1	1	0	0	0	0	2	0	2	0	1	1	0	1	2	2	1	1	2	1	1	1	1	2	1	2	1
AX-110912744	4A	107228194	4522.23	184	44	80	60	46	92	46	0.0519995	-0.0130888	0.733333	84	100	92	92	0.238185	0.84	-0.16	0.84	2	1	1	0	0	0	0	2	0	2	0	1	1	0	1	2	2	1	1	2	1	1	1	1	2	1	2	1
AX-109581996	4A	107699007	4522.7	183	43	80	60	45.75	91.5	45.75	0.0485777	0.009633	0.716667	83	100	91.5	91.5	0.208871	0.83	-0.17	0.83	2	1	1	0	0	0	0	2	0	2	0	1	1	0	1	2	2	1	1	2	1	1	1	1	2	1	2	1
AX-109506032	4A	108192759	4523.19	184	44	80	60	46	92	46	0.0519995	-0.0130888	0.733333	84	100	92	92	0.238185	0.84	-0.16	0.84	2	1	1	0	0	0	0	2	0	2	0	1	1	0	1	2	2	1	1	2	1	1	1	1	2	1	2	1
AX-109324791	4A	109148447	4524.15	166	42	69	55	41.5	83	41.5	0.0340639	0.128111	0.763636	76.5	89.5	83	83	0.312977	0.854749	-0.145251	0.854749	2	-1	1	0	0	0	0	2	0	2	0	1	1	0	1	2	-1	1	1	2	-1	1	1	1	2	1	-1	1
AX-111014081	4A	111816817	4526.82	183	45	79	59	45.75	91.5	45.75	0.0621199	-0.072451	0.762712	84.5	98.5	91.5	91.5	0.300711	0.857868	-0.142132	0.857868	2	1	1	0	0	0	0	2	0	2	0	1	1	0	1	2	2	1	1	2	1	1	1	1	2	1	2	1
AX-111122406	4A	112326134	4527.33	175	43	83	49	43.75	87.5	43.75	0.645879	-0.854078	0.877551	84.5	90.5	87.5	87.5	0.650147	0.933702	-0.0662983	0.933702	2	1	1	-1	0	0	0	2	0	2	0	1	1	0	1	2	2	1	1	2	1	1	1	1	1	1	2	1
AX-109330895	4A	112794824	4527.79	179	44	83	52	44.75	89.5	44.75	0.43622	-0.72307	0.846154	85.5	93.5	89.5	89.5	0.549875	0.914439	-0.0855615	0.914439	2	1	1	0	0	0	0	2	0	2	0	1	1	0	1	2	2	1	1	2	1	1	1	1	2	1	2	1
AX-110941777	4A	469104506	4884.1	183	106	44	33	45.75	91.5	45.75	4.4077e-24	16.9518	3.21212	128	55	91.5	91.5	6.80234e-08	2.32727	1.32727	2.32727	2	1	1	0	0	0	0	2	0	2	0	1	1	0	1	2	2	0	2	2	1	1	1	1	2	1	0	0
AX-109301139	4A	537551725	4952.55	184	50	74	60	46	92	46	0.0171593	0.357003	0.833333	87	97	92	92	0.460995	0.896907	-0.103093	0.896907	2	1	1	0	0	0	0	2	0	2	0	1	1	0	1	2	2	0	2	2	1	1	1	1	2	1	1	1
AX-109937843	4A	544051718	4959.05	184	104	45	35	46	92	46	2.16193e-22	15.6523	2.97143	126.5	57.5	92	92	3.64256e-07	2.2	1.2	2.2	2	1	1	0	0	0	0	2	0	2	0	1	1	1	1	2	2	0	2	2	1	1	1	1	2	1	0	0
AX-111612319	4A	544951380	4959.95	183	104	44	35	45.75	91.5	45.75	9.8217e-23	15.9157	2.97143	126	57	91.5	91.5	3.38531e-07	2.21053	1.21053	2.21053	2	1	1	0	0	0	0	2	0	2	0	1	1	1	1	2	2	0	2	2	1	1	1	1	2	1	0	0
AX-110070806	4A	545112318	4960.11	184	104	45	35	46	92	46	2.16193e-22	15.6523	2.97143	126.5	57.5	92	92	3.64256e-07	2.2	1.2	2.2	2	1	1	0	0	0	0	2	0	2	0	1	1	1	1	2	2	0	2	2	1	1	1	1	2	1	0	0
AX-109378449	4A	565712501	4980.71	184	48	74	62	46	92	46	0.0101838	0.531164	0.774194	85	99	92	92	0.302028	0.858586	-0.141414	0.858586	2	1	1	0	0	0	0	2	0	2	0	1	1	1	1	2	2	0	2	2	1	1	1	1	2	1	2	1
AX-110378497	4A	567928784	4982.93	184	104	44	36	46	92	46	1.62086e-22	15.7485	2.88889	126	58	92	92	5.35805e-07	2.17241	1.17241	2.17241	2	1	1	0	0	0	0	2	0	2	0	1	1	1	1	2	2	0	2	2	1	1	1	1	2	1	0	0
AX-111608459	4A	577043564	4992.04	184	96	52	36	46	92	46	8.91223e-17	11.3364	2.66667	122	62	92	92	9.72232e-06	1.96774	0.967742	1.96774	2	1	1	0	0	0	0	2	0	2	0	1	1	1	1	2	2	0	2	2	1	1	1	1	2	1	1	0
AX-94542441	4A	585028316	5000.03	184	105	46	33	46	92	46	5.96282e-23	16.0823	3.18182	128	56	92	92	1.10889e-07	2.28571	1.28571	2.28571	2	1	1	0	0	1	0	2	0	2	0	1	1	1	1	2	2	0	2	2	1	1	1	1	2	1	0	0
AX-109031111	4A	592217074	5007.22	184	41	79	64	46	92	46	0.00898718	0.57289	0.640625	80.5	103.5	92	92	0.089965	0.777778	-0.222222	0.777778	2	1	1	0	0	1	0	2	0	2	0	1	1	1	1	2	2	0	1	2	1	1	1	1	2	1	2	1
AX-110557238	4A	603105510	5018.11	183	102	45	36	45.75	91.5	45.75	2.50894e-21	14.834	2.83333	124.5	58.5	91.5	91.5	1.06701e-06	2.12821	1.12821	2.12821	2	1	0	0	0	1	1	2	1	2	0	1	1	1	2	2	2	0	1	1	1	1	0	2	2	2	0	0
AX-110967676	4A	604640113	5019.64	184	102	46	36	46	92	46	5.36756e-21	14.5801	2.83333	125	59	92	92	1.14119e-06	2.11864	1.11864	2.11864	2	1	0	0	0	1	1	2	1	2	0	1	1	1	2	2	2	0	1	1	1	1	0	2	2	2	0	0
AX-111612975	4A	605762329	5020.76	181	101	44	36	45.25	90.5	45.25	3.06326e-21	14.7674	2.80556	123	58	90.5	90.5	1.35568e-06	2.12069	1.12069	2.12069	2	1	0	0	0	2	1	2	1	2	0	1	1	1	2	2	2	0	1	1	1	1	0	2	2	2	1	0
AX-89389951	4A	606335407	5021.34	184	102	45	37	46	92	46	3.98071e-21	14.6799	2.75676	124.5	59.5	92	92	1.65239e-06	2.09244	1.09244	2.09244	2	1	0	0	0	2	1	2	1	2	0	1	1	1	2	2	2	0	1	1	1	1	0	2	2	2	1	0
AX-110517011	4A	616240584	5031.24	183	99	51	33	45.75	91.5	45.75	7.53537e-19	12.9297	3	124.5	58.5	91.5	91.5	1.06701e-06	2.12821	1.12821	2.12821	2	1	0	0	0	2	1	1	1	2	2	1	1	1	2	2	2	0	1	1	1	1	1	2	1	1	0	0
AX-109454453	4A	617001529	5032	184	98	52	34	46	92	46	6.01561e-18	12.2362	2.88235	124	60	92	92	2.38008e-06	2.06667	1.06667	2.06667	2	1	0	0	0	2	1	1	1	2	2	1	1	1	2	2	2	0	1	1	1	1	1	2	1	1	0	0
AX-111080657	4A	618878648	5033.88	184	100	54	30	46	92	46	4.14967e-19	13.1288	3.33333	127	57	92	92	2.46333e-07	2.22807	1.22807	2.22807	2	1	0	0	1	2	1	1	1	1	2	1	1	1	2	2	2	1	1	1	1	1	1	2	1	1	0	0
AX-110008463	4A	624314019	5039.31	184	37	84	63	46	92	46	0.0126567	0.458597	0.587302	79	105	92	92	0.0552703	0.752381	-0.247619	0.752381	2	1	0	0	2	2	1	1	1	1	2	1	1	1	2	2	2	1	1	1	1	2	1	2	1	1	0	1
AX-110468999	4A	634108610	5049.11	183	87	61	35	45.75	91.5	45.75	1.47081e-11	7.32605	2.48571	117.5	65.5	91.5	91.5	0.000121069	1.79389	0.793893	1.79389	2	1	1	1	2	2	1	1	1	1	2	1	1	1	2	2	2	1	1	1	1	2	1	2	1	1	1	0
AX-111140650	4A	634368256	5049.37	182	88	59	35	45.5	91	45.5	2.57078e-12	7.90828	2.51429	117.5	64.5	91	91	8.54342e-05	1.82171	0.821705	1.82171	2	1	1	1	2	2	1	1	-1	1	2	1	1	1	2	2	2	1	1	1	1	2	1	2	1	1	1	0
AX-111820519	4A	639013716	5054.01	184	35	90	59	46	92	46	0.0418396	0.0594782	0.59322	80	104	92	92	0.0768432	0.769231	-0.230769	0.769231	2	1	1	1	2	2	1	1	1	1	2	1	1	0	2	2	2	1	1	1	1	2	1	2	1	1	0	1
AX-108775849	4A	660922081	5075.92	179	41	81	57	44.75	89.5	44.75	0.106732	-0.253127	0.719298	81.5	97.5	89.5	89.5	0.231737	0.835897	-0.164103	0.835897	2	1	1	2	2	2	1	0	0	1	2	1	1	1	2	1	2	2	1	1	0	2	1	1	1	1	2	1
AX-111550229	4A	661959307	5076.96	184	43	84	57	46	92	46	0.171895	-0.412207	0.754386	85	99	92	92	0.302028	0.858586	-0.141414	0.858586	2	1	1	2	2	2	1	0	0	1	2	1	1	1	2	1	2	2	1	1	0	2	1	1	1	1	2	1
AX-109867083	4A	662388503	5077.39	183	87	61	35	45.75	91.5	45.75	1.47081e-11	7.32605	2.48571	117.5	65.5	91.5	91.5	0.000121069	1.79389	0.793893	1.79389	2	1	1	2	2	2	1	0	0	1	2	1	1	1	2	1	2	2	1	1	0	2	1	1	1	1	0	0
AX-108807126	4A	662711385	5077.71	183	86	61	36	45.75	91.5	45.75	4.48423e-11	6.95394	2.38889	116.5	66.5	91.5	91.5	0.000218931	1.75188	0.75188	1.75188	2	1	1	2	2	2	1	0	0	1	2	1	1	1	2	1	2	2	1	1	0	2	1	1	1	1	0	0
AX-110492648	4A	663368503	5078.37	184	38	86	60	46	92	46	0.0487164	0.0086813	0.633333	81	103	92	92	0.104833	0.786408	-0.213592	0.786408	2	1	1	2	2	2	1	0	0	1	2	1	1	1	2	1	2	2	1	1	0	2	1	1	1	1	2	1
AX-109944318	4A	670154221	5085.15	184	96	56	32	46	92	46	1.6381e-16	11.1332	3	124	60	92	92	2.38008e-06	2.06667	1.06667	2.06667	2	1	1	2	2	2	1	1	1	1	2	1	1	0	2	1	2	2	1	1	0	2	1	1	1	1	0	0
AX-182102626	4A	688162575	5103.16	184	39	86	59	46	92	46	0.0769025	-0.143709	0.661017	82	102	92	92	0.140369	0.803922	-0.196078	0.803922	1	1	1	2	2	2	1	0	0	1	2	1	1	1	1	1	2	2	1	2	0	2	1	1	1	1	2	1
AX-109837616	4A	688162850	5103.16	176	39	86	51	44	88	44	0.421626	-0.711711	0.764706	82	94	88	88	0.365712	0.87234	-0.12766	0.87234	1	1	1	2	2	2	1	0	0	-1	2	1	1	1	1	2	2	2	1	2	0	2	1	1	1	1	2	1
AX-109302588	4A	689834479	5104.83	182	94	57	31	45.5	91	45.5	1.02818e-15	10.5201	3.03226	122.5	59.5	91	91	3.01389e-06	2.05882	1.05882	2.05882	1	1	1	2	2	2	1	0	0	1	2	1	1	1	1	1	2	2	1	2	0	2	1	1	1	1	0	0
AX-111127856	4A	690733305	5105.73	184	95	57	32	46	92	46	7.06739e-16	10.6452	2.96875	123.5	60.5	92	92	3.4103e-06	2.04132	1.04132	2.04132	1	1	1	2	2	2	1	0	0	1	2	1	1	1	1	1	2	2	1	2	0	2	1	1	1	1	0	0
AX-111502785	4A	695597362	5110.6	183	85	64	34	45.75	91.5	45.75	1.72929e-10	6.50339	2.5	117	66	91.5	91.5	0.000163229	1.77273	0.772727	1.77273	1	1	1	2	2	2	1	0	0	1	2	1	1	1	1	1	1	2	1	2	0	2	1	1	1	1	0	0
AX-108844812	4A	697727582	5112.73	183	94	58	31	45.75	91.5	45.75	1.79539e-15	10.334	3.03226	123	60	91.5	91.5	3.20704e-06	2.05	1.05	2.05	1	1	1	2	2	1	1	0	0	1	2	1	1	1	0	1	1	2	1	2	0	2	2	0	1	1	0	0
AX-108762339	4A	698328871	5113.33	184	95	58	31	46	92	46	7.50279e-16	10.6252	3.06452	124	60	92	92	2.38008e-06	2.06667	1.06667	2.06667	1	1	1	2	2	1	1	0	0	1	2	1	1	1	0	1	1	2	1	2	0	2	2	0	1	1	0	0
AX-108750428	4B	557571	5114.56	183	48	78	57	45.75	91.5	45.75	0.087648	-0.187369	0.842105	87	96	91.5	91.5	0.505859	0.90625	-0.09375	0.90625	2	0	1	2	2	0	1	2	0	1	0	1	1	1	1	1	2	1	1	1	1	0	1	1	1	-1	0	2
AX-89704189	4B	11426983	5125.43	183	43	76	64	45.75	91.5	45.75	0.00650282	0.680898	0.671875	81	102	91.5	91.5	0.120575	0.794118	-0.205882	0.794118	2	1	1	2	1	0	1	1	0	2	1	1	1	0	1	1	2	1	2	1	1	0	0	1	1	-1	1	2
AX-111640796	4B	12536696	5126.54	181	39	74	68	45.25	90.5	45.25	0.000473814	1.5552	0.573529	76	105	90.5	90.5	0.0311186	0.72381	-0.27619	0.72381	2	1	1	2	1	0	1	1	-1	2	1	2	1	0	1	1	2	1	2	1	1	0	0	1	1	2	1	2
AX-110071052	4B	16385911	5130.39	183	96	53	34	45.75	91.5	45.75	6.95199e-17	11.4193	2.82353	122.5	60.5	91.5	91.5	4.57975e-06	2.02479	1.02479	2.02479	2	1	1	2	1	0	1	1	0	2	1	2	1	0	1	1	2	1	2	1	1	0	0	1	1	-1	1	0
AX-110963107	4B	19726931	5133.73	180	91	59	30	45	90	45	2.42587e-14	9.46489	3.03333	120.5	59.5	90	90	5.45009e-06	2.02521	1.02521	2.02521	2	1	1	2	1	0	1	1	0	1	1	2	1	0	1	1	2	1	2	1	1	0	0	1	1	2	1	0
AX-110043235	4B	34037962	5148.04	181	104	44	33	45.25	90.5	45.25	3.37489e-23	16.2723	3.15152	126	55	90.5	90.5	1.31038e-07	2.29091	1.29091	2.29091	0	1	1	1	2	0	1	2	2	2	0	0	0	0	0	2	1	0	1	0	2	0	1	0	1	-1	0	0
AX-111518025	4B	42936852	5156.94	183	49	68	66	45.75	91.5	45.75	0.000493122	1.54187	0.742424	83	100	91.5	91.5	0.208871	0.83	-0.17	0.83	2	1	1	1	1	1	0	1	0	1	1	2	2	0	2	1	2	2	2	1	0	0	0	0	1	-1	2	1
AX-110460498	4B	44924279	5158.92	181	48	67	66	45.25	90.5	45.25	0.000373622	1.6345	0.727273	81.5	99.5	90.5	90.5	0.180919	0.819095	-0.180905	0.819095	2	1	1	1	1	1	0	1	0	1	1	2	2	0	2	1	2	2	2	1	0	0	0	0	1	-1	2	1
AX-109304604	4B	77015617	5191.02	155	48	62	45	38.75	77.5	38.75	0.0425079	0.0541878	1.06667	79	76	77.5	77.5	0.809582	1.03947	0.0394737	1.03947	1	2	1	0	1	1	2	0	1	0	0	1	0	1	1	0	1	1	1	2	-1	2	-1	1	1	-1	1	1
AX-109875431	4B	135499166	5249.5	182	54	67	61	45.5	91	45.5	0.00136186	1.20277	0.885246	87.5	94.5	91	91	0.603848	0.925926	-0.0740741	0.925926	2	1	1	1	1	1	0	1	0	1	0	2	2	0	2	1	2	2	2	1	0	0	0	0	1	-1	2	1
AX-110036233	4B	137550112	5251.55	179	54	64	61	44.75	89.5	44.75	0.000531873	1.51662	0.885246	86	93	89.5	89.5	0.600832	0.924731	-0.0752688	0.924731	2	1	1	1	1	1	0	1	0	1	0	2	2	0	2	1	2	2	2	1	0	0	0	0	1	2	2	1
AX-111763569	4B	414696680	5528.7	180	100	45	35	45	90	45	1.08272e-20	14.3459	2.85714	122.5	57.5	90	90	1.2673e-06	2.13043	1.13043	2.13043	2	1	1	1	1	0	0	1	0	1	0	2	2	0	2	1	2	2	-1	2	0	0	0	0	-1	-1	1	0
AX-109270209	4B	416688899	5530.69	183	104	43	36	45.75	91.5	45.75	7.27212e-23	16.016	2.88889	125.5	57.5	91.5	91.5	4.9898e-07	2.18261	1.18261	2.18261	2	1	1	1	1	0	0	1	0	1	0	2	2	0	2	1	2	2	2	2	0	0	0	0	2	-1	1	0
AX-109516755	4B	419816036	5533.82	183	105	41	37	45.75	91.5	45.75	8.35364e-24	16.7383	2.83784	125.5	57.5	91.5	91.5	4.9898e-07	2.18261	1.18261	2.18261	2	1	1	1	1	0	0	1	0	1	0	2	2	0	2	1	2	2	2	2	0	0	0	0	2	-1	1	0
AX-111043077	4B	421994341	5535.99	183	105	42	36	45.75	91.5	45.75	1.17866e-23	16.6234	2.91667	126	57	91.5	91.5	3.38531e-07	2.21053	1.21053	2.21053	2	1	1	1	1	0	0	1	0	1	0	2	2	0	2	1	2	2	2	2	0	0	0	0	2	-1	1	0
AX-111028236	4B	424010077	5538.01	181	105	41	35	45.25	90.5	45.25	3.0515e-24	17.0745	3	125.5	55.5	90.5	90.5	1.96035e-07	2.26126	1.26126	2.26126	2	1	1	1	1	0	0	1	0	1	0	2	2	0	2	1	2	2	2	2	0	0	0	0	-1	-1	1	0
AX-108773581	4B	425121975	5539.12	183	105	41	37	45.75	91.5	45.75	8.35364e-24	16.7383	2.83784	125.5	57.5	91.5	91.5	4.9898e-07	2.18261	1.18261	2.18261	2	1	1	1	1	0	0	1	0	1	0	2	2	0	2	1	2	2	2	2	0	0	0	0	2	-1	1	0
AX-108948262	4B	425802822	5539.8	183	105	41	37	45.75	91.5	45.75	8.35364e-24	16.7383	2.83784	125.5	57.5	91.5	91.5	4.9898e-07	2.18261	1.18261	2.18261	2	1	1	1	1	0	0	1	0	1	0	2	2	0	2	1	2	2	2	2	0	0	0	0	2	-1	1	0
AX-111785675	4B	426082556	5540.08	181	101	44	36	45.25	90.5	45.25	3.06326e-21	14.7674	2.80556	123	58	90.5	90.5	1.35568e-06	2.12069	1.12069	2.12069	2	1	1	1	1	0	0	1	0	1	0	2	2	0	2	1	2	2	2	2	0	0	0	0	2	1	1	0
AX-111780380	4B	428712872	5542.71	180	50	69	61	45	90	45	0.00380202	0.860053	0.819672	84.5	95.5	90	90	0.412278	0.884817	-0.115183	0.884817	2	1	1	1	1	0	0	1	0	1	0	2	2	0	2	1	2	2	2	2	0	0	0	0	2	-1	2	1
AX-86178412	4B	475806832	5589.81	183	104	43	36	45.75	91.5	45.75	7.27212e-23	16.016	2.88889	125.5	57.5	91.5	91.5	4.9898e-07	2.18261	1.18261	2.18261	2	1	1	1	1	0	0	1	0	1	0	2	2	0	2	1	2	2	2	2	0	0	0	0	2	-1	0	0
AX-111662410	4B	540413913	5654.41	182	95	49	38	45.5	91	45.5	6.73746e-17	11.4298	2.5	119.5	62.5	91	91	2.38812e-05	1.912	0.912	1.912	2	1	1	1	1	0	0	1	0	1	0	2	2	0	2	1	2	2	2	2	0	0	0	0	2	-1	1	0
AX-110144838	4B	541414528	5655.41	181	94	49	38	45.25	90.5	45.25	1.62419e-16	11.136	2.47368	118.5	62.5	90.5	90.5	3.14855e-05	1.896	0.896	1.896	2	1	1	1	1	0	0	1	0	1	0	2	2	0	2	1	2	2	2	2	0	0	0	0	2	-1	1	0
AX-86175614	4B	569630673	5683.63	184	54	71	59	46	92	46	0.00723122	0.645457	0.915254	89.5	94.5	92	92	0.712422	0.94709	-0.0529101	0.94709	2	1	1	1	1	0	0	1	0	1	0	2	2	0	2	1	2	2	2	2	0	0	0	0	2	0	2	2
AX-108892921	4B	579406242	5693.41	183	55	72	56	45.75	91.5	45.75	0.0155888	0.389043	0.982143	91	92	91.5	91.5	0.941072	0.98913	-0.0108696	0.98913	2	1	1	1	1	0	0	1	0	1	0	2	2	0	2	1	2	2	2	2	0	0	0	0	2	-1	1	2
AX-111691756	4B	603576226	5717.58	183	101	44	38	45.75	91.5	45.75	7.44314e-21	14.471	2.65789	123	60	91.5	91.5	3.20704e-06	2.05	1.05	2.05	2	1	1	2	1	0	1	1	0	1	0	2	2	0	2	1	2	2	2	2	0	0	0	0	2	-1	1	0
AX-108743591	4B	662564529	5776.56	183	44	88	51	45.75	91.5	45.75	0.669222	-0.865929	0.862745	88	95	91.5	91.5	0.604839	0.926316	-0.0736842	0.926316	1	0	1	1	1	1	1	1	0	0	1	0	2	1	0	2	1	1	2	2	1	0	1	1	2	-1	2	2
AX-109937343	4B	664060118	5778.06	182	45	87	50	45.5	91	45.5	0.731113	-0.895456	0.9	88.5	93.5	91	91	0.710917	0.946524	-0.0534759	0.946524	1	0	1	1	1	1	1	1	0	0	1	0	2	1	0	2	1	1	2	2	1	0	1	1	2	-1	1	2
AX-110910878	5A	8810419	5787.81	184	102	56	26	46	92	46	1.77436e-20	14.181	3.92308	130	54	92	92	2.10923e-08	2.40741	1.40741	2.40741	1	1	0	1	2	2	2	1	1	2	1	0	2	2	1	1	0	1	1	2	2	0	1	1	0	1	0	0
AX-109411504	5A	9480014	5788.48	180	98	53	29	45	90	45	8.06881e-19	12.9068	3.37931	124.5	55.5	90	90	2.70448e-07	2.24324	1.24324	2.24324	1	1	0	1	2	2	2	1	1	2	1	0	2	2	1	1	0	1	1	2	2	0	1	1	0	1	0	0
AX-109623110	5A	10623547	5789.62	184	44	91	49	46	92	46	0.863519	-0.951017	0.897959	89.5	94.5	92	92	0.712422	0.94709	-0.0529101	0.94709	1	1	0	1	2	2	2	1	1	2	1	0	2	2	1	1	0	1	1	2	2	0	1	1	0	1	2	2
AX-108765823	5A	15109455	5794.11	184	94	62	28	46	92	46	2.95133e-15	10.1681	3.35714	125	59	92	92	1.14119e-06	2.11864	1.11864	2.11864	1	1	0	1	2	2	2	1	1	2	1	0	2	2	1	1	0	0	1	2	2	0	2	1	0	1	0	0
AX-110430693	5A	35765945	5814.77	184	48	86	50	46	92	46	0.661634	-0.862123	0.96	91	93	92	92	0.882783	0.978495	-0.0215054	0.978495	2	1	0	1	2	2	2	1	0	1	1	2	1	2	1	1	0	0	1	2	0	1	2	1	0	1	2	2
AX-110425408	5A	88566637	5867.57	184	101	51	32	46	92	46	6.71916e-20	13.7365	3.15625	126.5	57.5	92	92	3.64256e-07	2.2	1.2	2.2	2	1	0	1	2	2	2	0	1	1	1	2	1	2	1	2	0	0	0	1	0	1	2	1	0	1	0	0
AX-108953048	5A	89812286	5868.81	184	100	52	32	46	92	46	3.41227e-19	13.1941	3.125	126	58	92	92	5.35805e-07	2.17241	1.17241	2.17241	2	1	0	1	2	2	2	0	1	1	1	2	1	2	1	2	0	0	0	1	0	1	2	1	0	1	0	0
AX-110538331	5A	91132050	5870.13	181	99	51	31	45.25	90.5	45.25	2.61646e-19	13.2827	3.19355	124.5	56.5	90.5	90.5	4.31745e-07	2.20354	1.20354	2.20354	2	1	0	1	2	2	2	0	1	1	1	2	1	2	1	2	0	0	0	1	0	1	2	1	0	1	0	0
AX-109447403	5A	92016766	5871.02	180	98	50	32	45	90	45	5.87872e-19	13.0125	3.0625	123	57	90	90	8.68323e-07	2.15789	1.15789	2.15789	2	1	0	1	2	2	2	0	1	1	1	2	-1	2	1	2	0	0	0	1	0	1	2	1	0	1	0	0
AX-111461409	5A	92988011	5871.99	184	100	52	32	46	92	46	3.41227e-19	13.1941	3.125	126	58	92	92	5.35805e-07	2.17241	1.17241	2.17241	2	1	0	1	2	2	2	0	1	1	1	2	1	2	1	2	0	0	0	1	0	1	2	1	0	1	0	0
AX-109339144	5A	93067697	5872.07	184	100	52	32	46	92	46	3.41227e-19	13.1941	3.125	126	58	92	92	5.35805e-07	2.17241	1.17241	2.17241	2	1	0	1	2	2	2	0	1	1	1	2	1	2	1	2	0	0	0	1	0	1	2	1	0	1	0	0
AX-111013097	5A	96125310	5875.13	183	100	50	33	45.75	91.5	45.75	1.48685e-19	13.4714	3.0303	125	58	91.5	91.5	7.31597e-07	2.15517	1.15517	2.15517	2	1	0	1	2	2	2	0	1	1	1	2	1	2	1	2	0	0	0	1	0	1	2	1	0	1	0	0
AX-109516719	5A	97770469	5876.77	182	100	49	33	45.5	91	45.5	7.40571e-20	13.7041	3.0303	124.5	57.5	91	91	6.82176e-07	2.16522	1.16522	2.16522	2	1	0	1	2	2	2	0	1	1	1	2	1	2	1	2	0	0	0	1	0	1	2	1	0	1	0	0
AX-109630394	5A	100538917	5879.54	162	89	40	33	40.5	81	40.5	3.80159e-18	12.3894	2.69697	109	53	81	81	1.08363e-05	2.0566	1.0566	2.0566	2	1	0	1	2	2	2	0	1	1	1	2	-1	2	1	2	0	0	0	-1	0	-1	2	1	-1	-1	0	0
AX-111498584	5A	103052316	5882.05	182	100	48	34	45.5	91	45.5	6.04333e-20	13.7719	2.94118	124	58	91	91	9.9692e-07	2.13793	1.13793	2.13793	2	1	0	1	2	2	2	0	1	1	1	2	1	2	1	2	0	0	0	1	0	1	2	1	0	1	0	0
AX-109991177	5A	104866210	5883.87	183	100	51	32	45.75	91.5	45.75	1.74216e-19	13.4185	3.125	125.5	57.5	91.5	91.5	4.9898e-07	2.18261	1.18261	2.18261	2	1	0	1	2	2	2	0	1	1	1	2	1	2	1	2	0	0	0	1	0	1	2	1	0	1	0	0
AX-111581139	5A	107393647	5886.39	183	99	52	32	45.75	91.5	45.75	8.73335e-19	12.8804	3.09375	125	58	91.5	91.5	7.31597e-07	2.15517	1.15517	2.15517	2	1	0	1	2	2	2	0	1	1	1	2	1	2	1	2	0	0	0	1	0	1	2	1	0	1	0	0
AX-109474493	5A	107746833	5886.75	182	99	51	32	45.5	91	45.5	4.49005e-19	13.1025	3.09375	124.5	57.5	91	91	6.82176e-07	2.16522	1.16522	2.16522	2	1	0	1	2	2	2	0	1	1	1	2	1	2	1	2	0	0	0	1	0	1	2	1	0	1	0	0
AX-109934620	5A	107749811	5886.75	183	99	52	32	45.75	91.5	45.75	8.73335e-19	12.8804	3.09375	125	58	91.5	91.5	7.31597e-07	2.15517	1.15517	2.15517	2	1	0	1	2	2	2	0	1	1	1	2	1	2	1	2	0	0	0	1	0	1	2	1	0	1	0	0
AX-111449298	5A	108206151	5887.21	181	100	49	32	45.25	90.5	45.25	4.36821e-20	13.8803	3.125	124.5	56.5	90.5	90.5	4.31745e-07	2.20354	1.20354	2.20354	2	1	0	1	2	2	2	0	1	1	1	2	1	2	1	2	0	0	0	1	0	1	2	1	0	-1	0	0
AX-110482398	5A	108268156	5887.27	184	100	52	32	46	92	46	3.41227e-19	13.1941	3.125	126	58	92	92	5.35805e-07	2.17241	1.17241	2.17241	2	1	0	1	2	2	2	0	1	1	1	2	1	2	1	2	0	0	0	1	0	1	2	1	0	1	0	0
AX-109271336	5A	108588258	5887.59	184	100	52	32	46	92	46	3.41227e-19	13.1941	3.125	126	58	92	92	5.35805e-07	2.17241	1.17241	2.17241	2	1	0	1	2	2	2	0	1	1	1	2	1	2	1	2	0	0	0	1	0	1	2	1	0	1	0	0
AX-108797892	5A	108858271	5887.86	183	100	51	32	45.75	91.5	45.75	1.74216e-19	13.4185	3.125	125.5	57.5	91.5	91.5	4.9898e-07	2.18261	1.18261	2.18261	2	1	0	1	2	2	2	0	1	1	1	2	1	2	1	2	0	0	0	1	0	1	2	1	0	1	0	0
AX-110485698	5A	108858405	5887.86	184	100	52	32	46	92	46	3.41227e-19	13.1941	3.125	126	58	92	92	5.35805e-07	2.17241	1.17241	2.17241	2	1	0	1	2	2	2	0	1	1	1	2	1	2	1	2	0	0	0	1	0	1	2	1	0	1	0	0
AX-110916541	5A	109859447	5888.86	184	100	52	32	46	92	46	3.41227e-19	13.1941	3.125	126	58	92	92	5.35805e-07	2.17241	1.17241	2.17241	2	1	0	1	2	2	2	0	1	1	1	2	1	2	1	2	0	0	0	1	0	1	2	1	0	1	0	0
AX-111215497	5A	410201524	6189.2	184	103	53	28	46	92	46	3.49393e-21	14.7235	3.67857	129.5	54.5	92	92	3.21927e-08	2.37615	1.37615	2.37615	2	1	0	1	2	2	2	0	1	1	1	2	1	2	1	2	0	0	0	1	0	1	1	1	0	1	0	0
AX-110481423	5A	411083005	6190.08	184	103	51	30	46	92	46	3.06667e-21	14.767	3.43333	128.5	55.5	92	92	7.38138e-08	2.31532	1.31532	2.31532	2	1	0	1	2	2	2	0	1	1	1	2	1	2	1	2	0	0	0	1	0	1	1	1	0	1	0	0
AX-111477039	5A	416128813	6195.13	184	103	51	30	46	92	46	3.06667e-21	14.767	3.43333	128.5	55.5	92	92	7.38138e-08	2.31532	1.31532	2.31532	2	1	0	1	2	2	2	0	1	1	1	2	1	2	1	2	0	0	0	1	0	1	1	1	0	1	0	0
AX-109308752	5A	419203455	6198.2	183	105	49	29	45.75	91.5	45.75	5.23925e-23	16.1255	3.62069	129.5	53.5	91.5	91.5	1.93089e-08	2.42056	1.42056	2.42056	2	1	0	1	2	2	2	0	1	1	1	2	1	2	1	2	0	0	0	1	0	1	1	1	0	1	0	0
AX-111118131	5A	420276818	6199.28	182	103	48	31	45.5	91	45.5	6.38962e-22	15.2906	3.32258	127	55	91	91	9.44996e-08	2.30909	1.30909	2.30909	2	1	0	1	2	2	2	0	1	1	-1	2	1	2	-1	2	0	0	0	1	0	1	1	1	0	1	0	0
AX-110632493	5A	444937582	6223.94	184	104	50	30	46	92	46	5.59621e-22	15.3348	3.46667	129	55	92	92	4.88758e-08	2.34545	1.34545	2.34545	2	1	0	1	2	2	2	0	1	1	0	2	1	2	1	2	0	0	0	1	0	1	1	1	0	1	0	0
AX-109553748	5A	444938405	6223.94	182	101	51	30	45.5	91	45.5	2.16297e-20	14.1149	3.36667	126.5	55.5	91	91	1.41824e-07	2.27928	1.27928	2.27928	2	1	0	1	2	2	2	0	1	1	0	2	1	2	1	2	0	0	0	1	0	1	1	1	0	1	0	0
AX-86179857	5A	445191816	6224.19	184	99	52	33	46	92	46	1.46421e-18	12.7079	3	125	59	92	92	1.14119e-06	2.11864	1.11864	2.11864	2	1	0	1	2	2	2	0	1	1	0	2	1	2	1	2	0	0	0	1	0	1	1	1	0	1	0	0
AX-111521631	5A	459002338	6238	183	103	50	30	45.75	91.5	45.75	1.50933e-21	15.0036	3.43333	128	55	91.5	91.5	6.80234e-08	2.32727	1.32727	2.32727	2	1	0	1	2	2	2	1	1	1	0	2	1	2	0	2	0	0	0	1	0	1	1	1	0	0	0	0
AX-109407552	5A	459915316	6238.92	184	103	50	31	46	92	46	2.7359e-21	14.8051	3.32258	128	56	92	92	1.10889e-07	2.28571	1.28571	2.28571	2	1	0	1	2	2	2	1	1	1	0	2	1	2	0	2	0	0	0	1	0	1	1	1	0	0	0	0
AX-110426159	5A	464167014	6243.17	184	101	54	29	46	92	46	8.86523e-20	13.644	3.48276	128	56	92	92	1.10889e-07	2.28571	1.28571	2.28571	2	1	0	1	2	2	2	1	1	1	0	2	1	2	0	2	0	0	0	1	0	1	1	1	0	0	0	0
AX-108892277	5A	466858066	6245.86	184	50	72	62	46	92	46	0.00591399	0.712581	0.806452	86	98	92	92	0.376344	0.877551	-0.122449	0.877551	2	1	0	1	2	2	2	1	1	1	0	2	1	2	0	2	0	0	0	1	0	1	1	1	0	0	1	2
AX-108955237	5A	468811587	6247.81	184	50	72	62	46	92	46	0.00591399	0.712581	0.806452	86	98	92	92	0.376344	0.877551	-0.122449	0.877551	2	1	0	1	2	2	2	1	1	1	0	2	1	2	0	2	0	0	0	1	0	1	1	1	0	0	1	2
AX-109331493	5A	468941617	6247.94	184	49	76	59	46	92	46	0.0359334	0.110275	0.830508	87	97	92	92	0.460995	0.896907	-0.103093	0.896907	2	1	0	1	2	2	2	1	1	1	0	2	1	2	0	2	0	0	0	1	0	1	1	1	0	0	1	2
AX-109871542	5A	477785486	6256.79	184	96	51	37	46	92	46	7.05495e-17	11.4144	2.59459	121.5	62.5	92	92	1.36425e-05	1.944	0.944	1.944	2	1	0	1	2	2	2	1	1	1	0	2	1	2	0	2	0	0	1	2	0	1	1	1	0	0	0	0
AX-108778546	5A	478321505	6257.32	184	97	50	37	46	92	46	1.49903e-17	11.9314	2.62162	122	62	92	92	9.72232e-06	1.96774	0.967742	1.96774	2	1	0	1	2	2	2	1	1	1	0	2	1	2	0	2	0	0	1	2	0	1	1	1	0	0	0	0
AX-109916379	5A	503865926	6282.87	184	99	52	33	46	92	46	1.46421e-18	12.7079	3	125	59	92	92	1.14119e-06	2.11864	1.11864	2.11864	2	1	1	1	2	2	1	0	1	1	0	2	1	2	1	2	0	0	1	2	1	1	1	1	0	0	0	0
AX-108760060	5A	504451456	6283.45	181	99	47	35	45.25	90.5	45.25	1.23422e-19	13.5336	2.82857	122.5	58.5	90.5	90.5	1.96411e-06	2.09402	1.09402	2.09402	2	1	1	1	2	2	1	0	1	1	0	2	1	2	1	2	0	0	1	2	1	1	1	1	0	0	0	0
AX-111100693	5A	505421598	6284.42	183	98	52	33	45.75	91.5	45.75	3.69576e-18	12.3988	2.9697	124	59	91.5	91.5	1.54799e-06	2.10169	1.10169	2.10169	2	1	1	1	2	2	1	0	1	1	0	2	1	2	1	2	0	0	1	2	1	1	1	1	0	0	0	0
AX-109622137	5A	506645472	6285.65	178	94	51	33	44.5	89	44.5	7.49873e-17	11.394	2.84848	119.5	58.5	89	89	4.82761e-06	2.04274	1.04274	2.04274	2	1	1	1	2	2	1	0	1	1	0	2	1	2	1	2	0	0	1	2	1	1	1	1	0	0	0	0
AX-111122310	5A	511619430	6290.62	169	88	50	31	42.25	84.5	42.25	3.41482e-15	10.1194	2.83871	113	56	84.5	84.5	1.16191e-05	2.01786	1.01786	2.01786	2	1	1	1	2	2	1	0	1	1	0	2	1	2	1	2	0	0	1	2	1	1	1	1	0	0	0	-1
AX-109339207	5A	523140753	6302.14	182	96	57	29	45.5	91	45.5	5.90509e-17	11.4738	3.31034	124.5	57.5	91	91	6.82176e-07	2.16522	1.16522	2.16522	2	1	1	1	2	2	1	0	1	1	0	2	1	2	1	2	0	0	1	2	1	1	1	1	0	0	0	0
AX-109905084	5A	529415113	6308.42	184	94	61	29	46	92	46	3.09927e-15	10.1517	3.24138	124.5	59.5	92	92	1.65239e-06	2.09244	1.09244	2.09244	2	1	1	1	2	1	1	0	1	1	0	2	1	2	1	2	0	0	1	2	1	1	1	1	0	0	0	0
AX-110442010	5A	530305981	6309.31	183	94	60	29	45.75	91.5	45.75	1.83507e-15	10.3267	3.24138	124	59	91.5	91.5	1.54799e-06	2.10169	1.10169	2.10169	2	1	1	1	2	1	1	0	1	1	0	2	1	2	1	2	0	0	1	2	1	1	1	1	0	0	0	0
AX-111001091	5A	530991655	6309.99	177	89	59	29	44.25	88.5	44.25	7.87643e-14	9.07177	3.06897	118.5	58.5	88.5	88.5	6.48655e-06	2.02564	1.02564	2.02564	2	1	1	1	2	1	1	0	1	1	0	2	1	2	1	2	0	0	1	2	1	1	1	1	0	0	0	0
AX-111485276	5A	531516700	6310.52	184	94	61	29	46	92	46	3.09927e-15	10.1517	3.24138	124.5	59.5	92	92	1.65239e-06	2.09244	1.09244	2.09244	2	1	1	1	2	1	1	0	1	1	0	2	1	2	1	2	0	0	1	2	1	1	1	1	0	0	0	0
AX-110443555	5A	534823471	6313.82	183	90	61	32	45.75	91.5	45.75	3.99253e-13	8.52995	2.8125	120.5	62.5	91.5	91.5	1.80709e-05	1.928	0.928	1.928	2	1	1	1	2	1	1	0	1	1	0	2	1	2	1	2	0	0	1	2	1	1	1	1	0	0	0	0
AX-182022014	5A	536681055	6315.68	169	85	53	31	42.25	84.5	42.25	2.5512e-13	8.67945	2.74194	111.5	57.5	84.5	84.5	3.26933e-05	1.93913	0.93913	1.93913	2	1	1	1	2	1	1	0	1	1	0	2	1	2	1	2	0	0	1	2	1	1	-1	1	0	0	0	0
AX-109994203	5A	536681326	6315.68	183	99	53	31	45.75	91.5	45.75	9.79531e-19	12.8421	3.19355	125.5	57.5	91.5	91.5	4.9898e-07	2.18261	1.18261	2.18261	2	1	1	1	2	1	1	0	1	1	0	2	1	2	1	2	0	0	1	2	1	1	1	1	0	0	0	0
AX-109369427	5A	546521932	6325.52	184	40	77	67	46	92	46	0.00164896	1.13891	0.597015	78.5	105.5	92	92	0.0465396	0.744076	-0.255924	0.744076	2	2	1	1	2	1	1	0	1	1	0	2	1	2	1	2	0	0	1	2	1	1	1	1	0	0	1	2
AX-94589715	5A	546531060	6325.53	184	97	55	32	46	92	46	3.67501e-17	11.6321	3.03125	124.5	59.5	92	92	1.65239e-06	2.09244	1.09244	2.09244	2	2	1	1	2	1	1	0	1	1	0	2	1	2	1	2	0	0	1	2	1	1	1	1	0	0	0	0
AX-110950653	5A	550723509	6329.72	183	38	76	69	45.75	91.5	45.75	0.000379351	1.62942	0.550725	76	107	91.5	91.5	0.0219295	0.71028	-0.28972	0.71028	1	2	1	1	2	1	1	0	1	1	0	2	0	2	1	2	0	0	0	2	1	1	1	1	0	1	1	2
AX-109340261	5A	551429944	6330.43	178	38	73	67	44.5	89	44.5	0.000499889	1.53732	0.567164	74.5	103.5	89	89	0.029732	0.719807	-0.280193	0.719807	1	2	1	1	2	1	1	0	1	1	0	2	0	2	1	2	0	0	0	2	1	1	-1	1	0	1	1	2
AX-110716987	5A	551785323	6330.79	184	38	77	69	46	92	46	0.000467328	1.5598	0.550725	76.5	107.5	92	92	0.0222923	0.711628	-0.288372	0.711628	1	2	1	1	2	1	1	0	1	1	0	2	0	2	1	2	0	0	0	2	1	1	1	1	0	1	1	2
AX-109876198	5A	572814765	6351.81	183	37	86	60	45.75	91.5	45.75	0.0399027	0.0753002	0.616667	80	103	91.5	91.5	0.0890916	0.776699	-0.223301	0.776699	1	2	0	1	2	1	1	1	1	1	0	2	0	2	1	2	1	0	0	1	1	2	2	1	0	1	1	2
AX-95632161	5A	573589851	6352.59	183	95	56	32	45.75	91.5	45.75	3.97336e-16	10.8374	2.96875	123	60	91.5	91.5	3.20704e-06	2.05	1.05	2.05	1	2	0	1	2	1	1	1	1	1	0	2	0	2	1	2	1	0	0	1	1	2	2	1	0	1	0	0
AX-111458545	5A	574756535	6353.76	184	97	57	30	46	92	46	4.18702e-17	11.5886	3.23333	125.5	58.5	92	92	7.84013e-07	2.1453	1.1453	2.1453	1	2	0	1	2	1	1	1	1	1	0	2	0	2	1	2	1	0	0	1	0	2	2	1	0	1	0	0
AX-110169414	5A	575262390	6354.26	178	91	58	29	44.5	89	44.5	8.54647e-15	9.81314	3.13793	120	58	89	89	3.3664e-06	2.06897	1.06897	2.06897	1	2	0	-1	2	1	1	1	1	1	0	2	0	2	1	2	1	0	0	1	0	2	2	1	0	1	1	0
AX-110976602	5A	585742226	6364.74	183	35	88	60	45.75	91.5	45.75	0.0287482	0.184745	0.583333	79	104	91.5	91.5	0.0645947	0.759615	-0.240385	0.759615	1	2	0	1	2	1	0	1	1	1	0	2	0	2	1	2	1	0	0	1	0	2	2	1	0	1	1	2
AX-109353062	5A	586202021	6365.2	183	35	89	59	45.75	91.5	45.75	0.0401213	0.0734761	0.59322	79.5	103.5	91.5	91.5	0.0760415	0.768116	-0.231884	0.768116	1	2	0	1	2	1	0	1	1	1	0	2	0	2	1	2	1	0	0	1	0	2	2	1	0	1	1	2
AX-111513675	5A	586886517	6365.89	180	35	86	59	45	90	45	0.0341232	0.12753	0.59322	78	102	90	90	0.0736383	0.764706	-0.235294	0.764706	1	2	0	1	2	1	0	1	1	1	0	2	0	2	1	2	1	0	0	1	0	2	2	1	-1	1	1	2
AX-108997623	5A	587413011	6366.41	149	40	85	24	37.25	74.5	37.25	0.0408444	0.0675141	1.66667	82.5	66.5	74.5	74.5	0.189935	1.2406	0.240602	1.2406	1	2	0	1	-1	1	0	1	1	-1	0	2	0	2	1	2	1	0	0	1	0	1	-1	1	0	1	1	2
AX-109374431	5A	595601337	6374.6	184	95	58	31	46	92	46	7.50279e-16	10.6252	3.06452	124	60	92	92	2.38008e-06	2.06667	1.06667	2.06667	1	2	0	1	2	1	0	1	1	1	0	2	0	2	1	2	1	0	0	1	0	2	2	1	0	0	0	0
AX-108895342	5A	597294532	6376.29	184	39	87	58	46	92	46	0.107132	-0.254374	0.672414	82.5	101.5	92	92	0.161304	0.812808	-0.187192	0.812808	1	2	0	1	2	1	0	1	1	1	0	2	0	2	1	2	1	0	0	1	0	2	2	1	0	0	1	2
AX-111130384	5A	607626250	6386.63	184	36	86	62	46	92	46	0.0171593	0.357003	0.580645	79	105	92	92	0.0552703	0.752381	-0.247619	0.752381	1	2	0	1	2	1	1	1	1	1	0	2	0	1	1	2	1	0	0	1	0	2	2	1	0	0	2	1
AX-109406297	5A	608040095	6387.04	182	36	85	61	45.5	91	45.5	0.0217168	0.278375	0.590164	78.5	103.5	91	91	0.0638647	0.758454	-0.241546	0.758454	1	2	0	1	2	1	1	1	1	1	0	2	0	1	1	2	1	0	0	1	0	2	2	1	0	0	2	1
AX-109369351	5A	611334693	6390.33	184	36	88	60	46	92	46	0.0367232	0.103018	0.6	80	104	92	92	0.0768432	0.769231	-0.230769	0.769231	1	2	1	1	2	1	1	1	1	1	0	2	0	1	1	2	1	0	0	1	0	2	2	1	0	0	2	1
AX-110546458	5A	613332179	6392.33	183	36	88	59	45.75	91.5	45.75	0.0485777	0.009633	0.610169	80	103	91.5	91.5	0.0890916	0.776699	-0.223301	0.776699	1	2	1	1	2	1	1	1	1	1	0	2	0	1	1	2	1	0	0	1	0	2	2	1	0	0	2	1
AX-109829013	5A	616545374	6395.55	184	36	89	59	46	92	46	0.0511585	-0.00764627	0.610169	80.5	103.5	92	92	0.089965	0.777778	-0.222222	0.777778	1	2	1	1	2	1	1	1	1	1	0	2	0	1	1	2	1	0	0	1	0	2	2	1	0	0	2	1
AX-111091728	5A	622462067	6401.46	184	34	93	57	46	92	46	0.0558062	-0.0366731	0.596491	80.5	103.5	92	92	0.089965	0.777778	-0.222222	0.777778	0	2	1	1	2	1	1	1	1	1	0	2	0	1	1	2	1	0	0	1	0	2	2	1	0	0	2	1
AX-110427839	5A	673536329	6452.54	181	28	92	61	45.25	90.5	45.25	0.00237814	1.01668	0.459016	74	107	90.5	90.5	0.0141721	0.691589	-0.308411	0.691589	0	0	1	1	1	1	1	1	1	1	0	1	0	1	1	2	1	0	2	0	0	1	2	1	-1	1	1	1
AX-110362397	5A	678560305	6457.56	181	83	70	28	45.25	90.5	45.25	5.3095e-10	6.12893	2.96429	118	63	90.5	90.5	4.34887e-05	1.87302	0.873016	1.87302	0	0	1	1	1	1	1	1	1	1	0	1	0	1	1	2	1	0	2	0	0	1	2	1	1	1	0	0
AX-108737654	5A	688070569	6467.07	183	88	66	29	45.75	91.5	45.75	4.49338e-12	7.72188	3.03448	121	62	91.5	91.5	1.2923e-05	1.95161	0.951613	1.95161	0	0	1	1	1	1	1	1	1	1	0	1	0	1	1	2	0	2	2	0	0	1	1	1	1	1	0	0
AX-110513721	5A	690418544	6469.42	184	28	80	76	46	92	46	7.62276e-07	3.70234	0.368421	68	116	92	92	0.000402244	0.586207	-0.413793	0.586207	1	0	1	1	1	1	1	1	1	1	0	1	0	1	1	2	0	2	2	0	0	1	1	2	1	1	1	1
AX-110917175	5A	696475570	6475.48	184	97	55	32	46	92	46	3.67501e-17	11.6321	3.03125	124.5	59.5	92	92	1.65239e-06	2.09244	1.09244	2.09244	1	0	1	1	1	1	1	1	1	1	0	1	0	1	1	2	0	2	2	0	0	1	1	2	1	1	0	0
AX-110042137	5B	7351805	6483.35	179	96	60	23	44.75	89.5	44.75	7.04359e-18	12.1836	4.17391	126	53	89.5	89.5	4.86223e-08	2.37736	1.37736	2.37736	1	1	1	2	2	1	2	2	1	1	1	2	1	0	1	1	1	0	1	1	0	0	1	1	0	1	0	0
AX-108749262	5B	15004677	6491	182	55	74	53	45.5	91	45.5	0.0408519	0.0674526	1.03774	92	90	91	91	0.882146	1.02222	0.0222222	1.02222	2	1	0	2	2	1	1	2	1	1	1	2	0	0	1	1	1	0	2	1	0	0	0	1	1	1	2	1
AX-109007669	5B	20014173	6496.01	175	47	71	57	43.75	87.5	43.75	0.025151	0.229368	0.824561	82.5	92.5	87.5	87.5	0.449692	0.891892	-0.108108	0.891892	2	1	0	2	2	1	1	2	1	1	1	2	0	0	1	1	1	0	1	1	0	0	0	1	1	1	2	-1
AX-109353092	5B	43156367	6519.16	183	100	52	31	45.75	91.5	45.75	1.97548e-19	13.3766	3.22581	126	57	91.5	91.5	3.38531e-07	2.21053	1.21053	2.21053	1	1	0	2	2	1	1	2	0	1	1	2	1	0	1	1	0	0	2	1	0	1	0	1	1	1	0	0
AX-109356727	5B	62017016	6538.02	184	54	83	47	46	92	46	0.317671	-0.617209	1.14894	95.5	88.5	92	92	0.605822	1.0791	0.079096	1.0791	1	1	0	2	2	1	1	2	0	1	1	2	1	0	1	1	0	1	2	1	0	1	0	1	1	1	2	1
AX-110002288	5B	67953688	6543.95	184	54	83	47	46	92	46	0.317671	-0.617209	1.14894	95.5	88.5	92	92	0.605822	1.0791	0.079096	1.0791	1	1	0	2	2	1	1	2	0	1	1	2	1	0	1	1	0	1	2	1	0	1	0	1	1	1	2	1
AX-109381907	5B	68897604	6544.9	183	55	80	48	45.75	91.5	45.75	0.180303	-0.428148	1.14583	95	88	91.5	91.5	0.604839	1.07955	0.0795455	1.07955	1	1	0	2	2	1	1	2	0	1	1	2	1	0	1	1	0	1	2	1	0	1	0	1	1	1	2	1
AX-111114646	5B	77265425	6553.27	180	91	58	31	45	90	45	2.35941e-14	9.47416	2.93548	120	60	90	90	7.74422e-06	2	1	2	1	1	0	2	2	1	1	2	0	1	1	2	1	0	1	1	0	1	2	1	0	1	0	-1	1	1	0	0
AX-108825923	5B	77878812	6553.88	184	95	57	32	46	92	46	7.06739e-16	10.6452	2.96875	123.5	60.5	92	92	3.4103e-06	2.04132	1.04132	2.04132	1	1	0	2	2	1	1	2	0	1	1	2	1	0	1	1	0	1	2	1	0	1	0	1	1	1	0	0
AX-111017571	5B	79388047	6555.39	180	93	56	31	45	90	45	1.40323e-15	10.4162	3	121	59	90	90	3.81514e-06	2.05085	1.05085	2.05085	1	1	0	2	2	1	1	2	0	1	1	2	1	0	1	1	0	1	2	1	0	1	0	1	1	1	0	0
AX-111600319	5B	80960680	6556.96	170	85	54	31	42.5	85	42.5	4.37009e-13	8.49979	2.74194	112	58	85	85	3.44875e-05	1.93103	0.931034	1.93103	-1	1	0	2	2	-1	1	2	0	1	1	2	-1	0	1	1	0	1	2	1	0	1	0	1	1	1	0	0
AX-111078255	5B	86045179	6562.05	184	95	58	31	46	92	46	7.50279e-16	10.6252	3.06452	124	60	92	92	2.38008e-06	2.06667	1.06667	2.06667	1	1	0	2	2	1	1	2	0	1	1	2	1	0	1	1	0	1	2	1	0	1	0	1	1	1	0	0
AX-111143503	5B	86542400	6562.54	183	95	58	30	45.75	91.5	45.75	4.43223e-16	10.8009	3.16667	124	59	91.5	91.5	1.54799e-06	2.10169	1.10169	2.10169	1	1	0	2	2	1	1	2	0	1	1	2	1	0	1	1	0	1	2	1	0	1	0	1	1	1	0	0
AX-110624525	5B	115411485	6591.41	184	52	83	49	46	92	46	0.394811	-0.689776	1.06122	93.5	90.5	92	92	0.824966	1.03315	0.0331492	1.03315	1	1	0	2	2	1	1	2	0	1	1	2	1	0	1	1	0	1	2	1	0	1	0	1	1	1	2	1
AX-110071375	5B	354982771	6830.98	183	97	54	32	45.75	91.5	45.75	1.98906e-17	11.837	3.03125	124	59	91.5	91.5	1.54799e-06	2.10169	1.10169	2.10169	1	1	0	2	2	1	1	2	0	1	1	2	1	0	1	1	0	1	1	1	0	1	0	1	1	1	0	0
AX-111107210	5B	355233859	6831.23	184	97	55	32	46	92	46	3.67501e-17	11.6321	3.03125	124.5	59.5	92	92	1.65239e-06	2.09244	1.09244	2.09244	1	1	0	2	2	1	1	2	0	1	1	2	1	0	1	1	0	1	1	1	0	1	0	1	1	1	0	0
AX-111260909	5B	355960368	6831.96	183	97	55	31	45.75	91.5	45.75	2.18269e-17	11.806	3.12903	124.5	58.5	91.5	91.5	1.06701e-06	2.12821	1.12821	2.12821	1	1	0	2	2	1	1	2	0	1	1	2	1	0	1	1	0	1	1	1	0	1	0	1	1	1	0	0
AX-94473314	5B	357552957	6833.55	183	96	55	32	45.75	91.5	45.75	9.03697e-17	11.3318	3	123.5	59.5	91.5	91.5	2.23399e-06	2.07563	1.07563	2.07563	1	1	0	2	2	1	1	2	0	1	1	2	1	0	1	1	0	1	1	1	0	1	0	1	1	1	0	0
AX-111552615	5B	369065238	6845.07	183	97	54	32	45.75	91.5	45.75	1.98906e-17	11.837	3.03125	124	59	91.5	91.5	1.54799e-06	2.10169	1.10169	2.10169	1	1	0	2	2	1	1	2	0	1	1	2	1	0	1	1	0	1	1	1	0	1	0	1	1	1	0	0
AX-108771448	5B	389901454	6865.9	184	97	58	29	46	92	46	4.25585e-17	11.5831	3.34483	126	58	92	92	5.35805e-07	2.17241	1.17241	2.17241	1	1	0	2	2	1	1	2	0	1	1	2	1	0	1	1	0	1	1	1	0	1	0	1	1	1	0	0
AX-108775541	5B	394025627	6870.03	184	94	60	30	46	92	46	3.15022e-15	10.1463	3.13333	124	60	92	92	2.38008e-06	2.06667	1.06667	2.06667	1	1	0	2	2	1	1	2	0	1	1	2	1	0	1	1	0	1	1	1	0	1	0	1	1	1	0	0
AX-111039767	5B	398006525	6874.01	184	52	86	46	46	92	46	0.556017	-0.804069	1.13043	95	89	92	92	0.658253	1.06742	0.0674157	1.06742	1	1	0	2	2	1	1	2	0	1	1	2	1	0	1	1	0	1	1	1	0	1	0	1	1	1	2	1
AX-111008799	5B	398654546	6874.65	184	102	53	29	46	92	46	1.74567e-20	14.1865	3.51724	128.5	55.5	92	92	7.38138e-08	2.31532	1.31532	2.31532	1	1	0	2	2	1	1	2	0	1	1	2	1	0	1	1	0	1	1	1	0	1	0	1	1	1	0	0
AX-109057599	5B	404016938	6880.02	181	99	54	28	45.25	90.5	45.25	3.24558e-19	13.2108	3.53571	126	55	90.5	90.5	1.31038e-07	2.29091	1.29091	2.29091	1	1	0	2	2	1	1	2	0	1	1	2	1	0	1	1	0	1	1	1	0	1	0	1	1	1	0	0
AX-110036687	5B	409616449	6885.62	180	51	87	42	45	90	45	0.57695	-0.816405	1.21429	94.5	85.5	90	90	0.502335	1.10526	0.105263	1.10526	1	1	0	2	2	1	1	2	0	1	1	2	0	0	1	1	0	1	1	1	0	1	0	1	1	1	2	1
AX-111069134	5B	421692330	6897.69	184	94	59	31	46	92	46	3.09927e-15	10.1517	3.03226	123.5	60.5	92	92	3.4103e-06	2.04132	1.04132	2.04132	1	1	0	2	2	1	1	2	1	1	1	2	1	0	1	1	0	1	1	1	0	1	0	1	1	1	0	0
AX-111672485	5B	422501097	6898.5	182	99	54	29	45.5	91	45.5	5.94223e-19	13.0089	3.41379	126	56	91	91	2.11716e-07	2.25	1.25	2.25	1	1	0	2	2	1	1	2	1	1	1	2	1	0	1	1	0	1	1	1	0	1	0	1	1	1	0	0
AX-111519225	5B	422925740	6898.93	180	46	90	44	45	90	45	0.978023	-0.992582	1.04545	91	89	90	90	0.881497	1.02247	0.0224719	1.02247	1	1	0	2	2	1	1	2	1	1	1	2	1	0	1	1	0	1	1	1	0	1	0	1	1	1	2	1
AX-111013588	5B	432055235	6908.06	183	47	92	44	45.75	91.5	45.75	0.949412	-0.982671	1.06818	93	90	91.5	91.5	0.824496	1.03333	0.0333333	1.03333	1	1	0	2	2	1	1	2	1	1	1	2	1	0	1	1	0	1	1	1	0	1	0	1	1	1	2	1
AX-110108283	5B	435767356	6911.77	184	44	97	43	46	92	46	0.757923	-0.907477	1.02326	92.5	91.5	92	92	0.941232	1.01093	0.010929	1.01093	1	1	0	2	2	1	1	2	1	1	1	2	1	0	1	1	0	1	1	1	0	1	0	1	1	1	2	1
AX-111605612	5B	445786738	6921.79	184	102	53	29	46	92	46	1.74567e-20	14.1865	3.51724	128.5	55.5	92	92	7.38138e-08	2.31532	1.31532	2.31532	1	1	0	2	2	1	1	2	1	1	1	1	1	0	1	1	1	1	1	1	0	1	0	1	1	1	0	0
AX-110565581	5B	456584616	6932.58	183	94	59	30	45.75	91.5	45.75	1.84512e-15	10.3249	3.13333	123.5	59.5	91.5	91.5	2.23399e-06	2.07563	1.07563	2.07563	1	1	0	2	2	1	1	2	1	1	1	1	1	0	1	1	1	1	1	1	0	1	0	1	1	1	1	0
AX-111700503	5B	457104001	6933.1	170	92	49	29	42.5	85	42.5	1.73296e-17	11.883	3.17241	116.5	53.5	85	85	1.3525e-06	2.17757	1.17757	2.17757	1	1	0	2	2	1	1	-1	1	1	-1	1	1	0	-1	1	1	1	-1	1	-1	1	0	1	1	1	1	0
AX-111587221	5B	457624474	6933.62	184	94	60	30	46	92	46	3.15022e-15	10.1463	3.13333	124	60	92	92	2.38008e-06	2.06667	1.06667	2.06667	1	1	0	2	2	1	1	2	1	1	1	1	1	0	1	1	1	1	1	1	0	1	0	1	1	1	1	0
AX-109460332	5B	458140438	6934.14	183	94	59	30	45.75	91.5	45.75	1.84512e-15	10.3249	3.13333	123.5	59.5	91.5	91.5	2.23399e-06	2.07563	1.07563	2.07563	1	1	0	2	2	1	1	2	1	1	1	1	1	0	1	1	1	1	1	1	0	1	0	1	1	1	1	0
AX-109838888	5B	458663813	6934.66	177	89	61	27	44.25	88.5	44.25	7.19567e-14	9.10194	3.2963	119.5	57.5	88.5	88.5	3.15894e-06	2.07826	1.07826	2.07826	1	1	0	2	2	1	1	2	1	1	-1	1	1	0	1	1	1	1	1	1	0	1	0	1	1	1	-1	0
AX-109581736	5B	464612893	6940.61	184	90	62	32	46	92	46	6.47785e-13	8.3684	2.8125	121	63	92	92	1.90438e-05	1.92063	0.920635	1.92063	1	1	0	2	2	1	1	2	1	1	1	1	1	0	1	1	1	1	1	1	0	1	0	1	1	1	1	0
AX-111598900	5B	473743985	6949.74	179	43	90	46	44.75	89.5	44.75	0.948311	-0.982284	0.934783	88	91	89.5	89.5	0.822578	0.967033	-0.032967	0.967033	1	1	0	2	2	1	1	2	1	1	1	1	1	0	1	1	1	1	1	1	0	1	0	1	1	1	2	1
AX-108803942	5B	477560353	6953.56	184	99	57	28	46	92	46	2.0846e-18	12.59	3.53571	127.5	56.5	92	92	1.6571e-07	2.25664	1.25664	2.25664	1	1	0	2	2	1	1	2	1	1	1	1	1	0	1	1	1	1	1	1	0	1	0	1	1	1	0	0
AX-111212757	5B	477979665	6953.98	181	91	61	29	45.25	90.5	45.25	3.98525e-14	9.29918	3.13793	121.5	59.5	90.5	90.5	4.05733e-06	2.04202	1.04202	2.04202	1	1	0	2	2	1	1	2	1	1	1	1	1	0	1	1	1	1	1	1	0	1	0	1	1	1	1	0
AX-110421918	5B	490852219	6966.85	184	35	97	52	46	92	46	0.158438	-0.384995	0.673077	83.5	100.5	92	92	0.210112	0.830846	-0.169154	0.830846	1	1	0	2	2	0	1	2	1	1	1	1	1	0	1	1	1	1	1	1	0	1	0	1	1	1	1	1
AX-109307624	5B	490992801	6966.99	184	95	61	28	46	92	46	7.38145e-16	10.6307	3.39286	125.5	58.5	92	92	7.84013e-07	2.1453	1.1453	2.1453	1	1	0	2	2	0	1	2	1	1	1	1	1	0	1	1	1	1	1	1	0	1	0	1	1	1	0	0
AX-111562557	5B	529533766	7005.53	181	40	87	54	45.25	90.5	45.25	0.295753	-0.593344	0.740741	83.5	97.5	90.5	90.5	0.298056	0.85641	-0.14359	0.85641	1	1	0	2	1	0	1	2	1	1	1	0	1	0	1	2	0	1	1	1	0	1	0	-1	1	1	1	1
AX-110031479	5B	531639653	7007.64	182	42	86	54	45.5	91	45.5	0.344406	-0.644182	0.777778	85	97	91	91	0.373735	0.876289	-0.123711	0.876289	1	1	0	2	1	0	1	2	1	1	1	0	-1	0	1	2	0	1	1	1	0	1	0	1	1	1	1	1
AX-89545038	5B	548339223	7024.34	182	42	93	47	45.5	91	45.5	0.834169	-0.939474	0.893617	88.5	93.5	91	91	0.710917	0.946524	-0.0534759	0.946524	1	1	1	2	1	0	1	2	1	1	1	1	1	1	0	2	0	0	1	1	1	1	1	1	1	1	1	1
AX-109298854	5B	551492867	7027.49	184	41	94	49	46	92	46	0.676174	-0.869379	0.836735	88	96	92	92	0.555346	0.916667	-0.0833333	0.916667	1	1	1	2	1	1	1	2	1	1	1	1	1	2	0	1	0	0	1	1	1	1	2	1	0	1	1	1
AX-110403012	5B	552631894	7028.63	183	95	59	29	45.75	91.5	45.75	4.45651e-16	10.7991	3.27586	124.5	58.5	91.5	91.5	1.06701e-06	2.12821	1.12821	2.12821	1	1	1	2	1	1	1	2	1	1	1	1	1	2	0	1	0	0	1	1	1	1	2	1	0	1	1	0
AX-111507926	5B	553530166	7029.53	184	93	60	31	46	92	46	1.23918e-14	9.68912	3	123	61	92	92	4.86096e-06	2.01639	1.01639	2.01639	1	1	1	2	1	1	1	2	1	1	1	1	1	2	0	1	0	0	1	1	1	1	2	1	0	1	1	0
AX-110406892	5B	553926370	7029.93	184	96	59	29	46	92	46	1.83614e-16	11.0951	3.31034	125.5	58.5	92	92	7.84013e-07	2.1453	1.1453	2.1453	1	1	1	2	1	1	1	2	1	1	1	1	1	2	0	1	0	0	1	1	1	1	2	1	0	1	1	0
AX-111097453	5B	557751191	7033.75	182	98	54	30	45.5	91	45.5	2.70738e-18	12.5027	3.26667	125	57	91	91	4.64328e-07	2.19298	1.19298	2.19298	1	1	1	2	1	1	1	2	1	1	1	1	1	2	0	1	0	0	1	1	1	1	2	1	0	1	0	0
AX-109455413	5B	558703913	7034.7	182	43	87	52	45.5	91	45.5	0.537472	-0.792745	0.826923	86.5	95.5	91	91	0.504693	0.905759	-0.0942408	0.905759	1	1	1	2	1	1	1	2	1	1	1	1	1	2	0	1	0	0	1	1	1	1	2	1	0	1	0	1
AX-109104260	5B	564092537	7040.09	184	44	87	53	46	92	46	0.490683	-0.762343	0.830189	87.5	96.5	92	92	0.507018	0.906736	-0.0932642	0.906736	1	1	1	2	1	1	1	2	1	1	1	1	1	2	0	1	0	0	1	1	1	1	2	1	0	1	0	1
AX-110397424	5B	564455479	7040.46	184	44	87	53	46	92	46	0.490683	-0.762343	0.830189	87.5	96.5	92	92	0.507018	0.906736	-0.0932642	0.906736	1	1	1	2	1	1	1	2	1	1	1	1	1	2	0	1	0	0	1	1	1	1	2	1	0	1	0	1
AX-108898461	5B	568574170	7044.57	184	44	88	52	46	92	46	0.593487	-0.825839	0.846154	88	96	92	92	0.555346	0.916667	-0.0833333	0.916667	1	1	1	2	1	1	2	2	1	1	1	1	1	2	0	1	0	0	1	1	1	1	2	1	0	1	0	1
AX-110485194	5B	571221629	7047.22	180	36	91	53	45	90	45	0.198559	-0.460343	0.679245	81.5	98.5	90	90	0.205118	0.827411	-0.172589	0.827411	1	1	1	2	1	1	2	2	1	1	1	1	1	2	0	1	0	0	1	1	1	1	2	1	0	1	1	1
AX-111538681	5B	576313268	7052.31	183	44	83	56	45.75	91.5	45.75	0.206697	-0.47375	0.785714	85.5	97.5	91.5	91.5	0.375044	0.876923	-0.123077	0.876923	1	1	1	2	1	1	2	2	1	1	1	1	1	2	0	1	0	0	1	1	1	2	2	1	0	1	0	1
AX-89559329	5B	577087101	7053.09	184	95	55	34	46	92	46	5.68653e-16	10.7178	2.79412	122.5	61.5	92	92	6.89256e-06	1.99187	0.99187	1.99187	1	1	1	2	1	1	2	2	1	1	1	1	1	2	0	1	0	0	1	1	1	2	2	1	0	1	1	0
AX-108948115	5B	585825985	7061.83	184	48	82	54	46	92	46	0.277313	-0.571855	0.888889	89	95	92	92	0.658253	0.936842	-0.0631579	0.936842	1	1	1	2	1	1	2	2	1	1	1	1	1	2	0	1	0	0	1	1	1	2	2	1	0	1	2	1
AX-109833911	5B	586273870	7062.27	182	51	83	48	45.5	91	45.5	0.471071	-0.748727	1.0625	92.5	89.5	91	91	0.824022	1.03352	0.0335196	1.03352	1	1	1	2	1	1	2	2	1	1	1	1	1	2	0	1	0	0	1	1	1	2	2	1	0	1	1	1
AX-95631404	5B	587126799	7063.13	183	95	56	32	45.75	91.5	45.75	3.97336e-16	10.8374	2.96875	123	60	91.5	91.5	3.20704e-06	2.05	1.05	2.05	1	1	1	2	1	1	2	2	1	1	1	1	1	2	0	1	0	0	1	1	1	2	2	1	0	1	0	0
AX-109887486	5B	589029765	7065.03	184	95	56	33	46	92	46	6.44369e-16	10.676	2.87879	123	61	92	92	4.86096e-06	2.01639	1.01639	2.01639	1	1	1	2	1	1	2	2	1	1	1	1	1	2	0	1	0	0	1	1	1	2	2	1	1	1	0	0
AX-108797427	5B	591586440	7067.59	152	46	106	0	38	76	38	6.47445e-12	7.59995	#DIV/0!	99	53	76	76	0.000190651	1.86792	0.867925	1.86792	1	1	1	1	1	-1	1	1	-1	-1	-1	-1	-1	1	0	-1	0	0	0	-1	-1	1	1	-1	1	1	-1	-1
AX-108742618	5B	601331137	7077.33	177	88	52	37	44.25	88.5	44.25	1.20324e-13	8.93032	2.37838	114	63	88.5	88.5	0.000126387	1.80952	0.809524	1.80952	1	1	1	2	1	1	2	2	1	1	1	1	1	2	0	1	0	0	1	1	2	2	1	-1	-1	1	1	0
AX-111470008	5B	603760636	7079.76	183	95	55	33	45.75	91.5	45.75	3.58152e-16	10.8721	2.87879	122.5	60.5	91.5	91.5	4.57975e-06	2.02479	1.02479	2.02479	1	1	1	2	1	1	2	2	1	1	1	1	1	2	0	1	0	0	1	1	2	2	1	1	1	1	0	0
AX-109983932	5B	604605522	7080.61	177	39	88	50	44.25	88.5	44.25	0.503365	-0.77086	0.78	83	94	88.5	88.5	0.408344	0.882979	-0.117021	0.882979	1	1	1	2	1	1	2	2	1	1	1	1	1	2	0	1	0	0	1	1	2	2	1	1	1	1	1	1
AX-110442952	5B	610688452	7086.69	184	35	88	61	46	92	46	0.021326	0.284436	0.57377	79	105	92	92	0.0552703	0.752381	-0.247619	0.752381	1	1	1	2	1	1	2	2	1	1	1	0	1	2	0	1	0	0	1	1	2	2	1	1	1	1	2	1
AX-111052660	5B	610880426	7086.88	181	35	85	61	45.25	90.5	45.25	0.0170934	0.358286	0.57377	77.5	103.5	90.5	90.5	0.0532898	0.748792	-0.251208	0.748792	1	1	1	2	1	1	2	2	1	1	1	0	1	2	0	1	0	0	1	1	2	2	1	1	1	1	2	1
AX-95120489	5B	611388557	7087.39	173	91	47	35	43.25	86.5	43.25	1.96722e-16	11.0721	2.6	114.5	58.5	86.5	86.5	2.06632e-05	1.95726	0.957265	1.95726	1	1	1	2	1	1	2	2	1	1	1	0	1	2	0	1	0	0	1	1	2	2	1	1	-1	-1	0	0
AX-111226351	5B	619037329	7095.04	183	87	57	39	45.75	91.5	45.75	7.63437e-12	7.54494	2.23077	115.5	67.5	91.5	91.5	0.000387782	1.71111	0.711111	1.71111	1	1	1	2	1	1	2	2	1	1	1	0	1	2	0	1	0	0	1	1	2	2	1	1	1	1	1	0
AX-111152483	5B	635738462	7111.74	182	34	93	55	45.5	91	45.5	0.0848362	-0.176484	0.618182	80.5	101.5	91	91	0.11956	0.793103	-0.206897	0.793103	1	1	1	2	1	1	2	2	1	1	1	0	1	2	0	1	0	0	1	1	2	2	1	1	1	1	1	1
AX-108922118	5B	636962351	7112.96	184	33	94	57	46	92	46	0.0418396	0.0594782	0.578947	80	104	92	92	0.0768432	0.769231	-0.230769	0.769231	1	1	1	2	1	1	2	2	1	1	1	0	1	2	0	1	0	0	1	1	2	2	1	1	1	1	1	1
AX-95630565	5B	638508778	7114.51	170	33	82	55	42.5	85	42.5	0.052186	-0.014284	0.6	74	96	85	85	0.0915413	0.770833	-0.229167	0.770833	1	1	1	2	-1	1	2	2	1	1	1	0	1	2	0	1	0	0	1	-1	2	2	1	1	1	1	2	1
AX-111618006	5B	640396807	7116.4	183	96	54	33	45.75	91.5	45.75	8.05723e-17	11.3701	2.90909	123	60	91.5	91.5	3.20704e-06	2.05	1.05	2.05	1	1	1	2	1	1	-1	2	1	1	1	0	1	2	0	1	0	0	1	1	2	2	1	1	1	1	0	0
AX-110386773	5B	641060386	7117.06	183	90	58	35	45.75	91.5	45.75	3.12216e-13	8.61203	2.57143	119	64	91.5	91.5	4.7885e-05	1.85938	0.859375	1.85938	1	1	1	2	1	1	2	2	1	1	1	0	1	2	0	1	0	0	1	1	2	2	1	1	1	1	1	0
AX-111537848	5B	641558504	7117.56	182	30	93	59	45.5	91	45.5	0.0094208	0.55716	0.508475	76.5	105.5	91	91	0.031585	0.725118	-0.274882	0.725118	1	1	1	2	1	1	2	2	1	1	1	0	1	2	0	1	0	0	1	1	2	2	1	1	1	1	2	1
AX-110581004	5B	642276717	7118.28	182	37	89	56	45.5	91	45.5	0.131668	-0.323213	0.660714	81.5	100.5	91	91	0.15902	0.810945	-0.189055	0.810945	1	1	1	2	1	1	2	2	1	1	1	0	1	2	0	1	0	0	1	1	2	2	1	1	1	1	1	1
AX-110942404	5B	643270382	7119.27	182	95	54	33	45.5	91	45.5	1.96703e-16	11.0721	2.87879	122	60	91	91	4.31204e-06	2.03333	1.03333	2.03333	1	1	1	2	1	1	2	2	1	1	1	0	1	2	0	1	0	0	1	1	2	2	1	1	1	1	0	0
AX-109480198	5B	643669795	7119.67	182	95	52	35	45.5	91	45.5	1.41461e-16	11.1822	2.71429	121	61	91	91	8.68771e-06	1.98361	0.983607	1.98361	1	1	1	2	1	1	2	2	1	1	1	0	1	2	0	1	0	0	1	1	2	2	1	1	2	1	0	0
AX-110399021	5B	644850463	7120.85	184	90	59	35	46	92	46	5.24058e-13	8.43915	2.57143	119.5	64.5	92	92	5.02086e-05	1.85271	0.852713	1.85271	1	1	1	2	1	1	2	2	1	1	1	0	1	2	0	1	0	0	1	1	2	2	1	1	1	1	1	0
AX-108810072	5B	654731225	7130.73	183	37	88	58	45.75	91.5	45.75	0.0785739	-0.150887	0.637931	81	102	91.5	91.5	0.120575	0.794118	-0.205882	0.794118	1	1	1	2	0	2	2	2	1	1	1	0	1	2	0	1	0	0	1	1	2	2	1	1	1	1	1	1
AX-86172467	5B	656905209	7132.91	184	38	89	57	46	92	46	0.127482	-0.312428	0.666667	82.5	101.5	92	92	0.161304	0.812808	-0.187192	0.812808	1	1	1	2	0	2	2	2	1	1	1	0	1	2	0	1	0	0	1	1	2	2	1	1	1	1	1	1
AX-111646654	5B	658092585	7134.09	183	38	88	57	45.75	91.5	45.75	0.121656	-0.296814	0.666667	82	101	91.5	91.5	0.160164	0.811881	-0.188119	0.811881	1	1	1	2	0	2	2	2	1	1	1	0	1	2	0	1	0	0	1	1	2	2	1	1	1	1	1	1
AX-111478844	5B	662193081	7138.19	170	37	78	55	42.5	85	42.5	0.0835464	-0.17137	0.672727	76	94	85	85	0.167421	0.808511	-0.191489	0.808511	1	1	1	2	0	2	2	-1	1	1	1	0	1	2	0	1	1	0	1	1	2	2	1	1	-1	0	2	1
AX-111704008	5B	662460076	7138.46	182	37	84	61	45.5	91	45.5	0.0246422	0.236191	0.606557	79	103	91	91	0.07524	0.76699	-0.23301	0.76699	1	1	1	2	0	2	2	2	1	1	1	0	1	2	0	1	1	0	1	1	2	2	1	1	1	0	2	1
AX-111031411	5B	663739754	7139.74	183	39	84	60	45.75	91.5	45.75	0.0485777	0.009633	0.65	81	102	91.5	91.5	0.120575	0.794118	-0.205882	0.794118	1	1	1	2	0	2	2	2	1	1	1	0	1	2	0	1	1	0	1	1	2	2	1	1	1	0	2	1
AX-110625337	6A	11961812	7151.96	180	45	84	51	45	90	45	0.548812	-0.799715	0.882353	87	93	90	90	0.654721	0.935484	-0.0645161	0.935484	1	0	2	2	1	1	1	1	2	1	0	2	1	0	1	1	2	2	2	0	2	0	1	0	1	0	2	1
AX-94570509	6A	13072586	7153.07	184	96	56	32	46	92	46	1.6381e-16	11.1332	3	124	60	92	92	2.38008e-06	2.06667	1.06667	2.06667	1	0	2	2	1	1	1	1	2	1	0	2	1	0	1	1	2	2	2	0	2	0	1	0	1	0	0	0
AX-110437185	6A	401607947	7541.61	184	97	58	29	46	92	46	4.25585e-17	11.5831	3.34483	126	58	92	92	5.35805e-07	2.17241	1.17241	2.17241	1	1	1	2	1	2	2	2	2	2	0	2	1	1	0	0	0	1	1	1	2	0	1	0	2	0	1	0
AX-109826393	6A	402531319	7542.53	184	97	58	29	46	92	46	4.25585e-17	11.5831	3.34483	126	58	92	92	5.35805e-07	2.17241	1.17241	2.17241	1	1	1	2	1	2	2	2	2	2	0	2	1	1	0	0	0	1	1	1	2	0	1	0	2	0	1	0
AX-108820938	6A	404451680	7544.45	184	97	58	29	46	92	46	4.25585e-17	11.5831	3.34483	126	58	92	92	5.35805e-07	2.17241	1.17241	2.17241	1	1	1	2	1	2	2	2	2	2	0	2	1	1	0	0	0	1	1	1	2	0	1	0	2	0	1	0
AX-111698356	6A	407940762	7547.94	179	98	52	29	44.75	89.5	44.75	4.21673e-19	13.1234	3.37931	124	55	89.5	89.5	2.50533e-07	2.25455	1.25455	2.25455	1	1	1	2	1	2	2	2	2	2	0	2	1	1	0	0	0	1	1	1	2	0	1	0	2	0	1	0
AX-109592433	6A	409675308	7549.68	184	97	58	29	46	92	46	4.25585e-17	11.5831	3.34483	126	58	92	92	5.35805e-07	2.17241	1.17241	2.17241	1	1	1	2	1	2	2	2	2	2	0	2	1	1	0	0	0	1	1	1	2	0	1	0	2	0	1	0
AX-110474238	6A	410272068	7550.27	184	97	58	29	46	92	46	4.25585e-17	11.5831	3.34483	126	58	92	92	5.35805e-07	2.17241	1.17241	2.17241	1	1	1	2	1	2	2	2	2	2	0	2	1	1	0	0	0	1	1	1	2	0	1	0	2	0	1	0
AX-108914894	6A	412848027	7552.85	183	97	57	29	45.75	91.5	45.75	2.38212e-17	11.7768	3.34483	125.5	57.5	91.5	91.5	4.9898e-07	2.18261	1.18261	2.18261	1	1	1	2	1	2	2	2	2	2	0	2	1	1	0	0	0	1	1	1	2	0	1	0	2	0	1	0
AX-111001517	6A	415103145	7555.1	184	97	58	29	46	92	46	4.25585e-17	11.5831	3.34483	126	58	92	92	5.35805e-07	2.17241	1.17241	2.17241	1	1	1	2	1	2	2	2	2	2	0	2	1	1	0	0	0	1	1	1	2	0	1	0	2	0	1	0
AX-111482414	6A	416377937	7556.38	184	97	58	29	46	92	46	4.25585e-17	11.5831	3.34483	126	58	92	92	5.35805e-07	2.17241	1.17241	2.17241	1	1	1	2	1	2	2	2	2	2	0	2	1	1	0	0	0	1	1	1	2	0	1	0	2	0	1	0
AX-110941753	6A	416958959	7556.96	184	97	58	29	46	92	46	4.25585e-17	11.5831	3.34483	126	58	92	92	5.35805e-07	2.17241	1.17241	2.17241	1	1	1	2	1	2	2	2	2	2	0	2	1	1	0	0	0	1	1	1	2	0	1	0	2	0	1	0
AX-110426364	6A	418537094	7558.54	184	97	58	29	46	92	46	4.25585e-17	11.5831	3.34483	126	58	92	92	5.35805e-07	2.17241	1.17241	2.17241	1	1	1	2	1	2	2	2	2	2	0	2	1	1	0	0	0	1	1	1	2	0	1	0	2	0	1	0
AX-108847140	6A	418544355	7558.54	184	97	58	29	46	92	46	4.25585e-17	11.5831	3.34483	126	58	92	92	5.35805e-07	2.17241	1.17241	2.17241	1	1	1	2	1	2	2	2	2	2	0	2	1	1	0	0	0	1	1	1	2	0	1	0	2	0	1	0
AX-86167031	6A	420092601	7560.09	184	97	58	29	46	92	46	4.25585e-17	11.5831	3.34483	126	58	92	92	5.35805e-07	2.17241	1.17241	2.17241	1	1	1	2	1	2	2	2	2	2	0	2	1	1	0	0	0	1	1	1	2	0	1	0	2	0	1	0
AX-110398932	6A	420820706	7560.82	184	97	58	29	46	92	46	4.25585e-17	11.5831	3.34483	126	58	92	92	5.35805e-07	2.17241	1.17241	2.17241	1	1	1	2	1	2	2	2	2	2	0	2	1	1	0	0	0	1	1	1	2	0	1	0	2	0	1	0
AX-110467915	6A	423307219	7563.31	182	96	57	29	45.5	91	45.5	5.90509e-17	11.4738	3.31034	124.5	57.5	91	91	6.82176e-07	2.16522	1.16522	2.16522	1	1	1	2	1	2	2	2	2	2	0	2	1	1	0	0	0	1	1	1	2	0	1	0	2	0	1	0
AX-111080243	6A	423523213	7563.52	184	98	57	29	46	92	46	9.54783e-18	12.082	3.37931	126.5	57.5	92	92	3.64256e-07	2.2	1.2	2.2	1	1	1	2	1	2	2	2	2	2	0	2	1	1	0	0	0	1	1	1	2	0	1	0	2	0	1	0
AX-94443076	6A	424093750	7564.09	183	96	58	29	45.75	91.5	45.75	1.04737e-16	11.2825	3.31034	125	58	91.5	91.5	7.31597e-07	2.15517	1.15517	2.15517	1	1	1	2	1	2	2	2	2	2	0	2	1	1	0	0	0	1	1	1	2	0	1	0	2	0	1	0
AX-111023212	6A	425052070	7565.05	181	97	55	29	45.25	90.5	45.25	7.20054e-18	12.1762	3.34483	124.5	56.5	90.5	90.5	4.31745e-07	2.20354	1.20354	2.20354	1	1	1	2	1	2	2	2	2	2	0	2	1	1	0	0	0	1	1	1	2	0	1	0	2	0	1	0
AX-110989256	6A	426052861	7566.05	184	97	58	29	46	92	46	4.25585e-17	11.5831	3.34483	126	58	92	92	5.35805e-07	2.17241	1.17241	2.17241	1	1	1	2	1	2	2	2	2	2	0	2	1	1	0	0	0	1	1	1	2	0	1	0	2	0	1	0
AX-111124455	6A	433964450	7573.96	183	97	57	29	45.75	91.5	45.75	2.38212e-17	11.7768	3.34483	125.5	57.5	91.5	91.5	4.9898e-07	2.18261	1.18261	2.18261	1	1	1	2	1	2	2	2	2	2	0	2	1	1	0	0	0	1	1	1	2	0	1	0	2	0	1	0
AX-108790191	6A	435829949	7575.83	183	97	57	29	45.75	91.5	45.75	2.38212e-17	11.7768	3.34483	125.5	57.5	91.5	91.5	4.9898e-07	2.18261	1.18261	2.18261	1	1	1	2	1	2	2	2	2	2	0	2	1	1	0	0	0	1	1	1	2	0	1	0	2	0	1	0
AX-109884501	6A	436413100	7576.41	182	97	56	29	45.5	91	45.5	1.3176e-17	11.9745	3.34483	125	57	91	91	4.64328e-07	2.19298	1.19298	2.19298	1	1	1	2	1	2	2	2	2	2	0	2	1	1	0	0	0	1	1	1	2	0	1	0	2	0	1	0
AX-111000070	6A	438270778	7578.27	183	97	57	29	45.75	91.5	45.75	2.38212e-17	11.7768	3.34483	125.5	57.5	91.5	91.5	4.9898e-07	2.18261	1.18261	2.18261	1	1	1	2	1	2	2	2	2	2	0	2	1	1	0	0	0	1	1	1	2	0	1	0	2	0	1	0
AX-110732929	6A	438691909	7578.69	184	97	58	29	46	92	46	4.25585e-17	11.5831	3.34483	126	58	92	92	5.35805e-07	2.17241	1.17241	2.17241	1	1	1	2	1	2	2	2	2	2	0	2	1	1	0	0	0	1	1	1	2	0	1	0	2	0	1	0
AX-110922589	6A	439651652	7579.65	164	82	54	28	41	82	41	1.33584e-12	8.1268	2.92857	109	55	82	82	2.47913e-05	1.98182	0.981818	1.98182	1	0	1	2	1	2	2	2	2	2	0	2	-1	-1	0	0	0	1	1	-1	2	0	1	0	2	0	1	0
AX-109365575	6A	441497134	7581.5	184	98	57	29	46	92	46	9.54783e-18	12.082	3.37931	126.5	57.5	92	92	3.64256e-07	2.2	1.2	2.2	1	1	1	2	1	2	2	2	2	2	0	2	1	1	0	0	0	1	1	1	2	0	1	0	2	0	1	0
AX-110733526	6A	442024552	7582.02	183	99	55	29	45.75	91.5	45.75	1.1168e-18	12.7983	3.41379	126.5	56.5	91.5	91.5	2.28462e-07	2.23894	1.23894	2.23894	1	1	1	2	1	2	2	2	2	2	0	2	1	1	0	0	0	1	1	1	2	0	1	0	2	0	1	0
AX-109999937	6A	445407910	7585.41	183	90	61	32	45.75	91.5	45.75	3.99253e-13	8.52995	2.8125	120.5	62.5	91.5	91.5	1.80709e-05	1.928	0.928	1.928	1	1	1	2	1	2	2	2	2	2	0	2	1	1	0	0	0	1	1	1	2	0	1	0	2	0	1	0
AX-109304510	6A	452638948	7592.64	183	104	50	29	45.75	91.5	45.75	2.99446e-22	15.5436	3.58621	129	54	91.5	91.5	2.95369e-08	2.38889	1.38889	2.38889	1	1	1	2	1	2	2	2	2	2	0	2	1	1	0	0	0	1	1	1	2	0	1	0	2	0	0	0
AX-109836543	6A	453910278	7593.91	177	48	90	39	44.25	88.5	44.25	0.616898	-0.838754	1.23077	93	84	88.5	88.5	0.498735	1.10714	0.107143	1.10714	1	1	1	2	1	2	2	2	2	2	0	2	1	1	0	0	0	1	1	1	2	0	1	0	2	0	1	1
AX-111080943	6A	455497558	7595.5	184	48	89	47	46	92	46	0.901892	-0.965531	1.02128	92.5	91.5	92	92	0.941232	1.01093	0.010929	1.01093	1	1	1	2	1	2	2	2	2	2	0	2	1	1	0	0	0	1	1	1	2	0	1	0	2	0	2	1
AX-108767470	6A	455991636	7595.99	180	46	86	48	45	90	45	0.818731	-0.933238	0.958333	89	91	90	90	0.881497	0.978022	-0.021978	0.978022	1	1	1	2	1	2	2	2	2	2	0	2	1	1	0	0	0	1	1	1	2	0	1	0	2	0	1	1
AX-110936060	6A	501556986	7641.56	184	98	56	30	46	92	46	9.29188e-18	12.0911	3.26667	126	58	92	92	5.35805e-07	2.17241	1.17241	2.17241	1	1	1	2	1	2	2	2	2	2	0	2	1	1	0	0	0	1	1	1	2	0	1	0	2	0	1	0
AX-110451033	6A	502889163	7642.89	184	98	56	30	46	92	46	9.29188e-18	12.0911	3.26667	126	58	92	92	5.35805e-07	2.17241	1.17241	2.17241	1	1	1	2	1	2	2	2	2	2	0	2	1	1	0	0	0	1	1	1	2	0	1	0	2	0	1	0
AX-109272810	6A	520671232	7660.67	184	47	85	52	46	92	46	0.512488	-0.776856	0.903846	89.5	94.5	92	92	0.712422	0.94709	-0.0529101	0.94709	1	1	1	2	1	2	2	2	2	2	0	2	1	1	0	0	0	1	1	1	2	0	1	0	2	0	2	1
AX-110174295	6A	521025786	7661.03	184	105	50	29	46	92	46	1.09599e-22	15.8791	3.62069	130	54	92	92	2.10923e-08	2.40741	1.40741	2.40741	1	1	1	2	1	2	2	2	2	2	0	2	1	1	0	0	0	1	1	1	2	0	1	0	2	0	0	0
AX-109869385	6A	522043305	7662.04	184	104	51	29	46	92	46	6.13789e-22	15.304	3.58621	129.5	54.5	92	92	3.21927e-08	2.37615	1.37615	2.37615	1	1	1	2	1	2	2	2	2	2	0	2	1	1	0	0	0	1	1	1	2	0	1	0	2	0	0	0
AX-109280410	6A	531001811	7671	183	98	54	31	45.75	91.5	45.75	4.70029e-18	12.3186	3.16129	125	58	91.5	91.5	7.31597e-07	2.15517	1.15517	2.15517	1	1	1	2	1	2	2	2	2	2	0	2	1	1	0	0	0	1	1	1	2	0	1	0	2	0	1	0
AX-111629868	6A	540041960	7680.04	183	48	89	46	45.75	91.5	45.75	0.913781	-0.969903	1.04348	92.5	90.5	91.5	91.5	0.882466	1.0221	0.0220994	1.0221	1	1	1	2	1	2	2	2	2	2	0	2	1	1	0	0	0	1	1	1	2	0	1	0	2	0	1	1
AX-109071668	6A	544611830	7684.61	184	48	89	47	46	92	46	0.901892	-0.965531	1.02128	92.5	91.5	92	92	0.941232	1.01093	0.010929	1.01093	1	1	1	2	1	2	2	2	2	2	0	2	1	1	0	0	0	1	1	1	2	0	1	0	2	0	1	1
AX-110740737	6A	544863112	7684.86	183	47	90	46	45.75	91.5	45.75	0.970393	-0.989968	1.02174	92	91	91.5	91.5	0.941072	1.01099	0.010989	1.01099	1	1	1	2	1	2	2	2	2	2	0	2	1	1	0	0	0	1	1	1	2	0	1	0	2	0	1	1
AX-109409731	6A	546600983	7686.6	183	46	91	46	45.75	91.5	45.75	0.997271	-0.999088	1	91.5	91.5	91.5	91.5	1	1	0	1	1	1	1	2	1	2	2	2	2	2	0	2	1	1	0	0	0	1	1	1	2	0	1	0	2	0	1	1
AX-111024457	6A	549172320	7689.17	184	96	56	32	46	92	46	1.6381e-16	11.1332	3	124	60	92	92	2.38008e-06	2.06667	1.06667	2.06667	1	2	1	2	1	2	2	2	2	2	0	2	1	1	0	0	0	1	1	1	2	0	1	0	2	0	1	0
AX-110926805	6A	551296559	7691.3	184	96	56	32	46	92	46	1.6381e-16	11.1332	3	124	60	92	92	2.38008e-06	2.06667	1.06667	2.06667	1	2	1	2	1	2	2	2	2	2	0	2	1	1	0	0	0	1	1	1	2	0	1	0	2	0	1	0
AX-111493438	6A	551654022	7691.65	184	96	56	32	46	92	46	1.6381e-16	11.1332	3	124	60	92	92	2.38008e-06	2.06667	1.06667	2.06667	1	2	1	2	1	2	2	2	2	2	0	2	1	1	0	0	0	1	1	1	2	0	1	0	2	0	1	0
AX-110158467	6A	552227712	7692.23	183	95	56	32	45.75	91.5	45.75	3.97336e-16	10.8374	2.96875	123	60	91.5	91.5	3.20704e-06	2.05	1.05	2.05	1	2	1	2	1	2	2	2	2	2	0	2	1	1	0	0	0	1	1	1	2	0	1	0	2	0	1	0
AX-110400957	6A	552706707	7692.71	183	97	54	32	45.75	91.5	45.75	1.98906e-17	11.837	3.03125	124	59	91.5	91.5	1.54799e-06	2.10169	1.10169	2.10169	1	2	1	2	1	2	2	2	2	2	0	2	1	1	0	0	0	1	1	1	2	0	1	0	2	0	1	0
AX-111588952	6A	560241667	7700.24	184	46	84	54	46	92	46	0.352227	-0.651678	0.851852	88	96	92	92	0.555346	0.916667	-0.0833333	0.916667	1	2	1	1	0	2	2	2	2	2	0	1	1	0	0	0	0	1	1	1	2	0	1	0	2	0	2	1
AX-111764165	6A	567807910	7707.81	184	45	82	57	46	92	46	0.154191	-0.375924	0.789474	86	98	92	92	0.376344	0.877551	-0.122449	0.877551	1	2	1	1	0	2	2	2	2	2	0	1	1	0	0	0	0	1	1	1	2	0	1	0	2	0	2	1
AX-108799082	6A	568161303	7708.16	184	45	83	56	46	92	46	0.214801	-0.486588	0.803571	86.5	97.5	92	92	0.417405	0.887179	-0.112821	0.887179	1	2	1	1	0	2	2	2	2	2	0	1	1	0	0	0	0	1	1	1	2	0	1	0	2	0	2	1
AX-110165332	6A	570384523	7710.38	183	48	79	56	45.75	91.5	45.75	0.127789	-0.313231	0.857143	87.5	95.5	91.5	91.5	0.554268	0.91623	-0.0837696	0.91623	1	2	1	1	0	2	2	2	2	2	0	1	1	0	0	0	0	1	1	1	2	0	1	0	2	0	2	1
AX-109291122	6A	570394656	7710.39	184	46	82	56	46	92	46	0.195844	-0.455747	0.821429	87	97	92	92	0.460995	0.896907	-0.103093	0.896907	1	2	1	1	0	2	2	2	2	2	0	1	1	1	0	0	0	1	1	1	2	0	1	0	2	0	2	1
AX-110431275	6A	571054819	7711.05	184	46	81	57	46	92	46	0.139063	-0.341454	0.807018	86.5	97.5	92	92	0.417405	0.887179	-0.112821	0.887179	1	2	1	1	0	2	2	2	2	2	0	1	1	0	0	0	0	1	1	1	2	0	1	0	2	0	2	1
AX-111516383	6A	572137290	7712.14	184	47	83	54	46	92	46	0.317671	-0.617209	0.87037	88.5	95.5	92	92	0.605822	0.926702	-0.0732984	0.926702	1	2	1	1	0	2	2	2	2	2	0	1	1	0	0	0	0	1	1	1	2	0	1	0	2	0	1	1
AX-110495466	6A	573142816	7713.14	181	101	56	24	45.25	90.5	45.25	1.15357e-20	14.3247	4.20833	129	52	90.5	90.5	1.04435e-08	2.48077	1.48077	2.48077	1	2	1	1	0	2	1	2	2	2	0	1	1	0	0	0	0	1	1	1	2	0	1	0	2	0	0	0
AX-89439930	6A	574385861	7714.39	182	101	54	27	45.5	91	45.5	2.50887e-20	14.0654	3.74074	128	54	91	91	4.12897e-08	2.37037	1.37037	2.37037	1	2	1	1	0	2	1	2	2	2	0	1	1	0	0	0	0	1	1	1	2	0	1	0	2	0	0	0
AX-109402855	6A	581377569	7721.38	183	98	55	30	45.75	91.5	45.75	5.04634e-18	12.2949	3.26667	125.5	57.5	91.5	91.5	4.9898e-07	2.18261	1.18261	2.18261	1	2	1	1	0	2	1	2	2	2	0	1	1	0	0	0	0	1	1	1	2	0	1	0	2	0	0	0
AX-111042006	6A	591897896	7731.9	183	90	64	29	45.75	91.5	45.75	3.80093e-13	8.54637	3.10345	122	61	91.5	91.5	6.50573e-06	2	1	2	1	2	1	1	0	1	1	2	1	2	0	1	1	0	0	0	0	1	1	1	2	1	1	0	2	0	1	0
AX-109921374	6A	596705016	7736.71	184	52	88	44	46	92	46	0.593487	-0.825839	1.18182	96	88	92	92	0.555346	1.09091	0.0909091	1.09091	1	2	1	1	0	0	1	1	1	2	0	2	1	0	0	0	0	1	1	1	1	1	1	0	1	0	2	2
AX-109995835	6A	599044297	7739.04	184	96	55	33	46	92	46	1.47739e-16	11.1677	2.90909	123.5	60.5	92	92	3.4103e-06	2.04132	1.04132	2.04132	1	2	1	1	0	0	1	1	1	2	0	2	1	0	0	0	0	1	2	1	1	1	1	0	1	0	1	0
AX-109870359	6A	611524492	7751.52	183	41	89	53	45.75	91.5	45.75	0.425202	-0.71453	0.773585	85.5	97.5	91.5	91.5	0.375044	0.876923	-0.123077	0.876923	2	2	2	2	2	0	1	1	0	2	1	1	1	0	0	1	0	1	2	1	1	1	1	1	1	0	2	2
AX-109935411	6A	613483176	7753.48	178	39	88	51	44.5	89	44.5	0.440333	-0.726202	0.764706	83	95	89	89	0.368419	0.873684	-0.126316	0.873684	2	2	2	2	2	0	1	1	0	2	1	1	1	0	0	1	0	1	2	1	1	1	1	1	1	0	2	2
AX-110139825	6A	617246581	7757.25	184	95	53	36	46	92	46	4.01595e-16	10.8339	2.63889	121.5	62.5	92	92	1.36425e-05	1.944	0.944	1.944	2	2	2	2	2	0	1	1	0	2	1	1	1	0	0	1	0	2	2	1	1	1	1	1	1	0	1	0
AX-111038900	6B	4569802	7762.57	183	101	52	30	45.75	91.5	45.75	4.27738e-20	13.8873	3.36667	127	56	91.5	91.5	1.53367e-07	2.26786	1.26786	2.26786	0	0	1	0	1	1	1	1	0	1	0	1	1	2	1	1	2	1	2	1	1	0	1	1	1	2	0	0
AX-111142975	6B	7304480	7765.3	183	93	61	29	45.75	91.5	45.75	7.31258e-15	9.86518	3.2069	123.5	59.5	91.5	91.5	2.23399e-06	2.07563	1.07563	2.07563	0	0	1	0	1	1	2	1	0	1	0	1	1	2	1	1	2	1	2	1	1	0	1	1	1	2	0	0
AX-94542331	6B	26650949	7784.65	184	107	46	31	46	92	46	2.38867e-24	17.1563	3.45161	130	54	92	92	2.10923e-08	2.40741	1.40741	2.40741	1	0	2	0	2	2	2	0	0	2	2	1	0	2	1	2	2	1	2	1	0	1	2	1	0	0	0	0
AX-109622459	6B	34867836	7792.87	174	56	72	46	43.5	87	43.5	0.0423867	0.0551409	1.21739	92	82	87	87	0.448392	1.12195	0.121951	1.12195	1	0	2	0	0	2	2	0	0	2	2	1	0	2	0	2	2	1	2	1	0	1	-1	1	0	0	1	1
AX-109314339	6B	121532728	7879.53	183	96	56	31	45.75	91.5	45.75	9.80891e-17	11.3044	3.09677	124	59	91.5	91.5	1.54799e-06	2.10169	1.10169	2.10169	0	0	2	0	1	2	2	0	0	2	2	1	1	2	1	2	1	1	2	0	0	1	2	2	2	0	1	0
AX-111543278	6B	123933013	7881.93	174	101	45	28	43.5	87	43.5	7.82371e-23	15.9916	3.60714	123.5	50.5	87	87	3.12802e-08	2.44554	1.44554	2.44554	0	0	2	0	1	2	2	0	0	2	2	1	1	2	1	2	1	1	2	0	0	1	2	2	-1	0	0	0
AX-108920915	6B	134469925	7892.47	184	51	83	50	46	92	46	0.412355	-0.704289	1.02	92.5	91.5	92	92	0.941232	1.01093	0.010929	1.01093	0	0	2	0	1	2	2	0	0	2	2	1	1	2	1	2	1	1	2	0	0	1	2	2	2	0	0	1
AX-110362828	6B	137091867	7895.09	176	44	80	52	44	88	44	0.335911	-0.635846	0.846154	84	92	88	88	0.546494	0.913043	-0.0869565	0.913043	0	0	2	0	1	2	2	0	0	2	2	1	1	2	1	2	1	1	2	0	0	1	2	2	1	0	1	1
AX-110442023	6B	148004139	7906	172	103	41	28	43	86	43	3.72336e-25	17.7767	3.67857	123.5	48.5	86	86	1.07344e-08	2.54639	1.54639	2.54639	0	0	2	0	1	2	2	0	0	2	2	1	-1	2	1	2	1	-1	2	0	0	1	2	2	1	0	0	0
AX-110594331	6B	193125681	7951.13	183	41	85	57	45.75	91.5	45.75	0.155571	-0.378898	0.719298	83.5	99.5	91.5	91.5	0.236907	0.839196	-0.160804	0.839196	0	0	2	0	1	2	2	0	0	2	2	1	1	2	1	2	1	1	2	0	0	1	2	2	1	0	1	1
AX-108920483	6B	197238576	7955.24	183	46	87	50	45.75	91.5	45.75	0.734369	-0.896939	0.92	89.5	93.5	91.5	91.5	0.767468	0.957219	-0.0427807	0.957219	0	0	2	0	1	2	2	0	0	2	2	1	1	2	1	2	1	1	2	0	0	1	2	2	1	0	0	1
AX-108761692	6B	198912500	7956.91	184	41	87	56	46	92	46	0.224346	-0.501102	0.732143	84.5	99.5	92	92	0.268807	0.849246	-0.150754	0.849246	0	0	2	0	1	2	2	0	0	2	2	1	1	2	1	2	1	1	2	0	0	1	2	2	1	0	1	1
AX-110400198	6B	285484036	8043.48	180	98	54	28	45	90	45	8.38878e-19	12.8938	3.5	125	55	90	90	1.81362e-07	2.27273	1.27273	2.27273	0	0	2	0	1	2	2	1	0	2	2	1	1	2	1	2	1	1	2	0	0	1	1	2	1	0	1	0
AX-110949035	6B	288540786	8046.54	182	98	56	28	45.5	91	45.5	2.89191e-18	12.4807	3.5	126	56	91	91	2.11716e-07	2.25	1.25	2.25	0	0	2	0	1	2	2	1	0	2	2	1	1	2	1	2	1	1	2	0	0	1	1	2	1	0	1	0
AX-110556766	6B	290032172	8048.03	181	98	54	29	45.25	90.5	45.25	1.52451e-18	12.6944	3.37931	125	56	90.5	90.5	2.91704e-07	2.23214	1.23214	2.23214	0	0	2	0	1	2	2	1	0	2	2	-1	1	2	1	2	1	1	2	0	0	1	1	2	1	0	1	0
AX-109035727	6B	290581723	8048.58	184	98	58	28	46	92	46	9.49608e-18	12.0838	3.5	127	57	92	92	2.46333e-07	2.22807	1.22807	2.22807	0	0	2	0	1	2	2	1	0	2	2	1	1	2	1	2	1	1	2	0	0	1	1	2	1	0	1	0
AX-110392914	6B	298364916	8056.36	183	97	59	27	45.75	91.5	45.75	2.28023e-17	11.7914	3.59259	126.5	56.5	91.5	91.5	2.28462e-07	2.23894	1.23894	2.23894	0	0	2	0	1	2	2	1	0	2	2	1	1	2	1	2	1	1	2	0	0	1	1	2	1	0	1	0
AX-109416560	6B	301242446	8059.24	180	97	56	27	45	90	45	3.97437e-18	12.3746	3.59259	125	55	90	90	1.81362e-07	2.27273	1.27273	2.27273	0	0	2	0	1	2	2	1	0	2	2	1	1	2	1	-1	1	1	2	0	0	1	1	2	1	0	1	0
AX-111797922	6B	305695198	8063.7	176	97	56	23	44	88	44	2.71588e-19	13.2703	4.21739	125	51	88	88	2.43356e-08	2.45098	1.45098	2.45098	0	0	2	0	1	2	-1	1	0	2	2	1	1	2	1	2	1	1	2	0	0	1	1	2	1	0	1	0
AX-111027042	6B	309588070	8067.59	184	98	58	28	46	92	46	9.49608e-18	12.0838	3.5	127	57	92	92	2.46333e-07	2.22807	1.22807	2.22807	0	0	2	0	1	2	2	1	0	2	2	1	1	2	1	2	1	1	2	0	0	1	1	2	1	0	1	0
AX-109354374	6B	347659501	8105.66	184	98	58	28	46	92	46	9.49608e-18	12.0838	3.5	127	57	92	92	2.46333e-07	2.22807	1.22807	2.22807	0	0	2	0	1	2	2	1	0	2	2	1	1	2	1	2	1	1	2	0	0	1	1	2	1	0	1	0
AX-109491130	6B	379902151	8137.9	184	100	56	28	46	92	46	4.42932e-19	13.107	3.57143	128	56	92	92	1.10889e-07	2.28571	1.28571	2.28571	0	0	2	0	1	2	2	1	0	2	2	1	1	2	1	2	1	1	2	0	0	1	1	2	1	0	1	0
AX-111556148	6B	382891464	8140.89	183	98	57	28	45.75	91.5	45.75	5.27184e-18	12.2803	3.5	126.5	56.5	91.5	91.5	2.28462e-07	2.23894	1.23894	2.23894	0	0	2	0	1	2	2	1	0	2	2	1	1	2	1	2	1	1	2	0	0	1	1	2	1	0	1	0
AX-109889475	6B	389029142	8147.03	184	99	57	28	46	92	46	2.0846e-18	12.59	3.53571	127.5	56.5	92	92	1.6571e-07	2.25664	1.25664	2.25664	0	0	2	0	1	2	2	1	0	2	2	1	1	2	1	2	1	1	2	0	0	1	1	2	1	0	1	0
AX-109988972	6B	405658175	8163.66	181	95	58	28	45.25	90.5	45.25	1.44627e-16	11.1748	3.39286	124	57	90.5	90.5	6.3561e-07	2.17544	1.17544	2.17544	0	0	2	0	1	2	2	1	0	2	2	1	1	2	1	2	1	1	2	0	0	1	1	2	1	0	1	0
AX-110382845	6B	431786367	8189.79	183	97	58	28	45.75	91.5	45.75	2.36914e-17	11.7787	3.46429	126	57	91.5	91.5	3.38531e-07	2.21053	1.21053	2.21053	0	0	2	0	1	2	2	1	0	2	2	1	1	2	1	2	1	1	2	0	0	1	1	2	1	0	1	0
AX-109938641	6B	440416518	8198.42	184	94	60	30	46	92	46	3.15022e-15	10.1463	3.13333	124	60	92	92	2.38008e-06	2.06667	1.06667	2.06667	0	0	2	0	1	2	2	1	0	2	2	2	1	2	1	2	1	1	1	0	0	1	1	2	1	0	1	0
AX-109273058	6B	441590666	8199.59	183	95	60	28	45.75	91.5	45.75	4.3364e-16	10.8082	3.39286	125	58	91.5	91.5	7.31597e-07	2.15517	1.15517	2.15517	0	0	2	0	1	2	2	1	0	2	2	1	1	2	1	2	1	1	1	0	0	1	1	2	1	0	1	0
AX-111238897	6B	442521948	8200.52	184	95	60	29	46	92	46	7.66768e-16	10.618	3.27586	125	59	92	92	1.14119e-06	2.11864	1.11864	2.11864	0	0	2	0	1	2	2	1	0	2	2	1	1	2	1	2	1	1	1	0	0	1	1	2	1	0	1	0
AX-111832495	6B	442665171	8200.67	184	95	60	29	46	92	46	7.66768e-16	10.618	3.27586	125	59	92	92	1.14119e-06	2.11864	1.11864	2.11864	0	0	2	0	1	2	2	1	0	2	2	1	1	2	1	2	1	1	1	0	0	1	1	2	1	0	1	0
AX-110923193	6B	443671528	8201.67	180	93	56	31	45	90	45	1.40323e-15	10.4162	3	121	59	90	90	3.81514e-06	2.05085	1.05085	2.05085	0	0	2	0	1	2	2	1	0	2	2	1	1	2	1	2	1	1	1	0	0	1	1	2	1	0	1	0
AX-110565080	6B	449423393	8207.42	184	104	54	26	46	92	46	6.65922e-22	15.2768	4	131	53	92	92	8.91188e-09	2.4717	1.4717	2.4717	0	0	2	0	1	2	2	1	0	2	2	1	1	2	1	2	1	1	1	0	0	1	1	2	1	0	0	0
AX-109893362	6B	469059616	8227.06	184	101	57	26	46	92	46	8.72186e-20	13.6495	3.88462	129.5	54.5	92	92	3.21927e-08	2.37615	1.37615	2.37615	0	0	2	0	1	2	2	1	0	2	2	1	1	2	1	2	1	1	1	0	0	1	1	2	1	0	1	0
AX-108725475	6B	470151823	8228.15	184	98	57	29	46	92	46	9.54783e-18	12.082	3.37931	126.5	57.5	92	92	3.64256e-07	2.2	1.2	2.2	0	0	2	0	1	2	2	1	0	2	2	1	1	2	1	2	1	1	1	0	0	1	1	2	1	0	1	0
AX-109075608	6B	575814348	8333.81	182	42	87	53	45.5	91	45.5	0.431426	-0.719381	0.792453	85.5	96.5	91	91	0.414858	0.88601	-0.11399	0.88601	0	1	2	0	2	2	2	1	0	2	2	1	1	2	1	2	1	1	1	0	0	1	1	2	1	0	1	1
AX-109307431	6B	614699875	8372.7	184	99	56	29	46	92	46	2.0733e-18	12.5918	3.41379	127	57	92	92	2.46333e-07	2.22807	1.22807	2.22807	0	1	2	0	2	2	2	1	0	2	2	1	1	2	1	2	1	1	1	0	0	1	1	2	1	0	0	0
AX-110611543	6B	617787183	8375.79	175	39	95	41	43.75	87.5	43.75	0.513906	-0.777779	0.95122	86.5	88.5	87.5	87.5	0.879829	0.977401	-0.0225989	0.977401	0	1	1	0	2	-1	-1	1	0	-1	2	1	1	1	1	2	1	1	1	0	0	1	1	-1	1	0	1	1
AX-108828297	6B	679548098	8437.55	184	98	56	30	46	92	46	9.29188e-18	12.0911	3.26667	126	58	92	92	5.35805e-07	2.17241	1.17241	2.17241	0	1	2	0	2	2	2	1	0	2	2	1	1	2	1	1	1	1	1	0	2	1	1	2	1	0	0	0
AX-109821745	6B	696852835	8454.85	183	45	106	32	45.75	91.5	45.75	0.0399027	0.0753002	1.40625	98	85	91.5	91.5	0.336558	1.15294	0.152941	1.15294	0	1	2	0	1	2	2	1	0	2	2	1	1	2	1	1	2	0	2	0	2	1	1	2	1	0	1	1
AX-110499844	7A	1128317	8456.13	180	39	81	60	45	90	45	0.0350844	0.118257	0.65	79.5	100.5	90	90	0.117525	0.791045	-0.208955	0.791045	2	2	0	1	1	2	2	1	2	1	1	1	1	1	1	2	0	2	1	1	0	2	2	2	0	1	2	1
AX-111064027	7A	1880264	8456.88	181	45	80	56	45.25	90.5	45.25	0.151565	-0.370191	0.803571	85	96	90.5	90.5	0.413572	0.885417	-0.114583	0.885417	2	2	0	1	1	2	2	1	2	1	1	1	1	1	1	2	0	2	1	1	0	2	2	2	0	1	2	1
AX-110970196	7A	30227813	8485.23	183	39	83	61	45.75	91.5	45.75	0.0322439	0.14644	0.639344	80.5	102.5	91.5	91.5	0.103889	0.785366	-0.214634	0.785366	1	2	0	1	2	1	1	0	0	0	1	2	2	2	0	1	1	2	1	2	1	1	2	1	2	1	2	2
AX-109868635	7A	36485440	8491.49	181	50	72	59	45.25	90.5	45.25	0.0145628	0.411769	0.847458	86	95	90.5	90.5	0.503518	0.905263	-0.0947368	0.905263	1	2	1	1	2	0	1	0	0	0	1	1	2	2	0	1	1	2	1	2	1	1	2	1	1	1	2	2
AX-109866369	7A	39258056	8494.26	180	50	74	56	45	90	45	0.0476228	0.0162605	0.892857	87	93	90	90	0.654721	0.935484	-0.0645161	0.935484	1	2	1	1	2	0	1	0	0	0	1	1	1	2	0	1	1	2	1	2	1	1	1	0	2	1	2	2
AX-108771714	7A	89848789	8544.85	184	97	59	28	46	92	46	4.18702e-17	11.5886	3.46429	126.5	57.5	92	92	3.64256e-07	2.2	1.2	2.2	0	0	2	1	2	1	0	2	1	0	1	1	1	0	1	1	1	1	2	0	2	1	1	1	2	2	0	0
AX-108822116	7A	92222040	8547.22	182	97	59	26	45.5	91	45.5	1.21336e-17	12.002	3.73077	126.5	55.5	91	91	1.41824e-07	2.27928	1.27928	2.27928	0	0	2	1	2	1	0	2	1	0	1	1	1	0	1	1	1	1	2	0	2	1	1	1	-1	2	0	0
AX-110680063	7A	92742178	8547.74	184	97	59	28	46	92	46	4.18702e-17	11.5886	3.46429	126.5	57.5	92	92	3.64256e-07	2.2	1.2	2.2	0	0	2	1	2	1	0	2	1	0	1	1	1	0	1	1	1	1	2	0	2	1	1	1	2	2	0	0
AX-110514333	7A	102557054	8557.56	182	37	93	52	45.5	91	45.5	0.277976	-0.572652	0.711538	83.5	98.5	91	91	0.266192	0.847716	-0.152284	0.847716	0	0	2	1	2	1	0	2	1	0	1	1	1	0	1	1	1	1	2	0	2	1	1	1	-1	2	2	1
AX-110415860	7A	129807095	8584.81	179	39	83	57	44.75	89.5	44.75	0.102067	-0.238209	0.684211	80.5	98.5	89.5	89.5	0.178502	0.817259	-0.182741	0.817259	0	0	2	1	2	1	0	2	1	1	1	1	1	0	1	1	1	1	2	0	2	1	2	2	2	2	1	2
AX-94479300	7A	134543249	8589.54	184	44	83	57	46	92	46	0.165479	-0.399508	0.77193	85.5	98.5	92	92	0.337875	0.86802	-0.13198	0.86802	0	0	2	1	2	1	0	2	1	1	1	1	1	0	1	1	1	1	2	0	2	1	2	2	2	2	1	2
AX-110381088	7A	135002090	8590	183	44	83	56	45.75	91.5	45.75	0.206697	-0.47375	0.785714	85.5	97.5	91.5	91.5	0.375044	0.876923	-0.123077	0.876923	0	0	2	1	2	1	0	2	1	1	1	1	1	0	1	1	1	1	2	0	2	1	2	2	2	2	1	2
AX-111478706	7A	135523364	8590.52	182	43	82	57	45.5	91	45.5	0.139871	-0.343388	0.754386	84	98	91	91	0.299387	0.857143	-0.142857	0.857143	0	0	2	1	2	1	0	2	1	1	1	1	1	0	1	1	1	1	2	0	2	1	2	2	2	2	1	2
AX-110054925	7A	135903747	8590.9	184	44	83	57	46	92	46	0.165479	-0.399508	0.77193	85.5	98.5	92	92	0.337875	0.86802	-0.13198	0.86802	0	0	2	1	2	1	0	2	1	1	1	1	1	0	1	1	1	1	2	0	2	1	2	2	2	2	1	2
AX-109916530	7A	137014930	8592.01	184	44	82	58	46	92	46	0.116231	-0.281587	0.758621	85	99	92	92	0.302028	0.858586	-0.141414	0.858586	0	0	2	1	2	1	0	2	1	1	1	1	1	0	1	1	1	1	2	0	2	1	2	2	2	2	1	2
AX-109383366	7A	147014252	8602.01	182	44	82	56	45.5	91	45.5	0.186128	-0.438762	0.785714	85	97	91	91	0.373735	0.876289	-0.123711	0.876289	0	0	2	1	2	1	0	2	1	1	1	1	1	0	1	1	1	1	2	0	2	1	2	2	2	2	1	2
AX-110474565	7A	149293288	8604.29	182	46	80	56	45.5	91	45.5	0.152724	-0.372734	0.821429	86	96	91	91	0.458542	0.895833	-0.104167	0.895833	0	0	2	1	2	1	0	2	1	1	1	1	1	0	1	1	1	1	2	0	2	1	2	2	-1	2	1	2
AX-110411830	7A	155162999	8610.16	179	89	57	33	44.75	89.5	44.75	1.84481e-13	8.78767	2.69697	117.5	61.5	89.5	89.5	2.84368e-05	1.91057	0.910569	1.91057	0	0	2	1	2	1	0	2	1	1	1	1	1	0	1	1	1	1	2	0	2	1	2	2	2	2	0	0
AX-109343005	7A	155642772	8610.64	183	93	57	33	45.75	91.5	45.75	6.41378e-15	9.90896	2.81818	121.5	61.5	91.5	91.5	9.19324e-06	1.97561	0.97561	1.97561	0	0	2	1	2	1	0	2	1	1	1	1	1	0	1	1	1	1	2	0	2	1	2	2	2	2	0	0
AX-111044081	7A	168162721	8623.16	180	94	56	30	45	90	45	3.46032e-16	10.8836	3.13333	122	58	90	90	1.83972e-06	2.10345	1.10345	2.10345	0	0	2	1	2	1	0	2	1	1	1	1	-1	0	1	1	1	1	2	0	2	1	2	2	-1	2	0	0
AX-108783946	7A	172239797	8627.24	183	47	78	58	45.75	91.5	45.75	0.0704392	-0.114405	0.810345	86	97	91.5	91.5	0.416136	0.886598	-0.113402	0.886598	0	0	2	1	2	1	0	2	1	1	1	1	1	0	1	1	1	1	2	0	2	1	2	2	2	2	1	2
AX-109816247	7A	172333317	8627.33	182	46	78	58	45.5	91	45.5	0.0707678	-0.115959	0.793103	85	97	91	91	0.373735	0.876289	-0.123711	0.876289	0	0	2	1	2	1	0	2	1	1	1	1	1	0	1	1	1	1	2	0	2	1	2	2	2	2	1	2
AX-108851516	7A	172915273	8627.92	184	47	79	58	46	92	46	0.0825323	-0.167294	0.810345	86.5	97.5	92	92	0.417405	0.887179	-0.112821	0.887179	0	0	2	1	2	1	0	2	1	1	1	1	1	0	1	1	1	1	2	0	2	1	2	2	2	2	1	2
AX-110127890	7A	203976400	8658.98	183	45	80	58	45.75	91.5	45.75	0.0935881	-0.209258	0.775862	85	98	91.5	91.5	0.336558	0.867347	-0.132653	0.867347	0	0	2	1	2	1	0	2	1	1	1	1	1	0	1	1	1	1	2	0	2	1	2	2	2	2	1	2
AX-111450960	7A	205143046	8660.14	184	47	79	58	46	92	46	0.0825323	-0.167294	0.810345	86.5	97.5	92	92	0.417405	0.887179	-0.112821	0.887179	0	0	2	1	2	1	0	2	1	1	1	1	1	0	1	1	1	1	2	0	2	1	2	2	2	2	1	2
AX-110433324	7A	271723318	8726.72	184	45	83	56	46	92	46	0.214801	-0.486588	0.803571	86.5	97.5	92	92	0.417405	0.887179	-0.112821	0.887179	0	0	2	1	2	1	0	2	1	1	1	1	1	0	1	1	1	1	2	0	2	1	2	2	2	2	1	2
AX-110581206	7A	272269873	8727.27	180	45	79	56	45	90	45	0.133098	-0.32682	0.803571	84.5	95.5	90	90	0.412278	0.884817	-0.115183	0.884817	0	0	2	1	2	1	0	2	1	1	1	1	1	0	1	1	1	1	2	0	2	1	2	2	2	2	1	2
AX-108734538	7A	272572340	8727.57	182	45	83	54	45.5	91	45.5	0.317159	-0.616671	0.833333	86.5	95.5	91	91	0.504693	0.905759	-0.0942408	0.905759	0	0	2	1	2	1	0	2	1	1	1	1	1	0	1	1	1	1	2	0	2	1	2	2	-1	2	1	2
AX-108938311	7A	275540752	8730.54	184	45	83	56	46	92	46	0.214801	-0.486588	0.803571	86.5	97.5	92	92	0.417405	0.887179	-0.112821	0.887179	0	0	2	1	2	1	0	2	1	1	1	1	1	0	1	1	1	1	2	0	2	1	2	2	2	2	1	2
AX-109581304	7A	285270089	8740.27	183	44	83	56	45.75	91.5	45.75	0.206697	-0.47375	0.785714	85.5	97.5	91.5	91.5	0.375044	0.876923	-0.123077	0.876923	0	0	2	1	2	1	0	2	1	1	1	1	1	0	1	1	1	1	2	0	2	1	2	2	2	2	1	2
AX-109860609	7A	287181966	8742.18	184	45	83	56	46	92	46	0.214801	-0.486588	0.803571	86.5	97.5	92	92	0.417405	0.887179	-0.112821	0.887179	0	0	2	1	2	1	0	2	1	1	1	1	1	0	1	1	1	1	2	0	2	1	2	2	2	2	1	2
AX-109957910	7A	449491276	8904.49	167	38	87	42	41.75	83.5	41.75	0.784652	-0.919047	0.904762	81.5	85.5	83.5	83.5	0.756919	0.953216	-0.0467836	0.953216	0	0	2	1	2	1	0	2	1	-1	1	1	-1	0	1	1	1	1	2	0	1	1	2	2	2	2	1	2
AX-108930220	7A	500690931	8955.69	183	94	57	32	45.75	91.5	45.75	1.69065e-15	10.354	2.9375	122.5	60.5	91.5	91.5	4.57975e-06	2.02479	1.02479	2.02479	0	0	2	1	2	1	0	2	1	1	1	1	1	0	1	1	1	1	2	0	1	1	2	2	2	2	0	0
AX-109834712	7A	501173531	8956.17	182	94	56	32	45.5	91	45.5	9.57297e-16	10.5439	2.9375	122	60	91	91	4.31204e-06	2.03333	1.03333	2.03333	0	0	2	1	2	1	0	2	1	1	1	1	1	0	1	1	1	1	2	0	1	1	2	2	2	2	0	0
AX-108750395	7A	514763496	8969.76	182	93	58	31	45.5	91	45.5	4.2668e-15	10.045	3	122	60	91	91	4.31204e-06	2.03333	1.03333	2.03333	0	0	2	1	2	1	0	2	1	1	-1	1	1	0	1	1	1	1	2	0	1	1	2	2	2	2	0	0
AX-109412755	7A	516916105	8971.92	179	44	88	47	44.75	89.5	44.75	0.927355	-0.974825	0.93617	88	91	89.5	89.5	0.822578	0.967033	-0.032967	0.967033	0	0	2	1	2	1	0	2	1	1	1	1	1	0	1	1	1	1	2	0	1	1	2	2	2	2	-1	2
AX-95239734	7A	521951985	8976.95	182	38	94	50	45.5	91	45.5	0.410611	-0.702874	0.76	85	97	91	91	0.373735	0.876289	-0.123711	0.876289	0	0	2	1	2	1	0	2	1	1	1	1	1	0	1	1	1	1	2	0	1	1	2	2	2	2	1	2
AX-111038846	7A	527192621	8982.19	178	40	92	46	44.5	89	44.5	0.738325	-0.898732	0.869565	86	92	89	89	0.652913	0.934783	-0.0652174	0.934783	0	0	2	1	2	1	0	2	1	1	1	1	-1	0	1	1	1	1	2	0	1	1	2	2	2	2	1	2
AX-109576602	7A	527976835	8982.98	181	43	94	44	45.25	90.5	45.25	0.86859	-0.952972	0.977273	90	91	90.5	90.5	0.940748	0.989011	-0.010989	0.989011	0	0	2	1	2	1	0	2	1	1	1	1	1	0	1	1	1	1	2	0	1	1	2	2	2	2	1	2
AX-111027195	7A	529807391	8984.81	179	42	90	47	44.75	89.5	44.75	0.867224	-0.952446	0.893617	87	92	89.5	89.5	0.708614	0.945652	-0.0543478	0.945652	0	0	2	1	2	1	0	2	1	1	1	1	1	0	1	1	1	1	2	0	1	1	2	2	2	2	1	2
AX-110913554	7A	531018966	8986.02	183	42	95	46	45.75	91.5	45.75	0.801467	-0.926124	0.913043	89.5	93.5	91.5	91.5	0.767468	0.957219	-0.0427807	0.957219	0	0	2	1	2	1	0	2	1	1	1	1	1	0	1	1	1	1	2	0	1	1	2	2	2	2	1	2
AX-109383675	7A	532803491	8987.8	180	42	93	45	45	90	45	0.860708	-0.949929	0.933333	88.5	91.5	90	90	0.823063	0.967213	-0.0327869	0.967213	0	0	2	1	2	1	0	2	1	1	1	1	1	0	1	1	1	1	2	0	1	1	2	2	2	2	1	2
AX-111047035	7A	533566242	8988.57	182	43	91	48	45.5	91	45.5	0.871654	-0.954147	0.895833	88.5	93.5	91	91	0.710917	0.946524	-0.0534759	0.946524	0	0	2	1	2	1	0	2	1	1	1	1	1	0	1	1	1	1	2	0	1	1	2	2	2	2	1	2
AX-109953034	7A	537764187	8992.76	183	42	93	48	45.75	91.5	45.75	0.801467	-0.926124	0.875	88.5	94.5	91.5	91.5	0.65738	0.936508	-0.0634921	0.936508	0	0	2	1	2	1	0	2	1	1	1	1	1	0	1	1	1	1	2	0	1	1	2	2	2	2	1	2
AX-109277664	7A	561154016	9016.15	183	86	65	32	45.75	91.5	45.75	5.57976e-11	6.88097	2.6875	118.5	64.5	91.5	91.5	6.55751e-05	1.83721	0.837209	1.83721	1	0	1	1	2	1	0	2	1	1	1	1	1	0	1	1	1	1	2	0	1	1	2	2	2	2	1	0
AX-109360436	7A	573673654	9028.67	183	40	93	50	45.75	91.5	45.75	0.564939	-0.809383	0.8	86.5	96.5	91.5	91.5	0.459773	0.896373	-0.103627	0.896373	1	0	1	1	2	1	0	2	1	1	1	1	2	0	1	1	1	1	2	0	1	1	2	2	2	1	1	2
AX-110602143	7A	574968434	9029.97	183	39	93	51	45.75	91.5	45.75	0.444202	-0.729123	0.764706	85.5	97.5	91.5	91.5	0.375044	0.876923	-0.123077	0.876923	1	0	1	1	2	1	0	2	1	1	1	1	2	0	1	1	1	1	2	0	1	1	2	2	2	1	1	2
AX-108895584	7A	576226346	9031.23	176	94	52	30	44	88	44	3.13913e-17	11.6847	3.13333	120	56	88	88	1.40579e-06	2.14286	1.14286	2.14286	1	0	1	1	2	1	0	2	1	1	2	1	-1	0	1	1	1	1	2	0	1	1	2	2	2	1	0	0
AX-109944167	7A	586351756	9041.35	181	89	62	30	45.25	90.5	45.25	5.62052e-13	8.41579	2.96667	120	61	90.5	90.5	1.15754e-05	1.96721	0.967213	1.96721	1	0	1	1	2	1	0	2	1	1	1	1	2	0	1	1	1	1	2	0	1	1	2	2	2	1	0	0
AX-110981836	7A	589244709	9044.24	183	86	63	34	45.75	91.5	45.75	5.34109e-11	6.89557	2.52941	117.5	65.5	91.5	91.5	0.000121069	1.79389	0.793893	1.79389	1	0	1	1	2	1	0	2	1	1	1	1	2	0	1	1	1	1	2	0	1	1	2	2	2	1	0	0
AX-111527884	7A	591935136	9046.94	162	68	63	31	40.5	81	40.5	3.91531e-06	3.15612	2.19355	99.5	62.5	81	81	0.0036492	1.592	0.592	1.592	1	0	1	1	2	1	0	2	1	1	-1	1	2	0	1	1	1	-1	2	0	-1	1	2	2	2	1	0	0
AX-108842149	7A	593455658	9048.46	180	85	61	34	45	90	45	4.63665e-11	6.94278	2.5	115.5	64.5	90	90	0.00014393	1.7907	0.790698	1.7907	1	0	1	1	2	1	0	2	1	1	1	1	2	0	1	1	1	1	2	0	1	1	2	2	2	1	0	0
AX-108856877	7A	594424921	9049.42	180	84	62	34	45	90	45	1.53089e-10	6.54407	2.47059	115	65	90	90	0.000193942	1.76923	0.769231	1.76923	1	0	1	1	2	1	0	2	1	1	1	1	2	0	1	1	1	1	2	0	1	1	2	2	2	1	0	0
AX-111134025	7A	600342409	9055.34	181	86	62	33	45.25	90.5	45.25	2.30242e-11	7.17646	2.60606	117	64	90.5	90.5	8.16656e-05	1.82812	0.828125	1.82812	1	0	1	1	2	1	0	2	1	1	1	1	2	0	1	1	1	1	2	0	1	1	2	2	2	1	0	0
AX-111543573	7A	608141697	9063.14	183	39	92	52	45.75	91.5	45.75	0.396044	-0.690817	0.75	85	98	91.5	91.5	0.336558	0.867347	-0.132653	0.867347	1	0	1	1	2	1	0	2	1	1	1	1	2	0	1	1	1	1	2	0	1	1	2	2	2	1	1	2
AX-110466533	7A	612031314	9067.03	183	42	87	54	45.75	91.5	45.75	0.364876	-0.663456	0.777778	85.5	97.5	91.5	91.5	0.375044	0.876923	-0.123077	0.876923	1	0	1	1	2	1	0	2	1	1	1	1	2	1	1	1	1	1	2	0	1	1	2	2	2	1	1	2
AX-108866878	7A	619879562	9074.88	182	90	61	31	45.5	91	45.5	2.50208e-13	8.68594	2.90323	120.5	61.5	91	91	1.22343e-05	1.95935	0.95935	1.95935	1	0	1	1	2	1	0	2	1	1	1	1	2	1	1	1	1	1	2	0	1	1	2	2	2	1	0	0
AX-111544318	7A	638519956	9093.52	183	43	86	54	45.75	91.5	45.75	0.370907	-0.668928	0.796296	86	97	91.5	91.5	0.416136	0.886598	-0.113402	0.886598	1	0	1	2	1	1	0	2	1	1	1	1	2	1	1	1	1	1	2	0	1	1	2	2	2	1	1	2
AX-110534898	7A	644439973	9099.44	181	89	59	33	45.25	90.5	45.25	5.17351e-13	8.44345	2.69697	118.5	62.5	90.5	90.5	3.14855e-05	1.896	0.896	1.896	1	0	1	2	1	2	1	2	1	1	1	1	2	1	1	1	1	1	2	0	1	1	2	2	2	1	0	0
AX-111050940	7A	669776436	9124.78	183	88	57	38	45.75	91.5	45.75	2.61594e-12	7.90246	2.31579	116.5	66.5	91.5	91.5	0.000218931	1.75188	0.75188	1.75188	1	0	1	2	1	2	2	2	1	1	1	1	2	1	1	1	1	1	2	0	0	1	2	2	2	1	0	0
AX-109889341	7A	689045357	9144.05	183	91	61	31	45.75	91.5	45.75	1.09945e-13	8.96044	2.93548	121.5	61.5	91.5	91.5	9.19324e-06	1.97561	0.97561	1.97561	1	0	1	1	1	2	1	2	1	1	1	2	2	2	1	1	1	1	2	0	0	1	1	2	2	1	0	0
AX-111676021	7A	701622837	9156.62	183	33	94	56	45.75	91.5	45.75	0.0518699	-0.0122561	0.589286	80	103	91.5	91.5	0.0890916	0.776699	-0.223301	0.776699	1	1	0	1	1	1	1	1	1	0	1	2	2	2	1	1	0	1	2	1	0	2	1	2	2	1	2	1
AX-110009447	7A	711173258	9166.17	173	37	81	55	43.25	86.5	43.25	0.108333	-0.258097	0.672727	77.5	95.5	86.5	86.5	0.171151	0.811518	-0.188482	0.811518	1	-1	0	1	1	0	1	1	1	0	2	2	2	2	0	1	0	1	2	1	0	2	0	1	2	1	2	1
AX-108737856	7A	721372763	9176.37	182	35	89	58	45.5	91	45.5	0.052311	-0.0150824	0.603448	79.5	102.5	91	91	0.088218	0.77561	-0.22439	0.77561	1	2	0	1	1	0	0	1	1	0	1	2	2	2	0	1	0	1	2	1	0	2	0	1	2	1	2	1
AX-110925530	7A	725129384	9180.13	166	100	34	32	41.5	83	41.5	2.18474e-25	17.9547	3.125	117	49	83	83	1.30727e-07	2.38776	1.38776	2.38776	1	2	1	-1	-1	0	0	1	1	0	1	2	2	2	0	1	0	1	2	-1	0	2	0	1	2	1	0	0
AX-108860527	7A	729562890	9184.56	183	34	87	62	45.75	91.5	45.75	0.0110485	0.503961	0.548387	77.5	105.5	91.5	91.5	0.0384692	0.734597	-0.265403	0.734597	1	2	1	1	1	0	0	1	1	0	1	2	2	2	0	1	0	1	2	1	0	2	0	1	2	1	2	1
AX-111510914	7A	729645625	9184.65	180	34	84	62	45	90	45	0.00860376	0.587443	0.548387	76	104	90	90	0.0368884	0.730769	-0.269231	0.730769	1	2	1	1	1	0	0	1	1	0	1	2	2	2	0	1	0	1	2	1	0	2	0	1	2	1	-1	1
AX-110912924	7B	18744325	9203.74	183	97	48	38	45.75	91.5	45.75	5.72216e-18	12.2529	2.55263	121	62	91.5	91.5	1.2923e-05	1.95161	0.951613	1.95161	0	1	1	1	1	2	1	2	0	2	2	1	1	2	0	0	1	0	2	0	0	0	1	2	1	1	0	0
AX-109372990	7B	19324835	9204.32	184	98	50	36	46	92	46	3.98013e-18	12.3741	2.72222	123	61	92	92	4.86096e-06	2.01639	1.01639	2.01639	0	1	1	1	1	2	1	2	0	2	2	1	1	2	0	0	1	0	2	0	0	0	1	2	1	1	0	0
AX-94516502	7B	21186227	9206.19	180	143	37	0	45	90	45	1.27915e-63	47.341	#DIV/0!	161.5	18.5	90	90	1.58988e-26	8.72973	7.72973	8.72973	0	0	0	0	0	1	0	1	0	1	1	0	0	1	0	0	0	0	1	0	0	0	0	1	1	0	0	0
AX-110452366	7B	65104270	9250.1	179	90	52	37	44.75	89.5	44.75	2.29599e-14	9.48326	2.43243	116	63	89.5	89.5	7.45097e-05	1.84127	0.84127	1.84127	0	1	1	1	1	2	1	2	0	2	2	1	1	2	0	0	1	0	2	1	0	1	1	2	1	1	1	0
AX-108912337	7B	83964304	9268.96	177	95	47	35	44.25	88.5	44.25	5.19188e-18	12.2854	2.71429	118.5	58.5	88.5	88.5	6.48655e-06	2.02564	1.02564	2.02564	0	1	1	1	1	2	1	2	0	2	2	1	1	2	0	0	1	0	2	1	0	1	1	2	-1	1	0	0
AX-110531494	7B	99486267	9284.49	183	52	73	58	45.75	91.5	45.75	0.0195036	0.314256	0.896552	88.5	94.5	91.5	91.5	0.65738	0.936508	-0.0634921	0.936508	0	1	0	1	1	2	1	2	0	2	2	1	1	2	0	0	1	0	2	1	0	1	1	2	1	1	1	1
AX-109478426	7B	100167828	9285.17	184	52	74	58	46	92	46	0.0242973	0.240896	0.896552	89	95	92	92	0.658253	0.936842	-0.0631579	0.936842	0	1	0	1	1	2	1	2	0	2	2	1	1	2	0	0	1	0	2	1	0	1	1	2	1	1	1	1
AX-109949434	7B	139794130	9324.79	184	98	55	31	46	92	46	8.75266e-18	12.111	3.16129	125.5	58.5	92	92	7.84013e-07	2.1453	1.1453	2.1453	0	1	0	1	1	2	1	1	0	2	2	1	1	2	0	0	1	0	2	1	0	1	1	2	1	1	0	0
AX-109312499	7B	140710979	9325.71	184	98	55	31	46	92	46	8.75266e-18	12.111	3.16129	125.5	58.5	92	92	7.84013e-07	2.1453	1.1453	2.1453	0	1	0	1	1	2	1	1	0	2	2	1	1	2	0	0	1	0	2	1	0	1	1	2	1	1	0	0
AX-109913831	7B	143321152	9328.32	184	98	55	31	46	92	46	8.75266e-18	12.111	3.16129	125.5	58.5	92	92	7.84013e-07	2.1453	1.1453	2.1453	0	1	0	1	1	2	1	1	0	2	2	1	1	2	0	0	1	0	2	1	0	1	1	2	1	1	0	0
AX-110530584	7B	144269602	9329.27	183	98	53	32	45.75	91.5	45.75	4.23676e-18	12.3532	3.0625	124.5	58.5	91.5	91.5	1.06701e-06	2.12821	1.12821	2.12821	0	1	0	1	1	2	1	1	0	2	2	1	2	2	0	0	1	0	2	1	0	1	1	2	1	1	0	0
AX-109512646	7B	148264571	9333.26	171	97	51	23	42.75	85.5	42.75	1.11322e-20	14.3366	4.21739	122.5	48.5	85.5	85.5	1.52327e-08	2.52577	1.52577	2.52577	0	1	0	1	1	-1	1	1	0	2	2	1	2	1	0	1	1	0	2	1	0	1	1	2	-1	1	0	0
AX-109325310	7B	153327466	9338.33	184	51	81	52	46	92	46	0.266961	-0.559155	0.980769	91.5	92.5	92	92	0.941232	0.989189	-0.0108108	0.989189	0	1	0	1	1	2	1	1	0	2	2	1	1	2	0	0	1	0	2	1	0	1	1	2	1	1	2	1
AX-109909871	7B	155335873	9340.34	184	51	80	53	46	92	46	0.204547	-0.470261	0.962264	91	93	92	92	0.882783	0.978495	-0.0215054	0.978495	0	1	0	1	1	2	1	1	0	2	2	1	1	2	0	0	1	0	2	1	0	1	1	2	1	1	2	1
AX-110912865	7B	166784193	9351.78	184	99	56	29	46	92	46	2.0733e-18	12.5918	3.41379	127	57	92	92	2.46333e-07	2.22807	1.22807	2.22807	0	1	0	1	1	2	1	1	0	2	2	1	1	2	0	0	1	0	2	1	0	1	1	2	1	1	0	0
AX-110922928	7B	167792166	9352.79	183	100	54	29	45.75	91.5	45.75	2.30209e-19	13.3255	3.44828	127	56	91.5	91.5	1.53367e-07	2.26786	1.26786	2.26786	0	1	0	1	1	2	1	1	0	2	2	1	1	2	0	0	1	0	2	1	0	1	1	2	1	1	0	0
AX-108852057	7B	170214761	9355.21	184	97	57	30	46	92	46	4.18702e-17	11.5886	3.23333	125.5	58.5	92	92	7.84013e-07	2.1453	1.1453	2.1453	0	1	0	1	1	2	1	1	0	2	2	1	1	2	0	0	1	0	2	1	0	1	1	2	1	1	0	0
AX-108952314	7B	194785410	9379.79	184	50	80	54	46	92	46	0.191633	-0.448491	0.925926	90	94	92	92	0.768083	0.957447	-0.0425532	0.957447	0	1	0	1	1	2	1	1	0	2	2	1	1	2	0	0	1	0	2	1	0	1	1	2	1	1	2	1
AX-94418646	7B	426881224	9611.88	184	97	59	28	46	92	46	4.18702e-17	11.5886	3.46429	126.5	57.5	92	92	3.64256e-07	2.2	1.2	2.2	0	2	0	1	1	2	1	1	0	2	2	1	1	2	0	0	1	0	2	1	0	1	1	2	1	1	0	0
AX-95214723	7B	436211110	9621.21	184	100	56	28	46	92	46	4.42932e-19	13.107	3.57143	128	56	92	92	1.10889e-07	2.28571	1.28571	2.28571	0	2	0	1	1	2	1	1	0	2	2	1	1	2	0	0	1	0	2	1	0	1	1	2	1	1	0	0
AX-110383476	7B	438990784	9623.99	184	101	55	28	46	92	46	9.10943e-20	13.6349	3.60714	128.5	55.5	92	92	7.38138e-08	2.31532	1.31532	2.31532	0	2	0	1	1	2	1	1	0	2	2	1	1	2	0	0	1	0	2	1	0	1	1	2	1	1	0	0
AX-94498565	7B	440004871	9625	183	99	56	28	45.75	91.5	45.75	1.13526e-18	12.7928	3.53571	127	56	91.5	91.5	1.53367e-07	2.26786	1.26786	2.26786	0	2	0	1	1	2	1	1	0	2	2	1	1	2	0	0	1	0	2	1	0	1	1	2	1	1	0	0
AX-109897967	7B	458106210	9643.11	184	93	62	29	46	92	46	1.21253e-14	9.69638	3.2069	124	60	92	92	2.38008e-06	2.06667	1.06667	2.06667	0	2	0	1	1	2	1	1	0	2	2	1	1	2	0	0	1	0	2	1	0	1	1	2	1	1	0	0
AX-108755073	7B	480203425	9665.2	184	50	92	42	46	92	46	0.706222	-0.883893	1.19048	96	88	92	92	0.555346	1.09091	0.0909091	1.09091	0	2	0	1	1	2	1	1	0	2	2	1	1	1	0	0	1	0	2	1	0	1	1	2	1	1	1	1
AX-111045778	7B	484627247	9669.63	183	90	65	28	45.75	91.5	45.75	3.5018e-13	8.57373	3.21429	122.5	60.5	91.5	91.5	4.57975e-06	2.02479	1.02479	2.02479	0	2	0	1	1	2	1	1	0	2	-1	1	1	1	0	0	1	0	2	1	0	1	1	2	1	1	0	0
AX-109076683	7B	488709339	9673.71	184	90	64	30	46	92	46	6.33855e-13	8.37566	3	122	62	92	92	9.72232e-06	1.96774	0.967742	1.96774	0	2	0	1	1	2	1	1	0	2	2	1	1	1	0	0	1	0	2	1	0	1	1	2	1	1	0	0
AX-111491702	7B	489812908	9674.81	184	95	61	28	46	92	46	7.38145e-16	10.6307	3.39286	125.5	58.5	92	92	7.84013e-07	2.1453	1.1453	2.1453	0	2	0	1	1	2	1	1	0	2	2	1	1	1	0	0	1	0	2	1	0	1	1	2	1	1	0	0
AX-109448856	7B	490423102	9675.42	184	90	64	30	46	92	46	6.33855e-13	8.37566	3	122	62	92	92	9.72232e-06	1.96774	0.967742	1.96774	0	2	0	1	1	2	1	1	0	2	2	1	1	1	0	0	1	0	2	1	0	1	1	2	1	1	0	0
AX-110376932	7B	504962219	9689.96	184	90	65	29	46	92	46	5.97072e-13	8.39561	3.10345	122.5	61.5	92	92	6.89256e-06	1.99187	0.99187	1.99187	0	2	0	1	1	2	1	1	0	2	2	1	1	1	0	0	1	0	2	1	0	1	1	2	1	1	0	0
AX-109410681	7B	505475180	9690.48	184	93	59	32	46	92	46	1.19293e-14	9.70182	2.90625	122.5	61.5	92	92	6.89256e-06	1.99187	0.99187	1.99187	0	2	0	1	1	2	1	1	0	2	2	1	1	1	0	0	1	0	2	1	0	1	1	2	1	1	0	0
AX-108972133	7B	520120517	9705.12	171	85	55	31	42.75	85.5	42.75	7.3954e-13	8.32418	2.74194	112.5	58.5	85.5	85.5	3.6358e-05	1.92308	0.923077	1.92308	0	2	0	1	1	2	1	1	0	2	2	1	1	1	0	0	1	0	2	-1	0	1	1	2	-1	1	0	0
AX-111537305	7B	533615334	9718.62	184	45	92	47	46	92	46	0.978495	-0.992743	0.957447	91	93	92	92	0.882783	0.978495	-0.0215054	0.978495	0	2	0	1	1	2	1	1	0	2	2	1	1	1	0	0	1	0	2	1	0	1	1	2	1	1	1	1
AX-110950600	7B	534699179	9719.7	184	45	92	47	46	92	46	0.978495	-0.992743	0.957447	91	93	92	92	0.882783	0.978495	-0.0215054	0.978495	0	2	0	1	1	2	1	1	0	2	2	1	1	1	0	0	1	0	2	1	0	1	1	2	1	1	1	1
AX-110080558	7B	535258496	9720.26	183	45	91	47	45.75	91.5	45.75	0.97571	-0.991792	0.957447	90.5	92.5	91.5	91.5	0.882466	0.978378	-0.0216216	0.978378	0	2	0	1	1	2	1	1	0	2	2	1	1	1	0	0	1	0	2	1	0	1	1	2	1	1	1	1
AX-108849258	7B	539198681	9724.2	184	92	57	35	46	92	46	3.53731e-14	9.33898	2.62857	120.5	63.5	92	92	2.64455e-05	1.89764	0.897638	1.89764	0	2	0	2	1	2	1	1	0	2	2	1	1	1	0	0	1	0	2	1	0	1	1	2	1	1	0	0
AX-109861771	7B	539878315	9724.88	175	79	62	34	43.75	87.5	43.75	5.58681e-09	5.34331	2.32353	110	65	87.5	87.5	0.000669729	1.69231	0.692308	1.69231	0	2	0	1	1	2	1	1	0	2	2	1	1	1	0	0	1	0	2	1	0	1	1	2	1	1	0	0
AX-111564267	7B	543503541	9728.5	184	92	58	34	46	92	46	4.00829e-14	9.29726	2.70588	121	63	92	92	1.90438e-05	1.92063	0.920635	1.92063	0	2	0	1	1	2	1	1	0	2	2	1	1	1	0	0	1	0	2	1	0	1	1	2	1	1	0	0
AX-109279191	7B	547678466	9732.68	184	93	57	34	46	92	46	1.0025e-14	9.75987	2.73529	121.5	62.5	92	92	1.36425e-05	1.944	0.944	1.944	0	2	0	1	1	2	1	1	0	2	2	1	1	1	0	0	1	0	2	1	0	1	1	2	1	1	0	0
AX-109885156	7B	555577131	9740.58	184	48	89	47	46	92	46	0.901892	-0.965531	1.02128	92.5	91.5	92	92	0.941232	1.01093	0.010929	1.01093	1	2	0	1	1	2	1	1	0	2	2	1	1	1	0	0	1	0	2	1	0	1	1	2	1	1	1	1
AX-109854550	7B	560530528	9745.53	184	49	88	47	46	92	46	0.822298	-0.93469	1.04255	93	91	92	92	0.882783	1.02198	0.021978	1.02198	1	2	0	1	1	2	1	1	0	2	2	1	1	1	0	0	1	0	2	1	0	1	1	2	1	1	1	1
AX-108814625	7B	588895091	9773.9	184	97	54	33	46	92	46	3.27863e-17	11.6702	2.93939	124	60	92	92	2.38008e-06	2.06667	1.06667	2.06667	1	2	0	1	1	2	1	1	0	2	2	1	1	1	0	0	1	0	2	1	0	1	1	2	1	1	0	0
AX-109886745	7B	596726391	9781.73	182	92	60	30	45.5	91	45.5	1.74172e-14	9.57548	3.06667	122	60	91	91	4.31204e-06	2.03333	1.03333	2.03333	1	2	0	1	1	1	1	1	0	2	2	1	1	1	0	0	1	0	2	1	0	1	1	2	1	1	1	0
AX-110904768	7B	607163172	9792.16	182	51	85	46	45.5	91	45.5	0.586861	-0.822091	1.1087	93.5	88.5	91	91	0.710917	1.0565	0.0564972	1.0565	1	2	0	1	1	1	1	1	0	2	2	1	1	1	0	0	1	0	2	1	0	1	1	2	1	0	1	1
AX-111553643	7B	611555477	9796.56	184	97	58	29	46	92	46	4.25585e-17	11.5831	3.34483	126	58	92	92	5.35805e-07	2.17241	1.17241	2.17241	1	2	0	1	1	1	1	1	0	2	2	1	1	1	0	0	1	0	2	1	0	1	1	2	1	0	1	0
AX-110004319	7B	616512792	9801.51	184	99	54	31	46	92	46	1.85975e-18	12.6281	3.19355	126	58	92	92	5.35805e-07	2.17241	1.17241	2.17241	1	2	1	1	0	1	2	1	0	2	2	1	1	1	0	0	1	0	1	1	0	1	1	2	1	0	0	0
AX-110130372	7B	616551732	9801.55	184	99	54	31	46	92	46	1.85975e-18	12.6281	3.19355	126	58	92	92	5.35805e-07	2.17241	1.17241	2.17241	1	2	1	1	0	1	2	1	0	2	2	1	1	1	0	0	1	0	1	1	0	1	1	2	1	0	0	0
AX-111048042	7B	630090482	9815.09	184	103	51	30	46	92	46	3.06667e-21	14.767	3.43333	128.5	55.5	92	92	7.38138e-08	2.31532	1.31532	2.31532	1	2	1	1	0	1	2	1	0	2	2	1	1	1	0	0	1	0	1	1	0	1	1	2	1	0	0	0
AX-109297899	7B	633674931	9818.67	173	51	72	50	43.25	86.5	43.25	0.0874738	-0.186704	1.02	87	86	86.5	86.5	0.939396	1.01163	0.0116279	1.01163	1	2	1	1	0	1	2	1	0	2	2	1	1	1	0	0	1	-1	1	1	0	1	1	2	1	0	1	2
AX-109992820	7B	635257420	9820.26	183	102	49	32	45.75	91.5	45.75	6.28329e-21	14.5276	3.1875	126.5	56.5	91.5	91.5	2.28462e-07	2.23894	1.23894	2.23894	1	2	1	1	0	1	2	1	0	2	2	1	1	1	0	0	1	0	1	1	0	1	1	2	-1	0	0	0
AX-111005194	7B	636386093	9821.39	183	102	49	32	45.75	91.5	45.75	6.28329e-21	14.5276	3.1875	126.5	56.5	91.5	91.5	2.28462e-07	2.23894	1.23894	2.23894	1	2	1	1	0	1	2	1	0	2	2	1	1	1	0	0	1	0	1	1	0	1	1	2	1	0	0	0
AX-108904578	7B	638912901	9823.91	184	100	52	32	46	92	46	3.41227e-19	13.1941	3.125	126	58	92	92	5.35805e-07	2.17241	1.17241	2.17241	1	2	1	1	0	1	2	1	0	2	2	1	1	1	0	0	1	0	1	1	0	1	1	2	1	0	0	0
AX-109276038	7B	639846021	9824.85	184	101	50	33	46	92	46	5.7394e-20	13.7892	3.06061	126	58	92	92	5.35805e-07	2.17241	1.17241	2.17241	1	2	1	1	0	1	2	1	0	2	2	1	1	1	0	0	2	0	1	1	0	1	1	2	1	0	0	0
AX-110360149	7B	640512560	9825.51	184	103	48	33	46	92	46	1.97462e-21	14.9139	3.12121	127	57	92	92	2.46333e-07	2.22807	1.22807	2.22807	1	2	1	1	0	1	2	1	0	2	2	1	1	1	0	0	2	0	1	1	0	1	1	2	1	0	0	0
AX-109495359	7B	640792753	9825.79	184	103	49	32	46	92	46	2.3625e-21	14.8541	3.21875	127.5	56.5	92	92	1.6571e-07	2.25664	1.25664	2.25664	1	2	1	1	0	1	2	1	0	2	2	1	1	1	0	0	2	0	1	1	0	1	1	2	1	0	0	0
AX-111463389	7B	645426085	9830.43	184	54	73	57	46	92	46	0.0188202	0.326162	0.947368	90.5	93.5	92	92	0.824966	0.967914	-0.0320856	0.967914	1	2	1	1	0	1	2	1	0	2	2	1	1	1	0	0	2	0	1	1	0	1	1	2	1	0	1	2
AX-108854166	7B	648162197	9833.16	183	52	74	57	45.75	91.5	45.75	0.0306965	0.162856	0.912281	89	94	91.5	91.5	0.711673	0.946809	-0.0531915	0.946809	1	2	1	1	0	1	2	1	0	2	2	1	1	1	0	0	2	0	1	1	0	1	1	2	1	0	1	2
AX-110563962	7B	650126448	9835.13	183	53	73	57	45.75	91.5	45.75	0.0217559	0.277774	0.929825	89.5	93.5	91.5	91.5	0.767468	0.957219	-0.0427807	0.957219	1	2	1	1	0	1	2	1	0	2	2	1	1	1	0	0	2	0	1	1	0	1	1	2	1	0	1	2
AX-109404604	7B	654017213	9839.02	182	104	49	29	45.5	91	45.5	1.44147e-22	15.7876	3.58621	128.5	53.5	91	91	2.7075e-08	2.40187	1.40187	2.40187	1	2	1	1	0	1	2	1	0	2	2	1	1	1	0	0	2	0	1	1	0	1	1	2	1	0	0	0
AX-108972148	7B	656427481	9841.43	181	103	48	30	45.25	90.5	45.25	3.51247e-22	15.4903	3.43333	127	54	90.5	90.5	5.76157e-08	2.35185	1.35185	2.35185	1	2	1	1	0	1	2	1	-1	2	2	1	1	1	0	0	2	0	1	1	0	1	1	2	1	0	0	0
AX-108916024	7B	657902648	9842.9	184	103	49	32	46	92	46	2.3625e-21	14.8541	3.21875	127.5	56.5	92	92	1.6571e-07	2.25664	1.25664	2.25664	1	2	1	1	0	1	2	1	0	2	2	1	1	1	0	0	2	0	1	1	0	1	1	2	1	0	0	0
AX-108828475	7B	678283884	9863.28	183	57	70	56	45.75	91.5	45.75	0.00636223	0.688194	1.01786	92	91	91.5	91.5	0.941072	1.01099	0.010989	1.01099	1	2	2	1	0	1	2	1	0	2	2	1	1	1	0	0	2	0	1	1	0	1	1	2	0	1	0	2
AX-109300995	7B	679766501	9864.77	184	100	51	33	46	92	46	2.94656e-19	13.2431	3.0303	125.5	58.5	92	92	7.84013e-07	2.1453	1.1453	2.1453	1	2	2	1	0	1	2	1	0	2	2	1	1	1	0	0	2	0	1	1	0	1	1	2	0	1	1	0
AX-108759562	7B	687899458	9872.9	172	100	43	29	43	86	43	8.59618e-23	15.9602	3.44828	121.5	50.5	86	86	6.17358e-08	2.40594	1.40594	2.40594	1	2	2	1	0	1	2	1	0	2	2	1	1	1	0	0	2	0	1	1	0	1	1	2	0	-1	0	0
AX-111290098	7B	689331124	9874.33	183	154	29	0	45.75	91.5	45.75	1.5023e-75	56.5108	#DIV/0!	168.5	14.5	91.5	91.5	5.02369e-30	11.6207	10.6207	11.6207	0	1	1	0	0	0	1	0	0	1	1	0	0	-1	0	0	1	0	0	0	0	0	0	1	0	0	0	0
AX-108851705	7B	693309046	9878.31	184	101	53	30	46	92	46	8.35077e-20	13.664	3.36667	127.5	56.5	92	92	1.6571e-07	2.25664	1.25664	2.25664	1	2	2	1	0	1	2	1	0	2	2	1	1	1	0	0	2	0	1	1	0	1	1	2	0	1	0	0
AX-111461745	7B	700905584	9885.91	176	103	48	25	44	88	44	1.23301e-23	16.6084	4.12	127	49	88	88	4.11579e-09	2.59184	1.59184	2.59184	1	2	2	1	0	1	2	1	0	2	2	1	-1	1	0	0	-1	0	1	1	0	1	1	2	0	1	0	0
AX-111720877	7B	703302360	9888.3	180	98	53	29	45	90	45	8.06881e-19	12.9068	3.37931	124.5	55.5	90	90	2.70448e-07	2.24324	1.24324	2.24324	-1	2	2	1	0	1	2	1	0	2	2	1	1	1	0	0	1	0	1	1	0	1	1	2	0	1	0	0
AX-94977792	7B	711357268	9896.36	176	85	61	30	44	88	44	8.6662e-12	7.50263	2.83333	115.5	60.5	88	88	3.38657e-05	1.90909	0.909091	1.90909	1	2	2	2	-1	1	2	1	-1	2	2	1	1	1	0	-1	1	0	1	1	0	1	1	2	0	1	0	0
AX-89528054	7B	712513981	9897.51	166	43	23	100	41.5	83	41.5	4.6025e-28	20.0118	0.43	54.5	111.5	83	83	9.6864e-06	0.488789	-0.511211	0.488789	2	2	2	2	0	-1	2	2	0	2	2	2	2	-1	2	0	2	0	2	-1	0	-1	2	2	0	-1	2	2
AX-111630680	7B	719069692	9904.07	184	50	81	53	46	92	46	0.255603	-0.544642	0.943396	90.5	93.5	92	92	0.824966	0.967914	-0.0320856	0.967914	1	2	1	2	0	1	2	0	0	2	2	1	1	1	1	0	1	0	2	1	0	1	1	2	0	1	2	2
AX-111758108	7B	722089981	9907.09	181	49	80	52	45.25	90.5	45.25	0.281406	-0.576746	0.942308	89	92	90.5	90.5	0.823545	0.967391	-0.0326087	0.967391	1	2	1	2	0	1	2	0	0	2	2	1	1	1	1	0	1	0	2	1	0	1	0	2	0	1	2	2
AX-109861863	7B	722675213	9907.68	184	49	83	52	46	92	46	0.394811	-0.689776	0.942308	90.5	93.5	92	92	0.824966	0.967914	-0.0320856	0.967914	1	2	1	2	0	1	2	0	0	2	2	1	1	1	1	0	1	0	2	1	0	1	0	2	0	1	2	2
AX-109926256	7B	724178431	9909.18	184	47	81	56	46	92	46	0.172832	-0.414021	0.839286	87.5	96.5	92	92	0.507018	0.906736	-0.0932642	0.906736	1	2	1	2	0	1	2	0	0	2	2	1	1	1	1	0	1	0	2	1	0	1	0	2	0	1	2	2
[truncated: 156 more columns]
