# Supplementary material for: Pentaploidization Enriches the Genetic Diversity of Wheat by Enhancing the Recombination of AB Genomes
Source: Front Plant Sci. 2022 Jun 29;13:883868. doi: 10.3389/fpls.2022.883868 (PMC9281561; doi:10.3389/fpls.2022.883868)
Supplement: Supplementary Data 4 — (Genotyping data of SHW2 population): Corrected the title AA-Chuanmai42 and A-Chuanmai42 to AA-Langdon/SQ783 and A-Langdon/SQ783, respectively; Corrected the title BB-Langdon and B-Langdon to BB-Yuanwang/SQ783 and B-Yuanwang/SQ783, respectively. [file Table_4.xls]

## Sheet: Chi-square
SNP	Chromosome	Position	Position-Mb	(AA+AB+BB) Total	AA-Langdon/SQ783	AB	BB-Yuanwang/SQ783	AA	AB	BB	P value of chi-test with AA:AB:BB=1:2:1	log0.05P-1	AA/BB Ratio	A-Langdon/SQ783	B-Yuanwang/SQ783	A	B	P value of chi-test with A:B=1:1	p(A)/p(B)	p(A)/p(B)-1	A/B Ratio	SHW2-1	SHW2-2	SHW2-3	SHW2-4	SHW2-5	SHW2-6	SHW2-7	SHW2-8	SHW2-9	SHW2-10	SHW2-11	SHW2-12	SHW2-13	SHW2-14	SHW2-15	SHW2-16	SHW2-17	SHW2-18	SHW2-19	SHW2-20	SHW2-21	SHW2-22	SHW2-23	SHW2-24	SHW2-25	SHW2-26	SHW2-27	SHW2-28
AX-109820251	1A	7363621	7.36362	191	51	99	41	47.75	95.5	47.75	0.52109	-0.782413	1.2439	100.5	90.5	95.5	95.5	0.469327	1.1105	0.110497	1.1105	1	2	0	2	0	2	1	1	2	0	1	1	2	1	1	1	1	2	1	1	1	2	2	1	0	2	0	1
AX-109314921	1A	11563697	11.5637	193	54	101	38	48.25	96.5	48.25	0.215182	-0.487181	1.42105	104.5	88.5	96.5	96.5	0.249442	1.18079	0.180791	1.18079	0	2	0	2	0	1	1	1	1	0	2	1	1	1	1	1	1	2	1	1	1	2	2	1	0	2	0	0
AX-111084696	1A	16422919	16.4229	193	53	102	38	48.25	96.5	48.25	0.227803	-0.506206	1.39474	104	89	96.5	96.5	0.280265	1.16854	0.168539	1.16854	0	2	0	2	0	1	1	1	1	0	2	1	1	1	1	1	1	2	1	1	2	2	2	1	0	1	0	0
AX-111125144	1A	18487694	18.4877	193	53	103	37	48.25	96.5	48.25	0.171315	-0.411079	1.43243	104.5	88.5	96.5	96.5	0.249442	1.18079	0.180791	1.18079	0	2	0	2	0	1	1	1	1	0	2	1	1	1	1	1	1	2	1	1	2	2	2	1	0	1	0	0
AX-111001034	1A	23014071	23.0141	190	50	104	36	47.5	95	47.5	0.151949	-0.371035	1.38889	102	88	95	95	0.309788	1.15909	0.159091	1.15909	0	2	0	2	0	1	1	1	1	0	2	1	1	1	1	1	1	2	1	1	2	2	2	1	0	1	1	0
AX-109311143	1A	32744633	32.7446	192	51	103	38	48	96	48	0.24892	-0.535798	1.34211	102.5	89.5	96	96	0.348145	1.14525	0.145251	1.14525	0	2	0	2	0	1	0	1	1	0	1	1	1	1	1	1	1	2	1	1	2	2	2	1	0	1	0	0
AX-108815180	1A	40554914	40.5549	190	53	102	35	47.5	95	47.5	0.108495	-0.258594	1.51429	104	86	95	95	0.191601	1.2093	0.209302	1.2093	0	2	0	2	0	1	0	1	1	0	1	1	1	1	1	1	1	2	1	1	2	2	-1	1	0	1	0	0
AX-108888974	1A	41076253	41.0763	193	54	103	36	48.25	96.5	48.25	0.120443	-0.293468	1.5	105.5	87.5	96.5	96.5	0.19509	1.20571	0.205714	1.20571	0	2	0	2	0	1	0	1	1	0	1	1	1	1	1	1	1	2	1	1	2	2	2	1	0	1	0	0
AX-110464570	1A	51678756	51.6788	193	51	106	36	48.25	96.5	48.25	0.12233	-0.298657	1.41667	104	89	96.5	96.5	0.280265	1.16854	0.168539	1.16854	0	1	0	2	0	1	0	1	1	0	1	1	1	1	1	1	1	2	1	1	2	2	2	1	0	1	0	0
AX-110945242	1A	53659451	53.6595	189	50	106	33	47.25	94.5	47.25	0.0534734	-0.0224188	1.51515	103	86	94.5	94.5	0.216247	1.19767	0.197674	1.19767	0	1	0	2	0	1	0	1	1	0	1	1	1	1	1	-1	1	2	1	1	2	2	-1	1	0	1	0	0
AX-94439447	1A	292077819	292.078	192	49	109	34	48	96	48	0.0532748	-0.021177	1.44118	103.5	88.5	96	96	0.279016	1.16949	0.169492	1.16949	0	1	0	2	0	1	1	1	1	0	1	1	1	1	1	0	1	2	1	1	2	1	1	1	0	1	1	0
AX-111775939	1A	304177126	304.177	191	48	110	33	47.75	95.5	47.75	0.0340617	0.128132	1.45455	103	88	95.5	95.5	0.277761	1.17045	0.170455	1.17045	0	1	0	-1	0	1	1	1	1	0	1	1	1	1	1	0	1	2	1	1	2	1	1	1	0	1	1	0
AX-109379579	1A	307719008	307.719	190	46	109	35	47.5	95	47.5	0.0672055	-0.0987179	1.31429	100.5	89.5	95	95	0.424857	1.12291	0.122905	1.12291	0	1	0	2	0	1	-1	1	1	0	1	1	1	1	1	0	1	2	1	1	2	1	1	1	0	1	1	0
AX-110499703	1A	312527773	312.528	188	44	109	35	47	94	47	0.0593402	-0.0571694	1.25714	98.5	89.5	94	94	0.511572	1.10056	0.100559	1.10056	0	1	0	2	0	1	1	1	1	0	1	1	1	1	1	0	1	2	1	1	2	1	1	1	0	1	1	0
AX-111620737	1A	313595383	313.595	192	49	108	35	48	96	48	0.0803926	-0.158525	1.4	103	89	96	96	0.312321	1.1573	0.157303	1.1573	0	1	0	2	0	1	1	1	1	0	1	1	1	1	1	0	1	2	1	1	2	1	1	1	0	1	1	0
AX-111218514	1A	314744543	314.745	191	48	108	35	47.75	95.5	47.75	0.0803838	-0.158489	1.37143	102	89	95.5	95.5	0.346886	1.14607	0.146067	1.14607	0	1	0	2	0	1	1	1	1	0	1	1	1	1	1	0	1	2	1	1	2	1	1	1	0	1	1	0
AX-109324621	1A	315146050	315.146	192	49	108	35	48	96	48	0.0803926	-0.158525	1.4	103	89	96	96	0.312321	1.1573	0.157303	1.1573	0	1	0	2	0	1	1	1	1	0	1	1	1	1	1	0	1	2	1	1	2	1	1	1	0	1	1	0
AX-111034164	1A	316861419	316.861	192	49	108	35	48	96	48	0.0803926	-0.158525	1.4	103	89	96	96	0.312321	1.1573	0.157303	1.1573	0	1	0	-1	0	1	1	1	1	0	1	1	1	1	1	0	1	2	1	1	2	1	1	1	0	1	1	0
AX-110922919	1A	317714960	317.715	183	46	107	30	45.75	91.5	45.75	0.0178707	0.343441	1.53333	99.5	83.5	91.5	91.5	0.236907	1.19162	0.191617	1.19162	0	1	0	2	0	1	1	1	-1	0	1	1	1	1	1	0	1	2	1	1	2	1	1	1	0	1	1	0
AX-110471563	1A	317922045	317.922	193	49	109	35	48.25	96.5	48.25	0.0717394	-0.120511	1.4	103.5	89.5	96.5	96.5	0.313578	1.15642	0.156425	1.15642	0	1	0	2	0	1	1	1	1	0	1	1	1	1	1	0	1	2	1	1	2	1	1	1	0	1	1	0
AX-111481601	1A	318905179	318.905	193	49	109	35	48.25	96.5	48.25	0.0717394	-0.120511	1.4	103.5	89.5	96.5	96.5	0.313578	1.15642	0.156425	1.15642	0	1	0	2	0	1	1	1	1	0	1	1	1	1	1	0	1	2	1	1	2	1	1	1	0	1	1	0
AX-109296950	1A	320431994	320.432	192	50	107	35	48	96	48	0.0878353	-0.188081	1.42857	103.5	88.5	96	96	0.279016	1.16949	0.169492	1.16949	0	1	0	2	0	1	-1	1	1	0	1	1	1	1	1	0	1	2	1	1	2	1	1	1	0	1	1	0
AX-111572655	1A	324607963	324.608	193	49	109	35	48.25	96.5	48.25	0.0717394	-0.120511	1.4	103.5	89.5	96.5	96.5	0.313578	1.15642	0.156425	1.15642	0	1	0	2	0	1	1	1	1	0	1	1	1	1	1	0	1	2	1	1	2	1	1	1	0	1	1	0
AX-109299211	1A	327016537	327.017	191	49	108	34	47.75	95.5	47.75	0.0599565	-0.0606183	1.44118	103	88	95.5	95.5	0.277761	1.17045	0.170455	1.17045	0	1	0	2	0	1	-1	1	1	0	1	1	1	1	1	0	1	2	1	1	2	1	1	1	0	1	1	0
AX-108841071	1A	327272366	327.272	193	49	109	35	48.25	96.5	48.25	0.0717394	-0.120511	1.4	103.5	89.5	96.5	96.5	0.313578	1.15642	0.156425	1.15642	0	1	0	2	0	1	1	1	1	0	1	1	1	1	1	0	1	2	1	1	2	1	1	1	0	1	1	0
AX-109351766	1A	331519295	331.519	193	49	109	35	48.25	96.5	48.25	0.0717394	-0.120511	1.4	103.5	89.5	96.5	96.5	0.313578	1.15642	0.156425	1.15642	0	1	0	2	0	1	1	1	1	0	1	1	1	1	1	0	1	2	1	1	2	1	1	1	0	1	1	0
AX-111652012	1A	333072539	333.073	193	50	108	35	48.25	96.5	48.25	0.0791612	-0.153372	1.42857	104	89	96.5	96.5	0.280265	1.16854	0.168539	1.16854	0	1	0	2	0	1	1	1	1	0	1	1	1	1	1	0	1	2	1	1	2	1	1	1	0	1	1	0
AX-109967116	1A	334502147	334.502	193	49	109	35	48.25	96.5	48.25	0.0717394	-0.120511	1.4	103.5	89.5	96.5	96.5	0.313578	1.15642	0.156425	1.15642	0	1	0	2	0	1	1	1	1	0	1	1	1	1	1	0	1	2	1	1	2	1	1	1	0	1	1	0
AX-110511731	1A	334788278	334.788	193	49	109	35	48.25	96.5	48.25	0.0717394	-0.120511	1.4	103.5	89.5	96.5	96.5	0.313578	1.15642	0.156425	1.15642	0	1	0	2	0	1	1	1	1	0	1	1	1	1	1	0	1	2	1	1	2	1	1	1	0	1	1	0
AX-109977330	1A	337705896	337.706	191	49	107	35	47.75	95.5	47.75	0.089726	-0.19519	1.4	102.5	88.5	95.5	95.5	0.311058	1.15819	0.158192	1.15819	0	1	0	2	0	1	1	1	1	0	1	1	1	1	1	0	1	2	1	1	2	1	1	1	0	1	1	0
AX-109304452	1A	343384533	343.385	193	49	108	36	48.25	96.5	48.25	0.10581	-0.250229	1.36111	103	90	96.5	96.5	0.349397	1.14444	0.144444	1.14444	0	1	0	2	0	1	1	1	1	0	1	1	1	1	1	0	1	2	1	1	2	1	1	1	0	1	1	0
AX-109886270	1A	344324226	344.324	191	50	107	34	47.75	95.5	47.75	0.0655376	-0.090329	1.47059	103.5	87.5	95.5	95.5	0.246979	1.18286	0.182857	1.18286	0	1	0	2	0	1	1	1	1	0	1	1	1	1	1	0	1	2	1	1	2	1	1	1	0	1	1	0
AX-89475672	1A	347633555	347.634	192	49	108	35	48	96	48	0.0803926	-0.158525	1.4	103	89	96	96	0.312321	1.1573	0.157303	1.1573	0	1	0	2	0	1	1	1	1	0	1	1	1	1	1	0	1	2	1	1	2	1	1	1	0	1	1	0
AX-108921683	1A	349351057	349.351	188	49	105	34	47	94	47	0.0834054	-0.170806	1.44118	101.5	86.5	94	94	0.27396	1.17341	0.17341	1.17341	0	1	0	-1	0	1	1	1	1	0	1	1	1	1	1	0	1	2	1	1	2	1	1	1	0	1	1	0
AX-108861860	1A	354817823	354.818	189	47	109	33	47.25	94.5	47.25	0.0383153	0.0888506	1.42424	101.5	87.5	94.5	94.5	0.308512	1.16	0.16	1.16	0	1	0	2	0	1	1	1	1	0	1	1	1	1	1	0	1	2	1	1	2	1	1	1	0	1	1	0
AX-111138197	1A	359564585	359.565	192	49	107	36	48	96	48	0.117581	-0.285442	1.36111	102.5	89.5	96	96	0.348145	1.14525	0.145251	1.14525	0	1	0	2	0	1	1	1	1	0	1	1	1	1	1	0	1	2	1	1	2	1	1	1	0	1	1	0
AX-111163383	1A	389822414	389.822	184	49	102	33	46	92	46	0.083889	-0.172736	1.48485	100	84	92	92	0.238185	1.19048	0.190476	1.19048	0	1	0	2	0	1	1	1	1	0	-1	1	1	1	1	0	1	2	1	0	2	1	1	1	0	1	1	0
AX-111494269	1A	432558642	432.559	193	51	108	34	48.25	96.5	48.25	0.0568195	-0.0426796	1.5	105	88	96.5	96.5	0.22107	1.19318	0.193182	1.19318	0	1	0	2	0	1	1	1	1	0	1	1	1	1	1	0	1	2	1	0	2	1	1	1	0	1	1	0
AX-109044183	1A	474300128	474.3	193	50	103	40	48.25	96.5	48.25	0.384443	-0.680893	1.25	101.5	91.5	96.5	96.5	0.471638	1.10929	0.10929	1.10929	0	1	0	2	0	1	1	1	1	0	1	1	1	1	1	0	1	2	1	0	2	1	1	1	1	1	1	0
AX-109842766	1A	477737419	477.737	192	48	104	40	48	96	48	0.367879	-0.666192	1.2	100	92	96	96	0.563703	1.08696	0.0869565	1.08696	0	1	0	2	0	1	1	1	1	0	1	1	1	1	1	0	1	2	1	0	2	1	1	1	1	1	1	0
AX-111576317	1A	479030432	479.03	190	50	100	40	47.5	95	47.5	0.454084	-0.736467	1.25	100	90	95	95	0.46816	1.11111	0.111111	1.11111	0	1	0	2	0	1	1	1	1	0	1	1	1	1	1	0	1	2	1	0	2	1	1	1	1	1	1	0
AX-109447158	1A	488648697	488.649	190	49	103	38	47.5	95	47.5	0.269678	-0.562536	1.28947	100.5	89.5	95	95	0.424857	1.12291	0.122905	1.12291	0	1	0	2	0	1	1	1	1	0	1	-1	1	1	1	0	1	2	1	0	2	1	1	1	1	1	1	0
AX-109910238	1A	489410181	489.41	192	48	105	39	48	96	48	0.282063	-0.577524	1.23077	100.5	91.5	96	96	0.516003	1.09836	0.0983607	1.09836	0	1	1	2	0	1	1	1	1	0	1	1	1	1	1	0	1	2	1	0	2	1	1	1	1	1	1	0
AX-110991760	1A	491140000	491.14	191	49	103	39	47.75	95.5	47.75	0.328715	-0.628617	1.25641	100.5	90.5	95.5	95.5	0.469327	1.1105	0.110497	1.1105	0	1	1	2	0	1	1	1	1	0	1	1	1	1	1	0	1	2	1	0	2	1	1	1	1	1	1	0
AX-108765611	1A	491491093	491.491	187	47	101	39	46.75	93.5	46.75	0.389127	-0.684935	1.20513	97.5	89.5	93.5	93.5	0.558536	1.08939	0.0893855	1.08939	0	1	1	2	0	1	1	1	1	0	1	1	1	1	1	0	1	2	1	0	2	1	1	1	1	1	1	0
AX-108766125	1A	502860219	502.86	192	56	93	43	48	96	48	0.377585	-0.674885	1.30233	102.5	89.5	96	96	0.348145	1.14525	0.145251	1.14525	0	1	1	2	0	2	1	1	1	0	1	1	1	1	1	1	1	2	0	0	2	1	1	1	1	1	1	0
AX-109916940	1A	506524807	506.525	192	56	91	45	48	96	48	0.410399	-0.702702	1.24444	101.5	90.5	96	96	0.427279	1.12155	0.121547	1.12155	0	1	1	2	0	2	1	1	1	0	1	1	1	1	1	1	1	2	0	0	2	2	1	1	1	1	1	0
AX-111151160	1A	507777512	507.778	180	54	90	36	45	90	45	0.165299	-0.399145	1.5	99	81	90	90	0.179712	1.22222	0.222222	1.22222	0	1	1	2	0	2	1	1	1	0	1	1	1	1	1	1	1	2	0	0	2	2	1	1	1	1	1	0
AX-110531680	1A	508646837	508.647	191	56	94	41	47.75	95.5	47.75	0.300722	-0.598906	1.36585	103	88	95.5	95.5	0.277761	1.17045	0.170455	1.17045	0	1	1	1	0	2	1	1	1	0	1	1	1	1	1	1	1	2	0	0	2	2	1	1	1	1	1	0
AX-110062154	1A	509846859	509.847	180	53	82	45	45	90	45	0.344154	-0.643938	1.17778	94	86	90	90	0.550985	1.09302	0.0930233	1.09302	0	1	1	2	0	2	0	1	1	0	1	1	1	1	1	1	1	2	0	0	2	2	1	1	-1	1	-1	0
AX-109321208	1A	511717112	511.717	180	44	91	45	45	90	45	0.983471	-0.994437	0.977778	89.5	90.5	90	90	0.940584	0.98895	-0.0110497	0.98895	0	1	1	2	1	2	1	1	1	0	1	1	1	1	1	1	1	2	0	-1	2	2	1	1	1	-1	1	0
AX-109465131	1A	512367109	512.367	190	55	89	46	47.5	95	47.5	0.44697	-0.731197	1.19565	99.5	90.5	95	95	0.513802	1.09945	0.0994475	1.09945	0	1	1	2	0	2	1	1	1	0	1	1	1	1	1	1	1	2	0	0	2	2	1	1	1	1	1	0
AX-110611419	1A	514695443	514.695	189	55	91	43	47.25	94.5	47.25	0.410026	-0.702399	1.27907	100.5	88.5	94.5	94.5	0.382733	1.13559	0.135593	1.13559	0	1	1	-1	0	2	1	1	1	0	1	1	1	1	1	1	1	2	0	0	2	2	1	1	1	1	1	0
AX-95632782	1A	516373227	516.373	192	53	97	42	48	96	48	0.526963	-0.786154	1.2619	101.5	90.5	96	96	0.427279	1.12155	0.121547	1.12155	0	1	1	2	0	2	1	1	1	0	1	1	1	1	1	1	1	2	0	0	2	2	1	1	1	1	1	0
AX-111686031	1A	517077768	517.078	192	53	97	42	48	96	48	0.526963	-0.786154	1.2619	101.5	90.5	96	96	0.427279	1.12155	0.121547	1.12155	0	1	1	2	0	2	-1	1	1	0	1	1	0	1	1	1	1	2	0	0	2	2	1	1	1	1	1	0
AX-95117204	1A	522516048	522.516	190	53	91	46	47.5	95	47.5	0.65291	-0.857692	1.15217	98.5	91.5	95	95	0.61157	1.0765	0.0765027	1.0765	0	1	1	2	0	2	-1	1	1	0	1	1	0	1	1	1	1	2	0	0	2	2	1	1	1	1	1	0
AX-109425297	1A	523030643	523.031	192	53	93	46	48	96	48	0.705423	-0.883515	1.15217	99.5	92.5	96	96	0.613431	1.07568	0.0756757	1.07568	0	-1	1	2	0	2	1	1	1	0	1	1	0	1	1	1	1	2	0	0	2	2	1	1	1	1	1	0
AX-109937019	1A	525123787	525.124	179	38	94	47	44.75	89.5	44.75	0.50724	-0.773421	0.808511	85	94	89.5	89.5	0.501144	0.904255	-0.0957447	0.904255	0	1	1	2	0	2	0	1	1	0	1	1	0	1	1	1	1	2	0	0	2	2	1	1	1	1	1	-1
AX-109938803	1A	529583616	529.584	192	50	95	47	48	96	48	0.944319	-0.980876	1.06383	97.5	94.5	96	96	0.828593	1.03175	0.031746	1.03175	0	1	1	2	0	2	1	1	1	0	1	1	0	1	1	1	1	2	0	0	2	2	1	1	1	1	1	0
AX-111571300	1A	541388664	541.389	191	52	89	50	47.75	95.5	47.75	0.629172	-0.84533	1.04	96.5	94.5	95.5	95.5	0.884936	1.02116	0.021164	1.02116	0	0	1	2	0	2	0	1	1	0	1	1	0	1	1	1	1	2	0	2	2	2	1	1	1	1	0	0
AX-108730532	1A	547884554	547.885	191	54	90	47	47.75	95.5	47.75	0.563663	-0.808628	1.14894	99	92	95.5	95.5	0.612504	1.07609	0.076087	1.07609	0	0	0	2	0	1	1	1	1	0	1	1	0	1	1	1	1	2	0	2	2	2	1	1	1	1	0	0
AX-109634424	1A	550789727	550.79	192	56	87	49	48	96	48	0.333218	-0.633159	1.14286	99.5	92.5	96	96	0.613431	1.07568	0.0756757	1.07568	0	0	0	2	0	1	1	1	1	0	1	1	0	0	1	1	1	2	0	2	2	2	1	1	1	1	0	0
AX-108808989	1A	551165346	551.165	192	57	86	49	48	96	48	0.25284	-0.541014	1.16327	100	92	96	96	0.563703	1.08696	0.0869565	1.08696	0	0	0	-1	0	1	1	1	1	0	1	1	0	0	1	1	1	2	0	2	2	2	1	1	1	1	0	0
AX-89713082	1A	554536304	554.536	191	54	94	43	47.75	95.5	47.75	0.518369	-0.780665	1.25581	101	90	95.5	95.5	0.426072	1.12222	0.122222	1.12222	0	0	0	-1	0	1	2	1	1	1	1	1	0	0	1	1	1	1	0	1	2	1	1	1	1	1	0	0
AX-109341225	1A	567371662	567.372	193	52	93	48	48.25	96.5	48.25	0.81071	-0.929952	1.08333	98.5	94.5	96.5	96.5	0.773403	1.04233	0.042328	1.04233	1	0	0	2	0	1	1	2	2	1	0	1	0	0	1	1	1	1	0	2	1	0	0	1	1	1	1	0
AX-110636090	1A	579869577	579.87	193	51	86	56	48.25	96.5	48.25	0.280265	-0.575389	0.910714	94	99	96.5	96.5	0.718916	0.949495	-0.0505051	0.949495	1	1	0	2	2	1	1	2	1	1	0	1	0	0	1	1	1	0	0	1	1	0	0	1	1	1	2	0
AX-109816635	1A	580439377	580.439	181	48	86	47	45.25	90.5	45.25	0.795104	-0.923464	1.02128	91	90	90.5	90.5	0.940748	1.01111	0.0111111	1.01111	1	1	0	2	2	1	2	2	1	1	0	1	0	0	1	1	1	0	0	1	1	0	0	1	1	1	2	0
AX-109958813	1A	580577992	580.578	180	49	79	52	45	90	45	0.247971	-0.534523	0.942308	88.5	91.5	90	90	0.823063	0.967213	-0.0327869	0.967213	1	1	0	2	-1	1	1	2	1	1	0	-1	0	0	1	-1	1	0	0	-1	1	0	0	1	1	1	2	0
AX-110989982	1A	581568331	581.568	193	51	87	55	48.25	96.5	48.25	0.361268	-0.660138	0.927273	94.5	98.5	96.5	96.5	0.773403	0.959391	-0.0406091	0.959391	1	1	0	2	2	1	1	2	1	1	0	1	0	0	1	1	1	0	0	1	1	0	0	1	1	1	2	0
AX-109340495	1A	584583724	584.584	188	49	83	56	47	94	47	0.2127	-0.483308	0.875	90.5	97.5	94	94	0.609682	0.928205	-0.0717949	0.928205	1	1	0	2	2	1	-1	2	1	1	0	1	0	0	1	1	1	0	0	1	1	0	0	1	1	1	2	0
AX-111471771	1A	586132124	586.132	193	51	84	58	48.25	96.5	48.25	0.153653	-0.374758	0.87931	93	100	96.5	96.5	0.614352	0.93	-0.07	0.93	1	1	0	2	2	1	1	2	1	1	0	1	0	0	1	1	1	0	0	1	1	0	0	1	1	1	2	0
AX-111693171	1A	588812796	588.813	187	46	83	58	46.75	93.5	46.75	0.142388	-0.349342	0.793103	87.5	99.5	93.5	93.5	0.380201	0.879397	-0.120603	0.879397	1	1	1	2	2	1	2	2	1	1	0	1	0	0	1	1	1	0	0	1	1	-1	0	1	1	1	2	0
AX-94629266	1B	48347117	637.347	182	49	87	46	45.5	91	45.5	0.798297	-0.924801	1.06522	92.5	89.5	91	91	0.824022	1.03352	0.0335196	1.03352	1	1	1	1	1	0	1	1	0	1	2	0	1	0	1	1	1	1	1	0	-1	1	2	2	0	-1	1	0
AX-94432535	1B	95665797	684.666	186	45	96	45	46.5	93	46.5	0.907761	-0.967696	1	93	93	93	93	1	1	0	1	1	1	1	0	1	0	1	1	0	1	2	0	1	0	1	1	1	1	1	0	2	1	-1	2	0	1	-1	0
AX-109076514	1B	222551307	811.551	192	50	98	44	48	96	48	0.795196	-0.923502	1.13636	99	93	96	96	0.665006	1.06452	0.0645161	1.06452	1	1	1	1	1	0	1	1	0	1	2	0	1	0	1	1	1	1	1	0	2	1	2	2	0	0	1	0
AX-111525505	1B	249238373	838.238	190	50	98	42	47.5	95	47.5	0.649483	-0.855935	1.19048	99	91	95	95	0.561658	1.08791	0.0879121	1.08791	1	1	1	1	1	0	1	1	0	1	2	0	1	0	1	1	1	1	1	0	-1	1	2	2	0	-1	1	0
AX-108822210	1B	249857827	838.858	192	51	97	44	48	96	48	0.766727	-0.911332	1.15909	99.5	92.5	96	96	0.613431	1.07568	0.0756757	1.07568	1	1	1	1	1	0	1	1	0	1	2	0	1	0	1	1	1	1	1	0	2	1	2	2	0	0	1	0
AX-110994035	1B	250986312	839.986	191	50	97	44	47.75	95.5	47.75	0.808931	-0.929219	1.13636	98.5	92.5	95.5	95.5	0.664183	1.06486	0.0648649	1.06486	1	1	1	1	1	0	1	1	-1	1	2	0	1	0	1	1	1	1	1	0	2	1	2	2	0	0	1	0
AX-110041028	1B	252258452	841.258	193	51	98	44	48.25	96.5	48.25	0.757901	-0.907468	1.15909	100	93	96.5	96.5	0.614352	1.07527	0.0752688	1.07527	1	1	1	1	1	0	1	1	0	1	2	0	1	0	1	1	1	1	1	0	2	1	2	2	0	0	1	0
AX-111604965	1B	264762000	853.762	191	51	97	43	47.75	95.5	47.75	0.698627	-0.880283	1.18605	99.5	91.5	95.5	95.5	0.562684	1.08743	0.0874317	1.08743	1	1	1	1	1	0	1	1	0	1	2	0	1	0	1	1	1	1	1	0	2	1	2	2	0	0	1	0
AX-111122222	1B	267335708	856.336	192	51	96	45	48	96	48	0.829029	-0.937411	1.13333	99	93	96	96	0.665006	1.06452	0.0645161	1.06452	1	1	1	1	1	0	1	1	0	1	2	0	1	0	1	1	1	1	1	0	2	1	2	2	0	0	1	0
AX-109881506	1B	277262905	866.263	192	51	98	43	48	96	48	0.687289	-0.874822	1.18605	100	92	96	96	0.563703	1.08696	0.0869565	1.08696	1	1	1	1	1	0	1	1	0	1	2	0	1	0	1	1	1	1	1	0	2	1	2	2	0	0	1	0
AX-110600824	1B	278927057	867.927	193	51	98	44	48.25	96.5	48.25	0.757901	-0.907468	1.15909	100	93	96.5	96.5	0.614352	1.07527	0.0752688	1.07527	1	1	1	1	1	0	1	1	0	1	2	0	1	0	1	1	1	1	1	0	2	1	2	2	0	0	1	0
AX-109383638	1B	295437309	884.437	192	52	96	44	48	96	48	0.716531	-0.888731	1.18182	100	92	96	96	0.563703	1.08696	0.0869565	1.08696	1	1	1	1	1	0	1	1	0	1	2	0	1	0	1	1	1	1	1	0	-1	1	2	2	0	0	1	0
AX-109857682	1B	296491871	885.492	190	51	99	40	47.5	95	47.5	0.44697	-0.731197	1.275	100.5	89.5	95	95	0.424857	1.12291	0.122905	1.12291	1	1	1	1	1	0	1	1	0	1	2	0	1	0	1	1	1	1	1	0	1	1	2	2	0	0	1	0
AX-111625326	1B	314120195	903.12	192	53	98	41	48	96	48	0.453089	-0.735735	1.29268	102	90	96	96	0.386476	1.13333	0.133333	1.13333	1	1	1	1	1	0	1	1	0	1	2	0	1	0	1	1	1	1	1	0	1	1	2	2	0	0	1	0
AX-94433968	1B	333323500	922.323	193	53	96	44	48.25	96.5	48.25	0.655551	-0.85904	1.20455	101	92	96.5	96.5	0.517092	1.09783	0.0978261	1.09783	1	1	1	1	1	0	1	1	0	1	2	0	1	0	1	1	1	1	1	0	2	1	2	2	0	0	1	0
AX-110531641	1B	365441304	954.441	193	54	95	44	48.25	96.5	48.25	0.581903	-0.819259	1.22727	101.5	91.5	96.5	96.5	0.471638	1.10929	0.10929	1.10929	1	1	1	1	1	0	1	1	0	1	2	0	1	0	2	1	1	1	1	0	2	1	2	2	0	0	1	0
AX-111463788	1B	365926056	954.926	193	54	95	44	48.25	96.5	48.25	0.581903	-0.819259	1.22727	101.5	91.5	96.5	96.5	0.471638	1.10929	0.10929	1.10929	1	1	1	1	1	0	1	1	0	1	2	0	1	0	2	1	1	1	1	0	2	1	2	2	0	0	1	0
AX-111482877	1B	366492631	955.493	190	53	94	43	47.5	95	47.5	0.584591	-0.820798	1.23256	100	90	95	95	0.46816	1.11111	0.111111	1.11111	1	1	1	1	1	0	1	1	0	1	2	0	1	0	2	1	1	1	1	0	1	1	1	2	0	0	1	0
AX-110474956	1B	369345717	958.346	192	53	95	44	48	96	48	0.64902	-0.855697	1.20455	100.5	91.5	96	96	0.516003	1.09836	0.0983607	1.09836	1	1	1	1	1	0	1	1	0	1	2	0	1	0	2	1	1	1	1	0	2	1	2	2	0	0	1	0
AX-110386580	1B	372157887	961.158	189	50	95	44	47.25	94.5	47.25	0.824382	-0.935534	1.13636	97.5	91.5	94.5	94.5	0.662521	1.06557	0.0655738	1.06557	1	1	1	1	1	0	1	1	0	1	2	0	1	0	2	1	1	1	1	0	2	1	2	2	0	0	1	0
AX-109387657	1B	372217456	961.217	192	52	96	44	48	96	48	0.716531	-0.888731	1.18182	100	92	96	96	0.563703	1.08696	0.0869565	1.08696	1	1	1	1	1	0	1	1	0	1	2	0	1	0	2	1	1	1	1	0	2	1	2	2	0	1	1	0
AX-110369203	1B	375821909	964.822	193	54	96	43	48.25	96.5	48.25	0.53284	-0.789856	1.25581	102	91	96.5	96.5	0.428479	1.12088	0.120879	1.12088	1	1	1	1	1	0	1	1	0	1	2	0	1	0	2	1	1	1	1	0	2	1	2	2	0	0	1	0
AX-111496509	1B	378971833	967.972	192	54	95	43	48	96	48	0.526963	-0.786154	1.25581	101.5	90.5	96	96	0.427279	1.12155	0.121547	1.12155	1	1	1	1	1	0	1	1	0	1	2	0	1	0	2	1	1	1	1	0	2	1	2	2	0	0	1	0
AX-109271826	1B	380240446	969.24	182	53	91	38	45.5	91	45.5	0.290467	-0.587325	1.39474	98.5	83.5	91	91	0.266192	1.17964	0.179641	1.17964	1	1	1	1	1	0	1	1	0	1	2	0	1	0	2	1	1	-1	1	0	-1	1	2	2	0	-1	1	0
AX-111041532	1B	381315130	970.315	191	51	99	41	47.75	95.5	47.75	0.52109	-0.782413	1.2439	100.5	90.5	95.5	95.5	0.469327	1.1105	0.110497	1.1105	1	1	1	1	1	0	1	1	1	1	2	0	1	0	2	1	1	1	1	0	2	1	2	2	0	1	1	0
AX-111468437	1B	386240704	975.241	191	54	94	43	47.75	95.5	47.75	0.518369	-0.780665	1.25581	101	90	95.5	95.5	0.426072	1.12222	0.122222	1.12222	1	1	1	1	1	0	1	1	0	1	2	0	1	0	2	-1	1	1	1	0	2	1	2	2	0	0	1	0
AX-109340517	1B	386689382	975.689	192	54	98	40	48	96	48	0.345591	-0.645329	1.35	103	89	96	96	0.312321	1.1573	0.157303	1.1573	1	1	1	1	1	0	1	1	0	1	2	0	1	0	2	1	1	1	1	0	-1	1	2	2	0	0	1	0
AX-108747601	1B	395959962	984.96	188	53	100	35	47	94	47	0.121677	-0.296872	1.51429	103	85	94	94	0.189255	1.21176	0.211765	1.21176	1	1	1	1	1	0	1	1	0	1	2	0	1	0	2	1	1	1	1	0	2	1	2	2	0	0	1	0
AX-109886973	1B	429922330	1018.92	192	53	96	43	48	96	48	0.594025	-0.826142	1.23256	101	91	96	96	0.470486	1.10989	0.10989	1.10989	1	1	1	1	1	0	1	1	0	1	2	0	1	0	2	1	1	1	1	0	2	1	2	2	0	0	0	0
AX-109301822	1B	433604952	1022.6	191	48	100	43	47.75	95.5	47.75	0.709687	-0.885527	1.11628	98	93	95.5	95.5	0.717511	1.05376	0.0537634	1.05376	1	1	1	1	1	0	1	1	0	1	2	0	1	0	2	1	1	1	1	0	2	1	2	2	0	1	0	0
AX-109326990	1B	466501248	1055.5	190	50	97	43	47.5	95	47.5	0.740818	-0.899858	1.16279	98.5	91.5	95	95	0.61157	1.0765	0.0765027	1.0765	1	1	1	1	1	0	1	1	0	1	2	0	1	0	2	1	1	1	1	0	2	1	2	2	0	-1	0	0
AX-109980951	1B	467925765	1056.93	192	53	97	42	48	96	48	0.526963	-0.786154	1.2619	101.5	90.5	96	96	0.427279	1.12155	0.121547	1.12155	1	1	1	1	1	0	1	1	0	1	2	0	1	0	2	1	1	1	1	0	2	1	2	2	0	0	0	0
AX-110483186	1B	470006417	1059.01	193	53	97	43	48.25	96.5	48.25	0.594089	-0.826178	1.23256	101.5	91.5	96.5	96.5	0.471638	1.10929	0.10929	1.10929	1	1	1	1	1	0	1	1	0	1	2	0	1	0	2	1	1	1	1	0	2	1	2	2	0	0	0	0
AX-110479520	1B	470419525	1059.42	192	52	97	43	48	96	48	0.64902	-0.855697	1.2093	100.5	91.5	96	96	0.516003	1.09836	0.0983607	1.09836	1	1	1	1	1	0	1	1	0	1	2	0	1	0	2	1	1	1	1	0	2	1	2	2	0	-1	0	0
AX-108856070	1B	472691172	1061.69	192	53	97	42	48	96	48	0.526963	-0.786154	1.2619	101.5	90.5	96	96	0.427279	1.12155	0.121547	1.12155	1	1	1	1	1	0	1	1	0	1	2	0	1	0	2	1	1	1	1	0	2	1	2	2	0	0	0	0
AX-109425846	1B	473006805	1062.01	193	53	97	43	48.25	96.5	48.25	0.594089	-0.826178	1.23256	101.5	91.5	96.5	96.5	0.471638	1.10929	0.10929	1.10929	1	1	1	1	1	0	1	1	0	1	2	0	1	0	2	1	1	1	1	0	2	1	2	2	0	0	0	0
AX-110428546	1B	473485052	1062.49	193	53	97	43	48.25	96.5	48.25	0.594089	-0.826178	1.23256	101.5	91.5	96.5	96.5	0.471638	1.10929	0.10929	1.10929	1	1	1	1	1	0	1	1	0	1	2	0	1	0	2	1	1	1	1	0	2	1	2	2	0	0	0	0
AX-109997417	1B	474100622	1063.1	192	52	97	43	48	96	48	0.64902	-0.855697	1.2093	100.5	91.5	96	96	0.516003	1.09836	0.0983607	1.09836	1	1	1	1	1	0	1	1	0	1	2	0	1	0	2	1	1	1	1	0	2	1	2	2	0	-1	0	0
AX-95631026	1B	474448016	1063.45	192	53	96	43	48	96	48	0.594025	-0.826142	1.23256	101	91	96	96	0.470486	1.10989	0.10989	1.10989	1	1	1	1	1	0	1	1	0	1	2	0	1	0	2	1	1	1	1	0	2	1	2	2	0	0	0	0
AX-109882817	1B	476082407	1065.08	193	53	97	43	48.25	96.5	48.25	0.594089	-0.826178	1.23256	101.5	91.5	96.5	96.5	0.471638	1.10929	0.10929	1.10929	1	1	1	1	1	0	1	1	0	1	2	0	1	0	2	1	1	1	1	0	2	1	2	2	0	0	0	0
AX-109445577	1B	477357647	1066.36	193	53	97	43	48.25	96.5	48.25	0.594089	-0.826178	1.23256	101.5	91.5	96.5	96.5	0.471638	1.10929	0.10929	1.10929	1	1	1	1	1	0	1	1	0	1	2	0	1	0	2	1	1	1	1	0	2	1	2	2	0	0	0	0
AX-110200329	1B	477589529	1066.59	185	45	98	42	46.25	92.5	46.25	0.686825	-0.874596	1.07143	94	91	92.5	92.5	0.825432	1.03297	0.032967	1.03297	1	1	1	1	1	0	1	1	1	1	2	0	1	-1	2	1	1	1	1	0	2	1	2	2	0	-1	0	0
AX-109997234	1B	481322282	1070.32	193	53	97	43	48.25	96.5	48.25	0.594089	-0.826178	1.23256	101.5	91.5	96.5	96.5	0.471638	1.10929	0.10929	1.10929	1	1	1	1	1	0	1	1	0	1	2	0	1	0	2	1	1	1	1	0	2	1	2	2	0	0	0	0
AX-109652390	1B	481904145	1070.9	190	52	96	42	47.5	95	47.5	0.584591	-0.820798	1.2381	100	90	95	95	0.46816	1.11111	0.111111	1.11111	1	1	1	1	1	0	1	1	0	1	2	0	1	0	2	1	1	1	1	0	2	1	2	2	0	-1	0	0
AX-111100937	1B	496471296	1085.47	174	43	89	42	43.5	87	43.5	0.949591	-0.982734	1.02381	87.5	86.5	87	87	0.93957	1.01156	0.0115607	1.01156	1	1	1	1	1	0	1	1	0	1	2	0	1	0	2	1	1	1	1	0	2	1	2	2	0	0	0	0
AX-94546432	1B	496563290	1085.56	191	51	96	44	47.75	95.5	47.75	0.771698	-0.913489	1.15909	99	92	95.5	95.5	0.612504	1.07609	0.076087	1.07609	1	1	1	1	1	0	1	1	0	1	2	0	1	0	2	1	1	1	1	0	2	1	2	2	0	-1	0	0
AX-109824050	1B	497472529	1086.47	190	50	98	42	47.5	95	47.5	0.649483	-0.855935	1.19048	99	91	95	95	0.561658	1.08791	0.0879121	1.08791	1	1	1	1	1	0	1	1	0	1	2	0	1	0	2	1	1	-1	1	0	2	1	2	2	0	0	0	0
AX-108816508	1B	498388042	1087.39	191	49	99	43	47.75	95.5	47.75	0.72851	-0.894265	1.13953	98.5	92.5	95.5	95.5	0.664183	1.06486	0.0648649	1.06486	1	1	1	1	1	0	1	1	0	1	2	0	1	0	2	1	1	1	1	-1	2	1	2	2	0	1	0	0
AX-111506135	1B	520372454	1109.37	191	48	100	43	47.75	95.5	47.75	0.709687	-0.885527	1.11628	98	93	95.5	95.5	0.717511	1.05376	0.0537634	1.05376	1	1	1	1	1	0	1	1	1	1	2	0	1	0	2	1	1	1	1	0	2	1	2	2	0	1	1	0
AX-109032009	1B	535231000	1124.23	177	49	99	29	44.25	88.5	44.25	0.0300273	0.170215	1.68966	98.5	78.5	88.5	88.5	0.132764	1.25478	0.254777	1.25478	1	1	1	1	1	0	1	1	0	1	2	0	1	0	2	1	1	1	1	0	-1	1	2	2	0	-1	1	0
AX-109437886	1B	536107730	1125.11	184	52	101	31	46	92	46	0.0377347	0.0939475	1.67742	102.5	81.5	92	92	0.121588	1.25767	0.257669	1.25767	1	1	1	1	1	0	1	1	0	1	2	0	1	0	2	1	1	1	1	0	1	1	2	2	0	0	1	0
AX-109859134	1B	536573814	1125.57	193	52	99	42	48.25	96.5	48.25	0.558276	-0.805423	1.2381	101.5	91.5	96.5	96.5	0.471638	1.10929	0.10929	1.10929	1	1	1	1	1	0	1	1	0	1	2	0	1	0	2	1	1	1	1	0	2	1	2	2	0	0	1	0
AX-110367593	1B	542138291	1131.14	193	52	100	41	48.25	96.5	48.25	0.470534	-0.748347	1.26829	102	91	96.5	96.5	0.428479	1.12088	0.120879	1.12088	1	1	1	1	1	0	1	1	0	1	2	0	1	0	2	1	1	1	1	0	2	1	2	2	0	0	1	0
AX-108803143	1B	546909840	1135.91	183	48	99	36	45.75	91.5	45.75	0.246193	-0.532121	1.33333	97.5	85.5	91.5	91.5	0.375044	1.14035	0.140351	1.14035	1	1	-1	1	1	0	1	1	-1	1	2	0	1	0	2	1	1	1	1	0	2	1	2	2	0	-1	1	0
AX-109297395	1B	547922552	1136.92	193	52	100	41	48.25	96.5	48.25	0.470534	-0.748347	1.26829	102	91	96.5	96.5	0.428479	1.12088	0.120879	1.12088	1	1	1	1	1	0	1	1	0	1	2	0	1	0	2	1	1	1	1	0	2	1	2	2	0	0	1	0
AX-94516827	1B	555775838	1144.78	180	42	95	43	45	90	45	0.753269	-0.905421	0.976744	89.5	90.5	90	90	0.940584	0.98895	-0.0110497	0.98895	1	1	1	1	1	0	1	1	-1	1	2	0	1	0	2	1	1	1	-1	-1	2	1	2	2	0	1	2	0
AX-110041248	1B	564445271	1153.45	192	49	103	40	48	96	48	0.393651	-0.688793	1.225	100.5	91.5	96	96	0.516003	1.09836	0.0983607	1.09836	1	1	1	1	1	0	1	1	0	1	2	0	1	0	2	1	1	1	1	1	2	1	2	1	0	0	1	0
AX-110961208	1B	573261850	1162.26	192	49	101	42	48	96	48	0.597127	-0.82788	1.16667	99.5	92.5	96	96	0.613431	1.07568	0.0756757	1.07568	1	1	0	1	1	0	1	1	0	1	2	0	1	1	2	2	1	1	1	1	2	1	2	1	0	0	1	0
AX-108826064	1B	582119865	1171.12	192	49	101	42	48	96	48	0.597127	-0.82788	1.16667	99.5	92.5	96	96	0.613431	1.07568	0.0756757	1.07568	1	1	0	1	1	0	1	1	0	1	2	0	1	1	2	2	1	1	1	1	-1	1	2	1	0	0	1	0
AX-111506075	1B	583407715	1172.41	191	50	99	42	47.75	95.5	47.75	0.629172	-0.84533	1.19048	99.5	91.5	95.5	95.5	0.562684	1.08743	0.0874317	1.08743	1	1	0	1	1	0	1	1	0	1	2	0	1	1	2	2	1	1	1	1	2	1	2	1	0	0	1	0
AX-109041231	1B	584761170	1173.76	192	49	102	41	48	96	48	0.492464	-0.763553	1.19512	100	92	96	96	0.563703	1.08696	0.0869565	1.08696	1	1	0	1	1	0	1	1	0	1	2	0	1	1	2	2	1	1	1	1	2	1	2	1	0	0	1	0
AX-110389721	1B	587026825	1176.03	192	49	99	44	48	96	48	0.799348	-0.925241	1.11364	98.5	93.5	96	96	0.718216	1.05348	0.0534759	1.05348	1	1	0	1	1	0	1	1	0	1	2	0	1	1	2	2	1	1	1	1	2	1	2	1	0	0	1	0
AX-109366806	1B	587977382	1176.98	181	50	88	43	45.25	90.5	45.25	0.711928	-0.886579	1.16279	94	87	90.5	90.5	0.60285	1.08046	0.0804598	1.08046	1	1	0	1	1	0	1	-1	0	1	2	0	1	1	2	2	1	1	1	1	2	1	2	1	0	-1	1	0
AX-109604511	1B	588852762	1177.85	186	44	98	44	46.5	93	46.5	0.764283	-0.910267	1	93	93	93	93	1	1	0	1	1	1	0	1	1	0	1	1	1	-1	2	0	1	1	2	2	1	1	1	1	2	1	2	1	0	1	1	0
AX-110538382	1B	594654251	1183.65	189	45	100	44	47.25	94.5	47.25	0.722241	-0.89138	1.02273	95	94	94.5	94.5	0.942014	1.01064	0.0106383	1.01064	1	1	0	1	1	0	1	1	0	1	2	0	1	1	2	2	1	1	1	1	2	1	2	1	0	-1	1	0
AX-94534923	1B	599339927	1188.34	190	45	101	44	47.5	95	47.5	0.680988	-0.871747	1.02273	95.5	94.5	95	95	0.942166	1.01058	0.010582	1.01058	1	1	0	1	1	0	1	1	0	1	2	0	1	1	2	2	1	1	1	1	2	1	2	1	0	-1	1	0
AX-109444940	1B	627827969	1216.83	193	44	109	40	48.25	96.5	48.25	0.182305	-0.431834	1.1	98.5	94.5	96.5	96.5	0.773403	1.04233	0.042328	1.04233	1	1	1	0	1	0	1	1	1	1	2	1	1	1	2	2	1	1	1	1	2	1	2	1	0	0	2	0
AX-110641985	1B	630923053	1219.92	189	44	104	41	47.25	94.5	47.25	0.366908	-0.665309	1.07317	96	93	94.5	94.5	0.827259	1.03226	0.0322581	1.03226	1	1	2	0	1	0	1	1	0	0	2	1	1	1	2	2	1	1	2	1	2	1	2	1	0	1	2	0
AX-110392069	1B	639638582	1228.64	192	42	110	40	48	96	48	0.127136	-0.311521	1.05	97	95	96	96	0.885234	1.02105	0.0210526	1.02105	1	1	2	0	1	0	1	1	0	0	2	1	1	1	2	2	1	1	2	2	2	1	2	1	0	-1	2	0
AX-95190562	1B	640849997	1229.85	193	43	111	39	48.25	96.5	48.25	0.104178	-0.24504	1.10256	98.5	94.5	96.5	96.5	0.773403	1.04233	0.042328	1.04233	1	1	2	0	1	0	1	1	0	0	2	1	1	1	2	2	1	1	2	2	2	1	2	1	0	0	2	0
AX-110948037	1B	641491265	1230.49	192	43	110	39	48	96	48	0.119433	-0.290658	1.10256	98	94	96	96	0.77283	1.04255	0.0425532	1.04255	1	1	2	0	1	0	1	1	0	0	2	1	1	1	2	2	1	1	2	2	2	1	2	1	0	0	2	0
AX-108800962	1B	659361327	1248.36	193	46	104	43	48.25	96.5	48.25	0.53284	-0.789856	1.06977	98	95	96.5	96.5	0.829031	1.03158	0.0315789	1.03158	1	2	1	0	1	0	1	1	0	1	1	2	2	1	1	2	1	1	2	2	2	1	2	0	1	0	0	0
AX-110403620	1B	667911274	1256.91	190	48	99	43	47.5	95	47.5	0.740818	-0.899858	1.11628	97.5	92.5	95	95	0.716801	1.05405	0.0540541	1.05405	1	2	1	0	1	1	1	1	1	0	1	2	2	1	2	2	1	1	2	2	2	1	2	0	1	-1	0	0
AX-110359707	1B	685225141	1274.23	193	52	94	47	48.25	96.5	48.25	0.82341	-0.935141	1.10638	99	94	96.5	96.5	0.718916	1.05319	0.0531915	1.05319	1	2	0	0	1	1	0	1	2	1	1	2	1	0	2	2	1	1	2	2	2	1	2	1	2	0	0	1
AX-111539937	1B	685231381	1274.23	179	52	87	40	44.75	89.5	44.75	0.417153	-0.708151	1.3	95.5	83.5	89.5	89.5	0.36976	1.14371	0.143713	1.14371	1	2	0	0	1	1	0	1	2	1	1	2	1	0	2	2	1	1	2	2	2	1	2	1	2	0	0	1
AX-109353011	1B	685283930	1274.28	192	52	93	47	48	96	48	0.799348	-0.925241	1.10638	98.5	93.5	96	96	0.718216	1.05348	0.0534759	1.05348	1	2	0	0	1	1	0	1	2	1	1	2	1	0	2	2	1	1	2	2	2	1	2	1	2	0	0	1
AX-111127329	1B	687069734	1276.07	189	46	96	47	47.25	94.5	47.25	0.971319	-0.990286	0.978723	94	95	94.5	94.5	0.942014	0.989474	-0.0105263	0.989474	1	2	0	0	1	1	0	1	2	1	1	2	1	0	2	2	1	1	2	2	2	1	2	1	2	1	0	1
AX-111622338	1B	687580365	1276.58	193	52	94	47	48.25	96.5	48.25	0.82341	-0.935141	1.10638	99	94	96.5	96.5	0.718916	1.05319	0.0531915	1.05319	1	2	0	0	1	1	0	1	2	1	1	2	1	0	2	2	1	1	2	2	2	1	2	1	2	0	0	1
AX-109964750	2A	28136415	1305.14	193	51	94	48	48.25	96.5	48.25	0.894582	-0.962814	1.0625	98	95	96.5	96.5	0.829031	1.03158	0.0315789	1.03158	1	2	2	1	1	0	2	2	1	2	1	0	1	1	0	2	0	2	1	0	1	1	2	1	2	0	2	2
AX-109940674	2A	36193231	1313.19	193	46	102	45	48.25	96.5	48.25	0.727128	-0.893631	1.02222	97	96	96.5	96.5	0.942617	1.01042	0.0104167	1.01042	1	2	0	1	1	0	2	1	1	2	1	1	0	1	2	2	1	2	1	1	0	1	2	0	1	0	2	2
AX-108807500	2A	36908023	1313.91	193	47	102	44	48.25	96.5	48.25	0.697604	-0.879794	1.06818	98	95	96.5	96.5	0.829031	1.03158	0.0315789	1.03158	1	2	0	1	1	0	2	1	1	2	1	1	0	1	2	2	1	2	1	1	0	1	2	0	1	0	2	2
AX-111183138	2A	36934685	1313.93	193	46	103	44	48.25	96.5	48.25	0.6322	-0.846933	1.04545	97.5	95.5	96.5	96.5	0.88553	1.02094	0.0209424	1.02094	1	2	0	1	1	0	2	1	1	2	1	1	0	1	2	2	1	2	1	1	0	1	2	0	1	0	2	2
AX-89606293	2A	37078970	1314.08	192	45	104	43	48	96	48	0.502832	-0.770507	1.04651	97	95	96	96	0.885234	1.02105	0.0210526	1.02105	1	2	1	1	1	0	2	1	1	2	1	1	0	1	-1	2	1	2	1	1	0	1	2	0	1	0	2	2
AX-108813587	2A	84543649	1361.54	191	43	99	49	47.75	95.5	47.75	0.72851	-0.894265	0.877551	92.5	98.5	95.5	95.5	0.664183	0.939086	-0.0609137	0.939086	2	0	-1	1	1	0	2	1	1	1	1	1	1	0	2	2	1	1	0	2	0	1	2	0	1	0	2	2
AX-110522750	2A	89734060	1366.73	191	41	102	48	47.75	95.5	47.75	0.497106	-0.766684	0.854167	92	99	95.5	95.5	0.612504	0.929293	-0.0707071	0.929293	2	0	-1	1	1	0	2	1	1	1	1	1	1	0	2	2	1	1	0	2	0	1	2	0	1	0	-1	2
AX-110571705	2A	90218965	1367.22	190	42	102	46	47.5	95	47.5	0.548812	-0.799715	0.913043	93	97	95	95	0.771671	0.958763	-0.0412371	0.958763	2	0	0	1	1	0	2	1	1	1	1	1	1	0	-1	2	1	1	0	2	0	1	2	0	1	0	1	2
AX-108737030	2A	90748859	1367.75	192	41	102	49	48	96	48	0.492464	-0.763553	0.836735	92	100	96	96	0.563703	0.92	-0.08	0.92	2	0	1	-1	1	0	2	1	1	1	1	1	1	0	2	2	1	1	0	2	0	1	2	0	1	0	2	2
AX-108788038	2A	91496408	1368.5	192	42	102	48	48	96	48	0.569783	-0.812233	0.875	93	99	96	96	0.665006	0.939394	-0.0606061	0.939394	2	0	0	1	1	0	2	1	1	1	1	1	1	0	-1	2	1	1	0	2	0	1	2	0	1	0	2	2
AX-109314831	2A	92682662	1369.68	191	40	102	49	47.75	95.5	47.75	0.420424	-0.710758	0.816327	91	100	95.5	95.5	0.514906	0.91	-0.09	0.91	2	0	-1	1	1	0	2	1	1	1	1	1	1	0	2	2	1	1	0	2	0	1	2	0	1	0	2	2
AX-110181609	2A	95318478	1372.32	191	41	104	46	47.75	95.5	47.75	0.411711	-0.703767	0.891304	93	98	95.5	95.5	0.717511	0.94898	-0.0510204	0.94898	2	0	0	1	1	0	2	1	1	1	1	1	1	0	2	2	1	1	0	2	0	1	2	0	1	0	-1	2
AX-110450470	2A	95989678	1372.99	191	42	103	46	47.75	95.5	47.75	0.510291	-0.775422	0.913043	93.5	97.5	95.5	95.5	0.772252	0.958974	-0.0410256	0.958974	2	0	0	1	1	0	1	1	1	1	1	1	1	0	-1	2	1	1	0	2	0	1	2	0	1	0	-1	2
AX-108748890	2A	99657139	1376.66	192	42	101	49	48	96	48	0.597127	-0.82788	0.857143	92.5	99.5	96	96	0.613431	0.929648	-0.0703518	0.929648	2	0	0	1	1	0	2	1	1	1	1	1	1	0	2	2	1	1	0	2	0	1	2	0	1	0	2	2
AX-109509615	2A	100188441	1377.19	193	42	102	49	48.25	96.5	48.25	0.567022	-0.810611	0.857143	93	100	96.5	96.5	0.614352	0.93	-0.07	0.93	2	0	0	1	1	0	2	1	1	1	1	1	1	0	2	2	1	1	0	2	0	1	2	0	1	0	2	2
AX-111013049	2A	100667546	1377.67	192	42	102	48	48	96	48	0.569783	-0.812233	0.875	93	99	96	96	0.665006	0.939394	-0.0606061	0.939394	2	0	0	1	1	0	2	1	1	1	1	1	1	0	2	2	1	1	0	2	0	1	2	0	1	0	-1	2
AX-109361326	2A	103395469	1380.4	188	38	101	49	47	94	47	0.311956	-0.611149	0.77551	88.5	99.5	94	94	0.422404	0.889447	-0.110553	0.889447	2	0	1	1	1	0	2	1	1	1	1	1	1	-1	2	2	1	1	0	2	0	1	2	0	1	0	2	2
AX-110526044	2A	105479971	1382.48	192	42	101	49	48	96	48	0.597127	-0.82788	0.857143	92.5	99.5	96	96	0.613431	0.929648	-0.0703518	0.929648	2	0	0	1	1	0	2	1	1	1	1	1	1	0	2	2	1	1	0	2	0	1	2	0	1	0	2	2
AX-110960394	2A	116346354	1393.35	192	42	102	48	48	96	48	0.569783	-0.812233	0.875	93	99	96	96	0.665006	0.939394	-0.0606061	0.939394	2	0	0	1	1	0	2	1	1	1	1	1	1	0	2	2	1	1	0	2	0	1	2	0	1	0	-1	2
AX-108873118	2A	121013178	1398.01	193	42	102	49	48.25	96.5	48.25	0.567022	-0.810611	0.857143	93	100	96.5	96.5	0.614352	0.93	-0.07	0.93	2	0	0	1	1	0	2	1	1	1	1	1	1	0	2	2	1	1	0	2	0	1	2	0	1	0	2	2
AX-111635700	2A	122005612	1399.01	191	42	102	47	47.75	95.5	47.75	0.563663	-0.808628	0.893617	93	98	95.5	95.5	0.717511	0.94898	-0.0510204	0.94898	2	0	0	1	1	0	2	1	1	1	1	1	1	0	-1	2	1	1	0	-1	0	1	2	0	1	0	2	2
AX-110394261	2A	123173960	1400.17	193	42	102	49	48.25	96.5	48.25	0.567022	-0.810611	0.857143	93	100	96.5	96.5	0.614352	0.93	-0.07	0.93	2	0	0	1	1	0	2	1	1	1	1	1	1	0	2	2	1	1	0	2	0	1	2	0	1	0	2	2
AX-111570872	2A	124363723	1401.36	190	42	100	48	47.5	95	47.5	0.635952	-0.848908	0.875	92	98	95	95	0.663355	0.938776	-0.0612245	0.938776	2	0	0	1	1	0	2	1	1	1	1	1	1	0	-1	2	1	1	0	2	0	1	2	0	1	0	2	2
AX-110921635	2A	125607419	1402.61	191	41	101	49	47.75	95.5	47.75	0.52109	-0.782413	0.836735	91.5	99.5	95.5	95.5	0.562684	0.919598	-0.080402	0.919598	2	0	0	1	1	0	2	1	1	1	1	1	1	0	2	2	1	1	0	2	0	1	2	0	1	0	2	2
AX-111566257	2A	126864122	1403.86	190	42	100	48	47.5	95	47.5	0.635952	-0.848908	0.875	92	98	95	95	0.663355	0.938776	-0.0612245	0.938776	2	0	0	1	1	0	2	1	-1	1	1	1	1	0	-1	2	1	1	0	2	0	1	2	0	1	0	2	2
AX-111523061	2A	128507219	1405.51	192	44	98	50	48	96	48	0.795196	-0.923502	0.88	93	99	96	96	0.665006	0.939394	-0.0606061	0.939394	2	0	0	1	1	0	2	1	1	1	1	1	1	0	2	2	1	1	0	2	0	1	2	0	1	0	2	2
AX-111193925	2A	130716187	1407.72	193	42	102	49	48.25	96.5	48.25	0.567022	-0.810611	0.857143	93	100	96.5	96.5	0.614352	0.93	-0.07	0.93	2	0	0	1	1	0	2	1	1	1	1	1	1	0	2	2	1	1	0	2	0	1	2	0	1	0	1	2
AX-111722425	2A	131715390	1408.72	192	42	100	50	48	96	48	0.606531	-0.833096	0.84	92	100	96	96	0.563703	0.92	-0.08	0.92	2	0	0	1	1	0	2	1	1	1	1	1	1	0	2	2	1	1	0	2	0	1	2	0	1	0	2	2
AX-109834294	2A	135593270	1412.59	192	41	101	50	48	96	48	0.505457	-0.772245	0.82	91.5	100.5	96	96	0.516003	0.910448	-0.0895522	0.910448	2	0	-1	1	1	0	2	1	1	1	1	1	1	0	2	2	1	1	0	2	0	1	2	0	1	0	2	2
AX-110471961	2A	143549655	1420.55	192	42	101	49	48	96	48	0.597127	-0.82788	0.857143	92.5	99.5	96	96	0.613431	0.929648	-0.0703518	0.929648	2	0	0	1	1	0	2	1	1	1	1	1	1	0	2	2	1	1	0	2	0	1	2	0	1	0	2	2
AX-109941791	2A	143832653	1420.83	193	42	101	50	48.25	96.5	48.25	0.581903	-0.819259	0.84	92.5	100.5	96.5	96.5	0.564715	0.920398	-0.079602	0.920398	2	0	0	1	1	0	2	1	1	1	1	1	1	0	2	2	1	1	0	2	0	1	2	0	1	0	2	2
AX-111032286	2A	144429850	1421.43	192	42	101	49	48	96	48	0.597127	-0.82788	0.857143	92.5	99.5	96	96	0.613431	0.929648	-0.0703518	0.929648	2	0	0	1	1	0	2	1	1	1	1	1	1	0	2	2	1	1	0	2	0	1	2	0	1	0	-1	2
AX-111054566	2A	144652972	1421.65	193	43	100	50	48.25	96.5	48.25	0.683295	-0.872876	0.86	93	100	96.5	96.5	0.614352	0.93	-0.07	0.93	2	0	0	1	1	0	2	1	1	1	1	1	1	0	2	2	1	1	0	2	0	1	2	0	1	0	2	2
AX-110471740	2A	202783752	1479.78	192	40	101	51	48	96	48	0.410399	-0.702702	0.784314	90.5	101.5	96	96	0.427279	0.891626	-0.108374	0.891626	2	0	0	1	1	0	2	1	1	1	1	1	1	0	2	2	0	1	0	2	1	1	2	0	1	0	-1	2
AX-109062065	2A	382173530	1659.17	192	39	100	53	48	96	48	0.304983	-0.603603	0.735849	89	103	96	96	0.312321	0.864078	-0.135922	0.864078	2	0	1	1	1	0	2	1	1	1	1	1	1	0	2	2	0	1	0	2	2	1	2	0	1	0	2	2
AX-110407291	2A	603732041	1880.73	193	37	101	55	48.25	96.5	48.25	0.151283	-0.369569	0.672727	87.5	105.5	96.5	96.5	0.19509	0.829384	-0.170616	0.829384	2	0	2	1	1	1	2	0	1	1	1	1	1	0	2	2	1	1	0	2	2	1	2	0	1	0	2	2
AX-111102740	2A	638532972	1915.53	191	36	99	56	47.75	95.5	47.75	0.108337	-0.258107	0.642857	85.5	105.5	95.5	95.5	0.147855	0.810427	-0.189573	0.810427	2	0	2	1	1	0	2	0	1	1	-1	1	1	0	2	2	1	1	0	2	2	1	2	0	1	0	1	2
AX-111637353	2A	640294640	1917.29	193	37	100	56	48.25	96.5	48.25	0.135686	-0.333248	0.660714	87	106	96.5	96.5	0.171422	0.820755	-0.179245	0.820755	2	0	2	1	1	0	2	0	1	1	1	1	1	0	2	2	1	1	0	2	2	1	2	0	1	0	0	2
AX-110672429	2A	641597655	1918.6	192	37	100	55	48	96	48	0.156583	-0.381064	0.672727	87	105	96	96	0.193931	0.828571	-0.171429	0.828571	2	0	-1	1	1	0	2	0	1	1	1	1	1	0	2	2	1	1	0	2	2	1	2	0	1	0	0	2
AX-95684604	2A	692850266	1969.85	193	48	87	58	48.25	96.5	48.25	0.233782	-0.514854	0.827586	91.5	101.5	96.5	96.5	0.471638	0.901478	-0.0985222	0.901478	1	0	2	0	1	0	2	0	1	1	0	1	1	0	2	2	1	1	0	2	2	1	2	0	1	0	0	2
AX-109309589	2A	696292992	1973.29	189	45	89	55	47.25	94.5	47.25	0.427754	-0.716528	0.818182	89.5	99.5	94.5	94.5	0.466985	0.899497	-0.100503	0.899497	1	0	2	0	1	0	2	0	1	1	1	1	1	0	-1	2	1	1	0	2	2	1	2	0	1	0	0	2
AX-110494827	2A	697416051	1974.42	192	45	89	58	48	96	48	0.24892	-0.535798	0.775862	89.5	102.5	96	96	0.348145	0.873171	-0.126829	0.873171	1	0	2	0	1	0	2	0	1	1	1	1	1	0	2	2	1	1	0	2	2	1	2	0	1	0	0	2
AX-110425132	2A	705807076	1982.81	192	40	94	58	48	96	48	0.177432	-0.42279	0.689655	87	105	96	96	0.193931	0.828571	-0.171429	0.828571	1	0	2	0	1	0	2	0	1	1	1	1	1	0	2	2	1	1	0	2	2	1	2	1	1	0	0	2
AX-111141805	2A	718336567	1995.34	192	39	91	62	48	96	48	0.0490152	0.00664036	0.629032	84.5	107.5	96	96	0.0969382	0.786047	-0.213953	0.786047	1	1	2	0	1	0	2	0	1	1	-1	1	1	0	2	2	2	1	0	2	2	1	2	1	1	0	0	2
AX-111611118	2A	722065099	1999.07	193	39	93	61	48.25	96.5	48.25	0.0717394	-0.120511	0.639344	85.5	107.5	96.5	96.5	0.113286	0.795349	-0.204651	0.795349	1	1	2	0	1	0	2	0	1	1	1	1	1	0	2	2	2	1	0	2	2	1	2	1	1	0	0	1
AX-108777020	2A	723145304	2000.15	192	38	93	61	48	96	48	0.0579046	-0.0489943	0.622951	84.5	107.5	96	96	0.0969382	0.786047	-0.213953	0.786047	1	1	2	0	1	0	2	0	1	1	1	1	1	0	2	2	2	1	0	2	2	1	2	1	1	0	-1	1
AX-108736779	2A	723836613	2000.84	191	39	94	58	47.75	95.5	47.75	0.147546	-0.36122	0.672414	86	105	95.5	95.5	0.169196	0.819048	-0.180952	0.819048	1	1	-1	0	1	0	2	0	1	1	1	1	1	0	-1	2	2	1	0	2	2	1	2	1	1	0	0	1
AX-109415589	2A	727183765	2004.18	191	39	93	59	47.75	95.5	47.75	0.115361	-0.279079	0.661017	85.5	105.5	95.5	95.5	0.147855	0.810427	-0.189573	0.810427	1	1	-1	0	1	0	2	0	1	1	-1	0	1	0	2	2	2	1	0	2	2	1	2	1	1	0	0	1
AX-108949998	2A	740138704	2017.14	189	39	90	60	47.25	94.5	47.25	0.0782678	-0.149584	0.65	84	105	94.5	94.5	0.12663	0.8	-0.2	0.8	1	-1	2	0	2	0	2	0	1	1	1	0	1	0	2	2	2	1	0	2	2	1	2	1	0	0	0	1
AX-109319646	2A	740382718	2017.38	192	38	94	60	48	96	48	0.0771117	-0.144616	0.633333	85	107	96	96	0.112351	0.794393	-0.205607	0.794393	1	1	2	0	2	0	2	0	1	1	1	0	1	0	2	2	2	1	0	2	2	1	2	1	0	0	-1	1
AX-108937736	2A	742693322	2019.69	193	39	94	60	48.25	96.5	48.25	0.0953939	-0.215637	0.65	86	107	96.5	96.5	0.130632	0.803738	-0.196262	0.803738	1	1	2	0	2	0	2	0	1	1	1	0	1	0	2	2	2	1	0	2	2	1	2	1	0	0	0	1
AX-95211185	2A	742718678	2019.72	193	39	94	60	48.25	96.5	48.25	0.0953939	-0.215637	0.65	86	107	96.5	96.5	0.130632	0.803738	-0.196262	0.803738	1	1	2	0	2	0	2	0	1	1	1	0	1	0	2	2	2	1	0	2	2	1	2	1	0	0	0	1
AX-110988671	2A	746687013	2023.69	193	39	96	58	48.25	96.5	48.25	0.153653	-0.374758	0.672414	87	106	96.5	96.5	0.171422	0.820755	-0.179245	0.820755	1	1	2	0	2	0	2	0	1	1	1	0	1	0	2	2	2	1	0	2	2	1	2	1	0	0	0	1
AX-110034510	2A	748967211	2025.97	190	40	92	58	47.5	95	47.5	0.165299	-0.399145	0.689655	86	104	95	95	0.191601	0.826923	-0.173077	0.826923	1	1	2	0	2	0	2	0	1	1	-1	0	1	0	2	2	2	1	0	2	2	0	2	1	0	0	0	2
AX-109384630	2A	758939697	2035.94	192	40	90	62	48	96	48	0.055253	-0.0333471	0.645161	85	107	96	96	0.112351	0.794393	-0.205607	0.794393	2	1	2	0	2	0	2	0	1	1	1	0	1	0	2	2	2	1	1	2	2	0	2	1	0	1	2	2
AX-94910470	2A	763695272	2040.7	193	45	95	53	48.25	96.5	48.25	0.701228	-0.881524	0.849057	92.5	100.5	96.5	96.5	0.564715	0.920398	-0.079602	0.920398	1	1	2	0	2	0	2	0	1	1	1	0	1	1	0	2	1	1	1	2	2	0	2	1	0	1	2	2
AX-108830944	2A	768311112	2045.31	191	43	94	54	47.75	95.5	47.75	0.518369	-0.780665	0.796296	90	101	95.5	95.5	0.426072	0.891089	-0.108911	0.891089	1	1	2	0	2	0	2	0	1	1	1	0	1	1	-1	2	1	1	1	2	2	0	2	1	0	1	2	2
AX-110133293	2A	769460727	2046.46	191	43	93	55	47.75	95.5	47.75	0.440708	-0.726487	0.781818	89.5	101.5	95.5	95.5	0.385236	0.881773	-0.118227	0.881773	1	1	2	0	2	0	2	0	-1	1	1	0	1	1	0	2	1	1	1	2	2	0	2	1	0	1	2	2
AX-108790596	2A	771343625	2048.34	193	45	94	54	48.25	96.5	48.25	0.616032	-0.838285	0.833333	92	101	96.5	96.5	0.517092	0.910891	-0.0891089	0.910891	1	1	2	0	2	0	2	0	1	1	1	0	1	0	0	2	1	1	1	2	2	0	2	1	0	1	2	2
AX-111115615	2A	777502996	2054.5	191	40	90	61	47.75	95.5	47.75	0.0723924	-0.123535	0.655738	85	106	95.5	95.5	0.128635	0.801887	-0.198113	0.801887	2	1	-1	0	2	0	2	0	1	1	1	0	1	0	2	2	2	1	1	2	2	0	2	1	0	1	2	2
AX-109000762	2A	777618495	2054.62	192	41	89	62	48	96	48	0.0603683	-0.062903	0.66129	85.5	106.5	96	96	0.129635	0.802817	-0.197183	0.802817	2	1	2	0	2	0	2	0	1	1	1	0	1	0	2	2	2	1	1	2	2	0	2	1	0	1	2	2
AX-111689411	2A	777902836	2054.9	189	40	87	62	47.25	94.5	47.25	0.0425922	0.0535269	0.645161	83.5	105.5	94.5	94.5	0.10954	0.791469	-0.208531	0.791469	2	1	-1	0	2	0	2	0	1	1	1	0	1	0	2	2	2	1	1	2	2	0	2	1	0	1	2	2
AX-111736141	2A	778121539	2055.12	190	40	90	60	47.5	95	47.5	0.0936284	-0.209402	0.666667	85	105	95	95	0.146793	0.809524	-0.190476	0.809524	2	1	-1	0	2	0	2	0	1	1	1	0	1	0	-1	2	2	1	1	2	2	0	2	1	0	1	2	2
AX-89413222	2A	779671172	2056.67	193	40	91	62	48.25	96.5	48.25	0.0595319	-0.0582458	0.645161	85.5	107.5	96.5	96.5	0.113286	0.795349	-0.204651	0.795349	2	1	2	0	2	0	2	0	1	1	1	0	1	0	2	2	2	1	1	2	2	0	2	1	0	1	2	2
AX-111531325	2B	11342028	2068.34	192	51	101	40	48	96	48	0.410399	-0.702702	1.275	101.5	90.5	96	96	0.427279	1.12155	0.121547	1.12155	1	1	0	1	0	0	1	2	1	1	1	0	1	1	1	1	0	0	1	1	2	1	0	1	1	1	1	2
AX-111623225	2B	11903807	2068.9	191	52	101	38	47.75	95.5	47.75	0.261079	-0.551718	1.36842	102.5	88.5	95.5	95.5	0.311058	1.15819	0.158192	1.15819	1	1	0	1	0	0	1	2	1	1	1	0	1	1	1	1	0	0	1	1	2	1	0	1	1	1	1	2
AX-111230062	2B	17141279	2074.14	185	49	96	40	46.25	92.5	46.25	0.565373	-0.809639	1.225	97	88	92.5	92.5	0.508168	1.10227	0.102273	1.10227	0	1	0	1	1	0	1	2	1	1	1	-1	1	1	1	1	0	-1	1	1	2	1	0	1	1	1	1	2
AX-108924817	2B	19352401	2076.35	191	55	94	42	47.75	95.5	47.75	0.403178	-0.696776	1.30952	102	89	95.5	95.5	0.346886	1.14607	0.146067	1.14607	0	1	0	1	0	0	1	2	1	1	1	0	1	1	1	1	0	0	1	1	2	1	0	-1	1	1	1	2
AX-109967115	2B	79313063	2136.31	192	49	97	46	48	96	48	0.944319	-0.980876	1.06522	97.5	94.5	96	96	0.828593	1.03175	0.031746	1.03175	0	0	1	1	2	0	2	1	-1	1	1	2	1	0	2	1	2	1	1	1	1	1	1	2	1	1	1	2
AX-109361154	2B	90235514	2147.24	191	47	97	47	47.75	95.5	47.75	0.976715	-0.992135	1	95.5	95.5	95.5	95.5	1	1	0	1	0	0	1	1	2	0	2	1	2	1	1	2	1	0	2	1	2	1	1	1	1	1	1	2	1	1	1	2
AX-110649607	2B	92508072	2149.51	191	49	94	48	47.75	95.5	47.75	0.971615	-0.990388	1.02083	96	95	95.5	95.5	0.942317	1.01053	0.0105263	1.01053	0	0	1	1	2	0	2	1	2	1	1	2	1	0	2	1	2	1	1	1	1	1	1	2	1	1	1	2
AX-109924214	2B	96218192	2153.22	193	49	97	47	48.25	96.5	48.25	0.976954	-0.992217	1.04255	97.5	95.5	96.5	96.5	0.88553	1.02094	0.0209424	1.02094	0	0	1	1	2	0	2	1	2	1	1	2	1	0	2	1	2	1	1	1	1	1	1	2	1	1	1	2
AX-108731425	2B	148039783	2205.04	193	46	101	46	48.25	96.5	48.25	0.81071	-0.929952	1	96.5	96.5	96.5	96.5	1	1	0	1	0	0	1	1	2	0	2	1	2	1	1	2	1	0	2	1	2	1	0	1	1	1	1	2	1	1	1	2
AX-111002022	2B	149811219	2206.81	193	47	99	47	48.25	96.5	48.25	0.937286	-0.97838	1	96.5	96.5	96.5	96.5	1	1	0	1	0	0	1	1	2	0	2	1	2	1	1	2	1	0	2	1	2	1	0	1	1	1	1	2	1	1	1	2
AX-110634030	2B	151101698	2208.1	190	47	97	46	47.5	95	47.5	0.953736	-0.984188	1.02174	95.5	94.5	95	95	0.942166	1.01058	0.010582	1.01058	0	0	1	1	2	0	2	1	2	1	1	2	1	0	2	1	2	1	0	1	1	1	1	2	1	1	1	2
AX-108743280	2B	151651287	2208.65	193	47	99	47	48.25	96.5	48.25	0.937286	-0.97838	1	96.5	96.5	96.5	96.5	1	1	0	1	0	0	1	1	2	0	2	1	2	1	1	2	1	0	2	1	2	1	0	1	1	1	1	2	1	1	1	2
AX-109965834	2B	153755562	2210.76	189	45	97	47	47.25	94.5	47.25	0.916401	-0.970858	0.957447	93.5	95.5	94.5	94.5	0.884333	0.979058	-0.0209424	0.979058	-1	0	1	1	2	0	2	1	2	1	1	2	1	0	2	1	2	1	0	1	1	1	1	2	1	1	1	2
AX-109297362	2B	154235208	2211.24	193	47	100	46	48.25	96.5	48.25	0.876232	-0.955896	1.02174	97	96	96.5	96.5	0.942617	1.01042	0.0104167	1.01042	0	0	1	1	2	0	2	1	2	1	1	2	1	0	2	1	2	1	0	1	1	1	1	2	1	1	1	2
AX-111559203	2B	154588905	2211.59	193	47	100	46	48.25	96.5	48.25	0.876232	-0.955896	1.02174	97	96	96.5	96.5	0.942617	1.01042	0.0104167	1.01042	0	0	1	1	2	0	2	1	2	1	1	2	1	0	2	1	2	1	0	1	1	1	1	2	1	1	1	2
AX-111111731	2B	177545070	2234.55	191	48	100	43	47.75	95.5	47.75	0.709687	-0.885527	1.11628	98	93	95.5	95.5	0.717511	1.05376	0.0537634	1.05376	0	0	1	1	2	0	2	1	1	1	1	2	1	0	2	1	2	1	0	1	1	1	1	2	1	1	1	2
AX-109837306	2B	177658640	2234.66	192	49	99	44	48	96	48	0.799348	-0.925241	1.11364	98.5	93.5	96	96	0.718216	1.05348	0.0534759	1.05348	0	0	1	1	2	0	2	1	2	1	1	2	1	0	2	1	2	1	0	1	1	1	1	2	1	1	1	2
AX-94790995	2B	211535304	2268.54	192	50	95	47	48	96	48	0.944319	-0.980876	1.06383	97.5	94.5	96	96	0.828593	1.03175	0.031746	1.03175	0	0	1	1	2	0	2	0	2	1	1	2	0	0	2	1	2	1	0	1	1	1	1	2	1	1	1	2
AX-109308718	2B	215330637	2272.33	192	48	96	48	48	96	48	1	-1	1	96	96	96	96	1	1	0	1	0	0	1	1	2	0	2	0	2	1	1	2	0	0	2	1	2	1	0	1	1	1	1	2	1	1	1	2
AX-110078507	2B	273734672	2330.73	193	48	95	50	48.25	96.5	48.25	0.956914	-0.985299	0.96	95.5	97.5	96.5	96.5	0.88553	0.979487	-0.0205128	0.979487	0	0	1	1	2	0	2	0	2	1	1	2	0	0	2	1	2	2	0	1	1	1	1	2	1	1	1	2
AX-94462172	2B	323078373	2380.08	192	47	95	50	48	96	48	0.944319	-0.980876	0.94	94.5	97.5	96	96	0.828593	0.969231	-0.0307692	0.969231	0	0	1	1	2	0	2	0	2	1	1	2	0	0	2	1	2	2	0	1	1	1	1	2	1	1	1	2
AX-108947860	2B	363290246	2420.29	193	49	93	51	48.25	96.5	48.25	0.862717	-0.950707	0.960784	95.5	97.5	96.5	96.5	0.88553	0.979487	-0.0205128	0.979487	0	0	1	1	2	0	2	0	2	1	1	2	0	0	2	1	2	2	0	1	1	1	1	2	1	1	1	2
AX-110527602	2B	531396540	2588.4	192	50	92	50	48	96	48	0.846482	-0.944365	1	96	96	96	96	1	1	0	1	0	0	1	1	1	0	2	0	2	1	1	2	0	0	2	1	2	2	0	2	-1	1	1	2	1	1	1	2
AX-109959398	2B	592529748	2649.53	178	37	94	47	44.5	89	44.5	0.430548	-0.718701	0.787234	84	94	89	89	0.453537	0.893617	-0.106383	0.893617	2	0	1	1	1	0	2	0	1	1	1	1	-1	0	-1	2	1	1	0	2	1	1	2	0	1	0	0	2
AX-108759679	2B	596930233	2653.93	193	46	95	52	48.25	96.5	48.25	0.81071	-0.929952	0.884615	93.5	99.5	96.5	96.5	0.665822	0.939698	-0.0603015	0.939698	0	0	1	1	1	0	2	1	2	1	1	2	0	1	1	1	2	2	0	2	1	1	1	2	1	1	1	2
AX-110924488	2B	597807793	2654.81	192	46	94	52	48	96	48	0.795196	-0.923502	0.884615	93	99	96	96	0.665006	0.939394	-0.0606061	0.939394	0	0	1	1	1	0	2	1	2	1	1	2	0	1	1	1	2	2	0	2	-1	1	1	2	1	1	1	2
AX-109893424	2B	598672838	2655.67	190	44	94	52	47.5	95	47.5	0.706545	-0.884046	0.846154	91	99	95	95	0.561658	0.919192	-0.0808081	0.919192	0	0	1	1	1	0	2	1	2	1	1	2	0	1	1	1	2	2	0	2	-1	1	1	2	1	1	1	2
AX-111636316	2B	603198153	2660.2	193	47	94	52	48.25	96.5	48.25	0.82341	-0.935141	0.903846	94	99	96.5	96.5	0.718916	0.949495	-0.0505051	0.949495	0	0	1	1	1	0	2	1	2	1	1	2	0	1	1	1	2	2	0	2	0	1	1	2	1	1	1	2
AX-110366234	2B	607065001	2664.07	191	46	93	52	47.75	95.5	47.75	0.775749	-0.915237	0.884615	92.5	98.5	95.5	95.5	0.664183	0.939086	-0.0609137	0.939086	0	0	1	1	1	0	2	1	2	1	1	2	0	1	1	1	2	2	0	2	0	1	1	2	1	1	1	2
AX-108910513	2B	614900284	2671.9	184	46	89	49	46	92	46	0.863519	-0.951017	0.938776	90.5	93.5	92	92	0.824966	0.967914	-0.0320856	0.967914	0	0	1	1	1	0	2	1	1	1	1	2	0	1	1	1	2	2	0	2	-1	2	1	2	1	1	-1	-1
AX-110400079	2B	622653702	2679.65	189	44	94	51	47.25	94.5	47.25	0.769584	-0.912574	0.862745	91	98	94.5	94.5	0.61063	0.928571	-0.0714286	0.928571	0	0	1	1	1	0	2	1	2	1	1	2	0	1	1	1	2	2	0	2	0	1	1	2	1	1	1	2
AX-109482497	2B	622835608	2679.84	192	46	95	51	48	96	48	0.868815	-0.953058	0.901961	93.5	98.5	96	96	0.718216	0.949239	-0.0507614	0.949239	0	0	1	1	1	0	2	1	2	1	1	2	0	1	1	1	2	2	0	2	1	1	1	2	1	1	1	2
AX-108738485	2B	635175621	2692.18	190	44	95	51	47.5	95	47.5	0.772677	-0.913913	0.862745	91.5	98.5	95	95	0.61157	0.928934	-0.071066	0.928934	0	0	1	1	1	0	2	1	2	1	1	2	0	1	1	1	2	2	0	2	0	1	1	2	1	1	1	2
AX-111233617	2B	636413723	2693.41	190	48	91	51	47.5	95	47.5	0.805905	-0.927968	0.941176	93.5	96.5	95	95	0.827707	0.968912	-0.0310881	0.968912	0	0	1	-1	1	0	2	1	2	1	1	2	0	1	1	1	2	2	0	2	1	-1	1	2	1	1	1	2
AX-108992905	2B	640489307	2697.49	191	48	93	50	47.75	95.5	47.75	0.917239	-0.971163	0.96	94.5	96.5	95.5	95.5	0.884936	0.979275	-0.0207254	0.979275	0	0	1	1	1	0	2	1	2	1	1	1	0	1	1	1	2	2	0	2	-1	1	1	2	1	1	1	2
AX-110450766	2B	648418905	2705.42	191	48	95	48	47.75	95.5	47.75	0.997386	-0.999126	1	95.5	95.5	95.5	95.5	1	1	0	1	0	0	1	1	1	0	2	1	2	1	1	1	0	1	1	1	2	2	0	1	-1	1	1	2	1	1	1	2
AX-110488760	2B	651360266	2708.36	192	48	96	48	48	96	48	1	-1	1	96	96	96	96	1	1	0	1	0	0	1	1	1	0	2	1	2	1	1	1	0	1	1	1	2	2	0	1	1	1	1	2	1	1	1	2
AX-111055545	2B	662841162	2719.84	189	47	94	48	47.25	94.5	47.25	0.992095	-0.997351	0.979167	94	95	94.5	94.5	0.942014	0.989474	-0.0105263	0.989474	0	0	1	1	1	0	2	1	1	1	1	1	0	1	1	1	2	2	0	1	-1	-1	1	2	1	1	1	2
AX-109893758	2B	663131898	2720.13	191	43	100	48	47.75	95.5	47.75	0.709687	-0.885527	0.895833	93	98	95.5	95.5	0.717511	0.94898	-0.0510204	0.94898	0	0	1	1	1	0	2	1	2	1	1	1	0	1	1	1	2	2	0	1	0	1	1	2	1	1	1	2
AX-111526877	2B	674024885	2731.02	184	47	95	42	46	92	46	0.791603	-0.92199	1.11905	94.5	89.5	92	92	0.712422	1.05587	0.0558659	1.05587	-1	0	1	1	1	0	-1	1	1	1	1	1	0	1	1	1	-1	2	0	1	1	1	1	2	1	1	1	2
AX-95630572	2B	690218325	2747.22	184	45	88	51	46	92	46	0.691035	-0.876636	0.882353	89	95	92	92	0.658253	0.936842	-0.0631579	0.936842	0	0	-1	1	1	0	2	1	2	1	-1	1	0	1	-1	1	2	2	0	1	1	-1	1	2	1	1	1	2
AX-110927135	2B	690894650	2747.89	192	48	96	48	48	96	48	1	-1	1	96	96	96	96	1	1	0	1	0	0	1	1	1	0	2	1	2	1	1	1	0	1	1	1	2	2	0	1	0	1	1	2	1	1	1	2
AX-108930003	2B	708997932	2766	192	50	92	50	48	96	48	0.846482	-0.944365	1	96	96	96	96	1	1	0	1	0	0	1	1	1	0	2	1	2	1	1	1	1	1	1	1	2	2	0	1	1	1	1	2	1	1	1	2
AX-109327254	2B	712790204	2769.79	192	49	92	51	48	96	48	0.829029	-0.937411	0.960784	95	97	96	96	0.885234	0.979381	-0.0206186	0.979381	0	0	1	1	1	0	2	1	2	1	1	1	1	1	1	1	2	2	0	1	-1	1	1	2	1	1	1	2
AX-108980566	2B	714127900	2771.13	193	49	92	52	48.25	96.5	48.25	0.773773	-0.914386	0.942308	95	98	96.5	96.5	0.829031	0.969388	-0.0306122	0.969388	0	0	1	1	1	0	2	1	2	1	1	1	1	1	1	1	2	2	0	1	1	1	1	2	1	1	1	2
AX-89774932	2B	716815705	2773.82	193	50	92	51	48.25	96.5	48.25	0.806521	-0.928223	0.980392	96	97	96.5	96.5	0.942617	0.989691	-0.0103093	0.989691	0	0	1	1	1	0	2	1	2	1	1	1	1	1	1	1	2	2	0	1	0	1	1	2	1	1	1	2
AX-94631566	2B	717469806	2774.47	191	48	92	51	47.75	95.5	47.75	0.839127	-0.941452	0.941176	94	97	95.5	95.5	0.828152	0.969072	-0.0309278	0.969072	0	0	1	1	1	0	2	1	2	1	1	1	1	1	1	1	2	2	0	1	-1	1	1	2	1	1	1	2
AX-109352432	2B	731463570	2788.46	192	47	93	52	48	96	48	0.799348	-0.925241	0.903846	93.5	98.5	96	96	0.718216	0.949239	-0.0507614	0.949239	0	0	1	1	1	0	2	1	2	1	1	1	1	1	1	1	2	2	0	1	1	1	1	2	1	1	1	2
AX-109390638	2B	736856811	2793.86	191	44	91	56	47.75	95.5	47.75	0.380614	-0.677552	0.785714	89.5	101.5	95.5	95.5	0.385236	0.881773	-0.118227	0.881773	0	0	1	1	1	1	2	1	2	1	1	1	1	1	1	1	2	1	0	1	-1	2	1	2	1	1	1	2
AX-111546188	2B	739729603	2796.73	191	44	93	54	47.75	95.5	47.75	0.554879	-0.803385	0.814815	90.5	100.5	95.5	95.5	0.469327	0.900498	-0.0995025	0.900498	0	0	1	1	1	1	2	1	2	1	1	1	1	1	1	1	2	1	0	1	-1	1	1	2	1	1	1	2
AX-112290186	2B	746101729	2803.1	192	45	91	56	48	96	48	0.410399	-0.702702	0.803571	90.5	101.5	96	96	0.427279	0.891626	-0.108374	0.891626	0	0	1	1	2	1	2	1	1	1	1	1	1	1	1	1	2	1	0	1	-1	1	1	2	1	1	1	2
AX-94791055	2B	749138678	2806.14	193	46	91	56	48.25	96.5	48.25	0.435349	-0.722403	0.821429	91.5	101.5	96.5	96.5	0.471638	0.901478	-0.0985222	0.901478	0	0	1	1	2	1	2	1	1	1	1	1	1	1	1	1	2	1	0	1	1	1	1	2	1	1	1	2
AX-108947093	2B	753837266	2810.84	186	46	85	55	46.5	93	46.5	0.325089	-0.624914	0.836364	88.5	97.5	93	93	0.50931	0.907692	-0.0923077	0.907692	0	0	1	1	2	1	2	1	1	1	1	1	1	1	1	1	2	1	0	1	0	1	1	2	1	1	1	2
AX-111557818	2B	756597337	2813.6	191	46	92	53	47.75	95.5	47.75	0.680575	-0.871545	0.867925	92	99	95.5	95.5	0.612504	0.929293	-0.0707071	0.929293	0	0	1	1	2	1	2	1	1	1	1	1	1	1	1	1	2	1	0	1	-1	1	1	2	1	1	1	2
AX-109271530	2B	760929469	2817.93	187	46	90	51	46.75	93.5	46.75	0.767432	-0.911639	0.901961	91	96	93.5	93.5	0.714637	0.947917	-0.0520833	0.947917	0	0	-1	1	2	1	2	1	1	1	1	-1	1	1	1	1	2	1	0	1	1	2	1	2	1	1	1	2
AX-109893764	2B	761322218	2818.32	191	46	91	54	47.75	95.5	47.75	0.578614	-0.817367	0.851852	91.5	99.5	95.5	95.5	0.562684	0.919598	-0.080402	0.919598	0	0	1	1	2	1	2	1	1	1	1	1	1	1	1	1	2	1	0	1	1	-1	1	2	1	1	1	2
AX-111531916	2B	768379332	2825.38	192	46	97	49	48	96	48	0.944319	-0.980876	0.938776	94.5	97.5	96	96	0.828593	0.969231	-0.0307692	0.969231	0	0	1	1	2	1	2	1	1	1	1	1	1	1	1	1	2	1	0	1	0	1	1	2	1	1	1	2
AX-89646390	2B	780818076	2837.82	192	51	94	47	48	96	48	0.882497	-0.958274	1.08511	98	94	96	96	0.77283	1.04255	0.0425532	1.04255	0	0	0	1	2	1	2	0	1	1	1	1	0	1	0	1	2	1	1	1	-1	1	1	2	1	1	1	1
AX-111830247	2B	783166133	2840.17	193	52	94	47	48.25	96.5	48.25	0.82341	-0.935141	1.10638	99	94	96.5	96.5	0.718916	1.05319	0.0531915	1.05319	0	0	0	1	2	1	2	0	1	1	1	1	0	1	0	1	2	1	1	1	0	1	1	2	1	1	1	1
AX-111015582	2B	783455781	2840.46	188	51	90	47	47	94	47	0.774669	-0.914772	1.08511	96	92	94	94	0.770493	1.04348	0.0434783	1.04348	0	0	0	1	2	1	2	0	-1	1	1	1	0	1	0	1	2	1	1	1	1	2	1	2	1	1	-1	1
AX-111081804	2B	785065309	2842.07	191	50	96	45	47.75	95.5	47.75	0.875021	-0.955434	1.11111	98	93	95.5	95.5	0.717511	1.05376	0.0537634	1.05376	0	0	0	1	2	1	2	0	1	1	1	1	0	1	0	1	2	1	1	1	1	1	1	2	1	1	1	1
AX-111504796	3A	25194329	2868.19	193	44	97	52	48.25	96.5	48.25	0.715913	-0.888442	0.846154	92.5	100.5	96.5	96.5	0.564715	0.920398	-0.079602	0.920398	1	1	1	1	2	1	0	0	0	1	1	1	2	1	0	0	2	2	1	2	2	2	0	1	1	2	2	1
AX-111653361	3A	35648919	2878.65	193	42	100	51	48.25	96.5	48.25	0.578896	-0.81753	0.823529	92	101	96.5	96.5	0.517092	0.910891	-0.0891089	0.910891	1	1	1	1	2	1	1	0	0	1	1	1	2	1	0	0	2	1	1	1	2	2	0	2	1	2	2	1
AX-108986053	3A	36486115	2879.49	193	42	100	51	48.25	96.5	48.25	0.578896	-0.81753	0.823529	92	101	96.5	96.5	0.517092	0.910891	-0.0891089	0.910891	1	1	1	1	2	1	1	0	0	1	1	1	2	1	0	0	2	1	1	2	2	2	0	2	1	2	2	1
AX-111611367	3A	36657660	2879.66	192	41	100	51	48	96	48	0.502832	-0.770507	0.803922	91	101	96	96	0.470486	0.90099	-0.0990099	0.90099	1	1	1	1	2	1	1	0	0	1	1	1	2	1	0	0	2	1	1	2	2	2	0	2	1	2	2	1
AX-95632304	3A	41068049	2884.07	193	40	103	50	48.25	96.5	48.25	0.384443	-0.680893	0.8	91.5	101.5	96.5	96.5	0.471638	0.901478	-0.0985222	0.901478	1	1	1	1	2	1	1	0	0	1	1	1	2	1	0	0	2	1	1	2	2	2	0	2	1	2	2	1
AX-95631471	3A	44629466	2887.63	188	62	81	45	47	94	47	0.0356108	0.113286	1.37778	102.5	85.5	94	94	0.21503	1.19883	0.19883	1.19883	1	0	2	0	2	1	1	2	2	1	2	1	1	1	0	0	0	1	0	1	1	0	1	1	1	0	0	0
AX-111450751	3A	70703503	2913.7	192	39	92	61	48	96	48	0.0680509	-0.10289	0.639344	85	107	96	96	0.112351	0.794393	-0.205607	0.794393	1	1	1	2	2	1	0	0	-1	1	1	2	2	1	0	0	2	1	1	2	2	2	0	2	0	2	2	1
AX-109420812	3A	371690289	3214.69	177	37	92	48	44.25	88.5	44.25	0.439537	-0.725598	0.770833	83	94	88.5	88.5	0.408344	0.882979	-0.117021	0.882979	1	2	1	2	2	1	0	-1	0	1	1	2	2	1	1	0	-1	1	1	1	2	2	0	1	0	2	2	1
AX-111811874	3A	568838274	3411.84	191	37	102	52	47.75	95.5	47.75	0.197816	-0.459091	0.711538	88	103	95.5	95.5	0.277761	0.854369	-0.145631	0.854369	1	1	1	2	2	1	1	1	0	1	1	2	2	2	0	1	2	0	1	1	2	2	0	1	0	2	2	1
AX-109399799	3A	602855338	3445.86	193	43	96	54	48.25	96.5	48.25	0.53284	-0.789856	0.796296	91	102	96.5	96.5	0.428479	0.892157	-0.107843	0.892157	1	1	1	2	2	1	1	1	0	1	1	2	2	2	0	1	2	0	1	1	2	2	0	1	0	2	2	0
AX-109468077	3A	603209772	3446.21	193	43	96	54	48.25	96.5	48.25	0.53284	-0.789856	0.796296	91	102	96.5	96.5	0.428479	0.892157	-0.107843	0.892157	1	1	1	2	2	1	1	1	0	1	1	2	2	2	0	1	2	0	1	1	2	2	0	1	0	2	2	0
AX-95651716	3A	611948316	3454.95	193	44	94	55	48.25	96.5	48.25	0.500719	-0.769102	0.8	91	102	96.5	96.5	0.428479	0.892157	-0.107843	0.892157	1	1	1	2	2	1	1	1	0	1	1	2	2	2	0	1	2	0	1	1	2	2	0	1	0	2	2	0
AX-109437970	3A	612522271	3455.52	192	43	94	55	48	96	48	0.453089	-0.735735	0.781818	90	102	96	96	0.386476	0.882353	-0.117647	0.882353	1	1	1	2	2	1	1	1	0	1	1	2	2	2	0	1	2	0	1	1	2	2	0	1	0	2	2	0
AX-109857950	3A	612950062	3455.95	192	44	93	55	48	96	48	0.484829	-0.758337	0.8	90.5	101.5	96	96	0.427279	0.891626	-0.108374	0.891626	1	1	1	2	2	1	1	1	0	1	1	2	2	2	0	1	2	0	1	1	2	2	0	1	0	2	2	0
AX-111651061	3A	620625489	3463.63	193	44	95	54	48.25	96.5	48.25	0.581903	-0.819259	0.814815	91.5	101.5	96.5	96.5	0.471638	0.901478	-0.0985222	0.901478	1	1	1	2	2	1	1	1	0	1	1	2	2	2	0	1	2	0	1	1	2	2	0	1	0	2	2	0
AX-109270909	3A	621663454	3464.66	193	45	94	54	48.25	96.5	48.25	0.616032	-0.838285	0.833333	92	101	96.5	96.5	0.517092	0.910891	-0.0891089	0.910891	1	1	1	2	2	1	1	1	0	1	1	2	2	2	0	1	2	0	1	1	2	2	0	1	0	2	2	0
AX-109110953	3A	624911306	3467.91	193	46	93	54	48.25	96.5	48.25	0.6322	-0.846933	0.851852	92.5	100.5	96.5	96.5	0.564715	0.920398	-0.079602	0.920398	1	1	1	2	2	1	1	1	0	1	1	2	2	2	0	1	2	0	1	1	2	2	0	1	0	2	2	0
AX-109464655	3A	655161137	3498.16	193	44	94	55	48.25	96.5	48.25	0.500719	-0.769102	0.8	91	102	96.5	96.5	0.428479	0.892157	-0.107843	0.892157	0	1	1	2	2	1	1	1	1	1	1	2	2	2	0	1	1	0	2	1	1	2	0	1	0	2	2	0
AX-109910042	3A	666010449	3509.01	192	40	100	52	48	96	48	0.39985	-0.694009	0.769231	90	102	96	96	0.386476	0.882353	-0.117647	0.882353	0	1	1	2	2	1	0	1	1	1	1	2	2	2	0	1	1	0	2	1	1	2	1	1	0	-1	2	0
AX-108946027	3A	667504748	3510.5	193	40	101	52	48.25	96.5	48.25	0.384443	-0.680893	0.769231	90.5	102.5	96.5	96.5	0.387709	0.882927	-0.117073	0.882927	0	1	1	2	2	1	0	1	1	1	1	2	2	2	0	1	1	0	2	1	1	2	1	1	0	1	2	0
AX-111528638	3A	667950773	3510.95	193	40	100	53	48.25	96.5	48.25	0.366928	-0.665327	0.754717	90	103	96.5	96.5	0.349397	0.873786	-0.126214	0.873786	0	1	1	2	2	1	0	1	1	1	1	2	2	2	0	1	1	0	2	1	1	2	1	1	0	2	2	0
AX-109414456	3A	669563961	3512.56	193	40	100	53	48.25	96.5	48.25	0.366928	-0.665327	0.754717	90	103	96.5	96.5	0.349397	0.873786	-0.126214	0.873786	0	1	1	2	2	1	0	1	1	1	1	2	2	2	0	1	1	0	2	1	1	2	1	1	0	2	2	0
AX-111116170	3A	669624832	3512.62	193	40	100	53	48.25	96.5	48.25	0.366928	-0.665327	0.754717	90	103	96.5	96.5	0.349397	0.873786	-0.126214	0.873786	0	1	1	2	2	1	0	1	1	1	1	2	2	2	0	1	1	0	2	1	1	2	1	1	0	2	2	0
AX-110575119	3A	678504151	3521.5	193	38	102	53	48.25	96.5	48.25	0.227803	-0.506206	0.716981	89	104	96.5	96.5	0.280265	0.855769	-0.144231	0.855769	0	1	1	2	2	1	0	1	1	1	1	2	2	2	0	1	1	0	2	1	1	2	1	1	0	2	2	0
AX-95245536	3A	680749657	3523.75	193	39	101	53	48.25	96.5	48.25	0.293644	-0.590955	0.735849	89.5	103.5	96.5	96.5	0.313578	0.864734	-0.135266	0.864734	0	1	1	2	2	1	0	1	1	1	1	2	2	2	0	1	1	0	2	1	1	2	1	1	0	2	2	0
AX-86165976	3A	685290137	3528.29	191	33	101	57	47.75	95.5	47.75	0.0357051	0.112403	0.578947	83.5	107.5	95.5	95.5	0.0824615	0.776744	-0.223256	0.776744	0	1	1	2	2	1	0	2	1	1	1	2	2	2	0	1	1	0	2	1	1	2	1	0	0	2	2	0
AX-110491100	3A	705251779	3548.25	186	37	100	49	46.5	93	46.5	0.272239	-0.56569	0.755102	87	99	93	93	0.378923	0.878788	-0.121212	0.878788	0	1	2	2	1	1	0	2	0	2	1	2	2	-1	0	1	1	0	2	1	1	2	1	1	0	2	2	0
AX-89567713	3A	724870059	3567.87	193	36	103	54	48.25	96.5	48.25	0.120443	-0.293468	0.666667	87.5	105.5	96.5	96.5	0.19509	0.829384	-0.170616	0.829384	1	2	2	2	1	1	1	2	1	1	1	1	2	2	1	2	1	0	1	1	1	1	0	1	0	1	2	0
AX-109900697	3A	725732230	3568.73	193	35	104	54	48.25	96.5	48.25	0.0860034	-0.181046	0.648148	87	106	96.5	96.5	0.171422	0.820755	-0.179245	0.820755	1	2	2	2	1	1	1	2	1	1	1	1	2	2	1	2	1	0	0	1	1	1	0	1	0	1	2	0
AX-109314183	3A	729702071	3572.7	193	35	104	54	48.25	96.5	48.25	0.0860034	-0.181046	0.648148	87	106	96.5	96.5	0.171422	0.820755	-0.179245	0.820755	1	2	2	2	1	1	1	2	1	1	1	1	2	2	1	2	1	0	0	1	1	1	0	1	0	1	2	0
AX-108742089	3A	731718623	3574.72	193	35	105	53	48.25	96.5	48.25	0.0882606	-0.189694	0.660377	87.5	105.5	96.5	96.5	0.19509	0.829384	-0.170616	0.829384	1	2	2	2	1	1	1	2	1	1	1	1	2	2	1	2	1	0	0	1	1	1	0	1	0	1	2	0
AX-110707258	3A	733432801	3576.43	193	37	104	52	48.25	96.5	48.25	0.173999	-0.416268	0.711538	89	104	96.5	96.5	0.280265	0.855769	-0.144231	0.855769	1	2	2	2	1	1	1	2	1	1	1	1	2	2	1	2	1	0	0	1	1	1	0	1	0	1	2	0
AX-108873227	3A	734266045	3577.27	192	37	103	52	48	96	48	0.185947	-0.438437	0.711538	88.5	103.5	96	96	0.279016	0.855072	-0.144928	0.855072	1	2	2	2	0	1	1	2	1	1	1	1	2	2	1	2	1	0	0	1	1	1	0	1	0	1	2	0
AX-110378663	3A	740890868	3583.89	192	37	105	50	48	96	48	0.178359	-0.424529	0.74	89.5	102.5	96	96	0.348145	0.873171	-0.126829	0.873171	1	2	2	1	0	1	1	2	1	1	1	1	1	2	1	1	1	0	0	1	1	1	0	1	0	1	1	0
AX-94417941	3A	741240716	3584.24	193	37	105	51	48.25	96.5	48.25	0.171315	-0.411079	0.72549	89.5	103.5	96.5	96.5	0.313578	0.864734	-0.135266	0.864734	1	2	2	1	0	1	1	2	1	1	1	1	1	2	1	1	1	0	0	1	1	1	0	1	0	1	1	0
AX-109281734	3A	744244068	3587.24	192	39	106	47	48	96	48	0.25284	-0.541014	0.829787	92	100	96	96	0.563703	0.92	-0.08	0.92	1	2	2	1	0	1	1	2	1	1	1	2	1	2	1	1	1	0	0	1	1	1	0	1	0	0	1	0
AX-108916293	3A	745778401	3588.78	193	39	106	48	48.25	96.5	48.25	0.257967	-0.547716	0.8125	92	101	96.5	96.5	0.517092	0.910891	-0.0891089	0.910891	1	2	2	1	0	1	1	2	1	1	1	2	1	2	1	1	1	0	0	1	1	1	0	1	0	0	1	0
AX-109296490	3A	750473917	3593.47	193	39	106	48	48.25	96.5	48.25	0.257967	-0.547716	0.8125	92	101	96.5	96.5	0.517092	0.910891	-0.0891089	0.910891	1	2	2	1	0	1	1	2	1	1	1	2	1	2	1	1	1	0	0	1	1	1	0	1	0	0	1	0
AX-110571567	3B	7187583	3601.19	192	51	104	37	48	96	48	0.184981	-0.436699	1.37838	103	89	96	96	0.312321	1.1573	0.157303	1.1573	2	1	1	1	1	0	1	0	-1	1	1	1	0	1	0	1	0	2	0	1	1	0	1	0	1	1	1	0
AX-181995637	3B	13925695	3607.93	192	48	108	36	48	96	48	0.105399	-0.248932	1.33333	102	90	96	96	0.386476	1.13333	0.133333	1.13333	1	1	1	1	1	1	1	0	1	1	1	1	0	1	0	1	0	2	0	1	1	0	1	1	1	1	1	0
AX-109301883	3B	13926060	3607.93	193	48	109	36	48.25	96.5	48.25	0.0939225	-0.210448	1.33333	102.5	90.5	96.5	96.5	0.387709	1.1326	0.132597	1.1326	1	1	1	1	1	1	1	0	1	1	1	1	0	1	0	1	0	2	0	1	1	0	1	1	1	1	1	0
AX-109052060	3B	15126449	3609.13	189	53	103	33	47.25	94.5	47.25	0.0560813	-0.0383145	1.60606	104.5	84.5	94.5	94.5	0.145729	1.23669	0.236686	1.23669	1	1	1	-1	1	1	1	0	0	1	1	1	0	1	0	1	0	2	0	1	1	0	1	1	1	1	1	0
AX-109032259	3B	43318741	3637.32	188	54	92	42	47	94	47	0.445521	-0.730113	1.28571	100	88	94	94	0.381471	1.13636	0.136364	1.13636	1	1	2	1	2	1	1	1	-1	1	2	1	1	1	0	1	0	1	0	1	1	0	1	1	1	0	1	-1
AX-111052161	3B	44847495	3638.85	191	61	87	43	47.75	95.5	47.75	0.0860455	-0.181209	1.4186	104.5	86.5	95.5	95.5	0.192768	1.20809	0.208092	1.20809	1	-1	2	1	2	1	1	1	-1	1	2	1	1	1	0	1	0	1	0	1	1	0	1	1	1	0	1	1
AX-111523002	3B	55369721	3649.37	191	58	87	46	47.75	95.5	47.75	0.220806	-0.495792	1.26087	101.5	89.5	95.5	95.5	0.385236	1.13408	0.134078	1.13408	1	1	2	1	2	1	1	2	2	1	2	1	1	1	0	1	0	1	0	1	1	0	1	1	1	1	0	0
AX-109910758	3B	59054885	3653.05	190	61	88	41	47.5	95	47.5	0.0727263	-0.125071	1.4878	105	85	95	95	0.146793	1.23529	0.235294	1.23529	1	1	2	1	2	1	1	2	-1	1	2	1	1	1	0	1	0	1	0	1	1	0	1	1	1	0	0	0
AX-110145424	3B	62019866	3656.02	186	55	88	43	46.5	93	46.5	0.352392	-0.651834	1.27907	99	87	93	93	0.378923	1.13793	0.137931	1.13793	1	1	2	1	2	1	1	2	1	1	2	1	1	1	0	-1	0	1	0	1	1	0	1	1	1	0	0	0
AX-111527419	3B	120447221	3714.45	192	62	85	45	48	96	48	0.0629368	-0.0768117	1.37778	104.5	87.5	96	96	0.219872	1.19429	0.194286	1.19429	1	1	2	1	2	1	1	2	1	1	2	1	1	1	0	-1	0	1	0	1	1	0	1	1	1	0	0	0
AX-110434278	3B	121249574	3715.25	189	57	87	45	47.25	94.5	47.25	0.257395	-0.546975	1.26667	100.5	88.5	94.5	94.5	0.382733	1.13559	0.135593	1.13559	1	1	2	-1	2	1	1	2	1	1	2	1	1	1	1	1	0	1	0	1	1	0	1	1	1	0	0	-1
AX-111017737	3B	122898368	3716.9	179	51	84	44	44.75	89.5	44.75	0.542411	-0.795799	1.15909	93	86	89.5	89.5	0.600832	1.0814	0.0813953	1.0814	1	0	2	1	2	1	1	2	1	1	2	1	1	1	-1	-1	0	1	0	1	1	0	1	1	1	0	0	-1
AX-109359639	3B	123714815	3717.71	184	54	85	45	46	92	46	0.378013	-0.675263	1.2	96.5	87.5	92	92	0.507018	1.10286	0.102857	1.10286	1	-1	2	1	2	1	1	2	1	1	2	1	1	1	0	1	0	1	0	1	1	0	1	1	1	0	0	0
AX-109898213	3B	125550726	3719.55	190	62	83	45	47.5	95	47.5	0.0479862	0.0137228	1.37778	103.5	86.5	95	95	0.21746	1.19653	0.196532	1.19653	1	1	2	1	2	0	1	2	1	1	2	1	1	1	0	-1	0	1	0	1	1	0	1	1	1	0	0	0
AX-109338627	3B	126845393	3720.85	191	61	85	45	47.75	95.5	47.75	0.0825159	-0.167227	1.35556	103.5	87.5	95.5	95.5	0.246979	1.18286	0.182857	1.18286	1	1	2	1	2	1	1	2	1	1	2	1	1	1	-1	-1	0	1	0	1	1	0	1	1	1	0	0	0
AX-109506024	3B	127815155	3721.82	187	58	84	45	46.75	93.5	46.75	0.15428	-0.376118	1.28889	100	87	93.5	93.5	0.34178	1.14943	0.149425	1.14943	1	0	2	1	2	1	1	2	1	1	2	1	1	1	-1	0	0	1	0	1	1	0	1	1	1	0	0	-1
AX-110007345	3B	129442308	3723.44	192	61	86	45	48	96	48	0.0930145	-0.207206	1.35556	104	88	96	96	0.248213	1.18182	0.181818	1.18182	1	1	2	1	2	1	1	2	1	1	2	1	1	1	-1	1	0	1	0	1	1	0	1	1	1	0	0	0
AX-111047357	3B	131328597	3725.33	189	57	87	45	47.25	94.5	47.25	0.257395	-0.546975	1.26667	100.5	88.5	94.5	94.5	0.382733	1.13559	0.135593	1.13559	1	1	2	1	2	1	1	2	1	1	2	1	1	1	0	1	0	1	0	1	1	0	1	1	1	0	0	0
AX-111490441	3B	131508802	3725.51	191	62	85	44	47.75	95.5	47.75	0.0577989	-0.0483845	1.40909	104.5	86.5	95.5	95.5	0.192768	1.20809	0.208092	1.20809	1	1	2	1	2	1	1	2	1	1	2	1	1	1	0	1	0	1	0	1	1	0	1	1	1	0	0	0
AX-108746747	3B	133188397	3727.19	192	62	85	45	48	96	48	0.0629368	-0.0768117	1.37778	104.5	87.5	96	96	0.219872	1.19429	0.194286	1.19429	1	1	2	1	2	1	1	2	1	1	2	1	1	1	0	1	0	1	0	1	1	0	1	1	1	0	0	0
AX-111082444	3B	136337889	3730.34	184	51	87	46	46	92	46	0.665239	-0.863937	1.1087	94.5	89.5	92	92	0.712422	1.05587	0.0558659	1.05587	1	0	2	1	2	1	1	2	1	1	2	1	2	1	0	-1	-1	1	0	1	1	0	1	1	1	0	0	1
AX-109303193	3B	143573669	3737.57	193	62	86	45	48.25	96.5	48.25	0.0713687	-0.118781	1.37778	105	88	96.5	96.5	0.22107	1.19318	0.193182	1.19318	1	1	2	1	2	1	1	2	1	1	2	1	1	1	0	1	0	1	0	1	1	0	1	1	1	0	0	0
AX-109995421	3B	144775288	3738.78	190	63	82	45	47.5	95	47.5	0.030678	0.163058	1.4	104	86	95	95	0.191601	1.2093	0.209302	1.2093	1	0	2	1	2	1	1	2	1	1	2	1	1	1	0	-1	0	1	0	1	1	0	1	1	1	0	0	0
AX-110534176	3B	145696681	3739.7	189	61	83	45	47.25	94.5	47.25	0.0636747	-0.0807028	1.35556	102.5	86.5	94.5	94.5	0.244493	1.18497	0.184971	1.18497	1	0	2	1	2	1	1	2	1	1	2	1	1	1	0	0	0	1	0	1	1	0	1	1	1	0	0	1
AX-109385302	3B	159468894	3753.47	192	62	87	43	48	96	48	0.0656145	-0.0907204	1.44186	105.5	86.5	96	96	0.17031	1.21965	0.219653	1.21965	1	1	2	1	2	1	1	2	1	1	2	1	1	1	0	1	0	1	0	1	1	0	1	1	1	0	0	0
AX-110560395	3B	172162096	3766.16	192	62	84	46	48	96	48	0.0588165	-0.0542101	1.34783	104	88	96	96	0.248213	1.18182	0.181818	1.18182	1	1	2	-1	2	1	1	2	2	1	2	1	1	1	0	1	0	1	0	1	1	0	1	1	1	0	0	0
AX-108763755	3B	187522668	3781.52	192	61	87	44	48	96	48	0.0954686	-0.215898	1.38636	104.5	87.5	96	96	0.219872	1.19429	0.194286	1.19429	1	1	2	1	2	1	1	2	1	1	2	1	1	1	0	1	0	1	0	1	1	0	1	1	1	0	0	0
AX-109330597	3B	188615036	3782.62	192	62	85	45	48	96	48	0.0629368	-0.0768117	1.37778	104.5	87.5	96	96	0.219872	1.19429	0.194286	1.19429	1	1	2	1	2	1	1	2	2	1	2	1	1	1	0	1	0	1	0	1	1	0	1	1	1	0	0	0
AX-110477821	3B	189442625	3783.44	182	53	85	44	45.5	91	45.5	0.431426	-0.719381	1.20455	95.5	86.5	91	91	0.504693	1.10405	0.104046	1.10405	1	1	2	1	2	1	1	2	1	1	2	1	1	1	-1	1	0	1	0	1	1	0	1	1	1	0	-1	1
AX-110595716	3B	190952373	3784.95	193	62	87	44	48.25	96.5	48.25	0.0732418	-0.127429	1.40909	105.5	87.5	96.5	96.5	0.19509	1.20571	0.205714	1.20571	1	1	2	1	2	1	1	2	2	1	2	1	1	1	0	1	0	1	0	1	1	0	1	1	1	0	0	0
AX-108789522	3B	205142563	3799.14	192	62	87	43	48	96	48	0.0656145	-0.0907204	1.44186	105.5	86.5	96	96	0.17031	1.21965	0.219653	1.21965	1	1	2	1	2	1	1	2	1	1	2	1	1	1	0	1	0	1	0	1	1	0	1	1	1	0	0	0
AX-109460486	3B	209345123	3803.35	187	58	85	44	46.75	93.5	46.75	0.161887	-0.392183	1.31818	100.5	86.5	93.5	93.5	0.305939	1.16185	0.16185	1.16185	1	1	2	1	2	1	1	2	1	1	2	1	1	1	-1	-1	0	1	0	1	1	0	1	1	1	0	0	0
AX-111580022	3B	214012175	3808.01	177	55	83	39	44.25	88.5	44.25	0.167272	-0.403106	1.41026	96.5	80.5	88.5	88.5	0.229118	1.19876	0.198758	1.19876	1	1	2	1	2	1	1	2	2	1	-1	1	1	1	-1	1	0	1	0	1	1	-1	1	-1	1	0	0	0
AX-110619125	3B	224321708	3818.32	193	62	87	44	48.25	96.5	48.25	0.0732418	-0.127429	1.40909	105.5	87.5	96.5	96.5	0.19509	1.20571	0.205714	1.20571	1	1	2	1	2	1	1	2	1	1	2	1	1	1	0	1	0	1	0	1	1	0	1	1	1	0	0	0
AX-108938781	3B	240957047	3834.96	193	62	86	45	48.25	96.5	48.25	0.0713687	-0.118781	1.37778	105	88	96.5	96.5	0.22107	1.19318	0.193182	1.19318	1	1	2	1	2	1	1	2	2	1	2	1	1	1	0	1	0	1	0	1	1	0	1	1	1	0	0	0
AX-111038183	3B	243122717	3837.12	193	62	87	44	48.25	96.5	48.25	0.0732418	-0.127429	1.40909	105.5	87.5	96.5	96.5	0.19509	1.20571	0.205714	1.20571	1	1	2	1	2	1	1	2	1	1	2	1	1	1	0	1	0	1	0	1	1	0	1	1	1	0	0	0
AX-111009485	3B	243551802	3837.55	193	62	86	45	48.25	96.5	48.25	0.0713687	-0.118781	1.37778	105	88	96.5	96.5	0.22107	1.19318	0.193182	1.19318	1	1	2	1	2	1	1	2	2	1	2	1	1	1	0	1	0	1	0	1	1	0	1	1	1	0	0	0
AX-109857534	3B	335424864	3929.42	188	58	86	44	47	94	47	0.178458	-0.424714	1.31818	101	87	94	94	0.307228	1.16092	0.16092	1.16092	1	0	2	1	2	1	1	2	1	1	2	1	1	1	0	1	0	1	0	1	1	0	1	1	1	0	0	-1
AX-109095345	3B	341868232	3935.87	185	58	83	44	46.25	92.5	46.25	0.130663	-0.320655	1.31818	99.5	85.5	92.5	92.5	0.303339	1.16374	0.163743	1.16374	1	-1	2	1	2	1	1	2	1	1	2	1	1	1	0	-1	0	1	0	1	1	0	1	1	1	0	0	-1
AX-109951689	3B	351790841	3945.79	193	55	94	44	48.25	96.5	48.25	0.500719	-0.769102	1.25	102	91	96.5	96.5	0.428479	1.12088	0.120879	1.12088	1	0	2	1	2	1	1	2	1	1	2	1	1	1	1	1	0	1	0	1	1	0	1	1	1	0	0	1
AX-111241221	3B	355977084	3949.98	184	44	95	45	46	92	46	0.901892	-0.965531	0.977778	91.5	92.5	92	92	0.941232	0.989189	-0.0108108	0.989189	2	1	2	1	2	1	1	2	-1	1	2	-1	-1	1	1	1	1	1	-1	1	1	1	1	1	1	1	-1	1
AX-109011985	3B	356866416	3950.87	190	53	93	44	47.5	95	47.5	0.62599	-0.843637	1.20455	99.5	90.5	95	95	0.513802	1.09945	0.0994475	1.09945	1	0	2	1	2	1	1	2	1	1	2	1	1	1	1	1	0	1	0	1	1	0	1	1	1	0	0	1
AX-111134770	3B	359068053	3953.07	188	56	88	44	47	94	47	0.316974	-0.616476	1.27273	100	88	94	94	0.381471	1.13636	0.136364	1.13636	1	0	2	1	2	1	1	2	-1	1	2	1	1	1	1	-1	0	1	0	1	1	0	0	1	1	0	0	1
AX-110696526	3B	359154850	3953.15	189	53	90	46	47.25	94.5	47.25	0.622791	-0.841927	1.15217	98	91	94.5	94.5	0.61063	1.07692	0.0769231	1.07692	1	0	2	1	2	1	1	2	1	1	2	1	1	1	1	0	0	1	0	1	1	0	1	2	1	0	0	1
AX-110396359	3B	368583270	3962.58	193	55	94	44	48.25	96.5	48.25	0.500719	-0.769102	1.25	102	91	96.5	96.5	0.428479	1.12088	0.120879	1.12088	1	0	2	1	2	1	1	2	1	1	2	1	1	1	1	1	0	1	0	1	1	0	1	1	1	0	0	1
AX-109909251	3B	384912818	3978.91	193	55	93	45	48.25	96.5	48.25	0.524622	-0.784668	1.22222	101.5	91.5	96.5	96.5	0.471638	1.10929	0.10929	1.10929	1	0	2	1	2	1	1	2	1	1	2	1	1	1	1	1	0	1	0	1	1	0	1	1	1	0	0	1
AX-110977565	3B	386826626	3980.83	192	56	92	44	48	96	48	0.39985	-0.694009	1.27273	102	90	96	96	0.386476	1.13333	0.133333	1.13333	1	0	2	1	2	1	1	2	1	1	2	1	1	1	1	0	0	1	0	1	1	0	1	1	1	0	0	1
AX-110563644	3B	400572528	3994.57	180	44	91	45	45	90	45	0.983471	-0.994437	0.977778	89.5	90.5	90	90	0.940584	0.98895	-0.0110497	0.98895	2	-1	2	1	2	1	1	2	1	1	2	1	1	1	1	1	1	1	0	1	1	1	1	2	1	0	-1	1
AX-110402355	3B	404838851	3998.84	193	55	94	44	48.25	96.5	48.25	0.500719	-0.769102	1.25	102	91	96.5	96.5	0.428479	1.12088	0.120879	1.12088	1	0	2	1	2	1	1	2	1	1	2	1	1	1	1	1	0	1	0	1	1	0	1	1	1	0	0	1
AX-110924792	3B	406608505	4000.61	193	55	94	44	48.25	96.5	48.25	0.500719	-0.769102	1.25	102	91	96.5	96.5	0.428479	1.12088	0.120879	1.12088	1	0	2	1	2	1	1	2	1	1	2	1	1	1	1	1	0	1	0	1	1	0	1	1	1	0	0	1
AX-110512664	3B	408589368	4002.59	193	55	94	44	48.25	96.5	48.25	0.500719	-0.769102	1.25	102	91	96.5	96.5	0.428479	1.12088	0.120879	1.12088	1	0	2	1	2	1	1	2	1	1	2	1	1	1	1	1	0	1	0	1	1	0	1	1	1	0	0	1
AX-109282755	3B	412226008	4006.23	193	56	93	44	48.25	96.5	48.25	0.417673	-0.708566	1.27273	102.5	90.5	96.5	96.5	0.387709	1.1326	0.132597	1.1326	1	0	2	1	2	1	1	2	1	1	2	1	1	1	1	0	0	1	0	1	1	0	1	1	1	0	0	1
AX-108730093	3B	415055375	4009.06	192	53	95	44	48	96	48	0.64902	-0.855697	1.20455	100.5	91.5	96	96	0.516003	1.09836	0.0983607	1.09836	1	0	2	1	2	1	1	2	1	1	2	1	1	1	1	1	0	1	0	1	1	0	1	1	1	0	0	1
AX-111140314	3B	415640688	4009.64	193	53	96	44	48.25	96.5	48.25	0.655551	-0.85904	1.20455	101	92	96.5	96.5	0.517092	1.09783	0.0978261	1.09783	1	0	2	1	2	1	1	2	1	1	2	1	1	1	1	1	0	1	0	1	1	0	1	1	1	0	0	1
AX-109315356	3B	418126914	4012.13	192	52	90	50	48	96	48	0.673119	-0.867868	1.04	97	95	96	96	0.885234	1.02105	0.0210526	1.02105	2	0	2	1	2	1	1	2	1	1	2	1	1	1	1	1	0	1	0	1	1	0	1	2	1	0	0	1
AX-108791887	3B	430521720	4024.52	191	52	96	43	47.75	95.5	47.75	0.652658	-0.857564	1.2093	100	91	95.5	95.5	0.514906	1.0989	0.0989011	1.0989	1	0	2	1	2	1	1	2	-1	1	2	1	1	1	1	-1	0	1	0	1	1	0	1	1	1	0	0	1
AX-109291094	3B	434952247	4028.95	191	52	96	43	47.75	95.5	47.75	0.652658	-0.857564	1.2093	100	91	95.5	95.5	0.514906	1.0989	0.0989011	1.0989	1	0	2	1	2	1	1	2	1	1	2	1	1	1	1	1	0	1	0	1	1	0	1	-1	1	0	0	1
AX-108725311	3B	448360950	4042.36	193	52	97	44	48.25	96.5	48.25	0.715913	-0.888442	1.18182	100.5	92.5	96.5	96.5	0.564715	1.08649	0.0864865	1.08649	2	0	2	1	2	1	1	2	1	1	2	1	1	1	1	1	0	1	0	1	1	0	1	1	1	0	0	1
AX-109949731	3B	448436709	4042.44	193	52	98	43	48.25	96.5	48.25	0.642104	-0.852121	1.2093	101	92	96.5	96.5	0.517092	1.09783	0.0978261	1.09783	1	0	2	1	2	1	1	2	1	1	2	1	1	1	1	1	0	1	0	1	1	0	1	1	1	0	0	1
AX-109354553	3B	450057707	4044.06	193	53	97	43	48.25	96.5	48.25	0.594089	-0.826178	1.23256	101.5	91.5	96.5	96.5	0.471638	1.10929	0.10929	1.10929	1	0	2	1	2	1	1	2	1	1	2	1	1	1	1	1	0	1	0	1	1	0	1	1	1	0	0	1
AX-110467038	3B	451326529	4045.33	192	52	97	43	48	96	48	0.64902	-0.855697	1.2093	100.5	91.5	96	96	0.516003	1.09836	0.0983607	1.09836	1	0	2	1	2	1	1	2	1	1	2	1	1	1	1	-1	0	1	0	1	1	0	1	1	1	0	0	1
AX-109107259	3B	461653754	4055.65	193	52	98	43	48.25	96.5	48.25	0.642104	-0.852121	1.2093	101	92	96.5	96.5	0.517092	1.09783	0.0978261	1.09783	1	0	2	1	2	1	1	2	1	1	2	1	1	1	1	1	0	1	0	1	1	0	1	1	1	0	0	1
AX-109928767	3B	465479015	4059.48	187	54	90	43	46.75	93.5	46.75	0.459289	-0.740272	1.25581	99	88	93.5	93.5	0.421166	1.125	0.125	1.125	1	0	2	1	2	1	1	-1	1	1	2	1	1	1	1	0	0	1	0	1	1	0	1	-1	1	0	0	1
AX-110405569	3B	470807705	4064.81	193	52	97	44	48.25	96.5	48.25	0.715913	-0.888442	1.18182	100.5	92.5	96.5	96.5	0.564715	1.08649	0.0864865	1.08649	1	0	2	1	2	1	1	2	1	1	2	1	1	1	1	1	0	1	0	1	1	0	1	1	1	0	0	1
AX-108726753	3B	471803070	4065.8	192	52	95	45	48	96	48	0.766727	-0.911332	1.15556	99.5	92.5	96	96	0.613431	1.07568	0.0756757	1.07568	1	0	2	1	2	1	1	2	1	1	2	1	1	1	1	1	0	1	0	1	1	0	1	1	1	0	0	1
AX-110410665	3B	479502603	4073.5	193	52	97	44	48.25	96.5	48.25	0.715913	-0.888442	1.18182	100.5	92.5	96.5	96.5	0.564715	1.08649	0.0864865	1.08649	1	0	2	1	2	1	1	2	1	1	2	1	1	1	1	1	0	1	0	1	1	0	1	1	1	0	0	1
AX-94407996	3B	480568925	4074.57	183	55	84	44	45.75	91.5	45.75	0.279164	-0.574075	1.25	97	86	91.5	91.5	0.416136	1.12791	0.127907	1.12791	1	0	2	1	2	1	1	2	-1	0	2	0	-1	-1	-1	-1	0	1	0	1	1	0	-1	1	1	0	0	1
AX-110603776	3B	561689729	4155.69	193	52	101	40	48.25	96.5	48.25	0.384443	-0.680893	1.3	102.5	90.5	96.5	96.5	0.387709	1.1326	0.132597	1.1326	1	0	2	1	2	1	1	2	1	1	2	1	1	1	1	1	0	1	0	1	1	0	1	1	1	1	0	1
AX-109343990	3B	563042838	4157.04	191	51	100	40	47.75	95.5	47.75	0.429321	-0.717749	1.275	101	90	95.5	95.5	0.426072	1.12222	0.122222	1.12222	1	0	2	1	2	1	1	2	1	1	2	1	1	1	1	-1	0	1	0	1	1	0	1	1	1	1	0	1
AX-95020695	3B	581968958	4175.97	192	51	101	40	48	96	48	0.410399	-0.702702	1.275	101.5	90.5	96	96	0.427279	1.12155	0.121547	1.12155	1	0	2	1	2	1	1	2	1	1	2	1	1	1	1	0	0	1	0	1	1	0	1	1	1	1	0	1
AX-109888896	3B	626368819	4220.37	190	50	98	42	47.5	95	47.5	0.649483	-0.855935	1.19048	99	91	95	95	0.561658	1.08791	0.0879121	1.08791	1	0	2	1	2	1	1	2	1	1	2	1	1	1	1	1	0	1	0	1	1	0	1	1	1	1	0	1
AX-110502590	3B	627139543	4221.14	190	53	96	41	47.5	95	47.5	0.463745	-0.743495	1.29268	101	89	95	95	0.383988	1.13483	0.134831	1.13483	1	0	2	1	2	1	1	2	-1	1	2	1	1	1	1	0	0	1	0	1	1	0	1	1	1	1	0	1
AX-111657921	3B	656914200	4250.91	192	52	99	41	48	96	48	0.484829	-0.758337	1.26829	101.5	90.5	96	96	0.427279	1.12155	0.121547	1.12155	1	0	2	1	2	1	1	2	1	1	2	1	1	1	1	1	0	1	0	1	1	0	1	1	1	1	0	1
AX-110375013	3B	675645832	4269.65	193	52	98	43	48.25	96.5	48.25	0.642104	-0.852121	1.2093	101	92	96.5	96.5	0.517092	1.09783	0.0978261	1.09783	1	0	2	1	2	1	1	2	1	1	2	1	1	0	1	1	0	1	0	1	1	2	1	1	1	1	0	1
AX-110453095	3B	682805336	4276.81	192	52	98	42	48	96	48	0.569783	-0.812233	1.2381	101	91	96	96	0.470486	1.10989	0.10989	1.10989	1	0	2	1	2	1	1	2	1	1	2	1	1	0	1	0	0	1	0	1	1	2	1	1	1	1	0	1
AX-109822302	3B	684410865	4278.41	191	47	102	42	47.75	95.5	47.75	0.563663	-0.808628	1.11905	98	93	95.5	95.5	0.717511	1.05376	0.0537634	1.05376	1	-1	2	1	2	1	1	2	1	1	2	1	1	0	1	1	0	1	0	1	1	2	1	1	1	1	0	1
AX-110687689	3B	684499245	4278.5	189	50	97	42	47.25	94.5	47.25	0.667136	-0.864887	1.19048	98.5	90.5	94.5	94.5	0.560624	1.0884	0.0883978	1.0884	1	0	2	1	2	1	1	2	1	1	2	1	1	0	1	1	0	1	0	1	1	2	1	1	1	1	0	1
AX-109436690	3B	685018261	4279.02	193	51	100	42	48.25	96.5	48.25	0.578896	-0.81753	1.21429	101	92	96.5	96.5	0.517092	1.09783	0.0978261	1.09783	1	0	2	1	2	1	1	2	1	1	2	1	1	0	1	1	0	1	0	1	1	2	1	1	1	1	0	1
AX-108939054	3B	693333994	4287.33	193	52	99	42	48.25	96.5	48.25	0.558276	-0.805423	1.2381	101.5	91.5	96.5	96.5	0.471638	1.10929	0.10929	1.10929	1	0	2	1	2	1	1	2	1	1	2	1	1	0	1	0	0	1	0	1	1	2	1	1	1	1	0	1
AX-109349136	3B	693344830	4287.34	188	51	94	43	47	94	47	0.711468	-0.886363	1.18605	98	90	94	94	0.559584	1.08889	0.0888889	1.08889	1	0	2	1	2	1	1	2	1	1	2	1	1	0	1	1	0	1	0	1	1	2	1	2	1	1	0	1
AX-109462503	3B	694262332	4288.26	191	51	98	42	47.75	95.5	47.75	0.612915	-0.836591	1.21429	100	91	95.5	95.5	0.514906	1.0989	0.0989011	1.0989	1	0	2	1	2	1	1	2	1	1	2	1	1	0	1	1	0	1	0	1	1	2	1	1	1	1	0	1
AX-110978224	3B	695351048	4289.35	193	51	100	42	48.25	96.5	48.25	0.578896	-0.81753	1.21429	101	92	96.5	96.5	0.517092	1.09783	0.0978261	1.09783	1	0	2	1	2	1	1	2	1	1	2	1	1	0	1	1	0	1	0	1	1	2	1	1	1	1	0	1
AX-108914590	3B	696355856	4290.36	188	51	96	41	47	94	47	0.563004	-0.808238	1.2439	99	89	94	94	0.465803	1.11236	0.11236	1.11236	-1	0	2	1	2	1	1	2	1	1	2	1	1	0	1	1	0	1	0	1	1	2	1	1	1	1	0	1
AX-89334206	3B	697473092	4291.47	193	51	100	42	48.25	96.5	48.25	0.578896	-0.81753	1.21429	101	92	96.5	96.5	0.517092	1.09783	0.0978261	1.09783	1	0	2	1	2	1	1	2	1	1	2	1	1	0	1	1	0	1	0	1	1	2	1	1	1	1	0	1
AX-110020080	3B	717363041	4311.36	190	52	95	43	47.5	95	47.5	0.65291	-0.857692	1.2093	99.5	90.5	95	95	0.513802	1.09945	0.0994475	1.09945	1	0	2	1	2	1	1	2	1	1	2	1	1	0	1	0	0	1	0	1	1	2	1	1	1	1	0	1
AX-110369837	3B	718852343	4312.85	192	51	99	42	48	96	48	0.597127	-0.82788	1.21429	100.5	91.5	96	96	0.516003	1.09836	0.0983607	1.09836	1	0	2	1	2	1	1	2	1	1	2	1	1	0	1	1	0	1	0	1	1	2	1	1	1	1	0	1
AX-110985096	3B	719824246	4313.82	193	51	99	43	48.25	96.5	48.25	0.672756	-0.867687	1.18605	100.5	92.5	96.5	96.5	0.564715	1.08649	0.0864865	1.08649	1	0	2	1	2	1	1	2	1	1	2	1	1	0	1	1	0	1	0	1	1	2	1	1	1	1	0	1
AX-109465849	3B	720167764	4314.17	193	51	99	43	48.25	96.5	48.25	0.672756	-0.867687	1.18605	100.5	92.5	96.5	96.5	0.564715	1.08649	0.0864865	1.08649	1	0	2	1	2	1	1	2	1	1	2	1	1	0	1	1	0	1	0	1	1	2	1	1	1	1	0	1
AX-109890936	3B	721920517	4315.92	193	51	99	43	48.25	96.5	48.25	0.672756	-0.867687	1.18605	100.5	92.5	96.5	96.5	0.564715	1.08649	0.0864865	1.08649	1	0	2	1	2	1	1	2	1	1	2	1	1	0	1	1	0	1	0	1	1	2	1	1	1	1	0	1
AX-108843975	3B	723025109	4317.03	189	50	96	43	47.25	94.5	47.25	0.753468	-0.905509	1.16279	98	91	94.5	94.5	0.61063	1.07692	0.0769231	1.07692	1	0	2	1	2	1	1	2	1	1	2	1	1	0	1	-1	0	1	0	1	1	2	1	1	1	1	0	1
AX-110469464	3B	724908584	4318.91	192	51	98	43	48	96	48	0.687289	-0.874822	1.18605	100	92	96	96	0.563703	1.08696	0.0869565	1.08696	1	0	2	1	2	1	1	2	1	1	2	1	1	0	1	1	0	1	0	1	1	2	1	1	1	1	0	1
AX-109869327	3B	735916548	4329.92	190	52	95	43	47.5	95	47.5	0.65291	-0.857692	1.2093	99.5	90.5	95	95	0.513802	1.09945	0.0994475	1.09945	1	0	2	1	2	1	1	2	1	1	2	1	1	0	1	1	0	1	0	1	1	2	1	-1	1	1	0	1
AX-109393290	3B	737058774	4331.06	192	54	96	42	48	96	48	0.472367	-0.749644	1.28571	102	90	96	96	0.386476	1.13333	0.133333	1.13333	1	0	2	1	2	1	1	2	1	1	1	1	1	0	1	-1	0	1	0	1	0	2	1	1	1	1	0	1
AX-109966505	3B	740056716	4334.06	193	54	98	41	48.25	96.5	48.25	0.406991	-0.699919	1.31707	103	90	96.5	96.5	0.349397	1.14444	0.144444	1.14444	1	0	2	1	2	1	1	2	1	1	1	1	1	0	1	1	0	1	0	1	0	2	1	1	1	1	0	1
AX-109949000	3B	740959951	4334.96	191	54	93	44	47.75	95.5	47.75	0.554879	-0.803385	1.22727	100.5	90.5	95.5	95.5	0.469327	1.1105	0.110497	1.1105	1	0	2	1	2	1	1	2	1	1	1	1	1	0	1	1	0	1	0	1	0	2	1	2	1	1	0	1
AX-110552499	3B	748599308	4342.6	193	54	93	46	48.25	96.5	48.25	0.6322	-0.846933	1.17391	100.5	92.5	96.5	96.5	0.564715	1.08649	0.0864865	1.08649	1	0	2	1	2	1	1	2	1	1	1	1	1	0	1	1	0	1	0	1	0	2	1	1	1	1	0	0
AX-109997810	3B	761367399	4355.37	191	49	98	44	47.75	95.5	47.75	0.821737	-0.934462	1.11364	98	93	95.5	95.5	0.717511	1.05376	0.0537634	1.05376	1	0	2	1	2	1	1	1	0	1	1	1	0	0	2	1	0	1	0	1	0	2	1	-1	1	1	0	2
AX-109846676	3B	762431703	4356.43	189	49	96	44	47.25	94.5	47.25	0.855487	-0.947898	1.11364	97	92	94.5	94.5	0.716085	1.05435	0.0543478	1.05435	1	0	2	1	2	1	1	1	0	1	1	1	0	0	2	1	0	1	0	1	0	2	1	-1	1	1	0	2
AX-109293837	3B	796458982	4390.46	192	45	96	51	48	96	48	0.829029	-0.937411	0.882353	93	99	96	96	0.665006	0.939394	-0.0606061	0.939394	1	0	0	2	2	1	2	0	1	2	0	2	1	0	2	1	0	1	1	2	1	1	2	1	1	0	1	2
AX-109401676	3B	796516602	4390.52	193	46	96	51	48.25	96.5	48.25	0.876232	-0.955896	0.901961	94	99	96.5	96.5	0.718916	0.949495	-0.0505051	0.949495	1	0	0	2	2	1	2	0	1	2	0	2	1	0	2	1	0	1	1	2	1	1	2	1	1	0	1	2
AX-110493720	3B	798205726	4392.21	193	45	97	51	48.25	96.5	48.25	0.827688	-0.93687	0.882353	93.5	99.5	96.5	96.5	0.665822	0.939698	-0.0603015	0.939698	1	0	0	2	2	1	2	0	1	2	0	2	1	0	2	1	0	1	1	2	1	1	2	1	1	0	1	2
AX-110522553	3B	817315199	4411.32	193	47	96	50	48.25	96.5	48.25	0.951969	-0.983569	0.94	95	98	96.5	96.5	0.829031	0.969388	-0.0306122	0.969388	1	1	0	2	2	1	2	0	1	1	0	0	1	0	1	2	0	1	1	2	1	1	2	1	1	1	0	2
AX-110428694	3B	817372414	4411.37	191	46	95	50	47.75	95.5	47.75	0.917239	-0.971163	0.92	93.5	97.5	95.5	95.5	0.772252	0.958974	-0.0410256	0.958974	1	1	0	2	2	1	2	0	1	1	1	0	1	0	1	2	0	1	1	2	1	1	2	1	1	1	0	2
AX-109032419	3B	817963420	4411.96	192	45	97	50	48	96	48	0.868815	-0.953058	0.9	93.5	98.5	96	96	0.718216	0.949239	-0.0507614	0.949239	1	1	0	2	2	1	2	0	1	1	1	0	1	0	1	2	0	1	1	2	1	1	2	1	1	1	0	2
AX-111659275	3B	818500773	4412.5	191	45	96	50	47.75	95.5	47.75	0.875021	-0.955434	0.9	93	98	95.5	95.5	0.717511	0.94898	-0.0510204	0.94898	-1	1	0	2	2	1	2	0	1	1	1	0	1	0	1	2	0	1	1	2	1	1	2	1	1	1	0	2
AX-109925583	3B	819726035	4413.73	189	44	94	51	47.25	94.5	47.25	0.769584	-0.912574	0.862745	91	98	94.5	94.5	0.61063	0.928571	-0.0714286	0.928571	-1	1	0	2	2	1	2	0	1	1	1	0	1	0	1	2	0	-1	1	2	1	1	2	1	1	1	0	2
AX-110465107	3B	820859582	4414.86	180	48	83	49	45	90	45	0.57695	-0.816405	0.979592	89.5	90.5	90	90	0.940584	0.98895	-0.0110497	0.98895	1	1	0	2	2	-1	2	0	-1	1	-1	0	1	0	1	2	0	1	1	2	1	1	2	0	1	0	0	2
AX-108831193	4A	6921676	4421.92	193	45	108	40	48.25	96.5	48.25	0.22313	-0.499288	1.125	99	94	96.5	96.5	0.718916	1.05319	0.0531915	1.05319	1	2	2	1	2	0	1	0	1	1	2	0	0	1	0	1	0	1	1	1	1	0	2	2	1	1	1	1
AX-110498003	4A	11172578	4426.17	193	44	110	39	48.25	96.5	48.25	0.132903	-0.32633	1.12821	99	94	96.5	96.5	0.718916	1.05319	0.0531915	1.05319	1	2	2	1	2	0	1	0	1	1	2	0	0	1	0	1	0	1	1	1	1	0	2	2	1	1	1	1
AX-110572606	4A	11622245	4426.62	191	43	110	38	47.75	95.5	47.75	0.0970566	-0.221405	1.13158	98	93	95.5	95.5	0.717511	1.05376	0.0537634	1.05376	1	2	2	1	2	0	1	0	0	1	2	0	0	1	0	1	0	1	1	1	1	0	2	2	1	1	1	1
AX-111003988	4A	59320646	4474.32	193	50	97	46	48.25	96.5	48.25	0.91806	-0.971462	1.08696	98.5	94.5	96.5	96.5	0.773403	1.04233	0.042328	1.04233	0	2	2	0	2	0	1	0	1	1	1	1	0	1	0	1	0	1	1	0	0	0	1	2	1	1	1	1
AX-108751023	4A	60921930	4475.92	186	50	92	44	46.5	93	46.5	0.815217	-0.931803	1.13636	96	90	93	93	0.65998	1.06667	0.0666667	1.06667	0	2	2	0	2	0	1	0	1	-1	-1	1	0	1	0	1	0	1	1	0	0	0	1	2	1	1	1	1
AX-111587091	4A	105228303	4520.23	191	50	104	37	47.75	95.5	47.75	0.193716	-0.4521	1.35135	102	89	95.5	95.5	0.346886	1.14607	0.146067	1.14607	0	1	2	0	1	0	1	0	1	1	1	1	1	1	0	1	0	1	1	1	0	0	1	-1	1	1	1	1
AX-110912744	4A	107228194	4522.23	193	50	98	45	48.25	96.5	48.25	0.858259	-0.948978	1.11111	99	94	96.5	96.5	0.718916	1.05319	0.0531915	1.05319	0	2	2	0	2	0	1	0	1	1	1	1	1	1	0	1	0	1	1	1	0	0	1	2	1	1	1	1
AX-109581996	4A	107699007	4522.7	193	50	98	45	48.25	96.5	48.25	0.858259	-0.948978	1.11111	99	94	96.5	96.5	0.718916	1.05319	0.0531915	1.05319	0	2	2	0	2	0	1	0	1	1	1	1	1	1	0	1	0	1	1	1	0	0	1	2	1	1	1	1
AX-109506032	4A	108192759	4523.19	193	50	98	45	48.25	96.5	48.25	0.858259	-0.948978	1.11111	99	94	96.5	96.5	0.718916	1.05319	0.0531915	1.05319	0	2	2	0	2	0	1	0	1	1	1	1	1	1	0	1	0	1	1	1	0	0	1	2	1	1	1	1
AX-109324791	4A	109148447	4524.15	188	52	91	45	47	94	47	0.700204	-0.881036	1.15556	97.5	90.5	94	94	0.609682	1.07735	0.0773481	1.07735	0	2	2	0	2	0	1	0	0	1	1	1	1	1	0	-1	0	-1	1	-1	0	0	1	2	1	1	1	1
AX-111014081	4A	111816817	4526.82	193	50	98	45	48.25	96.5	48.25	0.858259	-0.948978	1.11111	99	94	96.5	96.5	0.718916	1.05319	0.0531915	1.05319	0	2	2	0	2	0	1	0	1	1	1	1	1	1	0	1	0	1	1	1	0	0	1	2	1	1	1	1
AX-111122406	4A	112326134	4527.33	188	52	92	44	47	94	47	0.681827	-0.872159	1.18182	98	90	94	94	0.559584	1.08889	0.0888889	1.08889	0	2	2	0	-1	0	1	0	0	1	1	1	1	1	0	1	0	1	1	1	0	0	1	2	1	1	1	1
AX-109330895	4A	112794824	4527.79	190	50	97	43	47.5	95	47.5	0.740818	-0.899858	1.16279	98.5	91.5	95	95	0.61157	1.0765	0.0765027	1.0765	0	2	2	0	2	0	1	0	1	1	1	1	1	1	0	1	0	1	1	1	0	0	1	2	1	1	1	1
AX-110941777	4A	469104506	4884.1	193	52	97	44	48.25	96.5	48.25	0.715913	-0.888442	1.18182	100.5	92.5	96.5	96.5	0.564715	1.08649	0.0864865	1.08649	0	2	1	0	2	0	1	0	1	1	1	1	1	1	0	1	0	1	2	1	0	0	1	2	1	1	1	1
AX-109301139	4A	537551725	4952.55	192	53	94	45	48	96	48	0.687289	-0.874822	1.17778	100	92	96	96	0.563703	1.08696	0.0869565	1.08696	0	2	1	0	2	0	1	0	1	1	1	1	1	1	0	1	0	1	2	1	0	0	1	2	1	1	1	1
AX-109937843	4A	544051718	4959.05	192	52	94	46	48	96	48	0.795196	-0.923502	1.13043	99	93	96	96	0.665006	1.06452	0.0645161	1.06452	0	2	1	0	2	0	1	0	1	1	1	1	1	1	1	1	0	1	2	1	0	0	1	2	1	1	1	1
AX-111612319	4A	544951380	4959.95	193	52	95	46	48.25	96.5	48.25	0.81071	-0.929952	1.13043	99.5	93.5	96.5	96.5	0.665822	1.06417	0.0641711	1.06417	0	2	1	0	2	0	1	0	1	1	1	1	1	1	1	1	0	1	2	1	0	0	1	2	1	1	1	1
AX-110070806	4A	545112318	4960.11	192	51	95	46	48	96	48	0.868815	-0.953058	1.1087	98.5	93.5	96	96	0.718216	1.05348	0.0534759	1.05348	0	2	1	0	2	0	1	0	1	1	1	1	1	1	1	1	0	1	2	1	0	0	1	2	1	1	1	1
AX-109378449	4A	565712501	4980.71	193	52	95	46	48.25	96.5	48.25	0.81071	-0.929952	1.13043	99.5	93.5	96.5	96.5	0.665822	1.06417	0.0641711	1.06417	0	2	1	0	2	0	1	0	1	1	1	1	1	1	1	1	0	1	2	1	0	0	1	2	1	1	1	1
AX-110378497	4A	567928784	4982.93	192	52	95	45	48	96	48	0.766727	-0.911332	1.15556	99.5	92.5	96	96	0.613431	1.07568	0.0756757	1.07568	0	2	1	0	2	0	1	0	-1	1	1	1	1	1	1	1	0	1	2	1	0	0	1	2	1	1	1	1
AX-111608459	4A	577043564	4992.04	193	52	97	44	48.25	96.5	48.25	0.715913	-0.888442	1.18182	100.5	92.5	96.5	96.5	0.564715	1.08649	0.0864865	1.08649	0	2	1	0	2	0	1	0	1	1	1	1	1	1	1	1	0	1	2	1	0	0	1	2	1	1	1	1
AX-94542441	4A	585028316	5000.03	193	53	92	48	48.25	96.5	48.25	0.712213	-0.886713	1.10417	99	94	96.5	96.5	0.718916	1.05319	0.0531915	1.05319	0	2	1	0	2	0	1	0	0	1	1	1	1	1	1	1	0	1	2	1	0	0	1	2	1	1	1	1
AX-109031111	4A	592217074	5007.22	193	56	91	46	48.25	96.5	48.25	0.435349	-0.722403	1.21739	101.5	91.5	96.5	96.5	0.471638	1.10929	0.10929	1.10929	0	2	1	0	2	0	1	0	0	1	1	1	1	1	1	1	0	1	2	1	0	0	1	2	1	1	1	1
AX-110557238	4A	603105510	5018.11	193	53	90	50	48.25	96.5	48.25	0.616032	-0.838285	1.06	98	95	96.5	96.5	0.829031	1.03158	0.0315789	1.03158	0	2	0	0	2	0	2	0	0	0	1	1	1	1	1	1	0	1	2	1	0	0	1	2	1	1	1	1
AX-110967676	4A	604640113	5019.64	193	53	89	51	48.25	96.5	48.25	0.546825	-0.798504	1.03922	97.5	95.5	96.5	96.5	0.88553	1.02094	0.0209424	1.02094	0	2	0	0	2	0	2	0	1	0	1	1	1	0	1	1	0	1	2	1	0	0	1	2	1	1	1	1
AX-111612975	4A	605762329	5020.76	192	52	89	51	48	96	48	0.597127	-0.82788	1.01961	96.5	95.5	96	96	0.942468	1.01047	0.0104712	1.01047	0	2	0	0	2	0	2	0	-1	0	1	1	1	0	1	1	0	1	2	1	0	0	1	2	1	1	1	1
AX-89389951	4A	606335407	5021.34	192	52	88	52	48	96	48	0.513417	-0.777461	1	96	96	96	96	1	1	0	1	0	2	0	0	2	0	2	0	1	0	1	1	1	0	1	1	0	1	2	1	0	0	1	2	1	1	1	1
AX-110517011	4A	616240584	5031.24	192	55	85	52	48	96	48	0.270552	-0.563615	1.05769	97.5	94.5	96	96	0.828593	1.03175	0.031746	1.03175	0	2	0	0	2	0	2	0	-1	0	1	1	1	0	1	0	0	1	1	1	0	0	1	2	1	1	1	1
AX-109454453	4A	617001529	5032	193	56	86	51	48.25	96.5	48.25	0.280265	-0.575389	1.09804	99	94	96.5	96.5	0.718916	1.05319	0.0531915	1.05319	0	2	0	0	2	0	2	0	1	0	1	1	1	0	1	0	0	0	1	1	0	0	1	2	1	1	1	1
AX-111080657	4A	618878648	5033.88	193	55	91	47	48.25	96.5	48.25	0.524622	-0.784668	1.17021	100.5	92.5	96.5	96.5	0.564715	1.08649	0.0864865	1.08649	1	2	0	0	2	0	2	0	0	0	1	1	1	0	1	0	0	0	1	1	0	0	1	1	1	1	1	1
AX-110008463	4A	624314019	5039.31	192	50	97	45	48	96	48	0.868815	-0.953058	1.11111	98.5	93.5	96	96	0.718216	1.05348	0.0534759	1.05348	1	1	0	0	2	0	2	0	-1	0	1	1	1	0	1	0	0	0	1	1	0	0	1	1	1	2	1	1
AX-110468999	4A	634108610	5049.11	193	46	101	46	48.25	96.5	48.25	0.81071	-0.929952	1	96.5	96.5	96.5	96.5	1	1	0	1	1	1	0	1	2	0	2	0	1	1	1	1	1	0	1	0	1	0	1	1	0	1	2	1	1	2	1	1
AX-111140650	4A	634368256	5049.37	192	46	100	46	48	96	48	0.846482	-0.944365	1	96	96	96	96	1	1	0	1	1	1	0	1	2	0	2	0	1	1	1	1	1	0	1	0	1	0	1	1	0	1	2	1	1	-1	1	1
AX-111820519	4A	639013716	5054.01	193	47	100	46	48.25	96.5	48.25	0.876232	-0.955896	1.02174	97	96	96.5	96.5	0.942617	1.01042	0.0104167	1.01042	1	1	0	1	2	0	2	0	1	1	0	1	1	0	1	0	1	0	1	1	0	1	2	1	1	2	1	0
AX-108775849	4A	660922081	5075.92	191	44	99	48	47.75	95.5	47.75	0.808931	-0.929219	0.916667	93.5	97.5	95.5	95.5	0.772252	0.958974	-0.0410256	0.958974	1	1	0	1	2	0	1	0	-1	2	0	1	1	0	1	0	1	1	1	0	0	1	2	2	2	2	1	1
AX-111550229	4A	661959307	5076.96	193	45	100	48	48.25	96.5	48.25	0.840654	-0.942059	0.9375	95	98	96.5	96.5	0.829031	0.969388	-0.0306122	0.969388	1	1	0	1	2	0	1	0	0	2	0	1	1	0	1	0	1	1	1	0	0	1	2	2	2	2	1	1
AX-109867083	4A	662388503	5077.39	193	46	99	48	48.25	96.5	48.25	0.91806	-0.971462	0.958333	95.5	97.5	96.5	96.5	0.88553	0.979487	-0.0205128	0.979487	1	1	0	1	2	0	1	0	1	2	0	1	1	0	1	0	1	1	1	0	0	1	2	2	1	2	1	1
AX-108807126	4A	662711385	5077.71	189	46	96	47	47.25	94.5	47.25	0.971319	-0.990286	0.978723	94	95	94.5	94.5	0.942014	0.989474	-0.0105263	0.989474	1	1	0	1	2	0	1	0	0	2	0	1	1	0	1	0	1	1	1	0	0	1	-1	2	1	2	1	1
AX-110492648	4A	663368503	5078.37	193	45	100	48	48.25	96.5	48.25	0.840654	-0.942059	0.9375	95	98	96.5	96.5	0.829031	0.969388	-0.0306122	0.969388	1	1	0	1	2	0	1	0	1	2	0	1	1	0	1	0	1	1	1	0	0	1	2	2	1	2	1	1
AX-109944318	4A	670154221	5085.15	193	47	99	47	48.25	96.5	48.25	0.937286	-0.97838	1	96.5	96.5	96.5	96.5	1	1	0	1	1	1	0	1	2	0	1	0	1	2	0	1	1	0	1	0	1	1	1	0	0	1	2	2	1	2	1	0
AX-182102626	4A	688162575	5103.16	193	42	105	46	48.25	96.5	48.25	0.435349	-0.722403	0.913043	94.5	98.5	96.5	96.5	0.773403	0.959391	-0.0406091	0.959391	1	1	0	1	2	0	1	1	1	2	1	0	1	0	2	0	1	1	1	0	0	1	2	1	2	2	1	1
AX-109837616	4A	688162850	5103.16	182	42	102	38	45.5	91	45.5	0.242299	-0.526799	1.10526	93	89	91	91	0.766848	1.04494	0.0449438	1.04494	1	1	0	1	-1	0	1	1	1	2	1	0	1	0	2	0	1	1	1	0	0	1	2	1	2	2	1	1
AX-109302588	4A	689834479	5104.83	190	42	101	47	47.5	95	47.5	0.60018	-0.829582	0.893617	92.5	97.5	95	95	0.716801	0.948718	-0.0512821	0.948718	1	1	0	1	2	0	1	1	1	2	1	0	1	0	2	0	1	1	1	0	0	1	2	1	2	2	1	1
AX-111127856	4A	690733305	5105.73	191	40	104	47	47.75	95.5	47.75	0.363096	-0.661823	0.851064	92	99	95.5	95.5	0.612504	0.929293	-0.0707071	0.929293	1	1	0	1	2	1	1	1	1	2	1	0	1	0	2	0	1	1	1	0	0	1	2	1	2	2	1	1
AX-111502785	4A	695597362	5110.6	192	40	103	49	48	96	48	0.393651	-0.688793	0.816327	91.5	100.5	96	96	0.516003	0.910448	-0.0895522	0.910448	1	1	0	1	2	1	1	1	-1	2	1	0	1	0	2	0	1	1	1	0	0	1	2	1	2	2	1	1
AX-108844812	4A	697727582	5112.73	193	42	103	48	48.25	96.5	48.25	0.535608	-0.791586	0.875	93.5	99.5	96.5	96.5	0.665822	0.939698	-0.0603015	0.939698	2	1	0	1	2	1	1	1	1	2	1	0	1	1	2	0	1	1	1	0	0	1	2	1	2	2	1	1
AX-108762339	4A	698328871	5113.33	193	44	100	49	48.25	96.5	48.25	0.773773	-0.914386	0.897959	94	99	96.5	96.5	0.718916	0.949495	-0.0505051	0.949495	2	1	0	1	2	1	1	1	1	2	1	0	1	1	2	0	1	1	1	0	0	1	2	1	2	2	1	1
AX-108750428	4B	557571	5114.56	190	41	114	35	47.5	95	47.5	0.0185095	0.331719	1.17143	98	92	95	95	0.663355	1.06522	0.0652174	1.06522	0	0	2	1	1	1	0	1	1	2	2	1	1	1	2	1	1	0	2	1	1	1	1	0	1	1	0	1
AX-89704189	4B	11426983	5125.43	193	52	99	42	48.25	96.5	48.25	0.558276	-0.805423	1.2381	101.5	91.5	96.5	96.5	0.471638	1.10929	0.10929	1.10929	1	0	2	1	1	1	1	1	1	2	2	1	1	1	2	1	1	1	2	1	1	0	1	2	0	1	0	1
AX-111640796	4B	12536696	5126.54	191	55	93	43	47.75	95.5	47.75	0.440708	-0.726487	1.27907	101.5	89.5	95.5	95.5	0.385236	1.13408	0.134078	1.13408	1	0	2	1	1	1	1	2	1	2	2	1	1	1	2	1	1	1	2	1	1	0	1	2	0	1	0	1
AX-110071052	4B	16385911	5130.39	193	54	90	49	48.25	96.5	48.25	0.567022	-0.810611	1.10204	99	94	96.5	96.5	0.718916	1.05319	0.0531915	1.05319	1	0	2	1	0	1	1	2	1	2	2	1	1	1	2	1	1	1	2	1	1	0	1	2	0	1	0	1
AX-110963107	4B	19726931	5133.73	190	51	93	46	47.5	95	47.5	0.840562	-0.942023	1.1087	97.5	92.5	95	95	0.716801	1.05405	0.0540541	1.05405	1	0	2	1	0	1	1	2	1	2	2	1	1	1	2	1	1	1	2	1	1	0	1	2	0	0	0	1
AX-110043235	4B	34037962	5148.04	184	34	95	55	46	92	46	0.0825323	-0.167294	0.618182	81.5	102.5	92	92	0.121588	0.795122	-0.204878	0.795122	2	0	2	1	1	0	2	0	1	1	0	1	1	0	2	2	1	1	0	2	2	1	2	0	1	0	1	2
AX-111518025	4B	42936852	5156.94	186	47	91	48	46.5	93	46.5	0.952765	-0.983848	0.979167	92.5	93.5	93	93	0.941549	0.989305	-0.0106952	0.989305	2	0	2	1	0	1	1	1	1	2	2	-1	2	1	2	1	2	1	2	1	1	1	-1	2	0	0	1	1
AX-110460498	4B	44924279	5158.92	192	48	100	44	48	96	48	0.778801	-0.916548	1.09091	98	94	96	96	0.77283	1.04255	0.0425532	1.04255	2	0	2	1	0	1	1	1	1	2	2	1	1	1	2	1	2	1	2	1	1	1	1	2	0	0	1	1
AX-109304604	4B	77015617	5191.02	184	62	88	34	46	92	46	0.0118576	0.480367	1.82353	106	78	92	92	0.039	1.35897	0.358974	1.35897	1	1	-1	2	2	1	1	2	2	1	2	1	1	1	0	1	0	1	0	1	1	0	1	1	1	0	0	0
AX-109875431	4B	135499166	5249.5	187	50	94	43	46.75	93.5	46.75	0.767432	-0.911639	1.16279	97	90	93.5	93.5	0.608728	1.07778	0.0777778	1.07778	2	0	2	1	0	1	1	1	1	2	2	1	1	1	2	1	2	1	2	1	1	1	1	2	0	0	1	1
AX-110036233	4B	137550112	5251.55	191	52	96	43	47.75	95.5	47.75	0.652658	-0.857564	1.2093	100	91	95.5	95.5	0.514906	1.0989	0.0989011	1.0989	2	0	2	1	0	1	1	1	1	2	2	0	1	1	2	1	2	1	2	1	1	1	1	2	0	0	1	1
AX-111763569	4B	414696680	5528.7	181	90	62	29	45.25	90.5	45.25	1.49251e-13	8.85841	3.10345	121	60	90.5	90.5	5.78512e-06	2.01667	1.01667	2.01667	-1	0	2	0	0	1	1	2	0	2	-1	0	-1	1	-1	0	2	1	2	0	1	1	1	1	0	0	1	1
AX-109270209	4B	416688899	5530.69	181	89	65	27	45.25	90.5	45.25	4.53105e-13	8.48771	3.2963	121.5	59.5	90.5	90.5	4.05733e-06	2.04202	1.04202	2.04202	-1	0	2	0	0	1	1	2	0	2	-1	0	1	1	-1	0	2	1	2	0	1	1	1	-1	0	0	1	1
AX-109516755	4B	419816036	5533.82	182	89	66	27	45.5	91	45.5	6.9908e-13	8.34296	3.2963	122	60	91	91	4.31204e-06	2.03333	1.03333	2.03333	-1	0	2	0	0	1	1	2	0	2	-1	0	1	1	-1	0	2	1	2	0	1	1	1	-1	0	0	1	1
AX-111043077	4B	421994341	5535.99	180	89	65	26	45	90	45	2.55784e-13	8.67858	3.42308	121.5	58.5	90	90	2.6564e-06	2.07692	1.07692	2.07692	-1	0	2	0	0	1	1	2	0	2	-1	0	1	1	-1	0	2	1	2	0	1	1	1	-1	0	0	1	1
AX-111028236	4B	424010077	5538.01	183	89	66	28	45.75	91.5	45.75	1.21062e-12	8.15966	3.17857	122	61	91.5	91.5	6.50573e-06	2	1	2	-1	0	2	0	0	1	1	2	0	2	-1	0	1	1	-1	0	2	1	2	0	1	1	1	-1	0	0	1	1
AX-108773581	4B	425121975	5539.12	183	90	65	28	45.75	91.5	45.75	3.5018e-13	8.57373	3.21429	122.5	60.5	91.5	91.5	4.57975e-06	2.02479	1.02479	2.02479	-1	0	2	0	0	1	1	2	0	2	-1	0	1	1	-1	0	2	1	2	0	1	1	1	-1	0	0	1	1
AX-108948262	4B	425802822	5539.8	182	89	65	28	45.5	91	45.5	7.84581e-13	8.30445	3.17857	121.5	60.5	91	91	6.13679e-06	2.00826	1.00826	2.00826	-1	0	2	0	0	1	1	2	0	2	-1	0	1	1	-1	0	2	1	2	0	1	1	1	-1	0	0	1	1
AX-111785675	4B	426082556	5540.08	189	97	66	26	47.25	94.5	47.25	4.82671e-16	10.7725	3.73077	130	59	94.5	94.5	2.41095e-07	2.20339	1.20339	2.20339	0	0	2	0	0	1	1	2	0	-1	0	0	2	1	1	0	2	1	2	0	1	1	1	0	0	0	1	-1
AX-111780380	4B	428712872	5542.71	183	83	71	29	45.75	91.5	45.75	1.21646e-09	5.85219	2.86207	118.5	64.5	91.5	91.5	6.55751e-05	1.83721	0.837209	1.83721	-1	0	2	-1	0	1	1	2	0	2	-1	0	1	1	-1	0	2	1	2	0	1	1	1	-1	0	0	1	1
AX-86178412	4B	475806832	5589.81	183	90	65	28	45.75	91.5	45.75	3.5018e-13	8.57373	3.21429	122.5	60.5	91.5	91.5	4.57975e-06	2.02479	1.02479	2.02479	-1	0	2	0	0	1	1	2	0	2	-1	0	1	1	-1	0	2	1	2	0	1	1	1	-1	0	0	1	1
AX-111662410	4B	540413913	5654.41	181	88	62	31	45.25	90.5	45.25	2.02508e-12	7.98792	2.83871	119	62	90.5	90.5	2.26752e-05	1.91935	0.919355	1.91935	-1	0	2	0	0	1	1	2	0	2	-1	0	1	1	-1	0	2	1	2	0	1	1	1	-1	0	0	1	1
AX-110144838	4B	541414528	5655.41	179	83	67	29	44.75	89.5	44.75	2.94151e-10	6.32606	2.86207	116.5	62.5	89.5	89.5	5.43356e-05	1.864	0.864	1.864	-1	0	2	0	0	1	1	2	0	2	-1	0	-1	1	1	0	2	1	2	0	1	1	1	-1	0	0	1	1
AX-86175614	4B	569630673	5683.63	190	96	67	27	47.5	95	47.5	3.41525e-15	10.1193	3.55556	129.5	60.5	95	95	5.56345e-07	2.1405	1.1405	2.1405	0	0	2	0	0	1	1	2	0	1	-1	0	1	1	0	0	2	1	2	0	1	1	1	-1	0	0	1	1
AX-108892921	4B	579406242	5693.41	181	87	63	31	45.25	90.5	45.25	7.01956e-12	7.57297	2.80645	118.5	62.5	90.5	90.5	3.14855e-05	1.896	0.896	1.896	-1	0	2	0	0	1	1	2	0	2	-1	0	1	1	-1	0	2	1	2	0	1	1	1	-1	0	0	1	1
AX-111691756	4B	603576226	5717.58	181	89	61	31	45.25	90.5	45.25	5.65166e-13	8.41394	2.87097	119.5	61.5	90.5	90.5	1.6244e-05	1.94309	0.943089	1.94309	-1	0	2	0	0	1	1	2	0	2	-1	0	1	1	-1	0	2	1	2	0	1	1	1	-1	0	0	1	1
AX-108743591	4B	662564529	5776.56	181	93	55	33	45.25	90.5	45.25	2.06238e-15	10.2877	2.81818	120.5	60.5	90.5	90.5	8.20496e-06	1.99174	0.991736	1.99174	-1	0	2	0	0	1	0	1	0	2	-1	0	1	1	-1	0	1	0	2	0	1	0	1	-1	0	1	2	1
AX-109937343	4B	664060118	5778.06	182	93	56	33	45.5	91	45.5	3.65837e-15	10.0964	2.81818	121	61	91	91	8.68771e-06	1.98361	0.983607	1.98361	-1	0	2	0	0	1	0	1	0	2	-1	0	1	1	-1	0	1	0	2	0	1	0	1	-1	0	1	2	1
AX-110910878	5A	8810419	5787.81	192	44	88	60	48	96	48	0.135335	-0.332384	0.733333	88	104	96	96	0.248213	0.846154	-0.153846	0.846154	2	1	2	1	1	1	0	1	1	2	2	2	1	1	1	1	1	1	2	2	0	0	2	1	1	2	2	1
AX-109411504	5A	9480014	5788.48	192	44	89	59	48	96	48	0.185947	-0.438437	0.745763	88.5	103.5	96	96	0.279016	0.855072	-0.144928	0.855072	2	1	2	1	1	1	0	1	1	2	2	2	1	1	1	1	1	1	2	2	0	0	2	1	1	2	2	1
AX-109623110	5A	10623547	5789.62	192	43	90	59	48	96	48	0.181167	-0.429744	0.728814	88	104	96	96	0.248213	0.846154	-0.153846	0.846154	2	1	2	1	1	1	0	1	1	2	2	2	1	1	1	1	1	1	2	2	0	0	2	1	1	2	2	1
AX-108765823	5A	15109455	5794.11	193	44	94	55	48.25	96.5	48.25	0.500719	-0.769102	0.8	91	102	96.5	96.5	0.428479	0.892157	-0.107843	0.892157	2	1	1	1	1	1	0	1	1	2	2	2	1	1	1	1	1	1	2	2	0	0	2	1	1	2	2	1
AX-110430693	5A	35765945	5814.77	193	39	101	53	48.25	96.5	48.25	0.293644	-0.590955	0.735849	89.5	103.5	96.5	96.5	0.313578	0.864734	-0.135266	0.864734	2	1	1	1	1	1	2	2	0	2	2	2	1	1	1	0	1	0	2	2	0	0	2	1	1	2	2	1
AX-110425408	5A	88566637	5867.57	191	38	99	54	47.75	95.5	47.75	0.230251	-0.509774	0.703704	87.5	103.5	95.5	95.5	0.246979	0.845411	-0.154589	0.845411	2	1	1	1	0	1	2	2	0	2	2	2	1	1	1	0	1	0	2	2	0	0	2	1	1	1	2	0
AX-108953048	5A	89812286	5868.81	192	41	97	54	48	96	48	0.410399	-0.702702	0.759259	89.5	102.5	96	96	0.348145	0.873171	-0.126829	0.873171	2	1	1	1	0	1	2	2	0	2	2	2	1	1	1	0	1	0	2	2	0	0	2	1	1	1	2	0
AX-110538331	5A	91132050	5870.13	193	42	97	54	48.25	96.5	48.25	0.472979	-0.750076	0.777778	90.5	102.5	96.5	96.5	0.387709	0.882927	-0.117073	0.882927	2	1	1	1	0	1	2	2	0	2	2	2	1	1	1	0	1	0	2	2	0	0	2	1	1	1	2	0
AX-109447403	5A	92016766	5871.02	191	41	97	53	47.75	95.5	47.75	0.459559	-0.740468	0.773585	89.5	101.5	95.5	95.5	0.385236	0.881773	-0.118227	0.881773	2	1	1	1	0	1	2	2	0	2	2	2	1	1	1	0	1	0	2	-1	0	0	2	1	1	1	2	0
AX-111461409	5A	92988011	5871.99	193	42	97	54	48.25	96.5	48.25	0.472979	-0.750076	0.777778	90.5	102.5	96.5	96.5	0.387709	0.882927	-0.117073	0.882927	2	1	1	1	0	1	2	2	0	2	2	2	1	1	1	0	1	0	2	2	0	0	2	1	1	1	2	0
AX-109339144	5A	93067697	5872.07	193	42	97	54	48.25	96.5	48.25	0.472979	-0.750076	0.777778	90.5	102.5	96.5	96.5	0.387709	0.882927	-0.117073	0.882927	2	1	1	1	0	1	2	2	0	2	2	2	1	1	1	0	1	0	2	2	0	0	2	1	1	1	2	0
AX-111013097	5A	96125310	5875.13	193	42	97	54	48.25	96.5	48.25	0.472979	-0.750076	0.777778	90.5	102.5	96.5	96.5	0.387709	0.882927	-0.117073	0.882927	2	1	1	1	0	1	2	2	0	2	2	2	1	1	1	0	1	0	2	2	0	0	2	1	1	1	2	0
AX-109516719	5A	97770469	5876.77	193	42	97	54	48.25	96.5	48.25	0.472979	-0.750076	0.777778	90.5	102.5	96.5	96.5	0.387709	0.882927	-0.117073	0.882927	2	1	1	1	0	1	2	2	0	2	2	2	1	1	1	0	1	0	2	2	0	0	2	1	1	1	2	0
AX-109630394	5A	100538917	5879.54	181	40	85	56	45.25	90.5	45.25	0.174014	-0.416297	0.714286	82.5	98.5	90.5	90.5	0.234333	0.837563	-0.162437	0.837563	2	1	1	1	0	1	2	2	0	2	2	2	1	1	-1	0	1	0	2	2	0	0	2	1	1	-1	2	0
AX-111498584	5A	103052316	5882.05	190	42	94	54	47.5	95	47.5	0.463745	-0.743495	0.777778	89	101	95	95	0.383988	0.881188	-0.118812	0.881188	2	1	1	1	0	1	2	2	0	2	2	2	1	1	1	0	1	0	2	2	0	0	2	1	1	1	2	0
AX-109991177	5A	104866210	5883.87	193	42	97	54	48.25	96.5	48.25	0.472979	-0.750076	0.777778	90.5	102.5	96.5	96.5	0.387709	0.882927	-0.117073	0.882927	2	1	1	1	0	1	2	2	0	2	2	2	1	1	1	0	1	0	2	2	0	0	2	1	1	1	2	0
AX-111581139	5A	107393647	5886.39	192	42	96	54	48	96	48	0.472367	-0.749644	0.777778	90	102	96	96	0.386476	0.882353	-0.117647	0.882353	2	1	1	1	0	1	2	2	0	2	2	2	1	1	1	0	1	0	2	2	0	0	2	1	1	1	2	0
AX-109474493	5A	107746833	5886.75	192	41	97	54	48	96	48	0.410399	-0.702702	0.759259	89.5	102.5	96	96	0.348145	0.873171	-0.126829	0.873171	2	1	1	1	0	1	2	2	0	2	2	2	1	1	1	0	1	0	2	2	0	0	2	1	1	1	2	0
AX-109934620	5A	107749811	5886.75	192	42	96	54	48	96	48	0.472367	-0.749644	0.777778	90	102	96	96	0.386476	0.882353	-0.117647	0.882353	2	1	1	1	0	1	2	2	0	2	2	2	1	1	1	0	1	0	2	2	0	0	2	1	1	1	2	0
AX-111449298	5A	108206151	5887.21	193	42	97	54	48.25	96.5	48.25	0.472979	-0.750076	0.777778	90.5	102.5	96.5	96.5	0.387709	0.882927	-0.117073	0.882927	2	1	1	1	0	1	2	2	0	2	2	2	1	1	1	0	1	0	2	2	0	0	2	1	1	1	2	0
AX-110482398	5A	108268156	5887.27	192	42	95	55	48	96	48	0.410399	-0.702702	0.763636	89.5	102.5	96	96	0.348145	0.873171	-0.126829	0.873171	2	1	1	1	0	1	2	2	0	2	2	2	1	1	1	0	1	0	2	2	0	0	2	1	1	1	2	0
AX-109271336	5A	108588258	5887.59	193	42	97	54	48.25	96.5	48.25	0.472979	-0.750076	0.777778	90.5	102.5	96.5	96.5	0.387709	0.882927	-0.117073	0.882927	2	1	1	1	0	1	2	2	0	2	2	2	1	1	1	0	1	0	2	2	0	0	2	1	1	1	2	0
AX-108797892	5A	108858271	5887.86	192	42	96	54	48	96	48	0.472367	-0.749644	0.777778	90	102	96	96	0.386476	0.882353	-0.117647	0.882353	2	1	1	1	0	1	2	2	0	2	2	2	1	1	1	0	1	0	2	2	0	0	2	1	1	1	2	0
AX-110485698	5A	108858405	5887.86	192	42	97	53	48	96	48	0.526963	-0.786154	0.792453	90.5	101.5	96	96	0.427279	0.891626	-0.108374	0.891626	2	1	1	1	0	1	2	2	0	2	2	2	1	1	1	0	1	0	2	2	0	0	2	1	1	1	2	0
AX-110916541	5A	109859447	5888.86	193	42	97	54	48.25	96.5	48.25	0.472979	-0.750076	0.777778	90.5	102.5	96.5	96.5	0.387709	0.882927	-0.117073	0.882927	2	1	1	1	0	1	2	2	0	2	2	2	1	1	1	0	1	0	2	2	0	0	2	1	1	1	2	0
AX-111215497	5A	410201524	6189.2	192	41	96	55	48	96	48	0.360295	-0.659237	0.745455	89	103	96	96	0.312321	0.864078	-0.135922	0.864078	2	2	1	1	0	1	2	2	0	2	2	2	1	1	1	0	0	1	2	2	0	0	2	1	1	1	-1	0
AX-110481423	5A	411083005	6190.08	193	41	96	56	48.25	96.5	48.25	0.310866	-0.609981	0.732143	89	104	96.5	96.5	0.280265	0.855769	-0.144231	0.855769	2	2	1	1	0	1	2	2	0	2	2	2	1	1	1	0	0	1	2	2	0	0	2	1	1	1	2	0
AX-111477039	5A	416128813	6195.13	193	42	94	57	48.25	96.5	48.25	0.292126	-0.589226	0.736842	89	104	96.5	96.5	0.280265	0.855769	-0.144231	0.855769	2	2	1	1	0	1	2	2	0	2	2	2	1	1	1	0	0	1	2	2	0	0	2	1	1	1	2	0
AX-109308752	5A	419203455	6198.2	193	42	94	57	48.25	96.5	48.25	0.292126	-0.589226	0.736842	89	104	96.5	96.5	0.280265	0.855769	-0.144231	0.855769	2	2	1	1	0	1	2	2	0	2	2	2	1	1	1	0	0	1	2	2	0	0	2	1	1	1	2	0
AX-111118131	5A	420276818	6199.28	192	41	94	57	48	96	48	0.25284	-0.541014	0.719298	88	104	96	96	0.248213	0.846154	-0.153846	0.846154	2	2	1	1	0	1	2	2	-1	2	2	2	1	1	1	0	0	1	2	2	0	0	2	1	1	1	2	0
AX-110632493	5A	444937582	6223.94	192	45	96	51	48	96	48	0.829029	-0.937411	0.882353	93	99	96	96	0.665006	0.939394	-0.0606061	0.939394	2	2	1	1	1	1	2	2	0	1	2	2	1	1	1	0	0	1	2	2	0	0	2	1	1	1	0	0
AX-109553748	5A	444938405	6223.94	193	45	96	52	48.25	96.5	48.25	0.773773	-0.914386	0.865385	93	100	96.5	96.5	0.614352	0.93	-0.07	0.93	2	2	1	1	1	1	2	2	0	1	2	2	1	1	1	0	0	1	2	2	0	0	2	1	1	1	0	0
AX-86179857	5A	445191816	6224.19	193	45	96	52	48.25	96.5	48.25	0.773773	-0.914386	0.865385	93	100	96.5	96.5	0.614352	0.93	-0.07	0.93	2	2	1	1	1	1	2	2	0	1	2	2	1	1	1	0	0	1	2	2	0	0	2	1	1	1	0	0
AX-111521631	5A	459002338	6238	191	44	96	51	47.75	95.5	47.75	0.771698	-0.913489	0.862745	92	99	95.5	95.5	0.612504	0.929293	-0.0707071	0.929293	2	2	1	1	1	1	2	2	0	1	2	2	1	1	1	0	0	1	2	1	0	0	2	2	1	1	-1	0
AX-109407552	5A	459915316	6238.92	193	44	96	53	48.25	96.5	48.25	0.655551	-0.85904	0.830189	92	101	96.5	96.5	0.517092	0.910891	-0.0891089	0.910891	2	2	1	1	1	1	2	2	0	1	2	2	1	1	1	0	0	1	2	1	0	0	2	2	1	1	2	0
AX-110426159	5A	464167014	6243.17	193	44	96	53	48.25	96.5	48.25	0.655551	-0.85904	0.830189	92	101	96.5	96.5	0.517092	0.910891	-0.0891089	0.910891	2	2	1	1	1	1	2	2	0	1	2	2	1	1	1	0	0	1	2	1	0	0	2	2	1	1	2	0
AX-108892277	5A	466858066	6245.86	193	44	96	53	48.25	96.5	48.25	0.655551	-0.85904	0.830189	92	101	96.5	96.5	0.517092	0.910891	-0.0891089	0.910891	2	2	1	1	1	1	2	2	0	1	2	2	1	1	1	0	0	1	2	1	0	0	2	2	1	1	2	0
AX-108955237	5A	468811587	6247.81	191	44	95	52	47.75	95.5	47.75	0.713412	-0.887274	0.846154	91.5	99.5	95.5	95.5	0.562684	0.919598	-0.080402	0.919598	2	2	1	1	1	1	2	2	0	1	2	2	1	1	1	0	0	1	2	1	0	0	2	2	1	-1	2	0
AX-109331493	5A	468941617	6247.94	193	44	96	53	48.25	96.5	48.25	0.655551	-0.85904	0.830189	92	101	96.5	96.5	0.517092	0.910891	-0.0891089	0.910891	2	2	1	1	1	1	2	2	0	1	2	2	1	1	1	0	0	1	2	1	0	0	2	2	1	1	2	0
AX-109871542	5A	477785486	6256.79	193	42	100	51	48.25	96.5	48.25	0.578896	-0.81753	0.823529	92	101	96.5	96.5	0.517092	0.910891	-0.0891089	0.910891	1	1	1	1	1	1	2	1	0	1	2	2	1	1	1	0	0	1	2	1	2	0	2	2	1	1	2	0
AX-108778546	5A	478321505	6257.32	193	42	100	51	48.25	96.5	48.25	0.578896	-0.81753	0.823529	92	101	96.5	96.5	0.517092	0.910891	-0.0891089	0.910891	1	1	1	1	1	1	2	1	0	1	2	2	1	1	1	0	0	1	2	1	2	0	2	2	1	1	2	0
AX-109916379	5A	503865926	6282.87	192	41	94	57	48	96	48	0.25284	-0.541014	0.719298	88	104	96	96	0.248213	0.846154	-0.153846	0.846154	1	1	1	1	1	1	2	1	0	1	2	2	1	1	1	0	1	1	1	1	2	0	1	1	1	1	2	0
AX-108760060	5A	504451456	6283.45	192	41	94	57	48	96	48	0.25284	-0.541014	0.719298	88	104	96	96	0.248213	0.846154	-0.153846	0.846154	1	1	1	1	1	1	2	1	0	1	2	2	1	1	1	0	1	1	1	1	2	0	1	1	1	1	1	0
AX-111100693	5A	505421598	6284.42	191	40	93	58	47.75	95.5	47.75	0.171739	-0.411903	0.689655	86.5	104.5	95.5	95.5	0.192768	0.827751	-0.172249	0.827751	1	1	1	1	1	1	2	1	-1	1	2	2	1	1	1	0	1	1	1	1	2	0	1	1	1	1	2	0
AX-109622137	5A	506645472	6285.65	193	41	93	59	48.25	96.5	48.25	0.164359	-0.397243	0.694915	87.5	105.5	96.5	96.5	0.19509	0.829384	-0.170616	0.829384	1	1	1	1	1	1	2	1	0	1	2	2	1	1	1	0	1	1	1	1	2	0	1	1	1	1	2	0
AX-111122310	5A	511619430	6290.62	192	41	93	58	48	96	48	0.202107	-0.466255	0.706897	87.5	104.5	96	96	0.219872	0.837321	-0.162679	0.837321	1	1	1	1	1	1	2	1	0	1	2	2	1	1	1	0	1	1	1	1	2	0	1	1	1	1	2	0
AX-109339207	5A	523140753	6302.14	191	40	91	60	47.75	95.5	47.75	0.0996309	-0.230144	0.666667	85.5	105.5	95.5	95.5	0.147855	0.810427	-0.189573	0.810427	1	1	1	1	1	1	2	1	0	1	2	2	1	1	1	0	1	1	1	1	2	0	1	1	1	1	2	0
AX-109905084	5A	529415113	6308.42	192	41	92	59	48	96	48	0.156583	-0.381064	0.694915	87	105	96	96	0.193931	0.828571	-0.171429	0.828571	1	1	1	1	1	1	2	1	0	1	2	2	1	1	1	0	1	1	1	1	2	0	1	1	1	1	-1	0
AX-110442010	5A	530305981	6309.31	192	41	92	59	48	96	48	0.156583	-0.381064	0.694915	87	105	96	96	0.193931	0.828571	-0.171429	0.828571	1	1	1	1	1	1	2	1	0	1	2	2	1	1	1	0	1	1	1	1	2	0	1	1	1	1	-1	0
AX-111001091	5A	530991655	6309.99	191	39	92	60	47.75	95.5	47.75	0.0874076	-0.186452	0.65	85	106	95.5	95.5	0.128635	0.801887	-0.198113	0.801887	1	1	1	1	1	1	2	1	-1	1	2	2	1	1	1	0	1	1	1	1	2	0	1	1	1	1	2	0
AX-111485276	5A	531516700	6310.52	193	41	92	60	48.25	96.5	48.25	0.124891	-0.305575	0.683333	87	106	96.5	96.5	0.171422	0.820755	-0.179245	0.820755	1	1	1	1	1	1	2	1	0	1	2	2	1	1	1	0	1	1	1	1	2	0	1	1	1	1	2	0
AX-110443555	5A	534823471	6313.82	193	41	92	60	48.25	96.5	48.25	0.124891	-0.305575	0.683333	87	106	96.5	96.5	0.171422	0.820755	-0.179245	0.820755	1	1	1	1	1	1	2	1	0	1	2	2	1	1	1	0	1	1	1	1	2	0	1	1	1	1	2	0
AX-182022014	5A	536681055	6315.68	192	42	90	60	48	96	48	0.127136	-0.311521	0.7	87	105	96	96	0.193931	0.828571	-0.171429	0.828571	1	1	1	1	1	1	2	1	0	1	2	2	1	1	1	0	1	1	1	1	2	0	1	1	1	1	2	0
AX-109994203	5A	536681326	6315.68	193	41	92	60	48.25	96.5	48.25	0.124891	-0.305575	0.683333	87	106	96.5	96.5	0.171422	0.820755	-0.179245	0.820755	1	1	1	1	1	1	2	1	0	1	2	2	1	1	1	0	1	1	1	1	2	0	1	1	1	1	2	0
AX-109369427	5A	546521932	6325.52	192	41	91	60	48	96	48	0.117581	-0.285442	0.683333	86.5	105.5	96	96	0.17031	0.819905	-0.180095	0.819905	1	1	1	1	1	1	2	1	0	1	2	2	1	1	1	0	1	1	1	1	2	0	1	1	1	-1	2	1
AX-94589715	5A	546531060	6325.53	193	41	92	60	48.25	96.5	48.25	0.124891	-0.305575	0.683333	87	106	96.5	96.5	0.171422	0.820755	-0.179245	0.820755	1	1	1	1	1	1	2	1	0	1	2	2	1	1	1	0	1	1	1	1	2	0	1	1	1	1	2	1
AX-110950653	5A	550723509	6329.72	190	39	94	57	47.5	95	47.5	0.179822	-0.427255	0.684211	86	104	95	95	0.191601	0.826923	-0.173077	0.826923	1	1	1	1	1	1	2	1	-1	1	-1	2	1	1	1	0	1	1	1	1	2	0	1	1	1	1	2	1
AX-109340261	5A	551429944	6330.43	193	40	95	58	48.25	96.5	48.25	0.182305	-0.431834	0.689655	87.5	105.5	96.5	96.5	0.19509	0.829384	-0.170616	0.829384	1	1	1	1	1	1	2	1	0	1	2	2	1	1	1	0	1	1	1	1	2	0	1	1	1	1	2	1
AX-110716987	5A	551785323	6330.79	193	40	95	58	48.25	96.5	48.25	0.182305	-0.431834	0.689655	87.5	105.5	96.5	96.5	0.19509	0.829384	-0.170616	0.829384	1	1	1	1	1	1	2	1	0	1	2	2	1	1	1	0	1	1	1	1	2	0	1	1	1	1	2	1
AX-109876198	5A	572814765	6351.81	193	48	91	54	48.25	96.5	48.25	0.606531	-0.833096	0.888889	93.5	99.5	96.5	96.5	0.665822	0.939698	-0.0603015	0.939698	1	1	1	1	1	2	1	1	1	0	2	0	1	1	1	1	1	1	1	1	2	0	1	1	1	1	2	1
AX-95632161	5A	573589851	6352.59	193	49	90	54	48.25	96.5	48.25	0.567022	-0.810611	0.907407	94	99	96.5	96.5	0.718916	0.949495	-0.0505051	0.949495	1	1	1	1	1	2	1	1	1	0	2	0	1	1	1	1	1	1	1	1	2	0	1	1	1	1	2	1
AX-111458545	5A	574756535	6353.76	190	46	92	52	47.5	95	47.5	0.752608	-0.905128	0.884615	92	98	95	95	0.663355	0.938776	-0.0612245	0.938776	1	1	1	1	1	2	1	1	1	0	2	0	1	1	1	1	1	1	1	1	2	0	1	1	1	1	2	1
AX-110169414	5A	575262390	6354.26	192	50	89	53	48	96	48	0.572758	-0.813971	0.943396	94.5	97.5	96	96	0.828593	0.969231	-0.0307692	0.969231	1	1	1	1	1	2	1	1	0	0	2	0	1	1	1	0	1	1	1	1	2	0	1	1	1	1	2	1
AX-110976602	5A	585742226	6364.74	193	47	93	53	48.25	96.5	48.25	0.730905	-0.895361	0.886792	93.5	99.5	96.5	96.5	0.665822	0.939698	-0.0603015	0.939698	1	1	1	1	1	2	1	1	1	1	2	0	1	1	1	1	1	1	1	0	2	0	1	1	1	1	2	1
AX-109353062	5A	586202021	6365.2	192	47	93	52	48	96	48	0.799348	-0.925241	0.903846	93.5	98.5	96	96	0.718216	0.949239	-0.0507614	0.949239	1	1	1	1	1	2	1	1	1	1	2	0	1	1	1	1	1	1	1	0	2	0	1	1	1	1	2	1
AX-111513675	5A	586886517	6365.89	193	47	93	53	48.25	96.5	48.25	0.730905	-0.895361	0.886792	93.5	99.5	96.5	96.5	0.665822	0.939698	-0.0603015	0.939698	1	1	1	1	1	2	1	1	1	1	2	0	1	1	1	1	1	1	1	0	2	0	1	1	1	1	2	1
AX-108997623	5A	587413011	6366.41	189	47	90	52	47.25	94.5	47.25	0.707116	-0.884315	0.903846	92	97	94.5	94.5	0.716085	0.948454	-0.0515464	0.948454	1	1	1	1	1	2	1	1	1	-1	2	0	1	1	1	1	1	1	1	0	2	0	1	1	1	1	2	1
AX-109374431	5A	595601337	6374.6	193	47	93	53	48.25	96.5	48.25	0.730905	-0.895361	0.886792	93.5	99.5	96.5	96.5	0.665822	0.939698	-0.0603015	0.939698	1	1	1	1	1	2	1	1	1	1	2	0	1	1	1	1	1	1	1	0	2	0	1	1	1	1	2	1
AX-108895342	5A	597294532	6376.29	193	46	95	52	48.25	96.5	48.25	0.81071	-0.929952	0.884615	93.5	99.5	96.5	96.5	0.665822	0.939698	-0.0603015	0.939698	1	1	1	1	1	2	1	1	1	1	2	0	1	1	1	1	1	1	1	0	2	0	1	1	1	1	2	1
AX-111130384	5A	607626250	6386.63	192	45	101	46	48	96	48	0.766727	-0.911332	0.978261	95.5	96.5	96	96	0.942468	0.989637	-0.0103627	0.989637	1	1	2	1	1	1	1	1	1	1	2	0	1	1	1	1	1	1	1	0	2	0	1	1	1	1	0	1
AX-109406297	5A	608040095	6387.04	193	45	102	46	48.25	96.5	48.25	0.727128	-0.893631	0.978261	96	97	96.5	96.5	0.942617	0.989691	-0.0103093	0.989691	1	1	2	1	1	1	1	1	1	1	2	0	1	1	1	1	1	1	1	0	2	0	1	1	1	1	0	1
AX-109369351	5A	611334693	6390.33	193	45	101	47	48.25	96.5	48.25	0.794081	-0.923034	0.957447	95.5	97.5	96.5	96.5	0.88553	0.979487	-0.0205128	0.979487	1	1	2	1	1	1	1	1	1	1	2	0	1	1	1	1	1	1	1	0	2	0	1	1	1	1	0	1
AX-110546458	5A	613332179	6392.33	191	45	99	47	47.75	95.5	47.75	0.861384	-0.950191	0.957447	94.5	96.5	95.5	95.5	0.884936	0.979275	-0.0207254	0.979275	1	1	2	1	1	1	1	1	1	1	2	0	1	1	1	1	1	1	1	0	2	0	1	1	1	1	0	1
AX-109829013	5A	616545374	6395.55	193	45	100	48	48.25	96.5	48.25	0.840654	-0.942059	0.9375	95	98	96.5	96.5	0.829031	0.969388	-0.0306122	0.969388	1	1	2	1	1	1	1	1	1	1	2	0	1	1	1	1	1	1	1	0	2	0	1	1	1	1	0	1
AX-111091728	5A	622462067	6401.46	192	48	96	48	48	96	48	1	-1	1	96	96	96	96	1	1	0	1	1	1	2	1	1	0	1	-1	1	1	2	0	1	1	1	1	1	1	1	0	2	0	1	1	1	1	0	1
AX-110427839	5A	673536329	6452.54	192	59	93	40	48	96	48	0.138906	-0.341077	1.475	105.5	86.5	96	96	0.17031	1.21965	0.219653	1.21965	1	1	2	1	1	0	0	1	1	0	1	1	0	1	0	1	0	1	1	0	0	1	1	0	2	1	0	1
AX-110362397	5A	678560305	6457.56	190	55	98	37	47.5	95	47.5	0.165299	-0.399145	1.48649	104	86	95	95	0.191601	1.2093	0.209302	1.2093	1	1	2	1	1	0	0	1	1	0	1	1	0	1	0	1	1	1	1	-1	0	1	1	0	2	1	1	1
AX-108737654	5A	688070569	6467.07	192	54	99	39	48	96	48	0.282063	-0.577524	1.38462	103.5	88.5	96	96	0.279016	1.16949	0.169492	1.16949	1	1	2	1	1	0	0	1	1	0	1	1	0	1	1	1	1	1	1	0	0	1	1	1	2	1	-1	1
AX-110513721	5A	690418544	6469.42	192	58	92	42	48	96	48	0.22313	-0.499288	1.38095	104	88	96	96	0.248213	1.18182	0.181818	1.18182	1	1	2	1	2	0	1	1	1	0	1	1	0	0	1	1	1	1	1	0	0	1	1	1	2	1	-1	2
AX-110917175	5A	696475570	6475.48	193	59	92	42	48.25	96.5	48.25	0.181363	-0.430105	1.40476	105	88	96.5	96.5	0.22107	1.19318	0.193182	1.19318	1	1	2	1	2	0	1	1	1	0	1	1	0	0	1	1	1	1	1	0	0	1	1	1	2	1	0	2
AX-110042137	5B	7351805	6483.35	192	57	95	40	48	96	48	0.219671	-0.494072	1.425	104.5	87.5	96	96	0.219872	1.19429	0.194286	1.19429	1	1	2	1	1	1	2	1	2	0	2	2	1	0	0	1	1	1	0	1	0	0	1	1	0	2	2	2
AX-108749262	5B	15004677	6491	192	55	96	41	48	96	48	0.360295	-0.659237	1.34146	103	89	96	96	0.312321	1.1573	0.157303	1.1573	2	1	2	1	1	1	1	1	2	0	2	2	1	1	0	1	0	1	0	1	0	0	1	1	0	2	2	2
AX-109007669	5B	20014173	6496.01	187	50	95	42	46.75	93.5	46.75	0.693288	-0.877723	1.19048	97.5	89.5	93.5	93.5	0.558536	1.08939	0.0893855	1.08939	2	1	2	0	2	1	1	1	2	0	2	1	1	1	0	1	0	1	1	1	0	0	1	1	0	2	1	-1
AX-109353092	5B	43156367	6519.16	189	46	99	44	47.25	94.5	47.25	0.790215	-0.921405	1.04545	95.5	93.5	94.5	94.5	0.884333	1.02139	0.0213904	1.02139	2	1	2	0	2	1	1	1	2	1	2	0	1	1	0	0	1	2	2	1	1	0	1	1	0	2	1	2
AX-109356727	5B	62017016	6538.02	192	51	98	43	48	96	48	0.687289	-0.874822	1.18605	100	92	96	96	0.563703	1.08696	0.0869565	1.08696	2	1	2	0	2	1	1	1	2	1	2	0	1	1	0	0	1	2	2	0	1	0	1	1	0	2	1	2
AX-110002288	5B	67953688	6543.95	193	51	100	42	48.25	96.5	48.25	0.578896	-0.81753	1.21429	101	92	96.5	96.5	0.517092	1.09783	0.0978261	1.09783	2	1	2	0	2	1	1	1	2	1	1	0	1	1	0	0	1	2	2	0	1	0	1	1	0	2	1	2
AX-109381907	5B	68897604	6544.9	190	50	96	44	47.5	95	47.5	0.818731	-0.933238	1.13636	98	92	95	95	0.663355	1.06522	0.0652174	1.06522	2	1	2	0	2	1	1	1	2	1	-1	0	1	1	0	0	1	2	2	0	1	0	1	1	0	2	1	2
AX-111114646	5B	77265425	6553.27	177	37	99	41	44.25	88.5	44.25	0.262854	-0.553979	0.902439	86.5	90.5	88.5	88.5	0.763675	0.955801	-0.0441989	0.955801	2	1	2	1	2	1	-1	1	2	1	-1	1	1	1	-1	1	1	2	-1	0	1	-1	1	1	0	2	1	2
AX-108825923	5B	77878812	6553.88	192	50	99	43	48	96	48	0.705423	-0.883515	1.16279	99.5	92.5	96	96	0.613431	1.07568	0.0756757	1.07568	2	1	2	0	2	1	1	1	2	1	2	0	1	1	0	1	1	2	2	0	1	0	1	1	0	2	1	2
AX-111017571	5B	79388047	6555.39	193	49	99	45	48.25	96.5	48.25	0.862717	-0.950707	1.08889	98.5	94.5	96.5	96.5	0.773403	1.04233	0.042328	1.04233	2	1	2	0	2	1	1	1	2	1	2	0	1	1	0	1	1	2	2	0	1	0	1	1	0	2	1	2
AX-111600319	5B	80960680	6556.96	191	51	96	44	47.75	95.5	47.75	0.771698	-0.913489	1.15909	99	92	95.5	95.5	0.612504	1.07609	0.076087	1.07609	2	1	2	0	2	1	1	1	2	1	2	0	1	1	0	1	1	2	2	0	1	0	0	1	0	2	1	2
AX-111078255	5B	86045179	6562.05	193	50	99	44	48.25	96.5	48.25	0.777793	-0.916116	1.13636	99.5	93.5	96.5	96.5	0.665822	1.06417	0.0641711	1.06417	2	1	2	0	2	1	1	1	2	1	2	0	1	1	0	1	1	2	2	0	1	0	1	1	0	2	1	2
AX-111143503	5B	86542400	6562.54	193	50	99	44	48.25	96.5	48.25	0.777793	-0.916116	1.13636	99.5	93.5	96.5	96.5	0.665822	1.06417	0.0641711	1.06417	2	1	2	0	2	1	1	1	2	1	2	0	1	1	0	1	1	2	2	0	1	0	1	1	0	2	1	2
AX-110624525	5B	115411485	6591.41	193	50	98	45	48.25	96.5	48.25	0.858259	-0.948978	1.11111	99	94	96.5	96.5	0.718916	1.05319	0.0531915	1.05319	2	1	2	0	2	1	1	1	2	1	2	0	1	1	0	1	1	2	2	0	1	0	1	1	0	2	1	2
AX-110071375	5B	354982771	6830.98	191	49	100	42	47.75	95.5	47.75	0.625886	-0.843582	1.16667	99	92	95.5	95.5	0.612504	1.07609	0.076087	1.07609	2	1	2	0	2	1	1	1	2	1	2	0	1	1	0	1	1	2	2	0	1	0	1	1	0	2	1	-1
AX-111107210	5B	355233859	6831.23	191	49	100	42	47.75	95.5	47.75	0.625886	-0.843582	1.16667	99	92	95.5	95.5	0.612504	1.07609	0.076087	1.07609	2	1	2	0	2	1	1	1	-1	1	-1	0	1	1	0	1	1	2	2	0	1	0	1	1	0	2	1	2
AX-111260909	5B	355960368	6831.96	190	49	101	40	47.5	95	47.5	0.44697	-0.731197	1.225	99.5	90.5	95	95	0.513802	1.09945	0.0994475	1.09945	2	1	2	0	2	1	1	1	-1	1	1	0	1	1	0	1	1	2	2	0	1	0	1	1	0	2	1	2
AX-94473314	5B	357552957	6833.55	193	49	100	44	48.25	96.5	48.25	0.773773	-0.914386	1.11364	99	94	96.5	96.5	0.718916	1.05319	0.0531915	1.05319	2	1	2	0	2	1	1	1	2	1	2	0	1	1	0	1	1	2	2	0	1	0	1	1	0	2	1	2
AX-111552615	5B	369065238	6845.07	193	49	101	43	48.25	96.5	48.25	0.672756	-0.867687	1.13953	99.5	93.5	96.5	96.5	0.665822	1.06417	0.0641711	1.06417	2	1	2	0	2	1	1	1	2	1	1	0	1	1	0	1	1	2	2	0	1	0	1	1	0	2	1	2
AX-108771448	5B	389901454	6865.9	193	50	101	42	48.25	96.5	48.25	0.581903	-0.819259	1.19048	100.5	92.5	96.5	96.5	0.564715	1.08649	0.0864865	1.08649	2	1	2	0	2	1	1	1	2	1	2	0	1	1	0	1	1	2	2	0	1	0	1	1	0	2	1	2
AX-108775541	5B	394025627	6870.03	190	49	100	41	47.5	95	47.5	0.548812	-0.799715	1.19512	99	91	95	95	0.561658	1.08791	0.0879121	1.08791	2	1	2	0	2	1	1	1	2	1	2	0	1	1	0	1	1	2	2	0	1	0	1	1	0	-1	1	2
AX-111039767	5B	398006525	6874.01	191	50	99	42	47.75	95.5	47.75	0.629172	-0.84533	1.19048	99.5	91.5	95.5	95.5	0.562684	1.08743	0.0874317	1.08743	2	1	2	0	2	1	1	1	2	1	-1	0	1	1	0	1	1	2	2	0	1	0	1	1	0	2	1	2
AX-111008799	5B	398654546	6874.65	189	50	95	44	47.25	94.5	47.25	0.824382	-0.935534	1.13636	97.5	91.5	94.5	94.5	0.662521	1.06557	0.0655738	1.06557	2	1	2	0	2	1	1	1	2	1	2	0	1	1	0	1	1	2	2	0	1	0	1	1	0	2	1	2
AX-109057599	5B	404016938	6880.02	191	50	99	42	47.75	95.5	47.75	0.629172	-0.84533	1.19048	99.5	91.5	95.5	95.5	0.562684	1.08743	0.0874317	1.08743	2	1	2	0	2	1	1	1	2	1	-1	0	1	1	0	1	1	2	2	0	1	0	1	1	0	2	1	1
AX-110036687	5B	409616449	6885.62	191	51	95	45	47.75	95.5	47.75	0.82605	-0.936209	1.13333	98.5	92.5	95.5	95.5	0.664183	1.06486	0.0648649	1.06486	2	1	2	0	2	1	1	1	2	1	2	0	1	1	0	1	1	2	2	0	1	0	-1	1	0	2	1	2
AX-111069134	5B	421692330	6897.69	193	52	96	45	48.25	96.5	48.25	0.773773	-0.914386	1.15556	100	93	96.5	96.5	0.614352	1.07527	0.0752688	1.07527	2	1	2	0	2	1	1	1	2	1	2	0	0	1	0	1	1	2	2	0	1	0	1	1	0	2	1	2
AX-111672485	5B	422501097	6898.5	192	51	96	45	48	96	48	0.829029	-0.937411	1.13333	99	93	96	96	0.665006	1.06452	0.0645161	1.06452	2	1	2	0	2	1	1	1	2	1	2	0	0	1	0	1	1	2	2	0	1	0	1	1	0	2	1	2
AX-111519225	5B	422925740	6898.93	190	51	94	45	47.5	95	47.5	0.818731	-0.933238	1.13333	98	92	95	95	0.663355	1.06522	0.0652174	1.06522	2	1	2	0	2	1	1	1	2	1	2	0	0	1	0	1	1	2	2	0	1	0	0	1	0	2	1	2
AX-111013588	5B	432055235	6908.06	192	54	94	44	48	96	48	0.569783	-0.812233	1.22727	101	91	96	96	0.470486	1.10989	0.10989	1.10989	2	1	2	0	2	1	1	1	2	1	2	0	0	1	0	1	1	2	2	0	1	0	1	1	0	2	1	2
AX-110108283	5B	435767356	6911.77	192	52	97	43	48	96	48	0.64902	-0.855697	1.2093	100.5	91.5	96	96	0.516003	1.09836	0.0983607	1.09836	2	1	2	0	2	1	1	1	2	1	2	0	0	1	0	1	1	2	2	0	1	0	1	1	0	2	1	-1
AX-111605612	5B	445786738	6921.79	192	52	96	44	48	96	48	0.716531	-0.888731	1.18182	100	92	96	96	0.563703	1.08696	0.0869565	1.08696	2	1	2	0	2	1	1	1	2	1	-1	0	0	1	0	1	1	2	2	0	1	0	1	1	0	2	1	2
AX-110565581	5B	456584616	6932.58	192	52	96	44	48	96	48	0.716531	-0.888731	1.18182	100	92	96	96	0.563703	1.08696	0.0869565	1.08696	2	1	2	0	2	1	1	1	2	1	-1	0	0	1	0	1	1	2	2	0	1	0	1	1	0	2	1	2
AX-111700503	5B	457104001	6933.1	177	53	95	29	44.25	88.5	44.25	0.0239536	0.245652	1.82759	100.5	76.5	88.5	88.5	0.0712391	1.31373	0.313725	1.31373	2	1	2	0	2	1	1	1	2	1	1	0	0	1	0	1	1	2	2	0	1	0	1	1	0	-1	1	1
AX-111587221	5B	457624474	6933.62	193	52	96	45	48.25	96.5	48.25	0.773773	-0.914386	1.15556	100	93	96.5	96.5	0.614352	1.07527	0.0752688	1.07527	2	1	2	0	2	1	1	1	2	1	2	0	0	1	0	1	1	2	2	0	1	0	1	1	0	2	1	2
AX-109460332	5B	458140438	6934.14	193	52	97	44	48.25	96.5	48.25	0.715913	-0.888442	1.18182	100.5	92.5	96.5	96.5	0.564715	1.08649	0.0864865	1.08649	2	1	2	0	2	1	1	1	2	1	2	0	0	1	0	1	1	2	2	0	1	0	1	1	0	2	1	2
AX-109838888	5B	458663813	6934.66	189	50	97	42	47.25	94.5	47.25	0.667136	-0.864887	1.19048	98.5	90.5	94.5	94.5	0.560624	1.0884	0.0883978	1.0884	2	1	2	0	2	1	1	1	2	1	2	0	0	1	0	1	1	2	2	0	1	0	1	1	0	2	1	2
AX-109581736	5B	464612893	6940.61	193	52	96	45	48.25	96.5	48.25	0.773773	-0.914386	1.15556	100	93	96.5	96.5	0.614352	1.07527	0.0752688	1.07527	2	1	2	0	2	1	1	1	2	1	2	0	0	1	0	1	1	2	2	0	1	0	1	1	0	2	1	1
AX-111598900	5B	473743985	6949.74	193	53	95	45	48.25	96.5	48.25	0.701228	-0.881524	1.17778	100.5	92.5	96.5	96.5	0.564715	1.08649	0.0864865	1.08649	2	1	2	0	2	1	1	1	2	1	0	0	0	1	0	1	1	2	2	0	1	0	1	1	0	2	1	2
AX-108803942	5B	477560353	6953.56	189	52	96	41	47.25	94.5	47.25	0.514777	-0.778344	1.26829	100	89	94.5	94.5	0.423634	1.1236	0.123596	1.1236	2	1	2	0	1	1	1	1	2	1	0	0	0	1	0	1	1	2	2	0	1	0	1	1	0	2	1	-1
AX-111212757	5B	477979665	6953.98	184	51	93	40	46	92	46	0.512488	-0.776856	1.275	97.5	86.5	92	92	0.417405	1.12717	0.127168	1.12717	2	1	2	0	1	1	1	1	2	1	0	0	0	1	0	1	1	2	2	0	1	0	1	1	0	2	1	-1
AX-110421918	5B	490852219	6966.85	193	52	94	47	48.25	96.5	48.25	0.82341	-0.935141	1.10638	99	94	96.5	96.5	0.718916	1.05319	0.0531915	1.05319	2	1	2	0	1	1	1	1	2	1	2	0	0	1	0	1	1	2	2	0	1	0	1	1	0	2	1	2
AX-109307624	5B	490992801	6966.99	193	52	94	47	48.25	96.5	48.25	0.82341	-0.935141	1.10638	99	94	96.5	96.5	0.718916	1.05319	0.0531915	1.05319	2	1	2	0	1	1	1	1	2	1	2	0	0	1	0	1	1	2	2	0	1	0	1	1	0	2	1	2
AX-111562557	5B	529533766	7005.53	190	52	84	54	47.5	95	47.5	0.27397	-0.567806	0.962963	94	96	95	95	0.884636	0.979167	-0.0208333	0.979167	2	2	2	0	1	2	1	1	2	1	1	0	0	1	0	0	1	2	2	1	1	0	0	1	1	2	1	2
AX-110031479	5B	531639653	7007.64	189	53	86	50	47.25	94.5	47.25	0.443894	-0.728891	1.06	96	93	94.5	94.5	0.827259	1.03226	0.0322581	1.03226	2	2	-1	0	1	2	1	1	2	1	0	0	0	1	0	0	1	2	2	1	1	0	1	1	1	2	1	-1
AX-89545038	5B	548339223	7024.34	191	54	84	53	47.75	95.5	47.75	0.249062	-0.535989	1.01887	96	95	95.5	95.5	0.942317	1.01053	0.0105263	1.01053	2	1	2	0	2	2	1	1	2	1	0	0	0	2	1	0	1	2	2	1	1	0	-1	1	1	2	1	2
AX-109298854	5B	551492867	7027.49	193	52	79	62	48.25	96.5	48.25	0.0249293	0.232323	0.83871	91.5	101.5	96.5	96.5	0.471638	0.901478	-0.0985222	0.901478	2	1	2	0	2	2	1	1	2	1	0	0	0	2	2	0	1	2	2	1	1	1	1	0	1	2	1	2
AX-110403012	5B	552631894	7028.63	190	51	77	62	47.5	95	47.5	0.0174683	0.351045	0.822581	89.5	100.5	95	95	0.424857	0.890547	-0.109453	0.890547	2	1	2	0	2	2	1	1	2	1	-1	0	0	2	2	0	1	2	2	1	1	1	1	0	1	2	1	2
AX-111507926	5B	553530166	7029.53	191	51	78	62	47.75	95.5	47.75	0.0214869	0.281928	0.822581	90	101	95.5	95.5	0.426072	0.891089	-0.108911	0.891089	2	1	2	0	2	2	1	1	2	1	-1	0	0	2	2	0	1	2	2	1	1	1	0	0	1	2	1	2
AX-110406892	5B	553926370	7029.93	190	52	78	60	47.5	95	47.5	0.0340833	0.12792	0.866667	91	99	95	95	0.561658	0.919192	-0.0808081	0.919192	2	1	2	0	2	2	1	1	2	1	0	0	0	2	2	0	1	2	2	1	1	1	1	0	1	2	1	-1
AX-111097453	5B	557751191	7033.75	192	52	80	60	48	96	48	0.0497871	0.0014246	0.866667	92	100	96	96	0.563703	0.92	-0.08	0.92	2	1	2	0	2	2	1	1	2	1	0	0	0	2	2	1	1	2	2	1	1	1	1	0	1	2	1	2
AX-109455413	5B	558703913	7034.7	191	52	78	61	47.75	95.5	47.75	0.0264926	0.212021	0.852459	91	100	95.5	95.5	0.514906	0.91	-0.09	0.91	2	1	2	1	2	2	1	1	2	1	0	0	0	2	2	1	1	2	2	1	1	1	1	0	1	2	1	2
AX-109104260	5B	564092537	7040.09	193	51	82	60	48.25	96.5	48.25	0.0743891	-0.132618	0.85	92	101	96.5	96.5	0.517092	0.910891	-0.0891089	0.910891	2	1	2	1	2	2	1	1	2	1	0	0	0	2	2	1	1	2	2	1	1	1	1	0	1	2	1	2
AX-110397424	5B	564455479	7040.46	191	51	81	59	47.75	95.5	47.75	0.0791311	-0.153246	0.864407	91.5	99.5	95.5	95.5	0.562684	0.919598	-0.080402	0.919598	2	1	2	1	2	2	1	1	2	1	0	0	0	2	2	1	1	2	2	1	1	1	1	0	1	2	1	2
AX-108898461	5B	568574170	7044.57	192	50	83	59	48	96	48	0.112783	-0.271533	0.847458	91.5	100.5	96	96	0.516003	0.910448	-0.0895522	0.910448	2	1	2	1	2	2	1	1	2	1	0	0	0	2	2	1	1	2	2	1	1	1	1	0	1	2	1	2
AX-110485194	5B	571221629	7047.22	189	49	82	58	47.25	94.5	47.25	0.124679	-0.305008	0.844828	90	99	94.5	94.5	0.512691	0.909091	-0.0909091	0.909091	2	1	2	1	2	2	1	1	2	1	-1	0	0	2	2	1	1	2	2	1	1	1	-1	0	1	2	1	2
AX-111538681	5B	576313268	7052.31	191	49	85	57	47.75	95.5	47.75	0.225479	-0.502783	0.859649	91.5	99.5	95.5	95.5	0.562684	0.919598	-0.080402	0.919598	2	1	2	1	2	2	1	1	2	1	-1	0	0	2	2	1	1	2	2	1	1	1	1	0	1	2	1	2
AX-89559329	5B	577087101	7053.09	191	49	85	57	47.75	95.5	47.75	0.225479	-0.502783	0.859649	91.5	99.5	95.5	95.5	0.562684	0.919598	-0.080402	0.919598	2	1	2	1	2	2	1	1	2	1	-1	0	0	2	2	1	1	2	2	1	1	1	1	0	1	2	1	2
AX-108948115	5B	585825985	7061.83	193	49	89	55	48.25	96.5	48.25	0.463277	-0.743158	0.890909	93.5	99.5	96.5	96.5	0.665822	0.939698	-0.0603015	0.939698	2	1	2	1	2	2	1	1	2	1	1	0	0	2	2	1	1	2	2	1	1	1	1	0	1	2	1	2
AX-109833911	5B	586273870	7062.27	191	51	86	54	47.75	95.5	47.75	0.37078	-0.668813	0.944444	94	97	95.5	95.5	0.828152	0.969072	-0.0309278	0.969072	2	1	2	1	2	2	1	1	2	1	0	0	0	2	2	1	1	2	2	1	1	1	-1	0	1	2	1	2
AX-95631404	5B	587126799	7063.13	191	50	87	54	47.75	95.5	47.75	0.431575	-0.719496	0.925926	93.5	97.5	95.5	95.5	0.772252	0.958974	-0.0410256	0.958974	2	1	2	1	2	2	1	1	2	1	0	0	0	2	2	1	1	2	2	1	1	1	1	0	1	2	-1	1
AX-109887486	5B	589029765	7065.03	193	51	87	55	48.25	96.5	48.25	0.361268	-0.660138	0.927273	94.5	98.5	96.5	96.5	0.773403	0.959391	-0.0406091	0.959391	2	1	2	1	2	2	1	1	2	1	0	0	0	2	2	1	1	2	2	1	1	1	1	0	1	2	1	2
AX-108797427	5B	591586440	7067.59	193	49	93	51	48.25	96.5	48.25	0.862717	-0.950707	0.960784	95.5	97.5	96.5	96.5	0.88553	0.979487	-0.0205128	0.979487	2	1	2	1	2	2	1	1	2	1	0	0	0	2	2	1	1	1	2	1	1	1	1	0	1	2	1	1
AX-108742618	5B	601331137	7077.33	189	48	93	48	47.25	94.5	47.25	0.976472	-0.992052	1	94.5	94.5	94.5	94.5	1	1	0	1	2	1	2	1	2	2	1	1	2	1	-1	0	0	1	2	1	1	1	2	1	1	1	-1	0	1	1	1	2
AX-111470008	5B	603760636	7079.76	191	47	96	48	47.75	95.5	47.75	0.992177	-0.997378	0.979167	95	96	95.5	95.5	0.942317	0.989583	-0.0104167	0.989583	2	1	2	1	2	2	1	1	2	1	0	0	0	1	2	1	1	1	2	1	1	1	1	0	1	1	1	2
AX-109983932	5B	604605522	7080.61	190	46	98	46	47.5	95	47.5	0.909612	-0.968376	1	95	95	95	95	1	1	0	1	2	1	2	1	2	2	1	1	1	1	0	0	0	1	2	1	1	1	2	1	1	1	1	0	1	1	1	-1
AX-110442952	5B	610688452	7086.69	193	46	97	50	48.25	96.5	48.25	0.91806	-0.971462	0.92	94.5	98.5	96.5	96.5	0.773403	0.959391	-0.0406091	0.959391	2	1	2	1	2	2	1	1	2	1	0	0	0	1	2	1	1	1	2	1	1	1	1	0	1	1	1	2
AX-111052660	5B	610880426	7086.88	192	46	97	49	48	96	48	0.944319	-0.980876	0.938776	94.5	97.5	96	96	0.828593	0.969231	-0.0307692	0.969231	2	1	2	1	2	2	1	1	2	1	0	0	0	1	2	1	1	1	2	1	1	1	1	0	1	1	1	-1
AX-95120489	5B	611388557	7087.39	186	44	94	48	46.5	93	46.5	0.907761	-0.967696	0.916667	91	95	93	93	0.769297	0.957895	-0.0421053	0.957895	2	1	2	1	2	2	1	1	2	1	1	0	0	-1	2	1	1	1	2	1	1	1	-1	0	1	1	1	-1
AX-111226351	5B	619037329	7095.04	192	44	96	52	48	96	48	0.716531	-0.888731	0.846154	92	100	96	96	0.563703	0.92	-0.08	0.92	2	1	2	1	2	2	1	1	2	1	0	1	0	1	1	1	1	1	2	1	1	1	1	0	1	1	1	2
AX-111152483	5B	635738462	7111.74	191	44	95	52	47.75	95.5	47.75	0.713412	-0.887274	0.846154	91.5	99.5	95.5	95.5	0.562684	0.919598	-0.080402	0.919598	2	1	2	1	2	2	1	1	2	1	0	1	0	1	1	1	1	1	2	1	1	1	1	0	1	1	1	1
AX-108922118	5B	636962351	7112.96	188	43	95	50	47	94	47	0.762406	-0.909446	0.86	90.5	97.5	94	94	0.609682	0.928205	-0.0717949	0.928205	2	1	2	1	2	-1	1	1	2	1	0	1	0	1	1	1	1	1	2	1	1	1	1	0	1	1	1	2
AX-95630565	5B	638508778	7114.51	180	31	96	53	45	90	45	0.0455525	0.0310964	0.584906	79	101	90	90	0.10105	0.782178	-0.217822	0.782178	2	1	2	1	2	2	1	1	2	1	1	1	0	1	1	1	1	1	2	2	1	1	-1	-1	1	1	1	2
AX-111618006	5B	640396807	7116.4	193	44	97	52	48.25	96.5	48.25	0.715913	-0.888442	0.846154	92.5	100.5	96.5	96.5	0.564715	0.920398	-0.079602	0.920398	2	1	2	1	2	2	1	1	2	1	0	1	0	1	1	1	1	1	2	1	1	1	1	0	1	1	1	2
AX-110386773	5B	641060386	7117.06	193	44	97	52	48.25	96.5	48.25	0.715913	-0.888442	0.846154	92.5	100.5	96.5	96.5	0.564715	0.920398	-0.079602	0.920398	2	1	2	1	2	2	1	1	2	1	0	1	0	1	1	1	1	1	2	1	1	1	1	0	1	1	1	2
AX-111537848	5B	641558504	7117.56	191	44	95	52	47.75	95.5	47.75	0.713412	-0.887274	0.846154	91.5	99.5	95.5	95.5	0.562684	0.919598	-0.080402	0.919598	2	1	2	1	2	2	1	1	2	1	0	1	0	1	1	1	1	1	2	1	1	1	1	0	1	1	1	2
AX-110581004	5B	642276717	7118.28	192	43	97	52	48	96	48	0.64902	-0.855697	0.826923	91.5	100.5	96	96	0.516003	0.910448	-0.0895522	0.910448	2	1	2	1	2	2	1	1	2	1	-1	1	0	1	1	1	1	1	2	1	1	1	1	0	1	1	1	2
AX-110942404	5B	643270382	7119.27	191	44	96	51	47.75	95.5	47.75	0.771698	-0.913489	0.862745	92	99	95.5	95.5	0.612504	0.929293	-0.0707071	0.929293	2	1	2	1	2	2	1	1	2	1	0	1	0	1	1	1	1	1	2	1	1	1	1	0	1	1	1	2
AX-109480198	5B	643669795	7119.67	192	43	98	51	48	96	48	0.687289	-0.874822	0.843137	92	100	96	96	0.563703	0.92	-0.08	0.92	2	1	2	1	2	2	1	1	2	1	0	1	0	1	1	1	1	1	2	1	1	1	1	0	1	1	1	-1
AX-110399021	5B	644850463	7120.85	192	43	97	52	48	96	48	0.64902	-0.855697	0.826923	91.5	100.5	96	96	0.516003	0.910448	-0.0895522	0.910448	2	1	2	1	2	2	1	1	2	1	0	1	0	1	1	1	1	1	2	1	1	1	1	0	1	1	1	2
AX-108810072	5B	654731225	7130.73	193	43	100	50	48.25	96.5	48.25	0.683295	-0.872876	0.86	93	100	96.5	96.5	0.614352	0.93	-0.07	0.93	1	1	2	1	2	2	1	1	2	1	0	1	0	1	0	1	1	1	2	1	1	1	1	0	1	1	1	2
AX-86172467	5B	656905209	7132.91	193	42	100	51	48.25	96.5	48.25	0.578896	-0.81753	0.823529	92	101	96.5	96.5	0.517092	0.910891	-0.0891089	0.910891	1	1	2	1	2	2	1	1	2	1	0	1	0	1	0	1	1	1	2	1	1	1	1	0	1	1	1	2
AX-111646654	5B	658092585	7134.09	191	40	102	49	47.75	95.5	47.75	0.420424	-0.710758	0.816327	91	100	95.5	95.5	0.514906	0.91	-0.09	0.91	1	1	2	1	2	2	1	1	2	1	-1	1	0	1	0	1	1	1	2	1	1	1	1	0	1	1	1	2
AX-111478844	5B	662193081	7138.19	190	41	101	48	47.5	95	47.5	0.52896	-0.787417	0.854167	91.5	98.5	95	95	0.61157	0.928934	-0.071066	0.928934	1	1	2	1	2	2	1	1	2	1	0	1	0	1	0	1	1	1	2	1	1	1	1	0	1	1	1	2
AX-111704008	5B	662460076	7138.46	193	41	103	49	48.25	96.5	48.25	0.463277	-0.743158	0.836735	92.5	100.5	96.5	96.5	0.564715	0.920398	-0.079602	0.920398	1	1	2	1	2	2	1	1	2	1	0	1	0	1	0	1	1	1	2	1	1	1	1	0	1	1	1	2
AX-111031411	5B	663739754	7139.74	190	41	103	46	47.5	95	47.5	0.44697	-0.731197	0.891304	92.5	97.5	95	95	0.716801	0.948718	-0.0512821	0.948718	1	1	2	1	2	2	1	1	-1	1	0	1	0	1	0	1	1	1	2	1	1	1	1	0	1	1	1	2
AX-110625337	6A	11961812	7151.96	191	54	87	50	47.75	95.5	47.75	0.431575	-0.719496	1.08	97.5	93.5	95.5	95.5	0.772252	1.04278	0.0427807	1.04278	0	2	0	1	1	1	1	2	0	1	0	1	2	1	1	1	2	0	1	0	2	2	0	1	1	2	2	1
AX-94570509	6A	13072586	7153.07	191	53	88	50	47.75	95.5	47.75	0.529339	-0.787656	1.06	97	94	95.5	95.5	0.828152	1.03191	0.0319149	1.03191	0	2	0	1	1	-1	1	2	1	1	0	1	2	1	1	1	2	0	1	0	2	2	0	1	1	2	2	1
AX-110437185	6A	401607947	7541.61	193	52	95	46	48.25	96.5	48.25	0.81071	-0.929952	1.13043	99.5	93.5	96.5	96.5	0.665822	1.06417	0.0641711	1.06417	1	0	2	0	2	0	1	1	0	1	0	2	2	1	2	2	2	0	0	0	1	2	1	1	2	0	1	2
AX-109826393	6A	402531319	7542.53	191	52	94	45	47.75	95.5	47.75	0.755705	-0.906499	1.15556	99	92	95.5	95.5	0.612504	1.07609	0.076087	1.07609	1	0	2	0	2	0	1	1	0	1	0	2	2	1	2	2	2	0	0	0	1	2	1	1	2	0	1	2
AX-108820938	6A	404451680	7544.45	192	52	94	46	48	96	48	0.795196	-0.923502	1.13043	99	93	96	96	0.665006	1.06452	0.0645161	1.06452	1	0	2	0	2	0	1	1	0	1	0	2	2	1	2	2	2	0	0	0	1	2	1	1	2	0	1	2
AX-111698356	6A	407940762	7547.94	189	50	93	46	47.25	94.5	47.25	0.89721	-0.963793	1.08696	96.5	92.5	94.5	94.5	0.771084	1.04324	0.0432432	1.04324	1	0	2	0	2	0	1	1	0	1	-1	2	2	1	2	2	2	0	0	0	1	2	1	1	2	0	1	2
AX-109592433	6A	409675308	7549.68	192	51	95	46	48	96	48	0.868815	-0.953058	1.1087	98.5	93.5	96	96	0.718216	1.05348	0.0534759	1.05348	1	0	2	0	2	-1	1	1	0	1	0	2	2	1	2	2	2	0	0	0	1	2	1	1	2	0	1	2
AX-110474238	6A	410272068	7550.27	193	52	95	46	48.25	96.5	48.25	0.81071	-0.929952	1.13043	99.5	93.5	96.5	96.5	0.665822	1.06417	0.0641711	1.06417	1	0	2	0	2	0	1	1	0	1	0	2	2	1	2	2	2	0	0	0	1	2	1	1	2	0	1	2
AX-108914894	6A	412848027	7552.85	191	52	94	45	47.75	95.5	47.75	0.755705	-0.906499	1.15556	99	92	95.5	95.5	0.612504	1.07609	0.076087	1.07609	1	0	2	0	2	0	1	1	0	1	0	2	2	1	2	2	2	0	0	0	1	2	1	1	2	0	1	2
AX-111001517	6A	415103145	7555.1	192	52	95	45	48	96	48	0.766727	-0.911332	1.15556	99.5	92.5	96	96	0.613431	1.07568	0.0756757	1.07568	1	0	2	0	2	0	1	1	0	1	0	2	2	1	2	2	2	0	0	0	1	2	1	1	2	0	1	2
AX-111482414	6A	416377937	7556.38	192	52	93	47	48	96	48	0.799348	-0.925241	1.10638	98.5	93.5	96	96	0.718216	1.05348	0.0534759	1.05348	1	0	2	0	2	0	1	1	0	1	0	2	2	1	2	2	2	0	0	0	1	2	1	1	2	0	1	2
AX-110941753	6A	416958959	7556.96	192	51	95	46	48	96	48	0.868815	-0.953058	1.1087	98.5	93.5	96	96	0.718216	1.05348	0.0534759	1.05348	1	0	2	0	2	-1	1	1	0	1	0	2	2	1	2	2	2	0	0	0	1	2	1	1	2	0	1	2
AX-110426364	6A	418537094	7558.54	192	50	96	46	48	96	48	0.920044	-0.972183	1.08696	98	94	96	96	0.77283	1.04255	0.0425532	1.04255	1	0	2	0	2	-1	1	1	1	1	0	2	2	1	2	2	2	0	0	0	1	2	1	1	2	0	1	2
AX-108847140	6A	418544355	7558.54	193	52	95	46	48.25	96.5	48.25	0.81071	-0.929952	1.13043	99.5	93.5	96.5	96.5	0.665822	1.06417	0.0641711	1.06417	1	0	2	0	2	0	1	1	0	1	0	2	2	1	2	2	2	0	0	0	1	2	1	1	2	0	1	2
AX-86167031	6A	420092601	7560.09	193	52	95	46	48.25	96.5	48.25	0.81071	-0.929952	1.13043	99.5	93.5	96.5	96.5	0.665822	1.06417	0.0641711	1.06417	1	0	2	0	2	0	1	1	0	1	0	2	2	1	2	2	2	0	0	0	1	2	1	1	2	0	1	2
AX-110398932	6A	420820706	7560.82	193	52	95	46	48.25	96.5	48.25	0.81071	-0.929952	1.13043	99.5	93.5	96.5	96.5	0.665822	1.06417	0.0641711	1.06417	1	0	2	0	2	0	1	1	0	1	0	2	2	1	2	2	2	0	0	0	1	2	1	1	2	0	1	2
AX-110467915	6A	423307219	7563.31	192	51	95	46	48	96	48	0.868815	-0.953058	1.1087	98.5	93.5	96	96	0.718216	1.05348	0.0534759	1.05348	1	0	2	0	2	-1	1	1	0	1	0	2	2	1	2	2	2	0	0	0	1	2	1	1	2	0	1	2
AX-111080243	6A	423523213	7563.52	192	51	95	46	48	96	48	0.868815	-0.953058	1.1087	98.5	93.5	96	96	0.718216	1.05348	0.0534759	1.05348	1	0	2	0	2	-1	1	1	0	1	0	2	2	1	2	2	2	0	0	0	1	2	1	1	2	0	1	2
AX-94443076	6A	424093750	7564.09	191	51	95	45	47.75	95.5	47.75	0.82605	-0.936209	1.13333	98.5	92.5	95.5	95.5	0.664183	1.06486	0.0648649	1.06486	1	0	2	0	2	-1	1	1	0	1	0	2	2	1	2	2	2	0	0	0	1	2	1	1	2	0	1	2
AX-111023212	6A	425052070	7565.05	193	52	94	47	48.25	96.5	48.25	0.82341	-0.935141	1.10638	99	94	96.5	96.5	0.718916	1.05319	0.0531915	1.05319	1	0	2	0	2	0	1	1	0	1	0	2	2	1	2	2	2	0	0	0	1	2	1	1	2	0	1	2
AX-110989256	6A	426052861	7566.05	191	52	93	46	47.75	95.5	47.75	0.775749	-0.915237	1.13043	98.5	92.5	95.5	95.5	0.664183	1.06486	0.0648649	1.06486	1	0	2	0	2	0	1	1	0	1	0	2	1	1	2	2	2	0	0	0	1	2	1	1	2	0	1	2
AX-111124455	6A	433964450	7573.96	193	52	94	47	48.25	96.5	48.25	0.82341	-0.935141	1.10638	99	94	96.5	96.5	0.718916	1.05319	0.0531915	1.05319	1	0	2	0	2	0	1	1	0	1	0	2	2	1	2	2	2	0	0	0	1	2	1	1	2	0	1	2
AX-108790191	6A	435829949	7575.83	190	51	94	45	47.5	95	47.5	0.818731	-0.933238	1.13333	98	92	95	95	0.663355	1.06522	0.0652174	1.06522	1	0	2	0	2	-1	1	1	0	1	0	2	-1	1	2	2	2	0	0	0	1	2	1	1	2	0	1	2
AX-109884501	6A	436413100	7576.41	192	51	95	46	48	96	48	0.868815	-0.953058	1.1087	98.5	93.5	96	96	0.718216	1.05348	0.0534759	1.05348	1	0	2	0	2	-1	1	1	0	1	0	2	2	1	2	2	2	0	0	0	1	2	1	1	2	0	1	2
AX-111000070	6A	438270778	7578.27	193	52	95	46	48.25	96.5	48.25	0.81071	-0.929952	1.13043	99.5	93.5	96.5	96.5	0.665822	1.06417	0.0641711	1.06417	1	0	2	0	2	0	1	1	0	1	0	2	2	1	2	2	2	0	0	0	1	2	1	1	2	0	1	2
AX-110732929	6A	438691909	7578.69	192	51	95	46	48	96	48	0.868815	-0.953058	1.1087	98.5	93.5	96	96	0.718216	1.05348	0.0534759	1.05348	1	0	2	0	2	-1	1	1	0	1	0	2	2	1	2	2	2	0	0	0	1	2	1	1	2	0	1	2
AX-110922589	6A	439651652	7579.65	192	51	95	46	48	96	48	0.868815	-0.953058	1.1087	98.5	93.5	96	96	0.718216	1.05348	0.0534759	1.05348	1	0	2	0	2	0	1	1	0	1	0	2	2	1	2	2	2	0	0	0	1	2	1	1	2	0	1	2
AX-109365575	6A	441497134	7581.5	193	52	95	46	48.25	96.5	48.25	0.81071	-0.929952	1.13043	99.5	93.5	96.5	96.5	0.665822	1.06417	0.0641711	1.06417	1	0	2	0	2	0	1	1	0	1	0	2	2	1	2	2	2	0	0	0	1	2	1	1	2	0	1	2
AX-110733526	6A	442024552	7582.02	192	51	95	46	48	96	48	0.868815	-0.953058	1.1087	98.5	93.5	96	96	0.718216	1.05348	0.0534759	1.05348	1	0	2	0	2	1	1	1	0	1	0	2	2	1	2	2	2	0	0	0	1	2	1	1	2	0	1	2
AX-109999937	6A	445407910	7585.41	193	52	95	46	48.25	96.5	48.25	0.81071	-0.929952	1.13043	99.5	93.5	96.5	96.5	0.665822	1.06417	0.0641711	1.06417	1	0	2	0	2	0	1	1	0	1	0	2	2	1	2	2	2	0	0	0	1	2	1	1	2	0	1	2
AX-109304510	6A	452638948	7592.64	191	52	94	45	47.75	95.5	47.75	0.755705	-0.906499	1.15556	99	92	95.5	95.5	0.612504	1.07609	0.076087	1.07609	1	0	2	0	2	0	1	1	0	1	0	2	-1	1	2	2	2	0	0	0	1	2	1	1	2	0	1	2
AX-109836543	6A	453910278	7593.91	185	48	94	43	46.25	92.5	46.25	0.852605	-0.946771	1.11628	95	90	92.5	92.5	0.713166	1.05556	0.0555556	1.05556	1	0	2	0	2	0	1	1	1	1	0	2	2	1	2	2	2	0	0	0	1	2	1	1	2	-1	1	2
AX-111080943	6A	455497558	7595.5	193	51	94	48	48.25	96.5	48.25	0.894582	-0.962814	1.0625	98	95	96.5	96.5	0.829031	1.03158	0.0315789	1.03158	1	0	2	0	2	0	1	1	0	1	0	2	2	1	2	2	2	0	0	0	1	2	2	1	2	0	1	2
AX-108767470	6A	455991636	7595.99	192	51	93	48	48	96	48	0.868815	-0.953058	1.0625	97.5	94.5	96	96	0.828593	1.03175	0.031746	1.03175	1	0	2	0	2	0	1	1	0	1	0	2	2	1	2	2	2	0	0	0	1	2	2	1	2	0	1	2
AX-110936060	6A	501556986	7641.56	193	51	92	50	48.25	96.5	48.25	0.806521	-0.928223	1.02	97	96	96.5	96.5	0.942617	1.01042	0.0104167	1.01042	1	0	2	0	2	2	1	1	0	1	0	2	2	1	2	1	2	0	0	0	1	2	2	1	2	0	1	2
AX-110451033	6A	502889163	7642.89	193	51	91	51	48.25	96.5	48.25	0.730905	-0.895361	1	96.5	96.5	96.5	96.5	1	1	0	1	1	0	2	0	2	2	1	1	0	1	0	2	2	1	2	1	2	0	0	0	1	2	2	1	2	0	1	2
AX-109272810	6A	520671232	7660.67	192	51	93	48	48	96	48	0.868815	-0.953058	1.0625	97.5	94.5	96	96	0.828593	1.03175	0.031746	1.03175	1	0	2	0	2	2	1	1	0	1	0	2	1	1	2	1	2	0	0	0	1	2	2	1	2	0	1	2
AX-110174295	6A	521025786	7661.03	192	51	92	49	48	96	48	0.829029	-0.937411	1.04082	97	95	96	96	0.885234	1.02105	0.0210526	1.02105	1	0	2	0	2	2	1	1	0	1	0	2	2	1	2	1	2	0	0	0	1	2	2	1	2	0	1	2
AX-109869385	6A	522043305	7662.04	187	51	93	43	46.75	93.5	46.75	0.708277	-0.884863	1.18605	97.5	89.5	93.5	93.5	0.558536	1.08939	0.0893855	1.08939	1	0	2	0	2	-1	1	1	0	1	0	2	1	1	2	1	2	0	0	0	1	2	-1	1	2	0	1	2
AX-109280410	6A	531001811	7671	192	51	92	49	48	96	48	0.829029	-0.937411	1.04082	97	95	96	96	0.885234	1.02105	0.0210526	1.02105	1	0	2	0	2	2	1	1	0	1	0	2	2	1	2	1	2	0	0	0	1	2	2	1	2	0	1	2
AX-111629868	6A	540041960	7680.04	191	51	91	49	47.75	95.5	47.75	0.792166	-0.922228	1.04082	96.5	94.5	95.5	95.5	0.884936	1.02116	0.021164	1.02116	1	0	2	0	2	2	1	1	0	1	0	2	2	1	2	1	2	0	0	0	1	2	2	1	2	0	1	2
AX-109071668	6A	544611830	7684.61	193	52	91	50	48.25	96.5	48.25	0.715913	-0.888442	1.04	97.5	95.5	96.5	96.5	0.88553	1.02094	0.0209424	1.02094	1	0	2	0	2	2	1	1	0	1	0	2	2	1	2	1	2	0	0	0	1	2	2	1	2	0	1	2
AX-110740737	6A	544863112	7684.86	193	52	92	49	48.25	96.5	48.25	0.773773	-0.914386	1.06122	98	95	96.5	96.5	0.829031	1.03158	0.0315789	1.03158	1	0	2	0	2	2	1	1	0	1	0	2	2	1	2	1	2	0	0	0	1	2	2	1	2	0	1	2
AX-109409731	6A	546600983	7686.6	193	52	92	49	48.25	96.5	48.25	0.773773	-0.914386	1.06122	98	95	96.5	96.5	0.829031	1.03158	0.0315789	1.03158	1	0	2	0	2	2	1	1	0	1	0	2	2	1	2	1	2	0	0	0	1	2	2	1	2	0	1	2
AX-111024457	6A	549172320	7689.17	191	52	91	48	47.75	95.5	47.75	0.743928	-0.901256	1.08333	97.5	93.5	95.5	95.5	0.772252	1.04278	0.0427807	1.04278	1	0	2	0	2	-1	1	1	0	1	0	2	2	1	2	1	2	0	0	0	1	2	2	1	2	0	1	2
AX-110926805	6A	551296559	7691.3	192	52	92	48	48	96	48	0.778801	-0.916548	1.08333	98	94	96	96	0.77283	1.04255	0.0425532	1.04255	1	0	2	0	2	2	1	1	0	1	0	2	-1	1	2	1	2	0	0	0	1	2	2	1	2	0	1	2
AX-111493438	6A	551654022	7691.65	192	52	91	49	48	96	48	0.735436	-0.897424	1.06122	97.5	94.5	96	96	0.828593	1.03175	0.031746	1.03175	1	0	2	0	2	2	1	1	0	1	0	2	2	1	2	1	2	0	0	0	1	2	2	1	2	0	1	2
AX-110158467	6A	552227712	7692.23	192	52	97	43	48	96	48	0.64902	-0.855697	1.2093	100.5	91.5	96	96	0.516003	1.09836	0.0983607	1.09836	1	0	2	0	2	1	1	1	0	1	0	2	2	1	2	1	2	0	0	0	1	-1	2	1	2	0	1	2
AX-110400957	6A	552706707	7692.71	193	52	92	49	48.25	96.5	48.25	0.773773	-0.914386	1.06122	98	95	96.5	96.5	0.829031	1.03158	0.0315789	1.03158	1	0	2	0	2	2	1	1	0	1	0	2	2	1	2	1	2	0	0	0	1	2	2	1	2	0	1	2
AX-111588952	6A	560241667	7700.24	193	51	96	46	48.25	96.5	48.25	0.876232	-0.955896	1.1087	99	94	96.5	96.5	0.718916	1.05319	0.0531915	1.05319	1	0	2	0	2	2	1	1	0	1	0	2	2	1	2	1	2	0	0	0	1	2	2	1	2	0	1	2
AX-111764165	6A	567807910	7707.81	192	51	98	43	48	96	48	0.687289	-0.874822	1.18605	100	92	96	96	0.563703	1.08696	0.0869565	1.08696	1	0	2	0	2	2	1	1	0	1	0	2	2	1	2	1	2	0	0	1	1	2	2	1	2	0	1	2
AX-108799082	6A	568161303	7708.16	190	51	98	41	47.5	95	47.5	0.537378	-0.792688	1.2439	100	90	95	95	0.46816	1.11111	0.111111	1.11111	1	0	2	0	2	-1	-1	1	0	1	0	2	1	1	2	1	2	0	0	1	1	2	2	1	2	0	1	2
AX-110165332	6A	570384523	7710.38	193	51	99	43	48.25	96.5	48.25	0.672756	-0.867687	1.18605	100.5	92.5	96.5	96.5	0.564715	1.08649	0.0864865	1.08649	1	0	2	0	2	2	1	1	0	1	0	2	2	1	2	1	2	0	0	1	1	2	2	1	2	0	1	2
AX-109291122	6A	570394656	7710.39	193	51	99	43	48.25	96.5	48.25	0.672756	-0.867687	1.18605	100.5	92.5	96.5	96.5	0.564715	1.08649	0.0864865	1.08649	1	0	2	0	2	2	1	1	0	1	0	2	2	1	2	1	2	0	0	1	1	2	2	1	2	0	1	2
AX-110431275	6A	571054819	7711.05	192	51	98	43	48	96	48	0.687289	-0.874822	1.18605	100	92	96	96	0.563703	1.08696	0.0869565	1.08696	1	0	2	0	2	2	1	1	0	1	0	2	2	1	2	1	2	0	0	1	1	2	2	1	2	0	1	2
AX-111516383	6A	572137290	7712.14	191	50	100	41	47.75	95.5	47.75	0.529339	-0.787656	1.21951	100	91	95.5	95.5	0.514906	1.0989	0.0989011	1.0989	1	0	2	0	2	2	1	1	0	1	0	2	-1	1	2	1	2	0	1	1	1	2	2	1	2	0	1	2
AX-110495466	6A	573142816	7713.14	185	49	102	34	46.25	92.5	46.25	0.111705	-0.268329	1.44118	100	85	92.5	92.5	0.270105	1.17647	0.176471	1.17647	1	0	2	0	-1	-1	1	1	0	1	0	2	2	1	2	1	2	0	1	1	1	-1	-1	1	2	0	1	2
AX-89439930	6A	574385861	7714.39	190	48	100	42	47.5	95	47.5	0.635952	-0.848908	1.14286	98	92	95	95	0.663355	1.06522	0.0652174	1.06522	1	0	2	0	2	2	1	1	0	1	0	2	-1	1	2	1	2	0	1	1	1	2	2	1	2	1	1	2
AX-109402855	6A	581377569	7721.38	191	51	92	48	47.75	95.5	47.75	0.839127	-0.941452	1.0625	97	94	95.5	95.5	0.828152	1.03191	0.0319149	1.03191	1	0	2	0	2	2	-1	1	0	1	0	2	2	1	2	2	2	1	1	1	1	2	2	0	2	0	1	2
AX-111042006	6A	591897896	7731.9	193	50	93	50	48.25	96.5	48.25	0.880784	-0.957625	1	96.5	96.5	96.5	96.5	1	1	0	1	1	1	2	0	2	2	1	1	0	1	0	2	2	2	2	2	1	1	1	1	2	2	2	1	2	0	1	2
AX-109921374	6A	596705016	7736.71	193	47	85	61	48.25	96.5	48.25	0.091996	-0.20353	0.770492	89.5	103.5	96.5	96.5	0.313578	0.864734	-0.135266	0.864734	1	1	2	1	2	2	1	2	1	1	0	2	2	2	2	2	1	1	1	1	2	2	2	0	2	0	1	2
AX-109995835	6A	599044297	7739.04	192	44	90	58	48	96	48	0.247627	-0.534059	0.758621	89	103	96	96	0.312321	0.864078	-0.135922	0.864078	1	1	2	1	2	2	1	2	1	1	0	2	2	2	2	2	1	1	1	1	2	2	2	0	1	0	1	2
AX-109870359	6A	611524492	7751.52	193	43	101	49	48.25	96.5	48.25	0.672756	-0.867687	0.877551	93.5	99.5	96.5	96.5	0.665822	0.939698	-0.0603015	0.939698	0	1	2	0	1	0	1	1	1	0	0	2	2	2	2	2	0	1	1	2	2	1	2	0	1	0	1	2
AX-109935411	6A	613483176	7753.48	190	43	101	46	47.5	95	47.5	0.65291	-0.857692	0.934783	93.5	96.5	95	95	0.827707	0.968912	-0.0310881	0.968912	0	1	2	0	1	0	1	1	1	0	0	2	2	2	2	2	0	1	1	2	2	1	2	0	1	0	1	2
AX-110139825	6A	617246581	7757.25	193	44	98	51	48.25	96.5	48.25	0.757901	-0.907468	0.862745	93	100	96.5	96.5	0.614352	0.93	-0.07	0.93	0	1	2	0	1	0	1	1	1	0	0	2	2	2	2	2	0	1	0	2	2	1	2	0	1	0	1	2
AX-111038900	6B	4569802	7762.57	187	87	63	37	46.75	93.5	46.75	7.46521e-11	6.7838	2.35135	118.5	68.5	93.5	93.5	0.00025582	1.72993	0.729927	1.72993	1	2	2	0	0	2	1	0	1	1	2	0	0	0	0	1	2	0	0	0	0	0	-1	2	1	0	1	1
AX-111142975	6B	7304480	7765.3	193	100	55	38	48.25	96.5	48.25	3.9737e-17	11.606	2.63158	127.5	65.5	96.5	96.5	8.08738e-06	1.94656	0.946565	1.94656	1	2	2	0	0	2	1	0	1	1	2	0	0	0	0	1	2	0	0	0	0	0	0	2	1	0	1	1
AX-94542331	6B	26650949	7784.65	192	113	63	16	48	96	48	6.17704e-27	19.145	7.0625	144.5	47.5	96	96	2.55284e-12	3.04211	2.04211	3.04211	1	0	2	0	0	2	1	1	0	1	-1	0	0	1	0	1	1	0	0	0	0	0	0	1	1	0	0	0
AX-109622459	6B	34867836	7792.87	193	120	53	20	48.25	96.5	48.25	9.58734e-32	22.8413	6	146.5	46.5	96.5	96.5	6.10316e-13	3.15054	2.15054	3.15054	1	0	2	0	0	2	1	1	1	1	0	0	0	1	0	1	1	0	0	0	0	0	0	1	1	0	0	0
AX-109314339	6B	121532728	7879.53	193	122	54	17	48.25	96.5	48.25	1.15412e-33	24.3167	7.17647	149	44	96.5	96.5	4.09108e-14	3.38636	2.38636	3.38636	1	0	2	0	0	1	0	1	1	1	0	0	0	1	0	1	1	0	0	0	0	0	0	1	0	0	0	0
AX-111543278	6B	123933013	7881.93	180	111	52	17	45	90	45	5.1636e-29	20.742	6.52941	137	43	90	90	2.44622e-12	3.18605	2.18605	3.18605	1	0	2	0	0	1	0	1	1	1	0	0	0	1	0	-1	1	0	0	0	0	0	0	1	0	-1	0	0
AX-108920915	6B	134469925	7892.47	191	123	52	16	47.75	95.5	47.75	2.30236e-35	25.6234	7.6875	149	42	95.5	95.5	9.7674e-15	3.54762	2.54762	3.54762	-1	0	2	0	0	0	0	1	1	1	0	0	0	1	0	1	1	0	0	0	0	0	0	1	0	0	0	0
AX-110362828	6B	137091867	7895.09	164	92	56	16	41	82	41	1.3307e-19	13.5084	5.75	120	44	82	82	2.94557e-09	2.72727	1.72727	2.72727	1	0	2	0	0	0	0	1	1	1	0	0	0	1	0	-1	1	0	-1	-1	0	0	0	1	0	0	0	0
AX-110442023	6B	148004139	7906	181	116	51	14	45.25	90.5	45.25	3.54066e-33	23.9425	8.28571	141.5	39.5	90.5	90.5	3.41318e-14	3.58228	2.58228	3.58228	-1	0	2	0	0	0	0	1	1	1	0	0	0	1	0	1	1	0	0	0	0	0	0	1	0	0	0	0
AX-110594331	6B	193125681	7951.13	192	124	49	19	48	96	48	1.17138e-35	25.849	6.52632	148.5	43.5	96	96	3.51674e-14	3.41379	2.41379	3.41379	1	0	2	0	0	0	0	1	1	1	0	0	0	1	0	1	1	0	0	0	0	0	0	1	0	0	0	0
AX-108920483	6B	197238576	7955.24	193	125	49	19	48.25	96.5	48.25	3.6496e-36	26.2382	6.57895	149.5	43.5	96.5	96.5	2.34668e-14	3.43678	2.43678	3.43678	1	0	2	0	0	0	0	1	1	1	0	0	0	1	0	1	1	0	0	0	0	0	0	1	0	0	0	0
AX-108761692	6B	198912500	7956.91	182	113	50	19	45.5	91	45.5	7.81133e-30	21.3725	5.94737	138	44	91	91	3.22065e-12	3.13636	2.13636	3.13636	1	0	2	0	0	0	0	1	1	1	-1	0	0	1	0	1	1	0	0	0	0	0	0	1	0	0	0	0
AX-110400198	6B	285484036	8043.48	180	112	49	19	45	90	45	1.04832e-29	21.2743	5.89474	136.5	43.5	90	90	4.15488e-12	3.13793	2.13793	3.13793	1	0	2	0	0	0	0	1	1	1	0	0	0	1	0	1	1	0	-1	0	0	0	0	1	0	-1	0	0
AX-110949035	6B	288540786	8046.54	193	125	51	17	48.25	96.5	48.25	2.73044e-36	26.3351	7.35294	150.5	42.5	96.5	96.5	7.60397e-15	3.54118	2.54118	3.54118	2	0	2	0	0	0	0	1	1	1	0	0	0	1	0	1	1	0	0	0	0	0	0	1	0	0	0	0
AX-110556766	6B	290032172	8048.03	186	123	50	13	46.5	93	46.5	1.29714e-37	27.3522	9.46154	148	38	93	93	7.28822e-16	3.89474	2.89474	3.89474	1	0	2	0	0	0	0	1	1	1	0	0	0	1	0	1	1	0	-1	0	0	0	0	1	0	0	0	0
AX-109035727	6B	290581723	8048.58	193	125	49	19	48.25	96.5	48.25	3.6496e-36	26.2382	6.57895	149.5	43.5	96.5	96.5	2.34668e-14	3.43678	2.43678	3.43678	1	0	2	0	0	0	0	1	1	1	0	0	0	1	0	1	1	0	0	0	0	0	0	1	0	0	0	0
AX-110392914	6B	298364916	8056.36	193	125	50	18	48.25	96.5	48.25	3.20619e-36	26.2815	6.94444	150	43	96.5	96.5	1.33923e-14	3.48837	2.48837	3.48837	1	0	2	0	0	0	0	1	1	1	0	0	0	1	0	1	1	0	0	0	0	0	0	1	0	0	0	0
AX-109416560	6B	301242446	8059.24	192	126	47	19	48	96	48	1.74198e-37	27.2537	6.63158	149.5	42.5	96	96	1.14465e-14	3.51765	2.51765	3.51765	1	0	2	0	0	0	0	1	1	1	0	0	0	1	0	0	1	0	0	0	0	0	0	1	0	0	0	0
AX-111797922	6B	305695198	8063.7	180	117	49	14	45	90	45	1.95664e-34	24.9091	8.35714	141.5	38.5	90	90	1.62646e-14	3.67532	2.67532	3.67532	-1	0	2	0	0	0	0	1	1	1	0	0	0	1	0	1	1	0	0	0	0	0	0	1	0	0	0	0
AX-111027042	6B	309588070	8067.59	192	124	49	19	48	96	48	1.17138e-35	25.849	6.52632	148.5	43.5	96	96	3.51674e-14	3.41379	2.41379	3.41379	1	0	2	0	0	0	0	1	1	1	0	0	0	1	0	1	1	0	0	0	0	0	0	1	0	0	0	0
AX-109354374	6B	347659501	8105.66	175	146	21	8	43.75	87.5	43.75	6.16014e-70	52.1966	18.25	156.5	18.5	87.5	87.5	1.77457e-25	8.45946	7.45946	8.45946	0	0	2	0	0	0	0	0	1	1	0	-1	0	1	0	0	1	0	0	0	0	0	-1	0	0	0	0	0
AX-109491130	6B	379902151	8137.9	186	157	19	10	46.5	93	46.5	9.39251e-77	57.4362	15.7	166.5	19.5	93	93	4.34622e-27	8.53846	7.53846	8.53846	0	0	2	0	0	0	0	0	1	1	0	0	0	1	0	0	1	0	0	0	0	0	0	0	0	0	0	0
AX-111556148	6B	382891464	8140.89	180	154	16	10	45	90	45	3.50646e-77	57.7651	15.4	162	18	90	90	7.11476e-27	9	8	9	0	0	2	0	0	0	0	0	1	1	0	0	0	1	0	0	1	0	0	0	0	0	0	0	0	0	0	0
AX-109889475	6B	389029142	8147.03	188	161	17	10	47	94	47	8.61073e-81	60.5397	16.1	169.5	18.5	94	94	3.31512e-28	9.16216	8.16216	9.16216	0	0	2	0	0	0	0	0	1	1	0	0	0	1	0	0	1	0	0	0	0	0	0	0	0	0	0	0
AX-109988972	6B	405658175	8163.66	180	151	20	9	45	90	45	5.06344e-73	54.5679	16.7778	161	19	90	90	3.53328e-26	8.47368	7.47368	8.47368	0	0	2	0	-1	0	0	0	1	1	0	0	0	1	0	0	1	0	1	0	0	0	0	0	0	0	0	0
AX-110382845	6B	431786367	8189.79	189	162	17	10	47.25	94.5	47.25	2.02953e-81	61.0221	16.2	170.5	18.5	94.5	94.5	2.04188e-28	9.21622	8.21622	9.21622	0	0	2	0	0	0	0	0	1	1	0	0	0	1	0	0	1	0	0	0	0	0	0	0	0	0	0	0
AX-109938641	6B	440416518	8198.42	193	167	16	10	48.25	96.5	48.25	2.344e-85	64.0485	16.7	175	18	96.5	96.5	1.29574e-29	9.72222	8.72222	9.72222	0	0	2	0	0	0	0	0	1	1	0	0	0	1	0	0	1	0	0	0	0	0	0	0	0	0	0	0
AX-109273058	6B	441590666	8199.59	185	155	20	10	46.25	92.5	46.25	9.2157e-75	55.9053	15.5	165	20	92.5	92.5	1.5557e-26	8.25	7.25	8.25	0	0	2	0	0	0	0	0	1	1	0	0	0	1	0	0	1	0	0	0	0	0	0	0	0	0	0	0
AX-111238897	6B	442521948	8200.52	188	160	18	10	47	94	47	2.17399e-79	59.4619	16	169	19	94	94	7.43028e-28	8.89474	7.89474	8.89474	0	0	2	0	0	0	0	0	1	1	0	0	0	1	0	0	1	0	0	0	0	0	1	0	0	0	0	0
AX-111832495	6B	442665171	8200.67	180	154	16	10	45	90	45	3.50646e-77	57.7651	15.4	162	18	90	90	7.11476e-27	9	8	9	0	0	2	0	0	0	0	0	1	1	0	0	0	1	0	0	1	0	0	0	0	0	0	0	0	0	0	0
AX-110923193	6B	443671528	8201.67	174	145	19	10	43.5	87	43.5	2.68469e-69	51.7052	14.5	154.5	19.5	87	87	1.39164e-24	7.92308	6.92308	7.92308	0	0	2	0	0	0	0	0	1	1	0	0	0	1	0	0	1	0	0	0	0	0	0	0	0	0	0	0
AX-110565080	6B	449423393	8207.42	181	154	17	10	45.25	90.5	45.25	2.09502e-76	57.1684	15.4	162.5	18.5	90.5	90.5	9.8073e-27	8.78378	7.78378	8.78378	0	0	2	0	0	0	0	0	1	1	0	0	0	1	0	0	1	0	0	0	0	0	0	0	0	0	0	0
AX-109893362	6B	469059616	8227.06	180	154	16	10	45	90	45	3.50646e-77	57.7651	15.4	162	18	90	90	7.11476e-27	9	8	9	0	0	2	0	0	0	0	0	1	1	0	0	0	1	0	0	1	0	0	0	0	0	0	0	0	0	0	0
AX-108725475	6B	470151823	8228.15	181	154	17	10	45.25	90.5	45.25	2.09502e-76	57.1684	15.4	162.5	18.5	90.5	90.5	9.8073e-27	8.78378	7.78378	8.78378	0	0	2	0	0	0	0	0	1	1	0	0	0	1	0	0	1	0	0	0	0	0	0	0	0	0	0	0
AX-109075608	6B	575814348	8333.81	181	154	18	9	45.25	90.5	45.25	2.13003e-76	57.1629	17.1111	163	18	90.5	90.5	4.38408e-27	9.05556	8.05556	9.05556	0	0	1	0	0	0	0	0	1	1	0	0	0	1	0	0	1	0	0	0	0	0	0	0	0	0	0	0
AX-109307431	6B	614699875	8372.7	180	154	17	9	45	90	45	3.60523e-77	57.7558	17.1111	162.5	17.5	90	90	3.16638e-27	9.28571	8.28571	9.28571	0	0	1	0	0	0	0	0	1	1	0	0	0	1	0	0	1	0	0	0	0	0	0	0	0	0	0	0
AX-110611543	6B	617787183	8375.79	192	167	21	4	48	96	48	2.85297e-86	64.7515	41.75	177.5	14.5	96	96	6.01782e-32	12.2414	11.2414	12.2414	0	0	1	0	0	0	0	0	1	1	0	0	0	1	0	0	1	0	0	0	0	0	0	0	0	0	0	0
AX-108828297	6B	679548098	8437.55	180	152	19	9	45	90	45	2.16979e-74	55.6194	16.8889	161.5	18.5	90	90	1.58988e-26	8.72973	7.72973	8.72973	0	0	2	0	0	0	0	0	1	1	0	0	0	1	0	0	1	0	0	0	0	0	0	0	0	0	0	0
AX-109821745	6B	696852835	8454.85	179	151	16	12	44.75	89.5	44.75	8.10446e-74	55.1795	12.5833	159	20	89.5	89.5	2.77242e-25	7.95	6.95	7.95	0	0	2	0	0	0	0	0	1	1	0	0	0	1	0	0	1	0	0	0	0	0	0	0	0	0	0	0
AX-110499844	7A	1128317	8456.13	192	49	100	43	48	96	48	0.701758	-0.881776	1.13953	99	93	96	96	0.665006	1.06452	0.0645161	1.06452	0	1	2	1	1	1	2	2	1	2	1	1	1	2	0	1	0	1	0	1	2	0	2	0	1	1	2	1
AX-111064027	7A	1880264	8456.88	193	49	99	45	48.25	96.5	48.25	0.862717	-0.950707	1.08889	98.5	94.5	96.5	96.5	0.773403	1.04233	0.042328	1.04233	0	1	2	1	1	1	2	2	1	2	1	1	1	2	0	1	0	1	0	1	2	0	2	0	1	1	2	1
AX-110970196	7A	30227813	8485.23	193	54	95	44	48.25	96.5	48.25	0.581903	-0.819259	1.22727	101.5	91.5	96.5	96.5	0.471638	1.10929	0.10929	1.10929	0	1	0	0	0	2	0	2	1	2	2	1	1	2	1	1	1	1	1	1	2	1	2	0	1	0	0	0
AX-109868635	7A	36485440	8491.49	192	55	97	40	48	96	48	0.306575	-0.605341	1.375	103.5	88.5	96	96	0.279016	1.16949	0.169492	1.16949	0	1	0	0	0	1	0	1	1	2	2	1	1	2	1	1	1	1	1	1	2	1	0	0	1	0	0	0
AX-109866369	7A	39258056	8494.26	193	53	106	34	48.25	96.5	48.25	0.0604645	-0.0634345	1.55882	106	87	96.5	96.5	0.171422	1.21839	0.218391	1.21839	0	1	0	0	0	1	0	1	1	2	2	1	1	2	1	1	1	1	1	1	2	1	0	0	1	1	0	0
AX-108771714	7A	89848789	8544.85	192	51	105	36	48	96	48	0.133237	-0.327168	1.41667	103.5	88.5	96	96	0.279016	1.16949	0.169492	1.16949	0	2	0	1	0	1	-1	1	1	1	1	1	1	1	1	1	1	1	1	1	2	1	0	1	0	1	0	0
AX-108822116	7A	92222040	8547.22	193	52	105	36	48.25	96.5	48.25	0.12554	-0.307305	1.44444	104.5	88.5	96.5	96.5	0.249442	1.18079	0.180791	1.18079	0	2	0	1	0	1	0	1	1	1	1	1	1	1	1	1	1	1	1	1	2	1	0	1	0	1	0	0
AX-110680063	7A	92742178	8547.74	192	52	105	35	48	96	48	0.0954686	-0.215898	1.48571	104.5	87.5	96	96	0.219872	1.19429	0.194286	1.19429	0	2	0	1	0	1	0	1	1	1	1	1	1	1	1	1	1	1	1	1	2	1	0	1	0	1	0	0
AX-110514333	7A	102557054	8557.56	193	52	104	37	48.25	96.5	48.25	0.173999	-0.416268	1.40541	104	89	96.5	96.5	0.280265	1.16854	0.168539	1.16854	0	2	0	1	0	1	0	1	1	1	1	1	1	1	1	1	1	2	1	1	2	1	0	1	0	1	0	0
AX-110415860	7A	129807095	8584.81	190	49	106	35	47.5	95	47.5	0.0997326	-0.230484	1.4	102	88	95	95	0.309788	1.15909	0.159091	1.15909	0	2	0	1	0	1	1	1	1	0	1	1	1	1	1	1	1	2	1	1	2	1	0	1	0	1	-1	0
AX-94479300	7A	134543249	8589.54	189	52	102	35	47.25	94.5	47.25	0.119512	-0.290878	1.48571	103	86	94.5	94.5	0.216247	1.19767	0.197674	1.19767	0	2	0	1	0	1	-1	1	1	0	1	1	1	1	1	1	1	2	1	1	2	1	0	1	0	1	0	0
AX-110381088	7A	135002090	8590	193	53	104	36	48.25	96.5	48.25	0.124891	-0.305575	1.47222	105	88	96.5	96.5	0.22107	1.19318	0.193182	1.19318	0	2	0	1	0	1	1	1	1	0	1	1	1	1	1	1	1	2	1	1	2	1	0	1	0	1	0	0
AX-111478706	7A	135523364	8590.52	193	53	104	36	48.25	96.5	48.25	0.124891	-0.305575	1.47222	105	88	96.5	96.5	0.22107	1.19318	0.193182	1.19318	0	2	0	1	0	1	0	1	1	0	1	1	1	1	1	1	1	2	1	1	2	1	0	1	0	1	0	0
AX-110054925	7A	135903747	8590.9	192	53	103	36	48	96	48	0.133237	-0.327168	1.47222	104.5	87.5	96	96	0.219872	1.19429	0.194286	1.19429	0	2	0	1	0	1	0	1	2	0	1	1	1	1	1	1	1	2	1	1	2	1	0	1	0	1	0	0
AX-109916530	7A	137014930	8592.01	193	53	104	36	48.25	96.5	48.25	0.124891	-0.305575	1.47222	105	88	96.5	96.5	0.22107	1.19318	0.193182	1.19318	0	2	0	1	0	1	0	1	1	0	1	1	1	1	1	1	1	2	1	1	2	1	0	1	0	1	0	0
AX-109383366	7A	147014252	8602.01	192	52	105	35	48	96	48	0.0954686	-0.215898	1.48571	104.5	87.5	96	96	0.219872	1.19429	0.194286	1.19429	0	2	0	1	0	1	-1	1	1	0	1	1	1	1	1	1	1	2	1	1	2	1	0	1	0	1	0	0
AX-110474565	7A	149293288	8604.29	192	54	103	35	48	96	48	0.0915724	-0.20199	1.54286	105.5	86.5	96	96	0.17031	1.21965	0.219653	1.21965	0	2	0	1	0	1	0	1	1	0	1	1	1	1	1	1	1	2	1	1	2	1	0	1	0	1	0	0
AX-110411830	7A	155162999	8610.16	189	54	99	36	47.25	94.5	47.25	0.145356	-0.356227	1.5	103.5	85.5	94.5	94.5	0.19043	1.21053	0.210526	1.21053	0	2	0	1	0	1	-1	1	1	0	1	1	1	1	1	1	1	2	1	1	2	1	0	1	0	1	0	0
AX-109343005	7A	155642772	8610.64	192	54	104	34	48	96	48	0.0639279	-0.0820274	1.58824	106	86	96	96	0.148915	1.23256	0.232558	1.23256	0	2	0	1	0	1	0	1	1	0	1	1	1	1	1	1	1	2	1	1	2	1	0	1	0	1	0	0
AX-111044081	7A	168162721	8623.16	192	52	106	34	48	96	48	0.0652737	-0.0889818	1.52941	105	87	96	96	0.193931	1.2069	0.206897	1.2069	0	2	0	1	0	1	0	1	1	0	1	1	1	1	1	1	1	2	1	1	2	1	0	1	0	1	0	0
AX-108783946	7A	172239797	8627.24	192	52	106	34	48	96	48	0.0652737	-0.0889818	1.52941	105	87	96	96	0.193931	1.2069	0.206897	1.2069	0	2	0	1	0	1	0	1	1	0	1	1	1	1	1	1	1	2	1	1	2	1	0	1	0	1	0	0
AX-109816247	7A	172333317	8627.33	193	53	105	35	48.25	96.5	48.25	0.0882606	-0.189694	1.51429	105.5	87.5	96.5	96.5	0.19509	1.20571	0.205714	1.20571	0	2	0	1	0	1	0	1	1	0	1	1	1	1	1	1	1	2	1	1	2	1	0	1	0	1	0	0
AX-108851516	7A	172915273	8627.92	193	52	106	35	48.25	96.5	48.25	0.0878045	-0.187964	1.48571	105	88	96.5	96.5	0.22107	1.19318	0.193182	1.19318	0	2	0	1	0	1	0	1	1	0	1	1	1	1	1	1	1	2	1	1	2	1	0	1	0	1	0	0
AX-110127890	7A	203976400	8658.98	193	54	104	35	48.25	96.5	48.25	0.0860034	-0.181046	1.54286	106	87	96.5	96.5	0.171422	1.21839	0.218391	1.21839	0	2	0	1	0	1	1	1	1	0	1	1	1	1	1	1	1	2	1	1	2	1	0	1	0	1	0	0
AX-111450960	7A	205143046	8660.14	193	53	105	35	48.25	96.5	48.25	0.0882606	-0.189694	1.51429	105.5	87.5	96.5	96.5	0.19509	1.20571	0.205714	1.20571	0	2	0	1	0	1	0	1	1	0	1	1	1	1	1	1	1	2	1	1	2	1	0	1	0	1	0	0
AX-110433324	7A	271723318	8726.72	193	52	108	33	48.25	96.5	48.25	0.0391274	0.0818499	1.57576	106	87	96.5	96.5	0.171422	1.21839	0.218391	1.21839	0	1	0	1	0	1	0	1	1	0	1	1	1	1	1	1	1	2	1	1	2	1	0	1	0	1	0	0
AX-110581206	7A	272269873	8727.27	191	52	106	33	47.75	95.5	47.75	0.04762	0.0162799	1.57576	105	86	95.5	95.5	0.169196	1.22093	0.22093	1.22093	0	1	0	1	0	1	0	1	1	0	1	1	1	1	1	1	1	2	1	1	2	1	0	1	0	1	0	0
AX-108734538	7A	272572340	8727.57	193	52	108	33	48.25	96.5	48.25	0.0391274	0.0818499	1.57576	106	87	96.5	96.5	0.171422	1.21839	0.218391	1.21839	0	1	0	1	0	1	0	1	1	0	1	1	1	1	1	1	1	2	1	1	2	1	0	1	0	1	0	0
AX-108938311	7A	275540752	8730.54	193	52	108	33	48.25	96.5	48.25	0.0391274	0.0818499	1.57576	106	87	96.5	96.5	0.171422	1.21839	0.218391	1.21839	0	1	0	1	0	1	0	1	1	0	1	1	1	1	1	1	1	2	1	1	2	1	0	1	0	1	0	0
AX-109581304	7A	285270089	8740.27	190	52	105	33	47.5	95	47.5	0.0522022	-0.0143874	1.57576	104.5	85.5	95	95	0.168078	1.22222	0.222222	1.22222	0	1	0	1	0	1	0	1	1	0	1	1	1	1	1	1	1	2	1	1	2	1	0	1	0	1	0	0
AX-109860609	7A	287181966	8742.18	190	50	107	33	47.5	95	47.5	0.0479862	0.0137228	1.51515	103.5	86.5	95	95	0.21746	1.19653	0.196532	1.19653	0	1	0	1	0	1	1	1	1	0	1	1	1	1	1	1	1	2	1	1	2	1	0	1	0	1	0	0
AX-109957910	7A	449491276	8904.49	187	48	109	30	46.75	93.5	46.75	0.0135396	0.436089	1.6	102.5	84.5	93.5	93.5	0.188077	1.21302	0.213018	1.21302	0	1	0	1	0	1	1	1	1	0	1	1	1	1	1	0	1	2	1	1	2	1	1	1	0	1	1	0
AX-108930220	7A	500690931	8955.69	193	49	111	33	48.25	96.5	48.25	0.0300413	0.170058	1.48485	104.5	88.5	96.5	96.5	0.249442	1.18079	0.180791	1.18079	0	1	0	1	0	1	1	1	1	0	1	1	1	1	1	0	1	2	1	1	2	1	1	1	0	1	1	0
AX-109834712	7A	501173531	8956.17	184	45	106	33	46	92	46	0.0543102	-0.0276022	1.36364	98	86	92	92	0.376344	1.13953	0.139535	1.13953	0	1	0	1	0	1	1	1	1	0	1	1	1	1	1	1	1	2	1	1	2	1	1	1	0	1	-1	0
AX-108750395	7A	514763496	8969.76	193	45	114	34	48.25	96.5	48.25	0.0223592	0.268644	1.32353	102	91	96.5	96.5	0.428479	1.12088	0.120879	1.12088	0	1	0	1	0	1	1	1	1	0	1	1	1	1	1	1	1	2	1	1	2	1	1	1	0	1	1	0
AX-109412755	7A	516916105	8971.92	189	45	110	34	47.25	94.5	47.25	0.0414802	0.0623578	1.32353	100	89	94.5	94.5	0.423634	1.1236	0.123596	1.1236	0	1	0	1	0	1	1	1	1	0	1	1	1	1	1	-1	1	2	1	1	2	1	1	1	0	1	1	0
AX-95239734	7A	521951985	8976.95	188	47	109	32	47	94	47	0.0275866	0.198513	1.46875	101.5	86.5	94	94	0.27396	1.17341	0.17341	1.17341	0	1	0	1	0	1	1	1	1	0	1	1	1	1	1	0	1	2	1	1	2	1	1	1	0	1	-1	0
AX-111038846	7A	527192621	8982.19	178	34	112	32	44.5	89	44.5	0.00256373	0.991597	1.0625	90	88	89	89	0.880839	1.02273	0.0227273	1.02273	-1	1	0	1	-1	1	1	1	1	0	1	1	1	1	1	1	1	2	1	1	2	1	1	1	0	1	1	0
AX-109576602	7A	527976835	8982.98	192	50	109	33	48	96	48	0.0381731	0.0900924	1.51515	104.5	87.5	96	96	0.219872	1.19429	0.194286	1.19429	0	1	0	1	0	1	1	1	1	0	1	1	1	1	1	0	1	2	1	1	2	1	1	1	0	1	1	0
AX-111027195	7A	529807391	8984.81	186	50	103	33	46.5	93	46.5	0.0721482	-0.122407	1.51515	101.5	84.5	93	93	0.212581	1.20118	0.201183	1.20118	0	1	0	1	0	1	1	1	1	0	1	1	1	1	1	0	1	2	1	1	2	1	-1	0	0	1	0	0
AX-110913554	7A	531018966	8986.02	191	47	111	33	47.75	95.5	47.75	0.0289587	0.18231	1.42424	102.5	88.5	95.5	95.5	0.311058	1.15819	0.158192	1.15819	0	1	0	1	0	1	1	1	1	0	1	1	1	1	1	-1	1	2	1	1	2	1	1	1	0	1	1	0
AX-109383675	7A	532803491	8987.8	193	49	112	32	48.25	96.5	48.25	0.0185544	0.330909	1.53125	105	88	96.5	96.5	0.22107	1.19318	0.193182	1.19318	0	1	0	1	0	1	1	1	1	0	1	1	1	1	1	0	1	2	1	1	2	1	1	1	0	1	1	0
AX-111047035	7A	533566242	8988.57	193	48	112	33	48.25	96.5	48.25	0.0258501	0.220216	1.45455	104	89	96.5	96.5	0.280265	1.16854	0.168539	1.16854	0	1	0	1	0	1	1	1	1	0	1	1	1	1	1	1	1	2	1	1	2	1	1	1	0	1	1	0
AX-109953034	7A	537764187	8992.76	192	47	112	33	48	96	48	0.0250345	0.230918	1.42424	103	89	96	96	0.312321	1.1573	0.157303	1.1573	0	1	0	1	0	1	1	1	1	0	1	1	1	1	1	1	1	2	1	1	2	1	1	1	0	1	1	0
AX-109277664	7A	561154016	9016.15	192	46	111	35	48	96	48	0.0511006	-0.00726832	1.31429	101.5	90.5	96	96	0.427279	1.12155	0.121547	1.12155	0	1	0	-1	0	1	1	1	1	0	1	1	1	1	1	0	1	1	1	1	2	1	1	1	0	1	1	0
AX-109360436	7A	573673654	9028.67	193	46	111	36	48.25	96.5	48.25	0.0674148	-0.0997556	1.27778	101.5	91.5	96.5	96.5	0.471638	1.10929	0.10929	1.10929	0	1	0	1	0	1	1	1	1	0	1	1	1	1	1	0	1	1	1	1	2	1	1	1	0	1	1	0
AX-110602143	7A	574968434	9029.97	192	45	111	36	48	96	48	0.0629368	-0.0768117	1.25	100.5	91.5	96	96	0.516003	1.09836	0.0983607	1.09836	0	1	0	1	0	1	1	1	1	0	1	1	1	1	1	0	1	1	1	1	2	1	1	1	0	1	1	0
AX-108895584	7A	576226346	9031.23	186	46	106	34	46.5	93	46.5	0.0749152	-0.13497	1.35294	99	87	93	93	0.378923	1.13793	0.137931	1.13793	0	1	0	1	0	1	1	1	1	0	1	1	1	1	1	0	1	1	1	1	2	1	-1	1	0	1	1	0
AX-109944167	7A	586351756	9041.35	193	46	111	36	48.25	96.5	48.25	0.0674148	-0.0997556	1.27778	101.5	91.5	96.5	96.5	0.471638	1.10929	0.10929	1.10929	0	1	0	1	0	1	1	1	1	0	1	1	1	1	1	0	1	1	1	1	2	1	1	1	0	1	1	0
AX-110981836	7A	589244709	9044.24	191	46	110	35	47.75	95.5	47.75	0.0587139	-0.0536275	1.31429	101	90	95.5	95.5	0.426072	1.12222	0.122222	1.12222	0	1	0	1	0	1	1	1	1	0	1	1	1	1	1	0	1	1	1	1	2	1	1	1	0	1	1	0
AX-111527884	7A	591935136	9046.94	192	45	111	36	48	96	48	0.0629368	-0.0768117	1.25	100.5	91.5	96	96	0.516003	1.09836	0.0983607	1.09836	0	1	0	1	0	1	1	1	1	0	1	1	1	1	1	0	1	1	1	1	2	1	1	1	0	1	1	0
AX-108842149	7A	593455658	9048.46	187	41	112	34	46.75	93.5	46.75	0.0197923	0.309349	1.20588	97	90	93.5	93.5	0.608728	1.07778	0.0777778	1.07778	0	1	0	1	0	1	1	1	1	-1	1	1	1	1	1	-1	1	1	1	1	2	1	1	1	0	1	1	0
AX-108856877	7A	594424921	9049.42	193	45	112	36	48.25	96.5	48.25	0.0545124	-0.028843	1.25	101	92	96.5	96.5	0.517092	1.09783	0.0978261	1.09783	0	1	0	1	0	1	1	1	1	0	1	1	1	1	1	0	1	1	1	1	2	1	1	1	0	1	1	0
AX-111134025	7A	600342409	9055.34	191	47	108	36	47.75	95.5	47.75	0.10335	-0.242378	1.30556	101	90	95.5	95.5	0.426072	1.12222	0.122222	1.12222	0	1	0	1	0	1	1	1	1	0	1	1	1	1	1	1	1	1	1	1	2	1	-1	1	0	1	1	0
AX-111543573	7A	608141697	9063.14	192	46	111	35	48	96	48	0.0511006	-0.00726832	1.31429	101.5	90.5	96	96	0.427279	1.12155	0.121547	1.12155	0	1	0	1	0	1	1	1	1	0	1	1	1	1	1	0	1	1	1	1	2	1	1	1	0	1	1	0
AX-110466533	7A	612031314	9067.03	192	46	110	36	48	96	48	0.0771117	-0.144616	1.27778	101	91	96	96	0.470486	1.10989	0.10989	1.10989	0	1	0	1	0	1	1	1	1	0	1	1	1	1	1	0	1	1	1	1	2	1	1	1	0	1	1	0
AX-108866878	7A	619879562	9074.88	193	49	108	36	48.25	96.5	48.25	0.10581	-0.250229	1.36111	103	90	96.5	96.5	0.349397	1.14444	0.144444	1.14444	0	1	0	1	0	1	1	1	1	0	1	1	1	1	1	0	1	1	1	1	2	1	1	1	0	1	1	0
AX-111544318	7A	638519956	9093.52	193	50	105	38	48.25	96.5	48.25	0.224289	-0.501017	1.31579	102.5	90.5	96.5	96.5	0.387709	1.1326	0.132597	1.1326	0	1	0	1	0	1	1	1	1	0	2	1	1	1	1	0	1	1	1	1	2	1	1	1	1	1	1	0
AX-110534898	7A	644439973	9099.44	192	52	101	39	48	96	48	0.319619	-0.61925	1.33333	102.5	89.5	96	96	0.348145	1.14525	0.145251	1.14525	0	1	0	1	0	1	1	1	1	0	2	1	1	1	1	0	1	1	1	1	2	1	1	1	1	1	1	0
AX-111050940	7A	669776436	9124.78	191	48	103	40	47.75	95.5	47.75	0.396895	-0.691533	1.2	99.5	91.5	95.5	95.5	0.562684	1.08743	0.0874317	1.08743	0	1	0	1	0	1	1	1	1	0	2	1	0	1	1	0	1	1	1	1	2	1	1	1	1	1	1	1
AX-109889341	7A	689045357	9144.05	193	53	98	42	48.25	96.5	48.25	0.521911	-0.782938	1.2619	102	91	96.5	96.5	0.428479	1.12088	0.120879	1.12088	0	0	0	1	0	1	1	1	2	0	2	1	1	1	1	2	1	1	1	1	2	1	1	1	0	1	1	2
AX-111676021	7A	701622837	9156.62	192	53	92	47	48	96	48	0.701758	-0.881776	1.12766	99	93	96	96	0.665006	1.06452	0.0645161	1.06452	0	1	0	1	0	2	1	1	2	1	2	1	1	1	1	2	1	1	1	0	1	1	1	1	1	1	0	2
AX-110009447	7A	711173258	9166.17	185	46	91	48	46.25	92.5	46.25	0.955094	-0.984663	0.958333	91.5	93.5	92.5	92.5	0.883098	0.97861	-0.0213904	0.97861	0	1	0	1	0	2	1	1	2	1	2	1	1	1	1	2	1	1	1	0	1	1	1	0	1	1	0	1
AX-108737856	7A	721372763	9176.37	192	47	101	44	48	96	48	0.735436	-0.897424	1.06818	97.5	94.5	96	96	0.828593	1.03175	0.031746	1.03175	0	0	0	1	0	2	1	1	1	1	2	1	0	1	1	2	1	1	0	0	2	1	1	0	1	2	0	1
AX-110925530	7A	725129384	9180.13	179	49	88	42	44.75	89.5	44.75	0.741646	-0.900231	1.16667	93	86	89.5	89.5	0.600832	1.0814	0.0813953	1.0814	0	0	0	1	0	2	1	-1	-1	1	2	1	0	1	1	2	1	1	0	0	2	0	-1	-1	1	2	0	1
AX-108860527	7A	729562890	9184.56	192	48	103	41	48	96	48	0.465043	-0.744428	1.17073	99.5	92.5	96	96	0.613431	1.07568	0.0756757	1.07568	0	0	0	1	0	2	0	1	1	1	2	1	0	1	1	-1	1	1	0	0	2	0	1	0	1	2	0	1
AX-111510914	7A	729645625	9184.65	191	48	99	44	47.75	95.5	47.75	0.808931	-0.929219	1.09091	97.5	93.5	95.5	95.5	0.772252	1.04278	0.0427807	1.04278	0	0	0	1	0	2	0	1	2	1	2	1	0	1	1	2	1	1	0	0	2	0	1	0	1	2	0	1
AX-110912924	7B	18744325	9203.74	193	42	105	46	48.25	96.5	48.25	0.435349	-0.722403	0.913043	94.5	98.5	96.5	96.5	0.773403	0.959391	-0.0406091	0.959391	0	0	1	2	0	1	1	1	1	1	2	0	1	1	1	1	2	0	1	1	0	1	0	0	1	0	1	1
AX-109372990	7B	19324835	9204.32	193	41	106	46	48.25	96.5	48.25	0.344808	-0.644572	0.891304	94	99	96.5	96.5	0.718916	0.949495	-0.0505051	0.949495	0	0	1	2	0	1	1	1	1	1	2	0	1	1	1	1	2	0	1	1	0	1	0	0	1	0	1	1
AX-94516502	7B	21186227	9206.19	167	19	103	45	41.75	83.5	41.75	0.000183775	1.87135	0.422222	70.5	96.5	83.5	83.5	0.0442262	0.73057	-0.26943	0.73057	-1	-1	1	2	-1	1	-1	1	1	1	2	-1	1	1	1	1	2	0	1	1	0	1	0	-1	1	0	-1	1
AX-110452366	7B	65104270	9250.1	193	45	107	41	48.25	96.5	48.25	0.293644	-0.590955	1.09756	98.5	94.5	96.5	96.5	0.773403	1.04233	0.042328	1.04233	0	1	1	2	0	1	1	1	1	1	0	0	0	2	1	1	2	0	0	1	0	0	1	1	1	0	1	1
AX-108912337	7B	83964304	9268.96	193	43	109	41	48.25	96.5	48.25	0.194	-0.452589	1.04878	97.5	95.5	96.5	96.5	0.88553	1.02094	0.0209424	1.02094	0	1	1	2	0	1	1	1	1	1	0	0	0	2	1	1	2	0	0	1	0	0	1	1	1	0	1	1
AX-110531494	7B	99486267	9284.49	193	41	112	40	48.25	96.5	48.25	0.0825114	-0.167209	1.025	97	96	96.5	96.5	0.942617	1.01042	0.0104167	1.01042	0	1	1	2	0	1	1	1	1	1	0	0	0	2	1	1	1	0	0	1	0	0	1	1	1	0	1	1
AX-109478426	7B	100167828	9285.17	193	41	112	40	48.25	96.5	48.25	0.0825114	-0.167209	1.025	97	96	96.5	96.5	0.942617	1.01042	0.0104167	1.01042	0	1	1	2	0	1	1	1	1	1	0	0	0	2	1	1	1	0	0	1	0	0	1	1	1	0	1	1
AX-109949434	7B	139794130	9324.79	193	47	109	37	48.25	96.5	48.25	0.117972	-0.28655	1.27027	101.5	91.5	96.5	96.5	0.471638	1.10929	0.10929	1.10929	1	1	1	1	0	1	1	1	1	1	0	0	0	2	0	1	1	0	0	1	0	0	1	1	1	0	1	0
AX-109312499	7B	140710979	9325.71	192	47	108	37	48	96	48	0.132545	-0.325429	1.27027	101	91	96	96	0.470486	1.10989	0.10989	1.10989	1	1	1	1	0	1	1	1	1	1	0	0	0	2	0	1	1	0	0	1	0	0	1	1	1	0	1	0
AX-109913831	7B	143321152	9328.32	192	47	109	36	48	96	48	0.0915724	-0.20199	1.30556	101.5	90.5	96	96	0.427279	1.12155	0.121547	1.12155	1	1	1	1	0	1	1	1	1	1	0	0	0	2	0	1	1	0	0	1	0	0	1	1	1	0	1	0
AX-110530584	7B	144269602	9329.27	189	47	108	34	47.25	94.5	47.25	0.0594422	-0.0577425	1.38235	101	88	94.5	94.5	0.344347	1.14773	0.147727	1.14773	1	1	1	1	0	1	1	1	1	1	0	0	0	2	0	1	1	0	0	1	0	0	1	1	1	0	1	0
AX-109512646	7B	148264571	9333.26	190	47	108	35	47.5	95	47.5	0.0791158	-0.153181	1.34286	101	89	95	95	0.383988	1.13483	0.134831	1.13483	1	1	1	1	0	1	1	1	-1	1	0	0	0	2	0	1	1	0	0	1	0	0	1	1	1	0	1	0
AX-109325310	7B	153327466	9338.33	193	47	111	35	48.25	96.5	48.25	0.0536716	-0.0236543	1.34286	102.5	90.5	96.5	96.5	0.387709	1.1326	0.132597	1.1326	1	1	1	1	0	1	1	1	1	1	0	0	0	2	0	1	1	0	0	1	0	0	1	1	1	0	1	0
AX-109909871	7B	155335873	9340.34	193	47	111	35	48.25	96.5	48.25	0.0536716	-0.0236543	1.34286	102.5	90.5	96.5	96.5	0.387709	1.1326	0.132597	1.1326	1	1	1	1	0	1	1	1	1	1	0	0	0	2	0	1	1	0	0	1	0	0	1	1	1	0	1	1
AX-110912865	7B	166784193	9351.78	193	44	113	36	48.25	96.5	48.25	0.0427302	0.0524471	1.22222	100.5	92.5	96.5	96.5	0.564715	1.08649	0.0864865	1.08649	1	1	1	1	0	1	1	1	1	1	0	0	0	2	0	1	1	0	0	1	0	1	1	1	1	0	1	1
AX-110922928	7B	167792166	9352.79	193	44	113	36	48.25	96.5	48.25	0.0427302	0.0524471	1.22222	100.5	92.5	96.5	96.5	0.564715	1.08649	0.0864865	1.08649	1	1	1	1	0	1	1	1	1	1	0	0	0	2	0	1	1	0	0	1	0	1	1	1	1	0	1	1
AX-108852057	7B	170214761	9355.21	193	44	113	36	48.25	96.5	48.25	0.0427302	0.0524471	1.22222	100.5	92.5	96.5	96.5	0.564715	1.08649	0.0864865	1.08649	1	1	1	1	0	1	1	1	1	1	0	0	0	2	0	1	1	0	0	1	0	1	1	1	1	0	1	1
AX-108952314	7B	194785410	9379.79	193	45	112	36	48.25	96.5	48.25	0.0545124	-0.028843	1.25	101	92	96.5	96.5	0.517092	1.09783	0.0978261	1.09783	1	1	1	1	0	0	1	1	1	1	0	0	0	2	0	1	1	0	0	1	0	1	1	1	1	0	1	1
AX-94418646	7B	426881224	9611.88	193	49	109	35	48.25	96.5	48.25	0.0717394	-0.120511	1.4	103.5	89.5	96.5	96.5	0.313578	1.15642	0.156425	1.15642	1	1	1	1	0	0	1	0	1	1	0	0	1	2	1	1	1	0	0	1	0	1	1	1	1	0	1	1
AX-95214723	7B	436211110	9621.21	193	49	109	35	48.25	96.5	48.25	0.0717394	-0.120511	1.4	103.5	89.5	96.5	96.5	0.313578	1.15642	0.156425	1.15642	1	1	1	1	0	0	1	0	1	1	0	0	1	2	1	1	1	0	0	1	0	1	1	1	1	0	1	1
AX-110383476	7B	438990784	9623.99	193	49	109	35	48.25	96.5	48.25	0.0717394	-0.120511	1.4	103.5	89.5	96.5	96.5	0.313578	1.15642	0.156425	1.15642	1	1	1	1	0	0	1	0	1	1	0	0	1	2	1	1	1	0	0	1	0	1	1	1	1	0	1	1
AX-94498565	7B	440004871	9625	192	49	108	35	48	96	48	0.0803926	-0.158525	1.4	103	89	96	96	0.312321	1.1573	0.157303	1.1573	1	1	1	1	0	0	1	0	1	1	0	0	1	2	1	1	1	0	0	1	0	1	1	1	1	0	1	1
AX-109897967	7B	458106210	9643.11	192	47	110	35	48	96	48	0.0613189	-0.0681188	1.34286	102	90	96	96	0.386476	1.13333	0.133333	1.13333	1	1	1	1	0	0	1	0	1	1	0	0	1	2	1	1	1	0	0	1	0	1	1	1	1	0	1	1
AX-108755073	7B	480203425	9665.2	193	48	111	34	48.25	96.5	48.25	0.0409952	0.0662837	1.41176	103.5	89.5	96.5	96.5	0.313578	1.15642	0.156425	1.15642	1	1	1	1	0	0	1	0	1	1	0	0	1	2	1	1	1	0	0	1	0	1	1	1	1	0	1	1
AX-111045778	7B	484627247	9669.63	193	49	110	34	48.25	96.5	48.25	0.0471508	0.0195852	1.44118	104	89	96.5	96.5	0.280265	1.16854	0.168539	1.16854	1	1	1	1	0	0	1	0	1	1	0	0	1	2	1	1	1	0	0	1	0	1	1	1	1	0	1	1
AX-109076683	7B	488709339	9673.71	193	49	110	34	48.25	96.5	48.25	0.0471508	0.0195852	1.44118	104	89	96.5	96.5	0.280265	1.16854	0.168539	1.16854	1	1	1	1	0	0	1	0	1	1	0	0	1	2	1	1	1	0	0	1	0	1	1	1	1	0	1	1
AX-111491702	7B	489812908	9674.81	193	49	111	33	48.25	96.5	48.25	0.0300413	0.170058	1.48485	104.5	88.5	96.5	96.5	0.249442	1.18079	0.180791	1.18079	1	1	1	1	0	0	1	0	1	1	0	0	1	2	1	1	1	0	0	1	0	1	1	1	1	0	1	1
AX-109448856	7B	490423102	9675.42	191	49	109	33	47.75	95.5	47.75	0.038825	0.0844397	1.48485	103.5	87.5	95.5	95.5	0.246979	1.18286	0.182857	1.18286	1	1	1	1	0	0	1	0	1	1	0	0	1	2	1	1	1	0	0	1	0	1	1	1	1	0	1	1
AX-110376932	7B	504962219	9689.96	193	50	109	34	48.25	96.5	48.25	0.0525707	-0.0167359	1.47059	104.5	88.5	96.5	96.5	0.249442	1.18079	0.180791	1.18079	1	1	1	1	0	0	1	0	1	1	0	0	1	2	1	1	1	0	0	1	0	1	1	1	1	0	1	1
AX-109410681	7B	505475180	9690.48	193	50	109	34	48.25	96.5	48.25	0.0525707	-0.0167359	1.47059	104.5	88.5	96.5	96.5	0.249442	1.18079	0.180791	1.18079	1	1	1	1	0	0	1	0	1	1	0	0	1	2	1	1	1	0	0	1	0	1	1	1	1	0	1	1
AX-108972133	7B	520120517	9705.12	190	53	105	32	47.5	95	47.5	0.0342632	0.126163	1.65625	105.5	84.5	95	95	0.127634	1.24852	0.248521	1.24852	1	0	1	1	0	0	1	0	0	1	0	0	1	2	1	1	1	0	0	1	0	1	1	1	1	0	1	1
AX-111537305	7B	533615334	9718.62	192	50	106	36	48	96	48	0.127136	-0.311521	1.38889	103	89	96	96	0.312321	1.1573	0.157303	1.1573	1	1	1	2	0	0	1	0	1	1	0	0	1	2	2	1	1	0	0	1	0	1	1	1	1	0	1	1
AX-110950600	7B	534699179	9719.7	191	48	106	37	47.75	95.5	47.75	0.167301	-0.403165	1.2973	101	90	95.5	95.5	0.426072	1.12222	0.122222	1.12222	1	1	1	2	0	0	1	0	1	1	0	0	1	2	2	1	1	0	0	1	0	1	1	1	1	-1	1	1
AX-110080558	7B	535258496	9720.26	193	50	106	37	48.25	96.5	48.25	0.16351	-0.395513	1.35135	103	90	96.5	96.5	0.349397	1.14444	0.144444	1.14444	1	1	1	2	0	0	1	0	1	1	0	0	1	2	2	1	1	0	0	1	0	1	1	1	1	0	1	1
AX-108849258	7B	539198681	9724.2	193	50	106	37	48.25	96.5	48.25	0.16351	-0.395513	1.35135	103	90	96.5	96.5	0.349397	1.14444	0.144444	1.14444	1	1	1	2	0	0	1	0	1	1	0	0	1	2	2	1	1	0	0	1	0	1	1	1	1	0	1	1
AX-109861771	7B	539878315	9724.88	190	47	106	37	47.5	95	47.5	0.165299	-0.399145	1.27027	100	90	95	95	0.46816	1.11111	0.111111	1.11111	1	1	1	2	0	0	1	0	1	1	0	0	1	2	2	1	1	0	0	1	0	1	1	1	1	-1	1	1
AX-111564267	7B	543503541	9728.5	192	50	105	37	48	96	48	0.178359	-0.424529	1.35135	102.5	89.5	96	96	0.348145	1.14525	0.145251	1.14525	1	1	1	2	0	0	1	0	1	1	0	0	1	2	2	1	1	0	0	1	0	1	1	1	1	0	1	1
AX-109279191	7B	547678466	9732.68	193	50	106	37	48.25	96.5	48.25	0.16351	-0.395513	1.35135	103	90	96.5	96.5	0.349397	1.14444	0.144444	1.14444	1	1	1	2	0	0	1	0	1	1	0	0	1	2	2	1	1	0	0	1	0	1	1	1	1	0	1	1
AX-109885156	7B	555577131	9740.58	193	50	105	38	48.25	96.5	48.25	0.224289	-0.501017	1.31579	102.5	90.5	96.5	96.5	0.387709	1.1326	0.132597	1.1326	1	1	1	2	0	0	1	0	1	1	1	0	1	2	2	1	1	0	0	1	0	1	1	1	0	0	1	1
AX-109854550	7B	560530528	9745.53	191	50	104	37	47.75	95.5	47.75	0.193716	-0.4521	1.35135	102	89	95.5	95.5	0.346886	1.14607	0.146067	1.14607	1	1	1	2	0	0	1	0	1	1	1	0	1	2	2	1	1	0	0	1	0	1	1	1	0	0	1	1
AX-108814625	7B	588895091	9773.9	193	50	105	38	48.25	96.5	48.25	0.224289	-0.501017	1.31579	102.5	90.5	96.5	96.5	0.387709	1.1326	0.132597	1.1326	1	1	1	2	0	0	1	0	2	1	1	0	0	2	2	1	1	0	0	1	0	1	1	1	0	0	1	1
AX-109886745	7B	596726391	9781.73	193	47	106	40	48.25	96.5	48.25	0.304489	-0.603062	1.175	100	93	96.5	96.5	0.614352	1.07527	0.0752688	1.07527	1	1	1	2	0	0	1	0	2	1	1	0	0	2	1	1	2	0	0	1	0	1	1	2	0	0	1	1
AX-110904768	7B	607163172	9792.16	193	45	109	39	48.25	96.5	48.25	0.164359	-0.397243	1.15385	99.5	93.5	96.5	96.5	0.665822	1.06417	0.0641711	1.06417	1	1	1	2	0	0	1	0	2	1	1	0	0	2	1	1	2	0	0	1	0	1	1	2	0	0	1	1
AX-111553643	7B	611555477	9796.56	193	44	108	41	48.25	96.5	48.25	0.242416	-0.526961	1.07317	98	95	96.5	96.5	0.829031	1.03158	0.0315789	1.03158	1	1	1	2	1	0	1	0	2	1	1	0	0	2	1	1	2	0	0	1	0	1	1	2	0	0	1	1
AX-110004319	7B	616512792	9801.51	193	44	108	41	48.25	96.5	48.25	0.242416	-0.526961	1.07317	98	95	96.5	96.5	0.829031	1.03158	0.0315789	1.03158	1	1	1	2	1	0	1	0	2	1	1	0	0	2	1	1	2	0	0	1	0	1	1	2	0	0	0	1
AX-110130372	7B	616551732	9801.55	193	44	108	41	48.25	96.5	48.25	0.242416	-0.526961	1.07317	98	95	96.5	96.5	0.829031	1.03158	0.0315789	1.03158	1	1	1	2	1	0	1	0	2	1	1	0	0	2	1	1	2	0	0	1	0	1	1	2	0	0	0	1
AX-111048042	7B	630090482	9815.09	192	44	107	41	48	96	48	0.270552	-0.563615	1.07317	97.5	94.5	96	96	0.828593	1.03175	0.031746	1.03175	1	1	1	2	1	0	1	0	2	1	1	0	0	2	1	1	2	0	0	1	0	1	1	2	0	0	0	1
AX-109297899	7B	633674931	9818.67	186	37	110	39	46.5	93	46.5	0.0437601	0.0444966	0.948718	92	94	93	93	0.883411	0.978723	-0.0212766	0.978723	1	1	1	2	1	0	1	0	-1	1	1	-1	-1	2	1	-1	2	1	-1	1	0	1	1	2	0	0	1	1
AX-109992820	7B	635257420	9820.26	193	43	109	41	48.25	96.5	48.25	0.194	-0.452589	1.04878	97.5	95.5	96.5	96.5	0.88553	1.02094	0.0209424	1.02094	1	1	1	2	1	0	1	0	2	1	1	0	0	2	1	1	2	1	0	1	0	1	1	2	0	0	0	1
AX-111005194	7B	636386093	9821.39	193	43	109	41	48.25	96.5	48.25	0.194	-0.452589	1.04878	97.5	95.5	96.5	96.5	0.88553	1.02094	0.0209424	1.02094	1	1	1	2	1	0	1	0	2	1	1	0	0	2	1	1	2	1	0	1	0	1	1	2	0	0	0	1
AX-108904578	7B	638912901	9823.91	193	44	108	41	48.25	96.5	48.25	0.242416	-0.526961	1.07317	98	95	96.5	96.5	0.829031	1.03158	0.0315789	1.03158	1	1	1	2	1	0	1	0	2	1	1	0	0	2	1	1	2	1	0	1	0	1	1	2	0	0	0	1
AX-109276038	7B	639846021	9824.85	192	44	108	40	48	96	48	0.20529	-0.47147	1.1	98	94	96	96	0.77283	1.04255	0.0425532	1.04255	1	1	1	2	1	0	1	0	-1	1	1	0	0	2	1	1	2	1	0	1	0	1	1	2	0	0	0	1
AX-110360149	7B	640512560	9825.51	193	44	108	41	48.25	96.5	48.25	0.242416	-0.526961	1.07317	98	95	96.5	96.5	0.829031	1.03158	0.0315789	1.03158	1	1	1	2	1	0	1	0	2	1	1	0	0	2	1	1	2	1	0	1	0	1	1	2	0	0	0	1
AX-109495359	7B	640792753	9825.79	193	44	108	41	48.25	96.5	48.25	0.242416	-0.526961	1.07317	98	95	96.5	96.5	0.829031	1.03158	0.0315789	1.03158	1	1	1	2	1	0	1	0	2	1	1	0	0	2	1	1	2	1	0	1	0	1	1	2	0	0	0	1
AX-111463389	7B	645426085	9830.43	193	44	108	41	48.25	96.5	48.25	0.242416	-0.526961	1.07317	98	95	96.5	96.5	0.829031	1.03158	0.0315789	1.03158	1	1	1	2	1	0	1	0	2	1	1	0	0	2	1	1	2	1	0	1	0	1	1	2	0	0	0	1
AX-108854166	7B	648162197	9833.16	193	43	109	41	48.25	96.5	48.25	0.194	-0.452589	1.04878	97.5	95.5	96.5	96.5	0.88553	1.02094	0.0209424	1.02094	1	1	1	2	1	0	1	0	2	1	1	0	0	2	1	1	2	1	0	1	0	1	1	2	0	0	0	1
AX-110563962	7B	650126448	9835.13	193	43	109	41	48.25	96.5	48.25	0.194	-0.452589	1.04878	97.5	95.5	96.5	96.5	0.88553	1.02094	0.0209424	1.02094	1	1	1	2	1	0	1	0	2	1	1	0	0	2	1	1	2	1	0	1	0	1	1	2	0	0	0	1
AX-109404604	7B	654017213	9839.02	193	45	107	41	48.25	96.5	48.25	0.293644	-0.590955	1.09756	98.5	94.5	96.5	96.5	0.773403	1.04233	0.042328	1.04233	1	1	1	1	1	0	1	0	2	1	1	0	0	2	1	1	2	1	0	1	0	1	1	2	0	0	0	1
AX-108972148	7B	656427481	9841.43	190	44	107	39	47.5	95	47.5	0.192556	-0.450095	1.12821	97.5	92.5	95	95	0.716801	1.05405	0.0540541	1.05405	1	1	1	1	1	0	1	-1	-1	1	1	0	0	2	1	1	2	1	0	1	0	1	1	-1	0	0	0	1
AX-108916024	7B	657902648	9842.9	193	45	107	41	48.25	96.5	48.25	0.293644	-0.590955	1.09756	98.5	94.5	96.5	96.5	0.773403	1.04233	0.042328	1.04233	1	1	1	1	1	0	1	0	2	1	1	0	0	2	1	1	2	1	0	1	0	1	1	2	0	0	0	1
AX-108828475	7B	678283884	9863.28	193	47	102	44	48.25	96.5	48.25	0.697604	-0.879794	1.06818	98	95	96.5	96.5	0.829031	1.03158	0.0315789	1.03158	1	1	1	1	1	0	1	0	2	1	1	0	0	2	1	1	2	0	0	1	0	2	1	2	0	0	0	1
AX-109300995	7B	679766501	9864.77	193	48	101	44	48.25	96.5	48.25	0.746212	-0.902279	1.09091	98.5	94.5	96.5	96.5	0.773403	1.04233	0.042328	1.04233	1	1	1	1	1	0	1	0	2	1	1	0	0	2	1	1	2	0	0	1	0	2	1	2	0	0	0	1
AX-108759562	7B	687899458	9872.9	192	48	97	47	48	96	48	0.984496	-0.994784	1.02128	96.5	95.5	96	96	0.942468	1.01047	0.0104712	1.01047	1	1	1	1	1	0	1	0	2	1	1	0	0	2	1	1	2	0	0	1	0	2	1	2	0	0	0	1
AX-111290098	7B	689331124	9874.33	189	43	100	46	47.25	94.5	47.25	0.692308	-0.87725	0.934783	93	96	94.5	94.5	0.827259	0.96875	-0.03125	0.96875	1	1	1	1	1	0	1	0	-1	1	1	0	0	2	1	1	2	0	0	1	0	2	1	2	-1	0	0	1
AX-108851705	7B	693309046	9878.31	193	48	98	47	48.25	96.5	48.25	0.971905	-0.990487	1.02128	97	96	96.5	96.5	0.942617	1.01042	0.0104167	1.01042	1	1	1	1	1	0	1	0	2	2	1	0	0	2	1	1	2	0	0	1	0	2	1	2	0	0	0	1
AX-111461745	7B	700905584	9885.91	193	48	98	47	48.25	96.5	48.25	0.971905	-0.990487	1.02128	97	96	96.5	96.5	0.942617	1.01042	0.0104167	1.01042	1	1	1	1	1	0	1	0	2	2	1	0	0	2	1	1	2	0	0	1	0	2	1	2	0	0	0	1
AX-111720877	7B	703302360	9888.3	193	49	96	48	48.25	96.5	48.25	0.992258	-0.997406	1.02083	97	96	96.5	96.5	0.942617	1.01042	0.0104167	1.01042	1	1	1	1	1	0	1	0	2	2	1	0	0	2	1	1	2	0	0	1	0	2	1	2	0	0	0	1
AX-94977792	7B	711357268	9896.36	193	49	92	52	48.25	96.5	48.25	0.773773	-0.914386	0.942308	95	98	96.5	96.5	0.829031	0.969388	-0.0306122	0.969388	1	1	1	1	1	0	1	0	2	2	1	0	0	2	1	1	2	0	0	1	0	1	0	2	0	1	0	1
AX-89528054	7B	712513981	9897.51	193	50	91	52	48.25	96.5	48.25	0.715913	-0.888442	0.961538	95.5	97.5	96.5	96.5	0.88553	0.979487	-0.0205128	0.979487	1	1	1	1	1	0	1	0	2	2	1	0	0	2	1	1	2	0	0	1	0	1	0	2	0	1	0	1
AX-111630680	7B	719069692	9904.07	193	48	94	51	48.25	96.5	48.25	0.894582	-0.962814	0.941176	95	98	96.5	96.5	0.829031	0.969388	-0.0306122	0.969388	1	1	1	1	1	1	1	0	2	2	1	0	0	2	1	1	1	0	0	1	0	1	0	2	0	1	0	1
AX-111758108	7B	722089981	9907.09	193	48	95	50	48.25	96.5	48.25	0.956914	-0.985299	0.96	95.5	97.5	96.5	96.5	0.88553	0.979487	-0.0205128	0.979487	1	1	1	1	1	1	1	0	2	2	1	0	0	2	1	1	1	0	0	1	0	1	0	2	0	1	0	1
AX-109861863	7B	722675213	9907.68	193	48	95	50	48.25	96.5	48.25	0.956914	-0.985299	0.96	95.5	97.5	96.5	96.5	0.88553	0.979487	-0.0205128	0.979487	1	1	1	1	1	1	1	0	2	2	1	0	0	2	1	1	1	0	0	1	0	1	0	2	0	1	0	1
AX-109926256	7B	724178431	9909.18	193	48	95	50	48.25	96.5	48.25	0.956914	-0.985299	0.96	95.5	97.5	96.5	96.5	0.88553	0.979487	-0.0205128	0.979487	1	1	1	1	1	1	1	0	2	2	1	0	0	2	1	1	1	0	0	1	0	1	0	2	0	1	0	1
[truncated: 165 more columns]
